# Supplementary material for: Identification and analysis of odorant receptors expressed in the two main olfactory organs, antennae and palps, of Schistocerca americana
Source: Sci Rep. 2022 Dec 31;12:22628. doi: 10.1038/s41598-022-27199-3 (PMC9805433; doi:10.1038/s41598-022-27199-3)
Supplement: Supplementary file 2 — Dataset S1. [file 41598_2022_27199_MOESM2_ESM.xlsx]

## Sheet: Database A
					1. BLAST transcripts-custom OR database							2. BLAST transcripts-NCBI database							3. BLAST CDS-protein databases						deepTMHMM	4. Quality check										5. BLAST CDS-S. americana genome assembly predicted proteins
OR Name	Trinity ID	Top_Hit_Isoform	Is related to at 80% identity	Length_transcript	OR_hit	Link	OR_%identity	OR_hit_length	OR_blast_start	OR_blast_end	OR_blast_evalue	NCBI_hit	Link	NCBI_%identity	NCBI_hit_length	NCBI_blast_start	NCBI_blast_end	NCBI_blast_evalue	CDS_Top_Hit	Top_Hit_Link	CDS_hit_length	CDS_start	CDS_End	CDS_Length	Predicted # of TMDs	Better none-OR Hit?	Is CDS length < 40% of the total length of the transcript (column E)?	1 < #TMDs < 7?	Is length of CDS above 400 bp?	Redundancy ( 90 % < identity shared with other SameOR > 100 %)?		Complete ORF?	End?	Start?	# of FLAGS	ID	Genome_%identity	Genome_hit_length	NCBI_blast_evalue	Name	Ratio of CDS match	Loci
Same_OR5	TRINITY_DN7337_c0_g4	TRINITY_DN7337_c0_g4_i1		2180	KY965027.1	https://www.ncbi.nlm.nih.gov/protein/KY965027.1	93.401	1182	508	1689	0	KY965027.1	https://www.ncbi.nlm.nih.gov/protein/KY965027.1	93.401	1182	508	1689	0	ASM47180.1	https://www.ncbi.nlm.nih.gov/protein/ASM47180.1	393	180	1688	1509	6	PASS	PASS	PASS	PASS	PASS		PASS	PASS	PASS	0	XM_047146488.1	98.84	1509	0	Schistocerca americana odorant receptor coreceptor-like	1	LOC124619868
Same_ORCO	TRINITY_DN1116_c0_g1	TRINITY_DN1116_c0_g1_i13		6564	JN989550.1	https://www.ncbi.nlm.nih.gov/protein/JN989550.1	98.003	1352	4847	6198	0	JN989550.1	https://www.ncbi.nlm.nih.gov/protein/JN989550.1	98.003	1352	4847	6198	0	ACW03544.1	https://www.ncbi.nlm.nih.gov/protein/ACW03544.1	486	6197	4737	1461	7	PASS	FAIL	PASS	PASS	PASS		PASS	PASS	PASS	1	XM_047124329.1	99.7	1461	0	Schistocerca americana odorant receptor coreceptor	1	LOC124545411
Same_OR48	TRINITY_DN16787_c0_g1	TRINITY_DN16787_c0_g1_i1		2085	MN005033.1	https://www.ncbi.nlm.nih.gov/protein/MN005033.1	82.884	1262	316	1570	0	MN005033.1	https://www.ncbi.nlm.nih.gov/protein/MN005033.1	82.884	1262	316	1570	0	QJX74314.1	https://www.ncbi.nlm.nih.gov/protein/QJX74314.1	418	120	1571	1452	6	PASS	PASS	PASS	PASS	PASS		PASS	PASS	PASS	0	XM_047125380.1	99.397	1452	0	Schistocerca americana odorant receptor Or2-like	1	LOC124550656
Same_OR66	TRINITY_DN8688_c0_g1	TRINITY_DN8688_c0_g1_i1		1742	MT072625.1	https://www.ncbi.nlm.nih.gov/protein/MT072625.1	78.264	1325	285	1600	0	MT072625.1	https://www.ncbi.nlm.nih.gov/protein/MT072625.1	78.264	1325	285	1600	0	QJX74353.1	https://www.ncbi.nlm.nih.gov/protein/QJX74353.1	437	1729	284	1446	6	PASS	PASS	PASS	PASS	PASS		PASS	PASS	PASS	0	XM_047137477.1	99.123	456	0	Schistocerca americana odorant receptor 43a-like	0.315353	LOC124605650
Same_OR3	TRINITY_DN8279_c0_g1	TRINITY_DN8279_c0_g1_i12		4477	KY965029.1	https://www.ncbi.nlm.nih.gov/protein/KY965029.1	95.16	909	791	1699	0	KY965029.1	https://www.ncbi.nlm.nih.gov/protein/KY965029.1	95.16	909	791	1699	0	QJX74345.1	https://www.ncbi.nlm.nih.gov/protein/QJX74345.1	449	277	1698	1422	6	PASS	FAIL	PASS	PASS	PASS		PASS	PASS	PASS	1	XM_047146244.1	90.753	1422	0	Schistocerca americana uncharacterized LOC124619693	1	LOC124619693
Same_OR33	TRINITY_DN14192_c0_g1	TRINITY_DN14192_c0_g1_i4		3193	KY964961.1	https://www.ncbi.nlm.nih.gov/protein/KY964961.1	97.124	1356	1590	2945	0	KY964961.1	https://www.ncbi.nlm.nih.gov/protein/KY964961.1	97.124	1356	1590	2945	0	ASM47114.1	https://www.ncbi.nlm.nih.gov/protein/ASM47114.1	451	3004	1589	1416	6	PASS	PASS	PASS	PASS	PASS		PASS	PASS	PASS	0	XM_047132324.1	99.655	869	0	Schistocerca americana uncharacterized LOC124593976	0.613701	LOC124593976
Same_OR102	TRINITY_DN22087_c0_g1	TRINITY_DN22087_c0_g1_i2		1749	KY965025.1	https://www.ncbi.nlm.nih.gov/protein/KY965025.1	84.859	1103	275	1372	0	KY965025.1	https://www.ncbi.nlm.nih.gov/protein/KY965025.1	84.859	1103	275	1372	0	QJX74349.1	https://www.ncbi.nlm.nih.gov/protein/QJX74349.1	448	1671	274	1398	6	PASS	PASS	PASS	PASS	PASS		PASS	PASS	PASS	0	XM_047146899.1	98.138	752	0	Schistocerca americana uncharacterized LOC124620231	0.537911	LOC124620231
Same_OR72	TRINITY_DN35727_c0_g1	TRINITY_DN35727_c0_g1_i11		1659	KY965010.1	https://www.ncbi.nlm.nih.gov/protein/KY965010.1	96.308	623	154	776	0	KY965010.1	https://www.ncbi.nlm.nih.gov/protein/KY965010.1	96.308	623	154	776	0	ASM47163.1	https://www.ncbi.nlm.nih.gov/protein/ASM47163.1	438	1547	153	1395	6	PASS	PASS	PASS	PASS	PASS		PASS	PASS	PASS	0	XM_047132053.1	82.824	524	2.7e-152	Schistocerca americana odorant receptor 43a-like	0.375627	LOC124593727
Same_OR124	TRINITY_DN50003_c0_g2	TRINITY_DN50003_c0_g2_i1		1937	KY965005.1	https://www.ncbi.nlm.nih.gov/protein/KY965005.1	96.52	1293	73	1365	0	KY965005.1	https://www.ncbi.nlm.nih.gov/protein/KY965005.1	96.52	1293	73	1365	0	ASM47158.1	https://www.ncbi.nlm.nih.gov/protein/ASM47158.1	431	72	1463	1392	6	PASS	PASS	PASS	PASS	PASS		PASS	PASS	PASS	0	XM_047131137.1	98.791	827	0	Schistocerca americana uncharacterized LOC124573338	0.594109	LOC124573338
Same_OR70	TRINITY_DN35727_c0_g2	TRINITY_DN35727_c0_g2_i1		1669	MT072634.1	https://www.ncbi.nlm.nih.gov/protein/MT072634.1	74.943	1305	244	1533	3.19e-162	MT072634.1	https://www.ncbi.nlm.nih.gov/protein/MT072634.1	74.943	1305	244	1533	5.88e-158	QJX74362.1	https://www.ncbi.nlm.nih.gov/protein/QJX74362.1	439	1625	243	1383	6	PASS	PASS	PASS	PASS	PASS		PASS	PASS	PASS	0	XM_047131143.1	73.256	946	4.91e-149	Schistocerca americana uncharacterized LOC124573670	0.68402	LOC124573670
Same_OR24	TRINITY_DN17193_c0_g1	TRINITY_DN17193_c0_g1_i8		1729	MN005018.1	https://www.ncbi.nlm.nih.gov/protein/MN005018.1	83.134	1340	31	1367	0	MN005018.1	https://www.ncbi.nlm.nih.gov/protein/MN005018.1	83.134	1340	31	1367	0	QHR83163.1	https://www.ncbi.nlm.nih.gov/protein/QHR83163.1	468	6	1379	1374	6	PASS	PASS	PASS	PASS	PASS		PASS	PASS	PASS	0	XR_006967551.1	81.024	332	2.03e-84	Schistocerca americana uncharacterized LOC124544628	0.24163	LOC124544628
Same_OR75	TRINITY_DN20516_c0_g2	TRINITY_DN20516_c0_g2_i2		1562	KY965022.1	https://www.ncbi.nlm.nih.gov/protein/KY965022.1	95.702	1047	387	1433	0	KY965022.1	https://www.ncbi.nlm.nih.gov/protein/KY965022.1	95.702	1047	387	1433	0	ASM47175.1	https://www.ncbi.nlm.nih.gov/protein/ASM47175.1	348	65	1432	1368	6	PASS	PASS	PASS	PASS	PASS		PASS	PASS	PASS	0	XM_047124581.1	98.234	453	0	Schistocerca americana odorant receptor 46a-like	0.33114	LOC124545635
Same_OR59	TRINITY_DN25433_c1_g1	TRINITY_DN25433_c1_g1_i1		2399	KY964999.1	https://www.ncbi.nlm.nih.gov/protein/KY964999.1	93.957	1026	268	1293	0	KY964999.1	https://www.ncbi.nlm.nih.gov/protein/KY964999.1	93.957	1026	268	1293	0	ALD51493.1	https://www.ncbi.nlm.nih.gov/protein/ALD51493.1	453	159	1520	1362	6	PASS	PASS	PASS	PASS	PASS		PASS	PASS	PASS	0	XM_047146907.1	99.588	728	0	Schistocerca americana putative odorant receptor 85d	0.534508	LOC124620239
Same_OR39	TRINITY_DN11096_c0_g1	TRINITY_DN10452_c0_g1_i1		2106	MN004998.1	https://www.ncbi.nlm.nih.gov/protein/MN004998.1	78.328	1352	105	1449	0	MT072562.1	https://www.ncbi.nlm.nih.gov/protein/MT072562.1	78.3	1341	111	1449	0	QHR83143.1	https://www.ncbi.nlm.nih.gov/protein/QHR83143.1	450	101	1456	1356	6	PASS	PASS	PASS	PASS	PASS		PASS	PASS	PASS	0	XM_047146801.1	94.268	1356	0	Schistocerca americana uncharacterized LOC124620130	1	LOC124620130
Same_OR105	TRINITY_DN86656_c1_g1	TRINITY_DN86656_c1_g1_i1		2034	KP843330.1	https://www.ncbi.nlm.nih.gov/protein/KP843330.1	82.683	1178	627	1801	0	KP843330.1	https://www.ncbi.nlm.nih.gov/protein/KP843330.1	82.683	1178	627	1801	0	ALD51466.1	https://www.ncbi.nlm.nih.gov/protein/ALD51466.1	394	1981	626	1356	6	PASS	PASS	PASS	PASS	PASS		PASS	PASS	PASS	0	XM_047148898.1	98.821	1356	0	Schistocerca americana odorant receptor 4-like	1	LOC124623109
Same_OR8	TRINITY_DN7337_c0_g3	TRINITY_DN7337_c0_g3_i1	TRINITY_DN7337_c0_g4_i1	2063	KY965027.1	https://www.ncbi.nlm.nih.gov/protein/KY965027.1	84.569	1173	452	1620	0	KY965027.1	https://www.ncbi.nlm.nih.gov/protein/KY965027.1	84.569	1173	452	1620	0	QJX74347.1	https://www.ncbi.nlm.nih.gov/protein/QJX74347.1	450	267	1619	1353	6	PASS	PASS	PASS	PASS	PASS		PASS	PASS	PASS	0	XM_047146535.1	99.535	1353	0	Schistocerca americana odorant receptor coreceptor-like	1	LOC124619900
Same_OR46	TRINITY_DN19868_c0_g1	TRINITY_DN19868_c0_g1_i6		1943	KY965017.1	https://www.ncbi.nlm.nih.gov/protein/KY965017.1	95.659	1359	71	1429	0	KY965017.1	https://www.ncbi.nlm.nih.gov/protein/KY965017.1	95.659	1359	71	1429	0	ASM47170.1	https://www.ncbi.nlm.nih.gov/protein/ASM47170.1	449	79	1428	1350	6	PASS	PASS	PASS	PASS	PASS		PASS	PASS	PASS	0	XM_047131148.1	99.434	1060	0	Schistocerca americana odorant receptor Or2-like	0.785185	LOC124574330
Same_OR7	TRINITY_DN8954_c0_g1	TRINITY_DN8954_c0_g1_i3		2285	KY964960.1	https://www.ncbi.nlm.nih.gov/protein/KY964960.1	95.843	1347	226	1572	0	KY964960.1	https://www.ncbi.nlm.nih.gov/protein/KY964960.1	95.843	1347	226	1572	0	ASM47113.1	https://www.ncbi.nlm.nih.gov/protein/ASM47113.1	448	225	1571	1347	6	PASS	PASS	PASS	PASS	PASS		PASS	PASS	PASS	0	XM_047123689.1	99.087	1347	0	Schistocerca americana odorant receptor Or2-like	1	LOC124544938
Same_OR67	TRINITY_DN22574_c0_g1	TRINITY_DN22574_c0_g1_i3		1509	KY964936.1	https://www.ncbi.nlm.nih.gov/protein/KY964936.1	95.506	1335	31	1365	0	KY964936.1	https://www.ncbi.nlm.nih.gov/protein/KY964936.1	95.506	1335	31	1365	0	ASM47089.1	https://www.ncbi.nlm.nih.gov/protein/ASM47089.1	445	1364	18	1347	6	PASS	PASS	PASS	PASS	PASS		PASS	PASS	PASS	0	XM_047146802.1	89.198	324	3.89e-118	Schistocerca americana uncharacterized LOC124620132	0.240535	LOC124620132
Same_OR6	TRINITY_DN264_c2_g1	TRINITY_DN264_c2_g1_i2		3196	KY964919.1	https://www.ncbi.nlm.nih.gov/protein/KY964919.1	96.651	1314	100	1413	0	KY964919.1	https://www.ncbi.nlm.nih.gov/protein/KY964919.1	96.651	1314	100	1413	0	ASM47072.1	https://www.ncbi.nlm.nih.gov/protein/ASM47072.1	437	69	1412	1344	6	PASS	PASS	PASS	PASS	PASS		PASS	PASS	PASS	0	XM_047148873.1	99.35	923	0	Schistocerca americana odorant receptor 83a-like	0.686756	LOC124623081
Same_OR2	TRINITY_DN9557_c0_g1	TRINITY_DN9557_c0_g1_i16		1821	KY964956.1	https://www.ncbi.nlm.nih.gov/protein/KY964956.1	95.462	1278	189	1466	0	KY964956.1	https://www.ncbi.nlm.nih.gov/protein/KY964956.1	95.462	1278	189	1466	0	ASM47109.1	https://www.ncbi.nlm.nih.gov/protein/ASM47109.1	425	1531	188	1344	6	PASS	PASS	PASS	PASS	PASS		PASS	PASS	PASS	0	XM_047144439.1	99.294	1344	0	Schistocerca americana odorant receptor Or2-like	1	LOC124616159
Same_OR111	TRINITY_DN55820_c1_g2	TRINITY_DN55820_c1_g2_i2		1630	MT072618.1	https://www.ncbi.nlm.nih.gov/protein/MT072618.1	79.403	1340	157	1492	0	MT072618.1	https://www.ncbi.nlm.nih.gov/protein/MT072618.1	79.403	1340	157	1492	0	QJX74346.1	https://www.ncbi.nlm.nih.gov/protein/QJX74346.1	444	1499	156	1344	6	PASS	PASS	PASS	PASS	PASS		PASS	PASS	PASS	0	XM_047146243.1	76.879	1344	0	Schistocerca americana uncharacterized LOC124619692	1	LOC124619692
Same_OR38	TRINITY_DN23698_c0_g2	TRINITY_DN23698_c0_g2_i2		1607	KY964948.1	https://www.ncbi.nlm.nih.gov/protein/KY964948.1	96.003	1326	188	1510	0	KY964948.1	https://www.ncbi.nlm.nih.gov/protein/KY964948.1	96.003	1326	188	1510	0	ASM47101.1	https://www.ncbi.nlm.nih.gov/protein/ASM47101.1	441	1527	187	1341	6	PASS	PASS	PASS	PASS	PASS		PASS	PASS	PASS	0	XM_047124812.1	98.372	1290	0	Schistocerca americana odorant receptor Or2-like	0.961969	LOC124545854
Same_OR130	TRINITY_DN16787_c1_g1	TRINITY_DN16787_c1_g1_i1		1835	KY964985.1	https://www.ncbi.nlm.nih.gov/protein/KY964985.1	95.894	1023	388	1410	0	KY964985.1	https://www.ncbi.nlm.nih.gov/protein/KY964985.1	95.894	1023	388	1410	0	ASM47138.1	https://www.ncbi.nlm.nih.gov/protein/ASM47138.1	340	69	1409	1341	6	PASS	PASS	PASS	PASS	PASS		PASS	PASS	PASS	0	XM_047124770.1	98.702	1233	0	Schistocerca americana odorant receptor Or2-like	0.919463	LOC124545818
Same_OR50	TRINITY_DN34447_c0_g1	TRINITY_DN34447_c0_g1_i2		1903	KY964962.1	https://www.ncbi.nlm.nih.gov/protein/KY964962.1	96.912	1263	480	1742	0	KY964962.1	https://www.ncbi.nlm.nih.gov/protein/KY964962.1	96.912	1263	480	1742	0	ASM47115.1	https://www.ncbi.nlm.nih.gov/protein/ASM47115.1	420	1816	479	1338	6	PASS	PASS	PASS	PASS	PASS		PASS	PASS	PASS	0	XM_047148747.1	99.378	964	0	Schistocerca americana odorant receptor Or2-like	0.720478	LOC124622956
Same_OR52	TRINITY_DN23059_c1_g2	TRINITY_DN23059_c1_g2_i1		1910	KY964966.1	https://www.ncbi.nlm.nih.gov/protein/KY964966.1	93.791	1224	148	1371	0	KY964966.1	https://www.ncbi.nlm.nih.gov/protein/KY964966.1	93.791	1224	148	1371	0	ASM47119.1	https://www.ncbi.nlm.nih.gov/protein/ASM47119.1	407	39	1370	1332	6	PASS	PASS	PASS	PASS	PASS		PASS	PASS	PASS	0	XM_047142311.1	98.13	909	0	Schistocerca americana odorant receptor 30a-like	0.682432	LOC124613595
Same_OR28	TRINITY_DN15566_c0_g1	TRINITY_DN15566_c0_g1_i3		1563	KY964938.1	https://www.ncbi.nlm.nih.gov/protein/KY964938.1	91.659	1079	289	1365	0	KY964938.1	https://www.ncbi.nlm.nih.gov/protein/KY964938.1	91.659	1079	289	1365	0	ASM47091.1	https://www.ncbi.nlm.nih.gov/protein/ASM47091.1	358	33	1364	1332	6	PASS	PASS	PASS	PASS	PASS		PASS	PASS	PASS	0	XM_047145418.1	98.547	1032	0	Schistocerca americana odorant receptor Or2-like	0.774775	LOC124619200
Same_OR22	TRINITY_DN4938_c0_g1	TRINITY_DN4938_c0_g1_i1		2563	KY964959.1	https://www.ncbi.nlm.nih.gov/protein/KY964959.1	96.682	1296	184	1479	0	KY964959.1	https://www.ncbi.nlm.nih.gov/protein/KY964959.1	96.682	1296	184	1479	0	ASM47112.1	https://www.ncbi.nlm.nih.gov/protein/ASM47112.1	431	147	1478	1332	6	PASS	PASS	PASS	PASS	PASS		PASS	PASS	PASS	0	XM_047123670.1	98.836	1332	0	Schistocerca americana odorant receptor Or2-like	1	LOC124544922
Same_OR51	TRINITY_DN39164_c0_g1	TRINITY_DN39164_c0_g1_i1		1788	KP843363.1	https://www.ncbi.nlm.nih.gov/protein/KP843363.1	83.252	1236	448	1683	0	KP843363.1	https://www.ncbi.nlm.nih.gov/protein/KP843363.1	83.252	1236	448	1683	0	ALD51499.1	https://www.ncbi.nlm.nih.gov/protein/ALD51499.1	411	1775	447	1329	6	PASS	PASS	PASS	PASS	PASS		PASS	PASS	PASS	0	XM_047148506.1	98.35	1091	0	Schistocerca americana odorant receptor Or2-like	0.820918	LOC124622715
Same_OR16	TRINITY_DN405704_c0_g1	TRINITY_DN405704_c0_g1_i1		1630	KY964965.1	https://www.ncbi.nlm.nih.gov/protein/KY964965.1	96.687	966	645	1610	0	KY964965.1	https://www.ncbi.nlm.nih.gov/protein/KY964965.1	96.687	966	645	1610	0	ASM47118.1	https://www.ncbi.nlm.nih.gov/protein/ASM47118.1	321	1606	278	1329	6	PASS	PASS	PASS	PASS	PASS		PASS	PASS	PASS	0	XM_047142177.1	98.558	1179	0	Schistocerca americana odorant receptor Or2-like	0.887133	LOC124613470
Same_OR98	TRINITY_DN54443_c1_g1	TRINITY_DN54443_c1_g1_i1		1940	KY964954.1	https://www.ncbi.nlm.nih.gov/protein/KY964954.1	94.919	807	526	1332	0	KY964954.1	https://www.ncbi.nlm.nih.gov/protein/KY964954.1	94.919	807	526	1332	0	QJX74298.1	https://www.ncbi.nlm.nih.gov/protein/QJX74298.1	431	6	1331	1326	6	PASS	PASS	PASS	PASS	PASS		PASS	PASS	PASS	0	XM_047148501.1	98.975	878	0	Schistocerca americana uncharacterized LOC124622712	0.662142	LOC124622712
Same_OR95	TRINITY_DN180459_c0_g1	TRINITY_DN180459_c0_g1_i1		1696	KY965036.1	https://www.ncbi.nlm.nih.gov/protein/KY965036.1	95.921	1471	189	1651	0	KY965036.1	https://www.ncbi.nlm.nih.gov/protein/KY965036.1	95.921	1471	189	1651	0	ASM47189.1	https://www.ncbi.nlm.nih.gov/protein/ASM47189.1	441	1513	188	1326	6	PASS	PASS	PASS	PASS	PASS		PASS	PASS	PASS	0	XM_047131029.1	98.188	276	9.65e-133	Schistocerca americana odorant receptor 49b-like	0.208145	LOC124566636
Same_OR57	TRINITY_DN16933_c0_g1	TRINITY_DN16933_c0_g1_i2		1741	MT072590.1	https://www.ncbi.nlm.nih.gov/protein/MT072590.1	83.271	1327	352	1676	0	MT072590.1	https://www.ncbi.nlm.nih.gov/protein/MT072590.1	83.271	1327	352	1676	0	QJX74318.1	https://www.ncbi.nlm.nih.gov/protein/QJX74318.1	442	1675	350	1326	6	PASS	PASS	PASS	PASS	PASS		PASS	PASS	PASS	0	XM_047124849.1	73.387	372	2.85e-57	Schistocerca americana odorant receptor Or2-like	0.280543	LOC124545890
Same_OR23	TRINITY_DN15960_c0_g1	TRINITY_DN15960_c0_g1_i1		3891	KP843275.1	https://www.ncbi.nlm.nih.gov/protein/KP843275.1	84.1	1239	206	1439	0	KP843275.1	https://www.ncbi.nlm.nih.gov/protein/KP843275.1	84.1	1239	206	1439	0	ALD51411.1	https://www.ncbi.nlm.nih.gov/protein/ALD51411.1	435	118	1440	1323	6	PASS	FAIL	PASS	PASS	PASS		PASS	PASS	PASS	1	XM_047148746.1	99.697	990	0	Schistocerca americana uncharacterized LOC124622955	0.748299	LOC124622955
Same_OR26	TRINITY_DN13662_c0_g1	TRINITY_DN13662_c0_g1_i2		1643	KY965011.1	https://www.ncbi.nlm.nih.gov/protein/KY965011.1	96.42	1257	313	1568	0	KY965011.1	https://www.ncbi.nlm.nih.gov/protein/KY965011.1	96.42	1257	313	1568	0	ASM47164.1	https://www.ncbi.nlm.nih.gov/protein/ASM47164.1	408	1550	234	1317	6	PASS	PASS	PASS	PASS	PASS		PASS	PASS	PASS	0	XM_047131143.1	99.154	1064	0	Schistocerca americana uncharacterized LOC124573670	0.807897	LOC124573670
Same_OR103	TRINITY_DN19898_c0_g4	TRINITY_DN19898_c0_g4_i1		1638	KP843195.1	https://www.ncbi.nlm.nih.gov/protein/KP843195.1	79.885	1044	338	1368	0	KP843195.1	https://www.ncbi.nlm.nih.gov/protein/KP843195.1	79.885	1044	338	1368	0	ASM47154.1	https://www.ncbi.nlm.nih.gov/protein/ASM47154.1	412	1450	134	1317	6	PASS	PASS	PASS	PASS	PASS		PASS	PASS	PASS	0	XM_047131131.1	76.912	1317	0	Schistocerca americana odorant receptor Or1-like	1	LOC124572507
Same_OR32	TRINITY_DN80931_c0_g1	TRINITY_DN80931_c0_g1_i7		2170	KY965023.1	https://www.ncbi.nlm.nih.gov/protein/KY965023.1	96.217	793	615	1407	0	KY965023.1	https://www.ncbi.nlm.nih.gov/protein/KY965023.1	96.217	793	615	1407	0	QJX74365.1	https://www.ncbi.nlm.nih.gov/protein/QJX74365.1	339	1925	612	1314	6	PASS	PASS	PASS	PASS	PASS		PASS	PASS	PASS	0	XM_047124735.1	95.904	1245	0	Schistocerca americana uncharacterized LOC124545788	0.947489	LOC124545788
Same_OR119	TRINITY_DN19898_c0_g2	TRINITY_DN19898_c0_g2_i1		1717	KY965002.1	https://www.ncbi.nlm.nih.gov/protein/KY965002.1	95.086	1099	453	1551	0	KY965002.1	https://www.ncbi.nlm.nih.gov/protein/KY965002.1	95.086	1099	453	1551	0	ASM47155.1	https://www.ncbi.nlm.nih.gov/protein/ASM47155.1	372	1567	254	1314	6	PASS	PASS	PASS	PASS	PASS		PASS	PASS	PASS	0	XM_047131130.1	78.811	1314	0	Schistocerca americana odorant receptor Or1-like	1	LOC124572341
Same_OR15	TRINITY_DN11700_c0_g1	TRINITY_DN11700_c0_g1_i4	TRINITY_DN19898_c0_g2_i1	1689	KY965003.1	https://www.ncbi.nlm.nih.gov/protein/KY965003.1	95.769	1158	62	1219	0	KY965003.1	https://www.ncbi.nlm.nih.gov/protein/KY965003.1	95.769	1158	62	1219	0	ASM47156.1	https://www.ncbi.nlm.nih.gov/protein/ASM47156.1	386	61	1371	1311	6	PASS	PASS	PASS	PASS	PASS		PASS	PASS	PASS	0	XM_047131130.1	97.399	1311	0	Schistocerca americana odorant receptor Or1-like	1	LOC124572341
Same_OR127	TRINITY_DN197680_c0_g1	TRINITY_DN197680_c0_g1_i1		1381	KP843295.1	https://www.ncbi.nlm.nih.gov/protein/KP843295.1	80.693	202	13	214	8.73e-38	MH196293.1	https://www.ncbi.nlm.nih.gov/protein/MH196293.1	77.193	342	2	342	9.47e-46	ASM47089.1	https://www.ncbi.nlm.nih.gov/protein/ASM47089.1	434	1310	0	1311	6	PASS	PASS	PASS	PASS	PASS		FAIL	FAIL	PASS	1	XM_047146801.1	75.743	404	3.34e-74	Schistocerca americana uncharacterized LOC124620130	0.308162	LOC124620130
Same_OR89	TRINITY_DN23650_c0_g1	TRINITY_DN23650_c0_g1_i2		1923	KY965006.1	https://www.ncbi.nlm.nih.gov/protein/KY965006.1	92.429	1017	560	1576	0	KY965006.1	https://www.ncbi.nlm.nih.gov/protein/KY965006.1	92.429	1017	560	1576	0	ASM47159.1	https://www.ncbi.nlm.nih.gov/protein/ASM47159.1	339	1659	352	1308	6	PASS	PASS	PASS	PASS	PASS		PASS	PASS	PASS	0	XM_047131133.1	97.167	600	0	Schistocerca americana odorant receptor 43a-like	0.458716	LOC124572840
Same_OR81	TRINITY_DN91902_c0_g2	TRINITY_DN91902_c0_g2_i3		1657	KP843297.1	https://www.ncbi.nlm.nih.gov/protein/KP843297.1	76.593	769	280	1042	2.03e-114	KP843297.1	https://www.ncbi.nlm.nih.gov/protein/KP843297.1	76.593	769	280	1042	3.74e-110	QJX74362.1	https://www.ncbi.nlm.nih.gov/protein/QJX74362.1	433	1547	240	1308	6	PASS	PASS	PASS	PASS	PASS		PASS	PASS	PASS	0	XM_047131138.1	98.821	848	0	Schistocerca americana odorant receptor 43a-like	0.648318	LOC124573504
Same_OR64	TRINITY_DN16726_c0_g1	TRINITY_DN16726_c0_g1_i11		2007	KY964992.1	https://www.ncbi.nlm.nih.gov/protein/KY964992.1	96.429	420	967	1386	0	KY964992.1	https://www.ncbi.nlm.nih.gov/protein/KY964992.1	96.429	420	967	1386	0	AGK25860.1	https://www.ncbi.nlm.nih.gov/protein/AGK25860.1	404	81	1385	1305	6	PASS	PASS	PASS	PASS	PASS		PASS	PASS	PASS	0	XM_047124754.1	94.153	1163	0	Schistocerca americana odorant receptor Or2-like	0.891188	LOC124545808
Same_OR54	TRINITY_DN20415_c0_g1	TRINITY_DN20415_c0_g1_i1		1765	KY965018.1	https://www.ncbi.nlm.nih.gov/protein/KY965018.1	95.752	918	457	1374	0	KY965018.1	https://www.ncbi.nlm.nih.gov/protein/KY965018.1	95.752	918	457	1374	0	ASM47171.1	https://www.ncbi.nlm.nih.gov/protein/ASM47171.1	305	1760	456	1305	6	PASS	PASS	PASS	PASS	PASS		PASS	PASS	PASS	0	XM_047131234.1	98.397	1305	0	Schistocerca americana odorant receptor coreceptor-like	1	LOC124578750
Same_OR4	TRINITY_DN25485_c0_g1	TRINITY_DN25485_c0_g1_i2		1857	KY964946.1	https://www.ncbi.nlm.nih.gov/protein/KY964946.1	97.412	1314	267	1580	0	KY964946.1	https://www.ncbi.nlm.nih.gov/protein/KY964946.1	97.412	1314	267	1580	0	ASM47099.1	https://www.ncbi.nlm.nih.gov/protein/ASM47099.1	434	1570	266	1305	7	PASS	PASS	PASS	PASS	PASS		PASS	PASS	PASS	0	XM_047124811.1	99.163	1305	0	Schistocerca americana odorant receptor Or2-like	1	LOC124545853
Same_OR101	TRINITY_DN28035_c0_g1	TRINITY_DN28035_c0_g1_i1		2008	KP843367.1	https://www.ncbi.nlm.nih.gov/protein/KP843367.1	79.16	1190	204	1385	0	KP843367.1	https://www.ncbi.nlm.nih.gov/protein/KP843367.1	79.16	1190	204	1385	0	QJX74313.1	https://www.ncbi.nlm.nih.gov/protein/QJX74313.1	413	111	1415	1305	6	PASS	PASS	PASS	PASS	PASS		PASS	PASS	PASS	0	XM_047132596.1	99.461	927	0	Schistocerca americana odorant receptor 43a-like	0.710345	LOC124594230
Same_OR82	TRINITY_DN7080_c0_g1	TRINITY_DN7080_c0_g1_i1		1723	KY965007.1	https://www.ncbi.nlm.nih.gov/protein/KY965007.1	93.272	1189	210	1398	0	KY965007.1	https://www.ncbi.nlm.nih.gov/protein/KY965007.1	93.272	1189	210	1398	0	ASM47160.1	https://www.ncbi.nlm.nih.gov/protein/ASM47160.1	396	101	1399	1299	6	PASS	PASS	PASS	PASS	PASS		PASS	PASS	PASS	0	XM_047131134.1	98.768	1299	0	Schistocerca americana odorant receptor Or1-like	1	LOC124573006
Same_OR74	TRINITY_DN2252_c0_g1	TRINITY_DN2252_c0_g1_i1		2383	KY964921.1	https://www.ncbi.nlm.nih.gov/protein/KY964921.1	95.179	975	4	978	0	KY964921.1	https://www.ncbi.nlm.nih.gov/protein/KY964921.1	95.179	975	4	978	0	ASM47074.1	https://www.ncbi.nlm.nih.gov/protein/ASM47074.1	325	0	1298	1299	6	PASS	PASS	PASS	PASS	PASS		FAIL	PASS	FAIL	1	XM_047143822.1	94.802	404	0	Schistocerca americana odorant receptor 67c-like	0.311008	LOC124615741
Same_OR97	TRINITY_DN24264_c0_g1	TRINITY_DN24264_c0_g1_i4		1583	MT072575.1	https://www.ncbi.nlm.nih.gov/protein/MT072575.1	83.32	1277	178	1449	0	MT072575.1	https://www.ncbi.nlm.nih.gov/protein/MT072575.1	83.32	1277	178	1449	0	QJX74303.1	https://www.ncbi.nlm.nih.gov/protein/QJX74303.1	424	1466	177	1290	6	PASS	PASS	PASS	PASS	PASS		PASS	PASS	PASS	0	XM_047124835.1	73.737	99	1.87e-08	Schistocerca americana odorant receptor Or2-like	0.0767442	LOC124545875
Same_OR91	TRINITY_DN26537_c0_g1	TRINITY_DN26537_c0_g1_i8		1453	KY964937.1	https://www.ncbi.nlm.nih.gov/protein/KY964937.1	90.938	960	378	1337	0	KY964937.1	https://www.ncbi.nlm.nih.gov/protein/KY964937.1	90.938	960	378	1337	0	ASM47090.1	https://www.ncbi.nlm.nih.gov/protein/ASM47090.1	319	47	1336	1290	6	PASS	PASS	PASS	PASS	PASS		PASS	PASS	PASS	0	XM_047145418.1	77.533	997	0	Schistocerca americana odorant receptor Or2-like	0.772868	LOC124619200
Same_OR84	TRINITY_DN21537_c0_g1	TRINITY_DN21537_c0_g1_i1		1601	MT072584.1	https://www.ncbi.nlm.nih.gov/protein/MT072584.1	84.93	1294	227	1516	0	MT072584.1	https://www.ncbi.nlm.nih.gov/protein/MT072584.1	84.93	1294	227	1516	0	QJX74312.1	https://www.ncbi.nlm.nih.gov/protein/QJX74312.1	429	1515	226	1290	6	PASS	PASS	PASS	PASS	PASS		PASS	PASS	PASS	0	XM_047139670.1	99.169	1083	0	Schistocerca americana odorant receptor Or2-like	0.839535	LOC124607363
Same_OR79	TRINITY_DN12018_c0_g1	TRINITY_DN12018_c0_g1_i2		1509	MT072593.1	https://www.ncbi.nlm.nih.gov/protein/MT072593.1	86.754	1223	222	1443	0	MT072593.1	https://www.ncbi.nlm.nih.gov/protein/MT072593.1	86.754	1223	222	1443	0	QJX74321.1	https://www.ncbi.nlm.nih.gov/protein/QJX74321.1	407	1499	210	1290	6	PASS	PASS	PASS	PASS	PASS		PASS	PASS	PASS	0	XM_047124849.1	99.183	1101	0	Schistocerca americana odorant receptor Or2-like	0.853488	LOC124545890
Same_OR47	TRINITY_DN10512_c2_g1	TRINITY_DN10512_c2_g1_i1		1829	KY964955.1	https://www.ncbi.nlm.nih.gov/protein/KY964955.1	97.842	834	439	1272	0	KY964955.1	https://www.ncbi.nlm.nih.gov/protein/KY964955.1	97.842	834	439	1272	0	QHR83167.1	https://www.ncbi.nlm.nih.gov/protein/QHR83167.1	414	1727	438	1290	6	PASS	PASS	PASS	PASS	PASS		PASS	PASS	PASS	0	XM_047124880.1	95.082	61	1.05e-18	Schistocerca americana uncharacterized LOC124545919	0.0472868	LOC124545919
Same_OR88	TRINITY_DN38854_c0_g4	TRINITY_DN38854_c0_g4_i1		1486	MN005019.1	https://www.ncbi.nlm.nih.gov/protein/MN005019.1	78.335	1117	192	1302	0	MN005019.1	https://www.ncbi.nlm.nih.gov/protein/MN005019.1	78.335	1117	192	1302	0	QHR83164.1	https://www.ncbi.nlm.nih.gov/protein/QHR83164.1	373	28	1314	1287	6	PASS	PASS	PASS	PASS	PASS		PASS	PASS	PASS	0	XM_047136140.1	99.675	616	0	Schistocerca americana odorant receptor 85c-like	0.478632	LOC124600191
Same_OR83	TRINITY_DN18252_c1_g1	TRINITY_DN18252_c1_g1_i1		2679	KP843346.1	https://www.ncbi.nlm.nih.gov/protein/KP843346.1	83.492	1260	56	1306	0	KP843346.1	https://www.ncbi.nlm.nih.gov/protein/KP843346.1	83.492	1260	56	1306	0	ALD51482.1	https://www.ncbi.nlm.nih.gov/protein/ALD51482.1	428	19	1305	1287	6	PASS	PASS	PASS	PASS	PASS		PASS	PASS	PASS	0	XM_047142471.1	98.258	1263	0	Schistocerca americana odorant receptor 82a-like	0.981352	LOC124613755
Same_OR62	TRINITY_DN61015_c0_g1	TRINITY_DN61015_c0_g1_i1		1734	KY965008.1	https://www.ncbi.nlm.nih.gov/protein/KY965008.1	95.798	1071	182	1252	0	KY965008.1	https://www.ncbi.nlm.nih.gov/protein/KY965008.1	95.798	1071	182	1252	0	ASM47161.1	https://www.ncbi.nlm.nih.gov/protein/ASM47161.1	357	181	1467	1287	6	PASS	PASS	PASS	PASS	PASS		PASS	PASS	PASS	0	XM_047149154.1	99.301	1287	0	Schistocerca americana odorant receptor 43a-like	1	LOC124625142
Same_OR60	TRINITY_DN18252_c1_g2	TRINITY_DN18252_c1_g2_i2		1525	KY964943.1	https://www.ncbi.nlm.nih.gov/protein/KY964943.1	96.569	1166	176	1340	0	KY964943.1	https://www.ncbi.nlm.nih.gov/protein/KY964943.1	96.569	1166	176	1340	0	QJX74332.1	https://www.ncbi.nlm.nih.gov/protein/QJX74332.1	428	53	1339	1287	6	PASS	PASS	PASS	PASS	PASS		PASS	PASS	PASS	0	XM_047142469.1	99.234	914	0	Schistocerca americana uncharacterized LOC124613754	0.710179	LOC124613754
Same_OR108	TRINITY_DN361827_c0_g1	TRINITY_DN361827_c0_g1_i1		3184	KP843331.1	https://www.ncbi.nlm.nih.gov/protein/KP843331.1	81.919	719	591	1309	2.81e-170	KP843331.1	https://www.ncbi.nlm.nih.gov/protein/KP843331.1	81.919	719	591	1309	5.2e-166	ASM47135.1	https://www.ncbi.nlm.nih.gov/protein/ASM47135.1	402	22	1308	1287	6	PASS	PASS	PASS	PASS	PASS		PASS	PASS	PASS	0	XM_047124788.1	99.834	1206	0	Schistocerca americana odorant receptor Or2-like	0.937063	LOC124545831
Same_OR49	TRINITY_DN48997_c0_g2	TRINITY_DN48997_c0_g2_i1		2242	KP843246.1	https://www.ncbi.nlm.nih.gov/protein/KP843246.1	85.481	1288	891	2174	0	KP843246.1	https://www.ncbi.nlm.nih.gov/protein/KP843246.1	85.481	1288	891	2174	0	ALD51382.1	https://www.ncbi.nlm.nih.gov/protein/ALD51382.1	427	2173	890	1284	6	PASS	PASS	PASS	PASS	PASS		PASS	PASS	PASS	0	XM_047142062.1	98.886	1257	0	Schistocerca americana odorant receptor Or2-like	0.978972	LOC124613363
Same_OR41	TRINITY_DN6445_c0_g1	TRINITY_DN6445_c0_g1_i3		2329	MT072610.1	https://www.ncbi.nlm.nih.gov/protein/MT072610.1	77.759	1178	1085	2255	0	MT072610.1	https://www.ncbi.nlm.nih.gov/protein/MT072610.1	77.759	1178	1085	2255	0	QJX74338.1	https://www.ncbi.nlm.nih.gov/protein/QJX74338.1	388	2249	966	1284	6	PASS	PASS	PASS	PASS	PASS		PASS	PASS	PASS	0	XM_047136522.1	99.05	1284	0	Schistocerca americana odorant receptor 43a-like	1	LOC124604915
Same_OR55	TRINITY_DN29836_c0_g1	TRINITY_DN29836_c0_g1_i2		1582	MT072556.1	https://www.ncbi.nlm.nih.gov/protein/MT072556.1	86.85	1270	39	1307	0	MT072556.1	https://www.ncbi.nlm.nih.gov/protein/MT072556.1	86.85	1270	39	1307	0	QJX74284.1	https://www.ncbi.nlm.nih.gov/protein/QJX74284.1	424	33	1310	1278	6	PASS	PASS	PASS	PASS	PASS		PASS	PASS	PASS	0	XM_047144708.1	98.52	608	0	Schistocerca americana odorant receptor 83a-like	0.475743	LOC124616404
Same_OR86	TRINITY_DN16787_c1_g3	TRINITY_DN16787_c1_g3_i1	TRINITY_DN16787_c1_g1_i1	1458	KY964985.1	https://www.ncbi.nlm.nih.gov/protein/KY964985.1	85.196	1020	383	1402	0	KY964985.1	https://www.ncbi.nlm.nih.gov/protein/KY964985.1	85.196	1020	383	1402	0	ALD51494.1	https://www.ncbi.nlm.nih.gov/protein/ALD51494.1	411	130	1401	1272	6	PASS	PASS	PASS	PASS	PASS		PASS	PASS	PASS	0	XM_047124770.1	83.497	1224	0	Schistocerca americana odorant receptor Or2-like	0.962264	LOC124545818
Same_OR37	TRINITY_DN5664_c0_g1	TRINITY_DN5664_c0_g1_i1		1773	KY965024.1	https://www.ncbi.nlm.nih.gov/protein/KY965024.1	96.476	1277	54	1330	0	KY965024.1	https://www.ncbi.nlm.nih.gov/protein/KY965024.1	96.476	1277	54	1330	0	ASM47177.1	https://www.ncbi.nlm.nih.gov/protein/ASM47177.1	423	59	1330	1272	6	PASS	PASS	PASS	PASS	PASS		PASS	PASS	PASS	0	XM_047136559.1	99.249	666	0	Schistocerca americana uncharacterized LOC124605072	0.523585	LOC124605072
Same_OR25	TRINITY_DN9615_c0_g1	TRINITY_DN9615_c0_g1_i1		1594	KY964952.1	https://www.ncbi.nlm.nih.gov/protein/KY964952.1	96.143	1063	532	1594	0	KY964952.1	https://www.ncbi.nlm.nih.gov/protein/KY964952.1	96.143	1063	532	1594	0	QHR83146.1	https://www.ncbi.nlm.nih.gov/protein/QHR83146.1	413	1574	303	1272	6	PASS	PASS	PASS	PASS	PASS		PASS	PASS	PASS	0	XM_047148502.1	82.923	1218	0	Schistocerca americana odorant receptor Or2-like	0.957547	LOC124622713
Same_OR120	TRINITY_DN48988_c0_g1	TRINITY_DN48988_c0_g1_i2		2830	KP843321.1	https://www.ncbi.nlm.nih.gov/protein/KP843321.1	78.547	1156	356	1498	0	KP843321.1	https://www.ncbi.nlm.nih.gov/protein/KP843321.1	78.547	1156	356	1498	0	ALD51457.1	https://www.ncbi.nlm.nih.gov/protein/ALD51457.1	384	232	1497	1266	6	PASS	PASS	PASS	PASS	PASS		PASS	PASS	PASS	0	XM_047148746.1	71.538	650	8.41e-92	Schistocerca americana uncharacterized LOC124622955	0.513428	LOC124622955
Same_OR107	TRINITY_DN12018_c1_g2	TRINITY_DN12018_c1_g2_i6		1679	KY964980.1	https://www.ncbi.nlm.nih.gov/protein/KY964980.1	96.119	1108	211	1318	0	KY964980.1	https://www.ncbi.nlm.nih.gov/protein/KY964980.1	96.119	1108	211	1318	0	ASM47133.1	https://www.ncbi.nlm.nih.gov/protein/ASM47133.1	369	54	1319	1266	6	PASS	PASS	PASS	PASS	PASS		PASS	PASS	PASS	0	XM_047124835.1	86.587	1260	0	Schistocerca americana odorant receptor Or2-like	0.995261	LOC124545875
Same_OR56	TRINITY_DN17818_c0_g1	TRINITY_DN17818_c0_g1_i11		1657	MT072569.1	https://www.ncbi.nlm.nih.gov/protein/MT072569.1	80.805	1292	77	1339	0	MT072569.1	https://www.ncbi.nlm.nih.gov/protein/MT072569.1	80.805	1292	77	1339	0	QJX74297.1	https://www.ncbi.nlm.nih.gov/protein/QJX74297.1	431	76	1338	1263	6	PASS	PASS	PASS	PASS	PASS		PASS	PASS	PASS	0	XM_047148500.1	98.097	946	0	Schistocerca americana odorant receptor Or2-like	0.74901	LOC124622711
Same_OR45	TRINITY_DN14688_c0_g2	TRINITY_DN14688_c0_g2_i4		1365	KY964993.1	https://www.ncbi.nlm.nih.gov/protein/KY964993.1	94.817	1177	3	1176	0	KY964993.1	https://www.ncbi.nlm.nih.gov/protein/KY964993.1	94.817	1177	3	1176	0	ASM47146.1	https://www.ncbi.nlm.nih.gov/protein/ASM47146.1	392	0	1259	1260	6	PASS	PASS	PASS	PASS	PASS		FAIL	PASS	FAIL	1	XM_047142477.1	99.495	1189	0	Schistocerca americana odorant receptor 13a-like	0.943651	LOC124613760
Same_OR77	TRINITY_DN105985_c0_g1	TRINITY_DN105985_c0_g1_i1		1520	MT072561.1	https://www.ncbi.nlm.nih.gov/protein/MT072561.1	82.412	1194	264	1451	0	MT072561.1	https://www.ncbi.nlm.nih.gov/protein/MT072561.1	82.412	1194	264	1451	0	QJX74289.1	https://www.ncbi.nlm.nih.gov/protein/QJX74289.1	399	1510	254	1257	6	PASS	PASS	PASS	PASS	PASS		PASS	PASS	PASS	0	XM_047146803.1	98.425	1143	0	Schistocerca americana odorant receptor 65a-like	0.909308	LOC124620133
Same_OR126	TRINITY_DN190390_c0_g1	TRINITY_DN190390_c0_g1_i2		1343	MT072592.1	https://www.ncbi.nlm.nih.gov/protein/MT072592.1	85.06	1158	54	1210	0	MT072592.1	https://www.ncbi.nlm.nih.gov/protein/MT072592.1	85.06	1158	54	1210	0	QHR83141.1	https://www.ncbi.nlm.nih.gov/protein/QHR83141.1	416	53	1303	1251	6	PASS	PASS	PASS	PASS	PASS		PASS	PASS	PASS	0	XM_047124849.1	74.51	255	5.15e-40	Schistocerca americana odorant receptor Or2-like	0.203837	LOC124545890
Same_OR118	TRINITY_DN194172_c0_g1	TRINITY_DN194172_c0_g1_i1		1780	MT072578.1	https://www.ncbi.nlm.nih.gov/protein/MT072578.1	82	1250	260	1500	0	MT072578.1	https://www.ncbi.nlm.nih.gov/protein/MT072578.1	82	1250	260	1500	0	QJX74306.1	https://www.ncbi.nlm.nih.gov/protein/QJX74306.1	418	251	1501	1251	6	PASS	PASS	PASS	PASS	PASS		PASS	PASS	PASS	0	XM_047148747.1	74.016	127	3.33e-12	Schistocerca americana odorant receptor Or2-like	0.101519	LOC124622956
Same_OR96	TRINITY_DN151221_c1_g1	TRINITY_DN151221_c1_g1_i2		2286	MT072577.1	https://www.ncbi.nlm.nih.gov/protein/MT072577.1	86.215	1226	155	1379	0	MT072577.1	https://www.ncbi.nlm.nih.gov/protein/MT072577.1	86.215	1226	155	1379	0	QJX74305.1	https://www.ncbi.nlm.nih.gov/protein/QJX74305.1	408	133	1380	1248	6	PASS	PASS	PASS	PASS	PASS		PASS	PASS	PASS	0	XM_047148748.1	94.534	933	0	Schistocerca americana odorant receptor 43a-like	0.747596	LOC124622957
Same_OR36	TRINITY_DN39164_c0_g2	TRINITY_DN39164_c0_g2_i1	TRINITY_DN39164_c0_g1_i1	1466	KY964950.1	https://www.ncbi.nlm.nih.gov/protein/KY964950.1	95.812	1170	63	1232	0	KY964950.1	https://www.ncbi.nlm.nih.gov/protein/KY964950.1	95.812	1170	63	1232	0	ASM47103.1	https://www.ncbi.nlm.nih.gov/protein/ASM47103.1	389	1306	62	1245	6	PASS	PASS	PASS	PASS	PASS		PASS	PASS	PASS	0	XM_047148507.1	99.145	819	0	Schistocerca americana uncharacterized LOC124622716	0.657831	LOC124622716
Same_OR27	TRINITY_DN16726_c1_g2	TRINITY_DN16726_c1_g2_i3		1407	KY964991.1	https://www.ncbi.nlm.nih.gov/protein/KY964991.1	95.984	1245	20	1264	0	KY964991.1	https://www.ncbi.nlm.nih.gov/protein/KY964991.1	95.984	1245	20	1264	0	ASM47144.1	https://www.ncbi.nlm.nih.gov/protein/ASM47144.1	414	1263	19	1245	6	PASS	PASS	PASS	PASS	PASS		PASS	PASS	PASS	0	XM_047124773.1	98.562	1245	0	Schistocerca americana odorant receptor Or2-like	1	LOC124545820
Same_OR12	TRINITY_DN41073_c0_g1	TRINITY_DN41073_c0_g1_i3		1870	KY964969.1	https://www.ncbi.nlm.nih.gov/protein/KY964969.1	95.986	1121	685	1802	0	KY964969.1	https://www.ncbi.nlm.nih.gov/protein/KY964969.1	95.986	1121	685	1802	0	ASM47122.1	https://www.ncbi.nlm.nih.gov/protein/ASM47122.1	412	1709	471	1239	7	PASS	PASS	PASS	PASS	PASS		PASS	PASS	PASS	0	XM_047142174.1	98.833	600	0	Schistocerca americana uncharacterized LOC124613467	0.484262	LOC124613467
Same_OR18	TRINITY_DN7541_c0_g1	TRINITY_DN7541_c0_g1_i3		1584	KY964988.1	https://www.ncbi.nlm.nih.gov/protein/KY964988.1	95.037	1209	180	1388	0	KY964988.1	https://www.ncbi.nlm.nih.gov/protein/KY964988.1	95.037	1209	180	1388	0	ASM47141.1	https://www.ncbi.nlm.nih.gov/protein/ASM47141.1	402	152	1387	1236	6	PASS	PASS	PASS	PASS	PASS		PASS	PASS	PASS	0	XM_047124759.1	95.7	1236	0	Schistocerca americana odorant receptor 43a-like	1	LOC124545812
Same_OR1	TRINITY_DN813_c0_g1	TRINITY_DN813_c0_g1_i4		2638	KY964984.1	https://www.ncbi.nlm.nih.gov/protein/KY964984.1	96.117	1236	1213	2448	0	KY964984.1	https://www.ncbi.nlm.nih.gov/protein/KY964984.1	96.117	1236	1213	2448	0	ASM47137.1	https://www.ncbi.nlm.nih.gov/protein/ASM47137.1	411	2447	1212	1236	6	PASS	PASS	PASS	PASS	PASS		PASS	PASS	PASS	0	XM_047124321.1	99.382	1236	0	Schistocerca americana odorant receptor Or2-like	1	LOC124545406
Same_OR78	TRINITY_DN193838_c0_g1	TRINITY_DN193838_c0_g1_i1		2648	KY964983.1	https://www.ncbi.nlm.nih.gov/protein/KY964983.1	82.031	1241	167	1402	0	KY964983.1	https://www.ncbi.nlm.nih.gov/protein/KY964983.1	82.031	1241	167	1402	0	ASM47136.1	https://www.ncbi.nlm.nih.gov/protein/ASM47136.1	410	166	1398	1233	6	PASS	PASS	PASS	PASS	PASS		PASS	PASS	PASS	0	XM_047124791.1	99.783	921	0	Schistocerca americana odorant receptor 43a-like	0.746959	LOC124545834
Same_OR43	TRINITY_DN35961_c0_g1	TRINITY_DN35961_c0_g1_i1		1642	KY964982.1	https://www.ncbi.nlm.nih.gov/protein/KY964982.1	95.539	1233	113	1345	0	KY964982.1	https://www.ncbi.nlm.nih.gov/protein/KY964982.1	95.539	1233	113	1345	0	ASM47135.1	https://www.ncbi.nlm.nih.gov/protein/ASM47135.1	410	112	1344	1233	6	PASS	PASS	PASS	PASS	PASS		PASS	PASS	PASS	0	XM_047124443.1	99.365	1233	0	Schistocerca americana odorant receptor Or2-like	1	LOC124545499
Same_OR11	TRINITY_DN813_c0_g2	TRINITY_DN813_c0_g2_i1		2313	KP843283.1	https://www.ncbi.nlm.nih.gov/protein/KP843283.1	79.741	464	911	1374	1.76e-91	KP843283.1	https://www.ncbi.nlm.nih.gov/protein/KP843283.1	79.741	464	911	1374	3.26e-87	ASM47135.1	https://www.ncbi.nlm.nih.gov/protein/ASM47135.1	410	2134	902	1233	6	PASS	PASS	PASS	PASS	PASS		PASS	PASS	PASS	0	XM_047124430.1	99.12	1233	0	Schistocerca americana odorant receptor Or2-like	1	LOC124545489
Same_OR87	TRINITY_DN57841_c1_g2	TRINITY_DN57841_c1_g2_i1		2134	KY964939.1	https://www.ncbi.nlm.nih.gov/protein/KY964939.1	94.307	1212	126	1337	0	KY964939.1	https://www.ncbi.nlm.nih.gov/protein/KY964939.1	94.307	1212	126	1337	0	ASM47092.1	https://www.ncbi.nlm.nih.gov/protein/ASM47092.1	404	125	1354	1230	6	PASS	PASS	PASS	PASS	PASS		PASS	PASS	PASS	0	XM_047123591.1	75.51	147	4.27e-18	Schistocerca americana UDP-glycosyltransferase UGT5-like	0.119512	LOC124544874
Same_OR58	TRINITY_DN17285_c0_g1	TRINITY_DN17285_c0_g1_i2		1566	KY964920.1	https://www.ncbi.nlm.nih.gov/protein/KY964920.1	96.579	1140	337	1476	0	KY964920.1	https://www.ncbi.nlm.nih.gov/protein/KY964920.1	96.579	1140	337	1476	0	QHR83145.1	https://www.ncbi.nlm.nih.gov/protein/QHR83145.1	409	1565	336	1230	6	PASS	PASS	PASS	PASS	PASS		FAIL	PASS	FAIL	1	XM_047148890.1	99.627	804	0	Schistocerca americana odorant receptor coreceptor-like	0.653659	LOC124623099
Same_OR19	TRINITY_DN6802_c0_g1	TRINITY_DN6802_c0_g1_i2		1521	KY964934.1	https://www.ncbi.nlm.nih.gov/protein/KY964934.1	94.715	1230	204	1433	0	KY964934.1	https://www.ncbi.nlm.nih.gov/protein/KY964934.1	94.715	1230	204	1433	0	ASM47087.1	https://www.ncbi.nlm.nih.gov/protein/ASM47087.1	409	1432	203	1230	6	PASS	PASS	PASS	PASS	PASS		PASS	PASS	PASS	0	XM_047146794.1	71.277	470	4.79e-60	Schistocerca americana odorant receptor Or2-like	0.382114	LOC124620124
Same_OR40	TRINITY_DN41249_c0_g1	TRINITY_DN41249_c0_g1_i4	TRINITY_DN35961_c0_g2_i1	2000	MT072596.1	https://www.ncbi.nlm.nih.gov/protein/MT072596.1	82.315	1227	118	1341	0	MT072596.1	https://www.ncbi.nlm.nih.gov/protein/MT072596.1	82.315	1227	118	1341	0	QJX74324.1	https://www.ncbi.nlm.nih.gov/protein/QJX74324.1	407	117	1340	1224	6	PASS	PASS	PASS	PASS	PASS		PASS	PASS	PASS	0	XM_047124761.1	99.158	1224	0	Schistocerca americana odorant receptor Or2-like	1	LOC124545814
Same_OR104	TRINITY_DN35961_c0_g2	TRINITY_DN35961_c0_g2_i1		3344	MT072596.1	https://www.ncbi.nlm.nih.gov/protein/MT072596.1	83.251	1212	147	1356	0	MT072596.1	https://www.ncbi.nlm.nih.gov/protein/MT072596.1	83.251	1212	147	1356	0	QJX74324.1	https://www.ncbi.nlm.nih.gov/protein/QJX74324.1	407	132	1355	1224	6	PASS	FAIL	PASS	PASS	PASS		PASS	PASS	PASS	1	XM_047124760.1	99.673	1224	0	Schistocerca americana odorant receptor Or2-like	1	LOC124545813
Same_OR69	TRINITY_DN7300_c0_g2	TRINITY_DN7300_c0_g2_i4		2333	KY964970.1	https://www.ncbi.nlm.nih.gov/protein/KY964970.1	96.154	416	1617	2032	0	KY964970.1	https://www.ncbi.nlm.nih.gov/protein/KY964970.1	96.154	416	1617	2032	0	ALD51480.1	https://www.ncbi.nlm.nih.gov/protein/ALD51480.1	401	56	1276	1221	6	PASS	PASS	PASS	PASS	PASS		PASS	PASS	PASS	0	XM_047142011.1	95.327	1221	0	Schistocerca americana odorant receptor Or2-like	1	LOC124613315
Same_OR31	TRINITY_DN11096_c1_g2	TRINITY_DN11096_c1_g2_i1		1981	KY964929.1	https://www.ncbi.nlm.nih.gov/protein/KY964929.1	96.667	1080	137	1216	0	KY964929.1	https://www.ncbi.nlm.nih.gov/protein/KY964929.1	96.667	1080	137	1216	0	ASM47082.1	https://www.ncbi.nlm.nih.gov/protein/ASM47082.1	360	76	1290	1215	6	PASS	PASS	PASS	PASS	PASS		PASS	PASS	PASS	0	XM_047146797.1	99.543	1215	0	Schistocerca americana odorant receptor Or2-like	1	LOC124620126
Same_OR13	TRINITY_DN12969_c0_g1	TRINITY_DN12969_c0_g1_i10		1979	KY964976.1	https://www.ncbi.nlm.nih.gov/protein/KY964976.1	95.824	910	1012	1921	0	KY964976.1	https://www.ncbi.nlm.nih.gov/protein/KY964976.1	95.824	910	1012	1921	0	ASM47129.1	https://www.ncbi.nlm.nih.gov/protein/ASM47129.1	395	1907	696	1212	6	PASS	PASS	PASS	PASS	PASS		PASS	PASS	PASS	0	XM_047133070.1	99.725	1212	0	Schistocerca americana odorant receptor Or2-like	1	LOC124594702
Same_OR65	TRINITY_DN13786_c0_g1	TRINITY_DN13786_c0_g1_i1		1631	KY964964.1	https://www.ncbi.nlm.nih.gov/protein/KY964964.1	96.583	1200	123	1322	0	KY964964.1	https://www.ncbi.nlm.nih.gov/protein/KY964964.1	96.583	1200	123	1322	0	ASM47117.1	https://www.ncbi.nlm.nih.gov/protein/ASM47117.1	399	113	1321	1209	6	PASS	PASS	PASS	PASS	PASS		PASS	PASS	PASS	0	XM_047140312.1	99.859	710	0	Schistocerca americana odorant receptor 43a-like	0.587262	LOC124612234
Same_OR61	TRINITY_DN18851_c0_g1	TRINITY_DN18851_c0_g1_i1		1648	KY965016.1	https://www.ncbi.nlm.nih.gov/protein/KY965016.1	95.033	906	743	1648	0	KY965016.1	https://www.ncbi.nlm.nih.gov/protein/KY965016.1	95.033	906	743	1648	0	ALD51400.1	https://www.ncbi.nlm.nih.gov/protein/ALD51400.1	407	1617	409	1209	6	PASS	PASS	PASS	PASS	PASS		PASS	PASS	PASS	0	XM_047131235.1	99.206	504	0	Schistocerca americana odorant receptor 67a-like	0.416873	LOC124578916
Same_OR20	TRINITY_DN10956_c0_g1	TRINITY_DN10956_c0_g1_i13		1384	KY964931.1	https://www.ncbi.nlm.nih.gov/protein/KY964931.1	95.912	1272	18	1289	0	KY964931.1	https://www.ncbi.nlm.nih.gov/protein/KY964931.1	95.912	1272	18	1289	0	ASM47084.1	https://www.ncbi.nlm.nih.gov/protein/ASM47084.1	399	92	1300	1209	6	PASS	PASS	PASS	PASS	PASS		PASS	PASS	PASS	0	XM_047146794.1	99.751	1205	0	Schistocerca americana odorant receptor Or2-like	0.996691	LOC124620124
Same_OR9	TRINITY_DN6968_c0_g2	TRINITY_DN6968_c0_g2_i3	TRINITY_DN7541_c0_g1_i3	2765	KY964987.1	https://www.ncbi.nlm.nih.gov/protein/KY964987.1	96.02	1206	227	1432	0	KY964987.1	https://www.ncbi.nlm.nih.gov/protein/KY964987.1	96.02	1206	227	1432	0	ASM47140.1	https://www.ncbi.nlm.nih.gov/protein/ASM47140.1	401	226	1431	1206	6	PASS	PASS	PASS	PASS	PASS		PASS	PASS	PASS	0	XM_047124941.1	99.555	1206	0	Schistocerca americana odorant receptor 43a-like	1	LOC124545976
Same_OR30	TRINITY_DN23059_c0_g1	TRINITY_DN23059_c0_g1_i1		1669	KP843340.1	https://www.ncbi.nlm.nih.gov/protein/KP843340.1	81.601	1212	336	1541	0	KP843340.1	https://www.ncbi.nlm.nih.gov/protein/KP843340.1	81.601	1212	336	1541	0	ALD51476.1	https://www.ncbi.nlm.nih.gov/protein/ALD51476.1	401	1540	335	1206	6	PASS	PASS	PASS	PASS	PASS		PASS	PASS	PASS	0	XM_047142175.1	99.565	1149	0	Schistocerca americana odorant receptor Or2-like	0.952736	LOC124613468
Same_OR112	TRINITY_DN19898_c0_g1	TRINITY_DN19898_c0_g1_i2		1349	KY965001.1	https://www.ncbi.nlm.nih.gov/protein/KY965001.1	92.887	1195	156	1349	0	KY965001.1	https://www.ncbi.nlm.nih.gov/protein/KY965001.1	92.887	1195	156	1349	0	ASM47154.1	https://www.ncbi.nlm.nih.gov/protein/ASM47154.1	398	1339	134	1206	6	PASS	PASS	PASS	PASS	PASS		PASS	PASS	PASS	0	XM_047131130.1	79.035	1206	0	Schistocerca americana odorant receptor Or1-like	1	LOC124572341
Same_OR106	TRINITY_DN27251_c0_g1	TRINITY_DN27251_c0_g1_i2		1788	MT072616.1	https://www.ncbi.nlm.nih.gov/protein/MT072616.1	84.787	493	835	1324	9.86e-138	MT072616.1	https://www.ncbi.nlm.nih.gov/protein/MT072616.1	84.787	493	835	1324	1.82e-133	QJX74344.1	https://www.ncbi.nlm.nih.gov/protein/QJX74344.1	453	118	1323	1206	4	PASS	PASS	PASS	PASS	PASS		PASS	PASS	PASS	0	XM_047146896.1	98.667	300	2.24e-147	Schistocerca americana uncharacterized LOC124620228	0.248756	LOC124620228
Same_OR42	TRINITY_DN4996_c0_g1	TRINITY_DN4996_c0_g1_i1		1752	KY964932.1	https://www.ncbi.nlm.nih.gov/protein/KY964932.1	97.199	821	264	1084	0	KY964932.1	https://www.ncbi.nlm.nih.gov/protein/KY964932.1	97.199	821	264	1084	0	ASM47085.1	https://www.ncbi.nlm.nih.gov/protein/ASM47085.1	274	92	1294	1203	6	PASS	PASS	PASS	PASS	PASS		PASS	PASS	PASS	0	XM_047146799.1	71.76	1203	0	Schistocerca americana odorant receptor Or2-like	1	LOC124620128
Same_OR35	TRINITY_DN16726_c1_g1	TRINITY_DN16726_c1_g1_i2		2864	MT072595.1	https://www.ncbi.nlm.nih.gov/protein/MT072595.1	84.235	1091	1633	2723	0	MT072595.1	https://www.ncbi.nlm.nih.gov/protein/MT072595.1	84.235	1091	1633	2723	0	QJX74323.1	https://www.ncbi.nlm.nih.gov/protein/QJX74323.1	364	2722	1520	1203	6	PASS	PASS	PASS	PASS	PASS		PASS	PASS	PASS	0	XM_047124435.1	99.136	1203	0	Schistocerca americana odorant receptor Or2-like	1	LOC124545492
Same_OR115	TRINITY_DN60726_c0_g2	TRINITY_DN60726_c0_g2_i2		1398	MT072560.1	https://www.ncbi.nlm.nih.gov/protein/MT072560.1	79.093	1081	331	1397	0	MT072560.1	https://www.ncbi.nlm.nih.gov/protein/MT072560.1	79.093	1081	331	1397	0	QJX74288.1	https://www.ncbi.nlm.nih.gov/protein/QJX74288.1	359	195	1397	1203	6	PASS	PASS	PASS	PASS	PASS		FAIL	FAIL	PASS	1	XM_047146804.1	98.816	760	0	Schistocerca americana odorant receptor Or2-like	0.631754	LOC124620134
Same_OR34	TRINITY_DN79510_c0_g1	TRINITY_DN79510_c0_g1_i1		1372	KY965031.1	https://www.ncbi.nlm.nih.gov/protein/KY965031.1	95.798	1166	207	1372	0	KY965031.1	https://www.ncbi.nlm.nih.gov/protein/KY965031.1	95.798	1166	207	1372	0	ASM47184.1	https://www.ncbi.nlm.nih.gov/protein/ASM47184.1	390	1346	147	1200	6	PASS	PASS	PASS	PASS	PASS		PASS	PASS	PASS	0	XM_047148777.1	99.604	1009	0	Schistocerca americana uncharacterized LOC124622987	0.840833	LOC124622987
Same_OR17	TRINITY_DN12208_c0_g1	TRINITY_DN12208_c0_g1_i1		1605	MT072558.1	https://www.ncbi.nlm.nih.gov/protein/MT072558.1	84.555	764	750	1509	0	KY964925.1	https://www.ncbi.nlm.nih.gov/protein/KY964925.1	95.122	1107	417	1523	0	ASM47078.1	https://www.ncbi.nlm.nih.gov/protein/ASM47078.1	452	1522	323	1200	6	PASS	PASS	PASS	PASS	PASS		PASS	PASS	PASS	0	XM_047144532.1	96.317	1086	0	Schistocerca americana putative odorant receptor 92a	0.905	LOC124616230
Same_OR14	TRINITY_DN38166_c0_g1	TRINITY_DN38166_c0_g1_i11		1594	KY965034.1	https://www.ncbi.nlm.nih.gov/protein/KY965034.1	94.177	1185	354	1538	0	KY965034.1	https://www.ncbi.nlm.nih.gov/protein/KY965034.1	94.177	1185	354	1538	0	ASM47187.1	https://www.ncbi.nlm.nih.gov/protein/ASM47187.1	394	1549	353	1197	6	PASS	PASS	PASS	PASS	PASS		PASS	PASS	PASS	0	XM_047146259.1	99.066	1071	0	Schistocerca americana odorant receptor Or1-like	0.894737	LOC124619702
Same_OR71	TRINITY_DN16261_c0_g1	TRINITY_DN16261_c0_g1_i2		1729	MN005017.1	https://www.ncbi.nlm.nih.gov/protein/MN005017.1	87.821	1207	505	1711	0	MN005017.1	https://www.ncbi.nlm.nih.gov/protein/MN005017.1	87.821	1207	505	1711	0	QHR83162.1	https://www.ncbi.nlm.nih.gov/protein/QHR83162.1	397	1697	504	1194	6	PASS	PASS	PASS	PASS	PASS		PASS	PASS	PASS	0	XM_047136559.1	80.247	81	3.23e-12	Schistocerca americana uncharacterized LOC124605072	0.0678392	LOC124605072
Same_OR76	TRINITY_DN272695_c0_g1	TRINITY_DN272695_c0_g1_i1		1441	KP843339.1	https://www.ncbi.nlm.nih.gov/protein/KP843339.1	84.33	1187	259	1441	0	KP843339.1	https://www.ncbi.nlm.nih.gov/protein/KP843339.1	84.33	1187	259	1441	0	ALD51475.1	https://www.ncbi.nlm.nih.gov/protein/ALD51475.1	394	1440	256	1185	6	PASS	PASS	PASS	PASS	PASS		FAIL	PASS	FAIL	1	XM_047137890.1	94.788	614	0	Schistocerca americana uncharacterized LOC124605932	0.518143	LOC124605932
Same_OR129	TRINITY_DN109951_c0_g1	TRINITY_DN109951_c0_g1_i1	TRINITY_DN39164_c0_g1_i1	1202	MT072573.1	https://www.ncbi.nlm.nih.gov/protein/MT072573.1	77.342	1174	30	1197	0	MT072573.1	https://www.ncbi.nlm.nih.gov/protein/MT072573.1	77.342	1174	30	1197	0	QHR83177.1	https://www.ncbi.nlm.nih.gov/protein/QHR83177.1	388	20	1201	1182	6	PASS	PASS	PASS	PASS	PASS		FAIL	FAIL	PASS	1	XM_047148507.1	78.729	818	0	Schistocerca americana uncharacterized LOC124622716	0.692047	LOC124622716
Same_OR113	TRINITY_DN361711_c0_g1	TRINITY_DN361711_c0_g1_i1		1323	KY964924.1	https://www.ncbi.nlm.nih.gov/protein/KY964924.1	96.806	501	155	655	0	KY964924.1	https://www.ncbi.nlm.nih.gov/protein/KY964924.1	96.806	501	155	655	0	AGK25859.1	https://www.ncbi.nlm.nih.gov/protein/AGK25859.1	388	1317	154	1164	6	PASS	PASS	PASS	PASS	PASS		PASS	PASS	PASS	0	XM_047131621.1	99.493	592	0	Schistocerca americana odorant receptor Or2-like	0.508591	LOC124590083
Same_OR44	TRINITY_DN11906_c0_g1	TRINITY_DN11906_c0_g1_i2		1239	MT072563.1	https://www.ncbi.nlm.nih.gov/protein/MT072563.1	86.47	1116	3	1117	0	MT072563.1	https://www.ncbi.nlm.nih.gov/protein/MT072563.1	86.47	1116	3	1117	0	QJX74291.1	https://www.ncbi.nlm.nih.gov/protein/QJX74291.1	383	1161	1	1161	6	PASS	PASS	PASS	PASS	PASS		FAIL	FAIL	PASS	1	XM_047146550.1	97.959	588	0	Schistocerca americana odorant receptor Or2-like	0.50646	LOC124619915
Same_OR90	TRINITY_DN813_c1_g1	TRINITY_DN813_c1_g1_i1		1154	KP843360.1	https://www.ncbi.nlm.nih.gov/protein/KP843360.1	79.32	1117	46	1154	0	KP843360.1	https://www.ncbi.nlm.nih.gov/protein/KP843360.1	79.32	1117	46	1154	0	ALD51496.1	https://www.ncbi.nlm.nih.gov/protein/ALD51496.1	381	10	1152	1143	6	PASS	PASS	PASS	PASS	PASS		FAIL	FAIL	PASS	1	XM_047124787.1	99.201	1126	0	Schistocerca americana odorant receptor Or2-like	0.985127	LOC124545830
Same_OR53	TRINITY_DN20666_c0_g1	TRINITY_DN20666_c0_g1_i4		1544	KY964951.1	https://www.ncbi.nlm.nih.gov/protein/KY964951.1	95.53	1141	1	1141	0	KY964951.1	https://www.ncbi.nlm.nih.gov/protein/KY964951.1	95.53	1141	1	1141	0	ASM47104.1	https://www.ncbi.nlm.nih.gov/protein/ASM47104.1	373	14	1141	1128	6	PASS	PASS	PASS	PASS	PASS		PASS	PASS	PASS	0	XM_047148509.1	99.406	1128	0	Schistocerca americana odorant receptor Or2-like	1	LOC124622718
Same_OR128	TRINITY_DN134918_c0_g1	TRINITY_DN134918_c0_g1_i2		2056	KP843248.1	https://www.ncbi.nlm.nih.gov/protein/KP843248.1	75.09	277	950	1221	1.72e-26	KP843248.1	https://www.ncbi.nlm.nih.gov/protein/KP843248.1	75.09	277	950	1221	3.17e-22	ASM47144.1	https://www.ncbi.nlm.nih.gov/protein/ASM47144.1	372	2050	932	1119	6	PASS	PASS	PASS	PASS	PASS		PASS	PASS	PASS	0	XM_047124776.1	99.436	709	0	Schistocerca americana uncharacterized LOC124545823	0.633601	LOC124545823
Same_OR73	TRINITY_DN7300_c0_g1	TRINITY_DN7300_c0_g1_i1		1254	KY964970.1	https://www.ncbi.nlm.nih.gov/protein/KY964970.1	95.745	846	409	1254	0	KY964970.1	https://www.ncbi.nlm.nih.gov/protein/KY964970.1	95.745	846	409	1254	0	ASM47123.1	https://www.ncbi.nlm.nih.gov/protein/ASM47123.1	282	141	1253	1113	6	PASS	PASS	PASS	PASS	PASS		FAIL	FAIL	PASS	1	XM_047142010.1	99.002	1002	0	Schistocerca americana odorant receptor 43a-like	0.90027	LOC124613314
Same_OR114	TRINITY_DN14688_c0_g3	TRINITY_DN14688_c0_g3_i1		1752	MN005012.1	https://www.ncbi.nlm.nih.gov/protein/MN005012.1	89.408	1048	82	1128	0	MN005012.1	https://www.ncbi.nlm.nih.gov/protein/MN005012.1	89.408	1048	82	1128	0	QHR83157.1	https://www.ncbi.nlm.nih.gov/protein/QHR83157.1	348	15	1127	1113	3	PASS	PASS	PASS	PASS	PASS		PASS	PASS	PASS	0	XM_047142472.1	97.394	1113	0	Schistocerca americana odorant receptor Or2-like	1	LOC124613756
Same_OR10	TRINITY_DN2312_c8_g3	TRINITY_DN6156_c0_g5_i1		1449	KY964972.1	https://www.ncbi.nlm.nih.gov/protein/KY964972.1	97.43	467	555	1021	0	KY964972.1	https://www.ncbi.nlm.nih.gov/protein/KY964972.1	97.43	467	555	1021	0	ASM47125.1	https://www.ncbi.nlm.nih.gov/protein/ASM47125.1	301	70	1179	1110	6	PASS	PASS	PASS	PASS	PASS		PASS	PASS	PASS	0	XM_047135140.1	98.475	590	0	Schistocerca americana odorant receptor Or2-like	0.531532	LOC124596123
Same_OR29	TRINITY_DN2139_c1_g1	TRINITY_DN2139_c1_g1_i1		1126	MT072630.1	https://www.ncbi.nlm.nih.gov/protein/MT072630.1	83.68	1011	16	1023	0	MT072630.1	https://www.ncbi.nlm.nih.gov/protein/MT072630.1	83.68	1011	16	1023	0	QJX74358.1	https://www.ncbi.nlm.nih.gov/protein/QJX74358.1	341	1085	0	1086	5	PASS	PASS	PASS	PASS	PASS		FAIL	FAIL	PASS	1	XM_047149039.1	98.961	1059	0	Schistocerca americana odorant receptor 43a-like	0.975138	LOC124623468
Same_OR93	TRINITY_DN10956_c0_g3	TRINITY_DN10956_c0_g3_i1		1149	KY964997.1	https://www.ncbi.nlm.nih.gov/protein/KY964997.1	92.105	1026	126	1149	0	KY964997.1	https://www.ncbi.nlm.nih.gov/protein/KY964997.1	92.105	1026	126	1149	0	ASM47150.1	https://www.ncbi.nlm.nih.gov/protein/ASM47150.1	341	65	1147	1083	6	PASS	PASS	PASS	PASS	PASS		FAIL	FAIL	PASS	1	XM_047146799.1	86.703	1083	0	Schistocerca americana odorant receptor Or2-like	1	LOC124620128
Same_OR131	TRINITY_DN20239_c0_g1	TRINITY_DN20239_c0_g1_i1		1623	KY965015.1	https://www.ncbi.nlm.nih.gov/protein/KY965015.1	93.418	471	661	1131	0	KY965015.1	https://www.ncbi.nlm.nih.gov/protein/KY965015.1	93.418	471	661	1131	0	ALD51492.1	https://www.ncbi.nlm.nih.gov/protein/ALD51492.1	402	225	1304	1080	6	PASS	PASS	PASS	PASS	PASS		PASS	PASS	PASS	0	XM_047127058.1	74.805	1028	0	Schistocerca americana odorant receptor 43a-like	0.951852	LOC124552717
Same_OR136	TRINITY_DN13786_c0_g2	TRINITY_DN13786_c0_g2_i1		1121	MN004992.1	https://www.ncbi.nlm.nih.gov/protein/MN004992.1	87.45	996	32	1026	0	MN004992.1	https://www.ncbi.nlm.nih.gov/protein/MN004992.1	87.45	996	32	1026	0	QHR83137.1	https://www.ncbi.nlm.nih.gov/protein/QHR83137.1	342	1073	0	1074	6	PASS	PASS	PASS	PASS	PASS		FAIL	FAIL	PASS	1	XM_047142172.1	97.333	450	0	Schistocerca americana uncharacterized LOC124613466	0.418994	LOC124613466
Same_OR121	TRINITY_DN71516_c0_g1	TRINITY_DN71516_c0_g1_i2		1143	MT072634.1	https://www.ncbi.nlm.nih.gov/protein/MT072634.1	80.742	971	176	1143	0	MT072634.1	https://www.ncbi.nlm.nih.gov/protein/MT072634.1	80.742	971	176	1143	0	QJX74362.1	https://www.ncbi.nlm.nih.gov/protein/QJX74362.1	323	67	1140	1074	5	PASS	PASS	PASS	PASS	PASS		FAIL	FAIL	PASS	1	XM_047131143.1	67.033	728	2.58e-49	Schistocerca americana uncharacterized LOC124573670	0.67784	LOC124573670
Same_OR134	TRINITY_DN194744_c0_g1	TRINITY_DN194744_c0_g1_i1		1039	KY964941.1	https://www.ncbi.nlm.nih.gov/protein/KY964941.1	94.477	507	247	753	0	KY964941.1	https://www.ncbi.nlm.nih.gov/protein/KY964941.1	94.477	507	247	753	0	ASM47094.1	https://www.ncbi.nlm.nih.gov/protein/ASM47094.1	264	0	1037	1038	6	PASS	PASS	PASS	PASS	PASS		FAIL	FAIL	FAIL	1	XM_047142468.1	72.059	612	9.92e-86	Schistocerca americana odorant receptor Or2-like	0.589595	LOC124613753
Same_OR94	TRINITY_DN89271_c0_g1	TRINITY_DN89271_c0_g1_i2		1969	MT072608.1	https://www.ncbi.nlm.nih.gov/protein/MT072608.1	85.08	1126	846	1968	0	MT072608.1	https://www.ncbi.nlm.nih.gov/protein/MT072608.1	85.08	1126	846	1968	0	QJX74336.1	https://www.ncbi.nlm.nih.gov/protein/QJX74336.1	344	1879	845	1035	4	PASS	PASS	PASS	PASS	PASS		PASS	PASS	PASS	0	#N/A	#N/A	#N/A	#N/A	#N/A	#N/A	#N/A
Same_OR122	TRINITY_DN72201_c0_g1	TRINITY_DN72201_c0_g1_i1	TRINITY_DN10956_c0_g1_i13	1068	KY964931.1	https://www.ncbi.nlm.nih.gov/protein/KY964931.1	83.491	1060	1	1058	0	KY964931.1	https://www.ncbi.nlm.nih.gov/protein/KY964931.1	83.491	1060	1	1058	0	ASM47084.1	https://www.ncbi.nlm.nih.gov/protein/ASM47084.1	343	1028	0	1029	6	PASS	PASS	PASS	PASS	PASS		FAIL	FAIL	PASS	1	XM_047146796.1	98.044	869	0	Schistocerca americana uncharacterized LOC124620125	0.844509	LOC124620125
Same_OR125	TRINITY_DN41267_c0_g1	TRINITY_DN41267_c0_g1_i1		1600	KP843238.1	https://www.ncbi.nlm.nih.gov/protein/KP843238.1	82.529	1036	1	1020	0	KP843238.1	https://www.ncbi.nlm.nih.gov/protein/KP843238.1	82.529	1036	1	1020	0	ALD51374.1	https://www.ncbi.nlm.nih.gov/protein/ALD51374.1	342	3	1019	1017	5	PASS	PASS	PASS	PASS	PASS		FAIL	PASS	FAIL	1	XM_047148745.1	99.149	705	0	Schistocerca americana odorant receptor 7a-like	0.693215	LOC124622954
Same_OR138	TRINITY_DN44525_c0_g1	TRINITY_DN44525_c0_g1_i1		1317	KY964990.1	https://www.ncbi.nlm.nih.gov/protein/KY964990.1	91.483	634	1	634	0	KY964990.1	https://www.ncbi.nlm.nih.gov/protein/KY964990.1	91.483	634	1	634	0	QJX74327.1	https://www.ncbi.nlm.nih.gov/protein/QJX74327.1	300	1	1014	1014	5	PASS	PASS	PASS	PASS	PASS		FAIL	PASS	FAIL	1	XM_047124756.1	98.818	1014	0	Schistocerca americana odorant receptor 2a-like	1	LOC124545810
Same_OR116	TRINITY_DN49854_c0_g1	TRINITY_DN49854_c0_g1_i1		977	KY964994.1	https://www.ncbi.nlm.nih.gov/protein/KY964994.1	81.234	762	223	977	6.55e-172	KY964994.1	https://www.ncbi.nlm.nih.gov/protein/KY964994.1	81.234	762	223	977	1.2e-167	ASM47146.1	https://www.ncbi.nlm.nih.gov/protein/ASM47146.1	324	973	2	972	5	PASS	PASS	PASS	PASS	PASS		FAIL	FAIL	PASS	1	XM_047142474.1	90.732	820	0	Schistocerca americana odorant receptor 4-like	0.843621	LOC124613758
Same_OR80	TRINITY_DN14417_c0_g2	TRINITY_DN14417_c0_g2_i1		2514	KY964918.1	https://www.ncbi.nlm.nih.gov/protein/KY964918.1	97.303	1001	501	1501	0	KY964918.1	https://www.ncbi.nlm.nih.gov/protein/KY964918.1	97.303	1001	501	1501	0	ASM47071.1	https://www.ncbi.nlm.nih.gov/protein/ASM47071.1	317	1452	499	954	4	PASS	FAIL	PASS	PASS	PASS		PASS	PASS	PASS	1	XM_047133117.1	74.306	144	3.18e-14	Schistocerca americana esterase FE4-like	0.150943	LOC124594739
Same_OR68	TRINITY_DN23698_c0_g1	TRINITY_DN23698_c0_g1_i10		1061	MT072602.1	https://www.ncbi.nlm.nih.gov/protein/MT072602.1	85.791	936	105	1037	0	MT072602.1	https://www.ncbi.nlm.nih.gov/protein/MT072602.1	85.791	936	105	1037	0	ALD51393.1	https://www.ncbi.nlm.nih.gov/protein/ALD51393.1	312	1038	97	942	4	PASS	PASS	PASS	PASS	PASS		PASS	PASS	PASS	0	XM_047140828.1	98.509	939	0	Schistocerca americana putative odorant receptor 92a	0.996815	LOC124612554
Same_OR21	TRINITY_DN25076_c0_g1	TRINITY_DN25076_c0_g1_i2		1347	MN005003.1	https://www.ncbi.nlm.nih.gov/protein/MN005003.1	87.681	828	210	1019	0	MN005003.1	https://www.ncbi.nlm.nih.gov/protein/MN005003.1	87.681	828	210	1019	0	QHR83148.1	https://www.ncbi.nlm.nih.gov/protein/QHR83148.1	276	77	1018	942	5	PASS	PASS	PASS	PASS	PASS		PASS	PASS	PASS	0	XM_047142062.1	73.913	253	1.14e-35	Schistocerca americana odorant receptor Or2-like	0.268577	LOC124613363
Same_OR63	TRINITY_DN98743_c0_g2	TRINITY_DN98743_c0_g2_i1		1062	KP843312.1	https://www.ncbi.nlm.nih.gov/protein/KP843312.1	82.366	913	72	980	0	KP843312.1	https://www.ncbi.nlm.nih.gov/protein/KP843312.1	82.366	913	72	980	0	ALD51448.1	https://www.ncbi.nlm.nih.gov/protein/ALD51448.1	309	50	979	930	4	PASS	PASS	PASS	PASS	PASS		PASS	PASS	PASS	0	#N/A	#N/A	#N/A	#N/A	#N/A	#N/A	#N/A
Same_OR165	TRINITY_DN7787_c2_g2	TRINITY_DN22027_c3_g1_i2		1341	KY964957.1	https://www.ncbi.nlm.nih.gov/protein/KY964957.1	93.5	600	305	904	0	KY964957.1	https://www.ncbi.nlm.nih.gov/protein/KY964957.1	93.5	600	305	904	0	QJX74296.1	https://www.ncbi.nlm.nih.gov/protein/QJX74296.1	288	37	903	867	3	PASS	PASS	PASS	PASS	PASS		PASS	PASS	PASS	0	XM_047148500.1	69.784	139	8.16e-06	Schistocerca americana odorant receptor Or2-like	0.160323	LOC124622711
Same_OR157	TRINITY_DN11588_c0_g1	TRINITY_DN11588_c0_g1_i23		1431	KY965021.1	https://www.ncbi.nlm.nih.gov/protein/KY965021.1	96.009	426	1002	1427	0	KY965021.1	https://www.ncbi.nlm.nih.gov/protein/KY965021.1	96.009	426	1002	1427	0	QJX74350.1	https://www.ncbi.nlm.nih.gov/protein/QJX74350.1	243	82	942	861	4	PASS	PASS	PASS	PASS	PASS		PASS	PASS	PASS	0	XM_047147044.1	91.605	810	0	Schistocerca americana odorant receptor 43a-like	0.940767	LOC124620373
Same_OR152	TRINITY_DN15566_c0_g2	TRINITY_DN15566_c0_g2_i4	TRINITY_DN15566_c_g1_i3	990	KY964938.1	https://www.ncbi.nlm.nih.gov/protein/KY964938.1	85.168	863	1	861	0	KY964938.1	https://www.ncbi.nlm.nih.gov/protein/KY964938.1	85.168	863	1	861	0	ASM47091.1	https://www.ncbi.nlm.nih.gov/protein/ASM47091.1	285	3	860	858	4	PASS	PASS	PASS	PASS	PASS		FAIL	PASS	FAIL	1	XM_047145418.1	83.946	858	0	Schistocerca americana odorant receptor Or2-like	1	LOC124619200
Same_OR170	TRINITY_DN51830_c0_g1	TRINITY_DN51830_c0_g1_i1		965	KY964981.1	https://www.ncbi.nlm.nih.gov/protein/KY964981.1	96.343	875	1	875	0	KY964981.1	https://www.ncbi.nlm.nih.gov/protein/KY964981.1	96.343	875	1	875	0	ASM47134.1	https://www.ncbi.nlm.nih.gov/protein/ASM47134.1	284	20	874	855	4	PASS	PASS	PASS	PASS	PASS		PASS	PASS	PASS	0	XM_047124848.1	98.236	567	0	Schistocerca americana uncharacterized LOC124545889	0.663158	LOC124545889
Same_OR154	TRINITY_DN4610_c0_g2	TRINITY_DN4610_c0_g2_i1		1336	MT072587.1	https://www.ncbi.nlm.nih.gov/protein/MT072587.1	89.209	834	494	1327	0	MT072587.1	https://www.ncbi.nlm.nih.gov/protein/MT072587.1	89.209	834	494	1327	0	QJX74315.1	https://www.ncbi.nlm.nih.gov/protein/QJX74315.1	278	1334	489	846	4	PASS	PASS	PASS	PASS	PASS		FAIL	PASS	FAIL	1	XM_047140397.1	98.857	525	0	Schistocerca americana odorant receptor 7a-like	0.620567	LOC124612290
Same_OR156	TRINITY_DN29630_c0_g1	TRINITY_DN29630_c0_g1_i7		1109	MN005030.1	https://www.ncbi.nlm.nih.gov/protein/MN005030.1	84.742	852	250	1099	0	MN005030.1	https://www.ncbi.nlm.nih.gov/protein/MN005030.1	84.742	852	250	1099	0	QHR83175.1	https://www.ncbi.nlm.nih.gov/protein/QHR83175.1	280	1091	249	843	4	PASS	PASS	PASS	PASS	PASS		PASS	PASS	PASS	0	XM_047124769.1	99.266	545	0	Schistocerca americana uncharacterized LOC124545817	0.646501	LOC124545817
Same_OR162	TRINITY_DN32858_c0_g1	TRINITY_DN32858_c0_g1_i2		1341	KY965035.1	https://www.ncbi.nlm.nih.gov/protein/KY965035.1	96.212	528	291	818	0	KY965035.1	https://www.ncbi.nlm.nih.gov/protein/KY965035.1	96.212	528	291	818	0	ALD51439.1	https://www.ncbi.nlm.nih.gov/protein/ALD51439.1	271	2	817	816	3	PASS	PASS	PASS	PASS	PASS		FAIL	PASS	FAIL	1	XM_047136483.1	98.454	388	0	Schistocerca americana uncharacterized LOC124604450	0.47549	LOC124604450
Same_OR153	TRINITY_DN9016_c0_g1	TRINITY_DN9016_c0_g1_i2		1141	MN004993.1	https://www.ncbi.nlm.nih.gov/protein/MN004993.1	89.1	789	19	807	0	MT072639.1	https://www.ncbi.nlm.nih.gov/protein/MT072639.1	88.6	807	1	807	0	QJX74367.1	https://www.ncbi.nlm.nih.gov/protein/QJX74367.1	256	28	807	780	5	PASS	PASS	PASS	PASS	PASS		PASS	PASS	PASS	0	XM_047132398.1	99.33	448	0	Schistocerca americana uncharacterized LOC124594045	0.574359	LOC124594045
Same_OR172	TRINITY_DN318406_c0_g1	TRINITY_DN318406_c0_g1_i1		1361	KY964979.1	https://www.ncbi.nlm.nih.gov/protein/KY964979.1	97.767	806	1	806	0	KY964979.1	https://www.ncbi.nlm.nih.gov/protein/KY964979.1	97.767	806	1	806	0	ASM47132.1	https://www.ncbi.nlm.nih.gov/protein/ASM47132.1	258	29	805	777	3	PASS	PASS	PASS	PASS	PASS		PASS	PASS	PASS	0	XM_047124849.1	71.925	374	3.75e-48	Schistocerca americana odorant receptor Or2-like	0.481338	LOC124545890
Same_OR167	TRINITY_DN23698_c0_g4	TRINITY_DN23698_c0_g4_i1		1659	KY964947.1	https://www.ncbi.nlm.nih.gov/protein/KY964947.1	96.097	743	917	1659	0	KY964947.1	https://www.ncbi.nlm.nih.gov/protein/KY964947.1	96.097	743	917	1659	0	ASM47100.1	https://www.ncbi.nlm.nih.gov/protein/ASM47100.1	245	1649	906	744	3	PASS	PASS	PASS	PASS	PASS		PASS	PASS	PASS	0	XM_047140827.1	99.144	744	0	Schistocerca americana odorant receptor Or2-like	1	LOC124612552
Same_OR109	TRINITY_DN59612_c0_g1	TRINITY_DN59612_c0_g1_i1		750	KY964942.1	https://www.ncbi.nlm.nih.gov/protein/KY964942.1	96.195	473	278	750	0	KY964942.1	https://www.ncbi.nlm.nih.gov/protein/KY964942.1	96.195	473	278	750	0	AHB17947.1	https://www.ncbi.nlm.nih.gov/protein/AHB17947.1	199	4	747	744	4	PASS	PASS	PASS	PASS	PASS		FAIL	FAIL	PASS	1	XM_047142468.1	99.331	598	0	Schistocerca americana odorant receptor Or2-like	0.803763	LOC124613753
Same_OR117	TRINITY_DN18252_c2_g1	TRINITY_DN18252_c2_g1_i1		974	KY964995.1	https://www.ncbi.nlm.nih.gov/protein/KY964995.1	96.049	405	1	405	0	KY964995.1	https://www.ncbi.nlm.nih.gov/protein/KY964995.1	96.049	405	1	405	0	QJX74329.1	https://www.ncbi.nlm.nih.gov/protein/QJX74329.1	130	740	0	741	3	PASS	PASS	PASS	PASS	PASS		FAIL	FAIL	PASS	1	XM_047142478.1	99.762	420	0	Schistocerca americana odorant receptor 4-like	0.566802	LOC124613761
Same_OR100	TRINITY_DN20182_c0_g1	TRINITY_DN20182_c0_g1_i2		738	KY964928.1	https://www.ncbi.nlm.nih.gov/protein/KY964928.1	95.536	560	179	738	0	KY964928.1	https://www.ncbi.nlm.nih.gov/protein/KY964928.1	95.536	560	179	738	0	ASM47081.1	https://www.ncbi.nlm.nih.gov/protein/ASM47081.1	186	1	735	735	4	PASS	PASS	PASS	PASS	PASS		FAIL	FAIL	FAIL	1	XM_047146799.1	99.322	735	0	Schistocerca americana odorant receptor Or2-like	1	LOC124620128
Same_OR158	TRINITY_DN14688_c0_g1	TRINITY_DN14688_c0_g1_i1		898	MN005026.1	https://www.ncbi.nlm.nih.gov/protein/MN005026.1	87.004	731	1	731	0	MN005026.1	https://www.ncbi.nlm.nih.gov/protein/MN005026.1	87.004	731	1	731	0	QHR83171.1	https://www.ncbi.nlm.nih.gov/protein/QHR83171.1	218	77	796	720	3	PASS	PASS	PASS	PASS	PASS		PASS	PASS	PASS	0	XM_047143630.1	95.334	720	0	Schistocerca americana odorant receptor Or2-like	1	LOC124615624
Same_OR169	TRINITY_DN35961_c0_g3	TRINITY_DN8073_c0_g1_i2		1629	KC689311.1	https://www.ncbi.nlm.nih.gov/protein/KC689311.1	85.97	727	1	721	0	KC689311.1	https://www.ncbi.nlm.nih.gov/protein/KC689311.1	85.97	727	1	721	0	AGK25860.1	https://www.ncbi.nlm.nih.gov/protein/AGK25860.1	237	7	720	714	3	PASS	PASS	PASS	PASS	PASS		PASS	PASS	PASS	0	XM_047123526.1	98.752	714	0	Schistocerca americana odorant receptor Or2-like	1	LOC124544830
Same_OR159	TRINITY_DN423797_c0_g1	TRINITY_DN423797_c0_g1_i1		1103	KY964923.1	https://www.ncbi.nlm.nih.gov/protein/KY964923.1	97.55	694	410	1103	0	KY964923.1	https://www.ncbi.nlm.nih.gov/protein/KY964923.1	97.55	694	410	1103	0	ASM47076.1	https://www.ncbi.nlm.nih.gov/protein/ASM47076.1	228	1095	409	687	3	PASS	PASS	PASS	PASS	PASS		PASS	PASS	PASS	0	XM_047132673.1	99.725	687	0	Schistocerca americana odorant receptor Or2-like	1	LOC124594310
Same_OR160	TRINITY_DN19178_c0_g1	TRINITY_DN19178_c0_g1_i2		1365	KY965019.1	https://www.ncbi.nlm.nih.gov/protein/KY965019.1	96.871	735	630	1364	0	KY965019.1	https://www.ncbi.nlm.nih.gov/protein/KY965019.1	96.871	735	630	1364	0	ASM47172.1	https://www.ncbi.nlm.nih.gov/protein/ASM47172.1	227	1312	629	684	3	PASS	PASS	PASS	PASS	PASS		PASS	PASS	PASS	0	XM_047144926.1	99.495	684	0	Schistocerca americana putative odorant receptor 71a	1	LOC124616605
Same_OR176	TRINITY_DN84302_c0_g1	TRINITY_DN84302_c0_g1_i1	TRINITY_DN193838_c_g1_i1	1134	KY964983.1	https://www.ncbi.nlm.nih.gov/protein/KY964983.1	91.691	698	1	698	0	KY964983.1	https://www.ncbi.nlm.nih.gov/protein/KY964983.1	91.691	698	1	698	0	ASM47136.1	https://www.ncbi.nlm.nih.gov/protein/ASM47136.1	226	17	697	681	3	PASS	PASS	PASS	PASS	PASS		PASS	PASS	PASS	0	XM_047124794.1	98.962	289	1.08e-142	Schistocerca americana uncharacterized LOC124545836	0.424376	LOC124545836
Same_OR178	TRINITY_DN85932_c0_g1	TRINITY_DN21710_c0_g2_i1		930	MN005002.1	https://www.ncbi.nlm.nih.gov/protein/MN005002.1	80.493	892	1	877	0	MN005002.1	https://www.ncbi.nlm.nih.gov/protein/MN005002.1	80.493	892	1	877	0	QHR83147.1	https://www.ncbi.nlm.nih.gov/protein/QHR83147.1	212	13	690	678	3	PASS	PASS	PASS	PASS	PASS		PASS	PASS	PASS	0	XM_047124581.1	78.261	230	3.1e-47	Schistocerca americana odorant receptor 46a-like	0.339233	LOC124545635
Same_OR164	TRINITY_DN24333_c0_g2	TRINITY_DN24333_c0_g2_i2		948	KY965032.1	https://www.ncbi.nlm.nih.gov/protein/KY965032.1	94.561	478	1	475	0	KY965032.1	https://www.ncbi.nlm.nih.gov/protein/KY965032.1	94.561	478	1	475	0	QJX74357.1	https://www.ncbi.nlm.nih.gov/protein/QJX74357.1	256	10	681	672	3	PASS	PASS	PASS	PASS	PASS		PASS	PASS	PASS	0	XM_047137890.1	69.63	405	6.96e-43	Schistocerca americana uncharacterized LOC124605932	0.602679	LOC124605932
Same_OR161	TRINITY_DN140452_c0_g1	TRINITY_DN15447_c0_g1_i13		719	KY964977.1	https://www.ncbi.nlm.nih.gov/protein/KY964977.1	96.061	330	46	375	4.93e-152	KY964977.1	https://www.ncbi.nlm.nih.gov/protein/KY964977.1	96.061	330	46	375	8.98e-148	ASM47130.1	https://www.ncbi.nlm.nih.gov/protein/ASM47130.1	172	12	641	630	2	PASS	PASS	PASS	PASS	PASS		PASS	PASS	PASS	0	XM_047126587.1	100	399	0	Schistocerca americana uncharacterized LOC124552314	0.633333	LOC124552314
Same_OR139	TRINITY_DN272596_c0_g1	TRINITY_DN272596_c0_g1_i1		623	MN004972.1	https://www.ncbi.nlm.nih.gov/protein/MN004972.1	82.281	491	103	591	1.24e-117	MN004972.1	https://www.ncbi.nlm.nih.gov/protein/MN004972.1	82.281	491	103	591	2.25e-113	QJX74293.1	https://www.ncbi.nlm.nih.gov/protein/QJX74293.1	185	66	620	555	3	PASS	PASS	PASS	PASS	PASS		FAIL	FAIL	PASS	1	XM_047146799.1	73.704	521	7.12e-85	Schistocerca americana odorant receptor Or2-like	0.938739	LOC124620128
Same_OR132	TRINITY_DN23059_c1_g1	TRINITY_DN23059_c1_g1_i2		548	KY964967.1	https://www.ncbi.nlm.nih.gov/protein/KY964967.1	96.715	548	1	548	0	KY964967.1	https://www.ncbi.nlm.nih.gov/protein/KY964967.1	96.715	548	1	548	0	ASM47120.1	https://www.ncbi.nlm.nih.gov/protein/ASM47120.1	181	5	547	543	3	PASS	PASS	PASS	PASS	PASS		FAIL	FAIL	PASS	1	XM_047142176.1	99.088	543	0	Schistocerca americana odorant receptor Or2-like	1	LOC124613469
Same_OR144	TRINITY_DN29474_c0_g1	TRINITY_DN29474_c0_g1_i1		541	KP843324.1	https://www.ncbi.nlm.nih.gov/protein/KP843324.1	82.07	541	3	541	8.16e-129	KP843324.1	https://www.ncbi.nlm.nih.gov/protein/KP843324.1	82.07	541	3	541	1.48e-124	ALD51460.1	https://www.ncbi.nlm.nih.gov/protein/ALD51460.1	179	2	538	537	3	PASS	PASS	PASS	PASS	PASS		FAIL	FAIL	FAIL	1	XM_047146794.1	79.406	537	3.62e-132	Schistocerca americana odorant receptor Or2-like	1	LOC124620124
Same_OR148	TRINITY_DN82591_c0_g1	TRINITY_DN82591_c0_g1_i1		585	KY965029.1	https://www.ncbi.nlm.nih.gov/protein/KY965029.1	86.667	75	511	585	6.23e-16	KY965029.1	https://www.ncbi.nlm.nih.gov/protein/KY965029.1	86.667	75	511	585	1.13e-11	QJX74346.1	https://www.ncbi.nlm.nih.gov/protein/QJX74346.1	161	57	584	528	3	PASS	PASS	PASS	PASS	PASS		FAIL	FAIL	PASS	1	XM_047146243.1	75.719	528	2.83e-102	Schistocerca americana uncharacterized LOC124619692	1	LOC124619692
Same_OR92	TRINITY_DN7847_c0_g1	TRINITY_DN7847_c0_g1_i2		525	KY965014.1	https://www.ncbi.nlm.nih.gov/protein/KY965014.1	83.556	523	1	521	3.63e-137	KY965014.1	https://www.ncbi.nlm.nih.gov/protein/KY965014.1	83.556	523	1	521	6.58e-133	QJX74358.1	https://www.ncbi.nlm.nih.gov/protein/QJX74358.1	174	523	2	522	2	PASS	PASS	PASS	PASS	PASS		FAIL	FAIL	PASS	1	XM_047123491.1	96.857	509	0	Schistocerca americana odorant receptor 83a-like	0.975096	LOC124544775
Same_OR141	TRINITY_DN162753_c0_g1	TRINITY_DN162753_c0_g1_i2		497	KY965019.1	https://www.ncbi.nlm.nih.gov/protein/KY965019.1	95.342	322	175	496	5.65e-145	KY965019.1	https://www.ncbi.nlm.nih.gov/protein/KY965019.1	95.342	322	175	496	1.02e-140	ALD51397.1	https://www.ncbi.nlm.nih.gov/protein/ALD51397.1	159	12	494	483	2	PASS	PASS	PASS	PASS	PASS		FAIL	FAIL	FAIL	1	XM_047144926.1	99.029	103	8.34e-45	Schistocerca americana putative odorant receptor 71a	0.213251	LOC124616605
Same_OR85	TRINITY_DN21593_c0_g1	TRINITY_DN21593_c0_g1_i1		515	MN005025.1	https://www.ncbi.nlm.nih.gov/protein/MN005025.1	85.591	465	1	465	9.88e-138	MN005025.1	https://www.ncbi.nlm.nih.gov/protein/MN005025.1	85.591	465	1	465	1.79e-133	QHR83170.1	https://www.ncbi.nlm.nih.gov/protein/QHR83170.1	156	476	0	477	3	PASS	PASS	PASS	PASS	PASS		FAIL	FAIL	PASS	1	XM_047149039.1	89.597	471	2.02e-179	Schistocerca americana odorant receptor 43a-like	0.987421	LOC124623468
Same_OR155	TRINITY_DN8396_c0_g1	TRINITY_DN111263_c0_g1_i1		1315	KY964918.1	https://www.ncbi.nlm.nih.gov/protein/KY964918.1	99.05	421	64	484	0	KY964918.1	https://www.ncbi.nlm.nih.gov/protein/KY964918.1	99.05	421	64	484	0	ASM47071.1	https://www.ncbi.nlm.nih.gov/protein/ASM47071.1	140	19	483	465	2	PASS	FAIL	PASS	PASS	PASS		PASS	PASS	PASS	1	#N/A	#N/A	#N/A	#N/A	#N/A	#N/A	#N/A
Same_OR145	TRINITY_DN177684_c0_g1	TRINITY_DN177684_c0_g1_i2		497	KY964938.1	https://www.ncbi.nlm.nih.gov/protein/KY964938.1	97.059	68	430	497	1.86e-25	KY964938.1	https://www.ncbi.nlm.nih.gov/protein/KY964938.1	97.059	68	430	497	3.37e-21	QHR83154.1	https://www.ncbi.nlm.nih.gov/protein/QHR83154.1	142	466	2	465	2	PASS	PASS	PASS	PASS	PASS		FAIL	FAIL	PASS	1	XM_047145418.1	100	68	1.96e-27	Schistocerca americana odorant receptor Or2-like	0.146237	LOC124619200
Same_OR142	TRINITY_DN230669_c0_g1	TRINITY_DN230669_c0_g1_i1		527	KP843328.1	https://www.ncbi.nlm.nih.gov/protein/KP843328.1	81.982	333	195	524	2.39e-74	KP843328.1	https://www.ncbi.nlm.nih.gov/protein/KP843328.1	81.982	333	195	524	4.33e-70	ALD51464.1	https://www.ncbi.nlm.nih.gov/protein/ALD51464.1	110	107	526	420	2	PASS	PASS	PASS	PASS	PASS		FAIL	FAIL	FAIL	1	XM_047148573.1	98.947	285	7.25e-141	Schistocerca americana odorant receptor Or2-like	0.678571	LOC124622780
Same_OR140	TRINITY_DN41714_c0_g1	TRINITY_DN41714_c0_g1_i1		475	KY964976.1	https://www.ncbi.nlm.nih.gov/protein/KY964976.1	79.77	435	2	435	1.63e-85	KY964976.1	https://www.ncbi.nlm.nih.gov/protein/KY964976.1	79.77	435	2	435	2.95e-81	ASM47129.1	https://www.ncbi.nlm.nih.gov/protein/ASM47129.1	138	415	2	414	2	PASS	PASS	PASS	PASS	PASS		FAIL	FAIL	PASS	1	XM_047132911.1	99.491	393	0	Schistocerca americana odorant receptor Or2-like	0.949275	LOC124594539

## Sheet: Expression levels A
	Expression levels (normalized)												Sex differences?		Average Expression
OR Name	Female_antennae_R1	Female_antennae_R3	Female_antennae_R4	Female_palp_R1	Female_palp_R3	Female_palp_R4	Male_antennae_R2	Male_antennae_R3	Male_antennae_R4	Male_palp_R2	Male_palp_R3	Male_palp_R4	Sex_diff (padj) antenna	Sex_diff (padj) palp	Avg_Antenae	Avg_Overall	Avg_Palps	Avg_Antenae_F	Avg_Antenae_M	Avg_Palps_F	Avg_Palps_M
Same_ORCO	5034.13	5082.79	3526.39	356.285	303.602	268.771	3704.52	4281.39	4589.21	436.47	391.279	411.597	1	0.887002	4369.74	2365.54	361.334	4547.77	4191.7	309.553	413.115
Same_OR1	348.5	385.406	325.613	0	1.59021	0	746.579	801.335	861.312	0	0	4.17441	4.06592e-11	1	578.124	289.542	0.96077	353.173	803.075	0.530071	1.39147
Same_OR3	356.454	361.525	406.264	1.2329	0	0	429.214	477.996	482.303	0	0	0	1	0.913401	418.959	209.582	0.205484	374.748	463.171	0.410968	0
Same_OR5	281.633	324.666	289.922	3.69817	0	1.22168	341.693	291.28	356.797	0	0	1.39037	1	1	314.332	157.692	1.0517	298.74	329.923	1.63995	0.463457
Same_OR2	234.518	264.662	305.011	156.602	133.548	166.15	291.114	330.417	339.589	213.22	172.938	178.045	1	1	294.219	232.151	170.084	268.064	320.373	152.1	188.068
Same_OR4	265.864	282.168	223.754	166.481	184.438	54.9762	240.516	269.699	267.41	140.893	66.6211	50.0811	1	0.818895	258.235	184.408	110.582	257.262	259.208	135.298	85.8651
Same_OR6	230.241	243.452	208.619	13.564	14.3087	21.9904	226.819	232.829	266.586	8.7283	12.7577	15.3007	1	1	234.758	124.6	14.4417	227.438	242.078	16.6211	12.2623
Same_OR7	192.463	162.302	156.293	0	0	0	260.156	294.303	273.147	0	1.41753	1.39096	0.00625871	0.818895	223.111	111.789	0.468082	170.353	275.869	0	0.936164
Same_OR8	186.049	242.533	185.212	0	3.17966	0	236.938	204.4	220.65	0	0	0	1	0.818895	212.63	106.58	0.529944	204.598	220.663	1.05989	0
Same_OR9	134.688	161.346	163.142	0	0	0	163.726	177.469	198.514	0	0	0	1	0.818895	166.481	83.2405	0	153.059	179.903	0	0
Same_OR11	165.341	166.885	165.903	0	0	0	140.505	184.391	167.341	0	1.41736	1.39148	1	1	165.061	82.7645	0.46814	166.043	164.079	0	0.93628
Same_OR12	129.708	90.3587	131.485	0	0	0	153.602	159.038	189.488	0	1.41737	1.39145	0.723316	1	142.28	71.3741	0.468137	117.184	167.376	0	0.936273
Same_OR13	151.793	123.546	75.7208	3.7004	1.5903	0	134.553	187.458	164.881	6.23341	0	4.17478	1	1	139.659	71.1376	2.61648	117.02	162.297	1.76357	3.4694
Same_OR15	117.609	131.864	163.858	0	1.58996	0	122.043	151.371	116.479	0	0	0	1	1	133.871	67.0678	0.264993	137.777	129.964	0.529987	0
Same_OR16	135.433	110.658	139.077	0	0	0	137.521	134.469	145.187	0	0	1.39104	1	1	133.724	66.978	0.23184	128.389	139.059	0	0.463679
Same_OR19	114.74	103.266	112.208	0	0	0	130.384	164.414	151.755	0	0	0	1	1	129.461	64.7306	0	110.071	148.851	0	0
Same_OR18	133.984	135.537	123.912	0	0	0	104.188	148.282	130.427	0	2.83472	5.56588	1	0.582981	129.388	65.3942	1.4001	131.144	127.632	0	2.8002
Same_OR20	93.3557	109.716	86.0459	0	0	0	157.177	145.971	150.116	0	0	0	0.191703	1	123.73	61.8651	0	96.3725	151.088	0	0
Same_OR22	107.634	100.515	121.176	1.23312	3.17979	2.44338	106.564	124.481	117.298	0	0	5.5641	1	1	112.945	57.5073	2.07007	109.775	116.114	2.28543	1.8547
Same_OR23	102.643	93.1364	123.24	0	0	0	113.708	122.174	119.759	0	0	0	1	1	112.443	56.2217	0	106.34	118.547	0	0
Same_OR25	60.582	39.6492	39.2411	1.23328	0	0	140.502	164.424	208.352	0	0	0	6.2536e-08	1	108.792	54.4987	0.205547	46.4908	171.093	0.411095	0
Same_OR17	98.3423	109.714	110.825	27.1371	27.0359	32.9859	92.2825	102.946	108.281	19.9465	32.5979	37.5747	1	1	103.732	66.6391	29.5463	106.294	101.17	29.053	30.0397
Same_OR27	94.788	109.722	102.573	0	0	0	94.0661	122.161	91.0526	0	0	1.39142	1	1	102.394	51.3129	0.231904	102.361	102.427	0	0.463808
Same_OR26	111.908	96.8241	111.535	9.86527	3.17988	3.66508	83.9418	96.8165	101.714	2.49372	0	2.78218	1	0.818895	100.456	52.0604	3.66436	106.756	94.1573	5.57008	1.75863
Same_OR28	124.741	114.347	129.438	0	0	0	58.3421	86.8292	82.8469	1.24688	0	1.39102	1	1	99.4241	49.9319	0.439651	122.842	76.0061	0	0.879302
Same_OR14	94.0659	88.5084	89.4859	6.16757	42.9397	28.0991	84.5428	115.238	118.125	47.3728	35.4323	61.2336	1	0.818895	98.3276	67.6009	36.8742	90.6867	105.968	25.7355	48.0129
Same_OR30	76.9645	82.056	106.696	0	0	0	96.4497	108.325	118.124	1.24667	0	1.39162	1	1	98.1026	49.2712	0.439716	88.5723	107.633	0	0.879432
Same_OR31	65.5636	96.8091	61.9537	1.23346	0	3.6651	123.241	98.339	122.225	0	0	0	0.578056	0.818895	94.6886	47.7525	0.816426	74.7755	114.602	1.63285	0
Same_OR35	90.504	88.5093	66.7709	0	0	0	80.9703	110.629	107.46	0	0	2.78328	1	1	90.8074	45.6356	0.46388	81.9281	99.6866	0	0.92776
Same_OR37	62.0075	92.2074	83.9896	1.23328	1.59009	1.2217	97.0414	102.957	90.2313	1.24679	2.83484	0	1	1	88.0724	44.7134	1.35445	79.4015	96.7434	1.34836	1.36054
Same_OR40	101.198	116.173	87.425	0	0	0	65.4898	74.5235	67.2647	0	0	0	0.00650704	0.818895	85.3456	42.6728	0	101.599	69.0927	0	0
Same_OR33	75.5676	79.3136	76.4321	6.16459	1.58966	3.66506	89.2958	101.439	89.4066	7.482	14.1762	5.56276	1	0.0200758	85.2424	45.8412	6.44005	77.1045	93.3804	3.80643	9.07366
Same_OR39	90.5301	73.7746	87.4426	2.46612	3.17965	3.66507	85.7262	79.1476	83.6665	2.49383	1.41754	2.78185	1	1	83.3813	43.0243	2.66734	83.9158	82.8468	3.10361	2.23108
Same_OR41	66.2853	76.5335	90.8757	0	0	0	61.9156	99.8857	101.715	0	0	0	1	1	82.8685	41.4342	0	77.8982	87.8387	0	0
Same_OR43	66.2788	84.8257	81.2307	0	0	0	86.3271	80.6709	90.2328	0	0	0	1	1	81.5943	40.7972	0	77.4451	85.7436	0	0
Same_OR42	63.4241	59.9282	65.3942	1.23349	0	2.4434	117.288	85.2767	95.1558	0	0	0	0.51322	0.818895	81.0778	40.8453	0.612816	62.9155	99.2401	1.22563	0
Same_OR34	77.6762	82.0551	79.161	13.5685	15.9035	10.9953	72.0399	86.0446	76.2888	9.97327	5.66919	19.4832	1	1	78.8776	45.7382	12.5988	79.6308	78.1244	13.4891	11.7086
Same_OR45	59.8678	70.0763	92.249	3.69996	0	0	69.656	82.2107	88.5912	0	0	0	1	0.818895	77.1085	38.8626	0.616661	74.0644	80.1526	1.23332	0
Same_OR152	51.2535	53.4284	55.0194	0	0	0	100.034	93.6521	100.922	0	0	0	0.0382222	1	75.7184	37.8592	0	53.2337	98.203	0	0
Same_OR47	80.5411	95.8983	87.4343	1.23323	0	2.44339	57.1527	70.6889	53.3181	1.24682	0	1.39121	1	1	74.1722	37.6123	1.05244	87.9579	60.3866	1.22554	0.879342
Same_OR46	77.6983	66.3966	51.6389	0	0	3.66507	73.2247	72.9996	100.072	0	5.67014	4.17285	1	1	73.6717	37.9615	2.25134	65.2446	82.0987	1.22169	3.281
Same_OR29	68.3929	70.9757	72.9489	7.40357	0	8.55198	51.206	110.606	64.8082	109.684	25.5071	5.56942	1	0.0200758	73.1562	49.6378	26.1194	70.7725	75.5399	5.31852	46.9203
Same_OR48	64.1645	80.2392	76.4354	1.23284	3.17912	0	57.7437	71.4711	86.1247	2.49409	2.83533	0	1	1	72.6964	37.16	1.62356	73.613	71.7798	1.47065	1.77647
Same_OR21	78.3307	75.5568	68.7934	38.2735	57.3003	54.9778	64.9091	80.6223	60.7121	69.7764	49.5837	23.6896	1	1	71.4874	60.2105	48.9335	74.227	68.7478	50.1839	47.6832
Same_OR51	87.6747	48.8739	67.4728	0	0	0	72.6301	68.3873	69.7227	0	0	0	1	1	69.1269	34.5635	0	68.0072	70.2467	0	0
Same_OR52	45.6196	92.2153	48.1951	0	0	0	64.2954	67.6192	95.9712	0	0	0	1	1	68.986	34.493	0	62.01	75.9619	0	0
Same_OR38	58.451	66.3959	49.5727	18.4965	20.6683	34.2074	67.2718	79.9145	71.363	9.97516	21.2629	22.2558	1	1	65.4948	43.3196	21.1443	58.1399	72.8497	24.4574	17.8313
Same_OR54	55.5963	52.5608	57.1434	0	0	0	74.417	67.6168	72.1842	0	0	0	1	1	63.2531	31.6265	0	55.1001	71.406	0	0
Same_OR56	62.0064	52.5575	68.843	0	0	0	63.107	63.7713	46.7564	1.24677	0	0	1	1	59.5069	29.8574	0.207795	61.1356	57.8782	0	0.415591
Same_OR24	48.4742	40.577	55.7718	61.6508	30.2056	39.0941	73.8192	63.012	70.5419	66.088	73.7136	36.1622	1	1	58.6994	54.9259	51.1524	48.2743	69.1244	43.6502	58.6546
Same_OR58	59.1516	88.5133	47.4991	0	1.59024	0	40.4845	54.5487	61.5224	1.24671	0	1.3915	1	1	58.6199	29.6623	0.704742	65.0547	52.1852	0.530079	0.879405
Same_OR44	54.8673	50.7047	52.9996	22.2055	38.1721	14.6605	61.3247	72.2113	47.5788	19.9453	21.2584	19.4863	1	1	56.6144	39.6179	22.6213	52.8572	60.3716	25.0127	20.23
Same_OR50	34.9279	42.4194	46.8185	8.63173	12.719	6.10846	75.0111	80.6826	57.4185	16.2096	22.6803	16.692	0.283878	0.818895	56.213	35.0266	13.8402	41.3886	71.0374	9.15307	18.5273
Same_OR55	54.8808	47.0262	59.2064	18.499	6.36027	4.88678	43.4601	58.3942	67.2632	3.74039	8.50458	5.56506	1	0.818895	55.0385	31.4822	7.92601	53.7045	56.3725	9.91535	5.93668
Same_OR60	42.765	54.4036	47.5034	0	1.59004	0	65.4875	50.7114	59.8805	0	0	0	1	1	53.4586	26.8618	0.265006	48.224	58.6931	0.530013	0
Same_OR61	44.8963	47.943	59.1996	0	0	0	53.5831	58.3882	56.6011	0	0	0	1	1	53.4352	26.7176	0	50.6796	56.1908	0	0
Same_OR59	41.3448	47.9539	54.3938	2.46609	9.53883	1.22169	46.4349	69.927	52.4965	2.49385	1.41755	2.7818	1	1	52.0918	27.7059	3.31997	47.8975	56.2861	4.40887	2.23107
Same_OR64	58.4474	52.5608	45.4393	0	1.58998	0	40.4828	53.0177	50.0368	0	0	0	1	1	49.9975	25.1312	0.264997	52.1492	47.8458	0.529993	0
Same_OR65	45.6089	53.4749	35.1067	0	0	0	47.6294	53.7786	60.7027	0	0	1.39161	1	1	49.3835	24.8077	0.231935	44.7302	54.0369	0	0.463869
Same_OR66	56.3217	46.1142	33.0529	0	0	0	48.8144	63.0171	44.2928	0	0	0	1	1	48.6022	24.3011	0	45.1629	52.0414	0	0
Same_OR57	42.0551	58.0952	41.9982	14.7976	9.53948	12.2169	47.031	41.4933	54.1377	6.23436	14.175	15.3016	1	1	47.4684	29.7563	12.0442	47.3829	47.554	12.1847	11.9036
Same_OR156	55.5206	58.0309	52.2653	0	0	0	29.7726	44.5207	42.6671	0	0	0	0.578056	1	47.1295	23.5648	0	55.2722	38.9868	0	0
Same_OR10	57.7103	36.8725	41.2941	143.124	138.393	129.501	47.6326	40.7111	54.9631	73.5418	153.049	76.5703	1	1	46.5306	82.7803	119.03	45.2923	47.7689	137.006	101.054
Same_OR157	40.5763	46.9806	45.3915	0	0	0	48.2307	50.6648	45.9483	0	0	0	1	1	46.2987	23.1493	0	44.3161	48.2813	0	0
Same_OR67	59.1644	52.5638	54.3927	0	1.58985	0	36.9101	43.7996	28.7092	0	0	0	0.578056	1	45.9233	23.0941	0.264975	55.3737	36.473	0.52995	0
Same_OR69	49.1733	41.49	39.9262	0	0	0	48.2244	39.1823	50.8587	0	0	0	1	1	44.8092	22.4046	0	43.5298	46.0885	0	0
Same_OR68	39.1653	47.9141	36.4605	1.23463	1.59167	3.66519	42.2802	44.5342	44.3034	0	5.66671	2.78701	1	1	42.443	22.4669	2.49087	41.18	43.706	2.16383	2.81791
Same_OR70	47.762	27.6664	42.0015	0	0	0	36.9094	45.3384	52.4962	0	0	0	1	1	42.029	21.0145	0	39.1433	44.9147	0	0
Same_OR71	59.8597	36.8783	40.6126	1.23352	0	1.2217	30.364	40.7171	35.2734	1.24665	0	0	1	1	40.6175	20.6173	0.616979	45.7836	35.4515	0.818409	0.415549
Same_OR72	38.4955	43.3447	40.625	0	4.76914	0	45.8389	29.9699	41.0125	0	0	0	1	0.818895	39.8811	20.338	0.794856	40.8217	38.9404	1.58971	0
Same_OR73	38.4739	50.6999	44.7356	0	0	0	28.5795	35.3343	39.3765	0	0	0	1	1	39.5333	19.7666	0	44.6365	34.4301	0	0
Same_OR158	36.9814	41.4249	30.9234	0	0	0	47.0476	39.888	39.3898	0	0	0	1	1	39.2758	19.6379	0	36.4432	42.1085	0	0
Same_OR74	25.6595	34.1181	51.635	2.46642	0	1.22169	24.4089	52.2489	36.9125	0	2.83492	5.56469	1	1	37.4971	19.7559	2.01462	37.1375	37.8567	1.22937	2.79987
Same_OR76	32.0671	32.268	33.0402	1.23355	0	0	39.2948	43.0212	40.1954	2.49326	1.41727	0	1	1	36.6478	18.7526	0.857347	32.4584	40.8372	0.411185	1.30351
Same_OR153	29.4657	39.1848	22.2456	36.6422	37.8761	31.5622	31.4643	38.5643	54.7968	31.1539	66.9846	33.1174	1	0.818895	35.9536	37.7548	39.5561	30.2987	41.6085	35.3602	43.752
Same_OR32	35.6392	33.1967	32.3587	60.4252	55.6483	52.5328	29.7667	38.4191	44.2947	68.577	53.8644	54.253	1	1	35.6125	46.5813	57.5501	33.7315	37.4935	56.2021	58.8981
Same_OR36	29.2204	67.3086	34.4205	41.9343	49.2956	42.7594	32.7445	24.5859	22.9682	68.5708	68.0341	61.2226	0.51322	1	35.208	45.2554	55.3028	43.6498	26.7662	44.6631	65.9425
Same_OR78	17.1042	41.4908	37.1734	2.4668	0	0	33.9355	39.9513	36.0931	0	0	0	1	1	34.2914	17.3513	0.411133	31.9228	36.66	0.822266	0
Same_OR53	32.7753	22.1243	28.907	27.1427	33.4036	18.3256	45.2503	34.5672	39.3762	26.1767	34.0118	51.5067	1	0.818895	33.8334	32.7973	31.7612	27.9355	39.7312	26.2906	37.2318
Same_OR79	25.6591	29.5072	27.5384	0	0	0	35.7204	50.7116	30.3503	0	0	1.39121	1	1	33.2478	16.7399	0.231868	27.5682	38.9275	0	0.463737
Same_OR82	27.7978	22.1307	28.9157	0	0	0	36.9109	33.8081	47.576	0	0	0	1	1	32.8565	16.4283	0	26.2814	39.4317	0	0
Same_OR83	25.659	30.4291	26.1613	0	0	0	41.0786	32.2709	41.014	0	0	0	1	0.818895	32.7688	16.3844	0	27.4165	38.1211	0	0
Same_OR154	31.3198	27.6341	26.1329	13.5881	15.9245	23.2135	20.2453	33.7747	55.7953	22.4219	25.4943	12.5512	1	1	32.4837	25.6746	18.8656	28.3623	36.6051	17.5754	20.1558
Same_OR81	26.3727	22.1309	40.6202	0	1.58997	2.44339	25.5994	39.1872	38.5529	0	1.41748	0	1	1	32.0772	16.4928	0.908472	29.7079	34.4465	1.34445	0.472492
Same_OR62	29.2227	24.8966	38.5535	25.8981	28.6207	21.9905	29.1717	39.9544	28.7098	12.4681	12.757	19.4771	1	0.818895	31.7515	25.9767	20.2019	30.8909	32.612	25.5031	14.9007
Same_OR84	21.3826	31.3514	77.7958	1.23323	1.59003	1.22169	15.4789	16.1355	27.8895	2.49363	0	0	0.475178	1	31.6723	16.381	1.08976	43.5099	19.8346	1.34832	0.831211
Same_OR86	32.0728	29.5064	33.0451	0	0	0	25.0045	25.3552	37.7331	0	0	0	1	1	30.4529	15.2264	0	31.5414	29.3643	0	0
Same_OR49	33.499	26.7406	28.2266	54.263	23.8507	74.5234	27.9811	26.8923	25.4287	41.1446	41.1057	19.4773	0.578056	1	28.1281	35.2611	42.3941	29.4887	26.7674	50.879	33.9092
Same_OR88	21.3825	23.0524	35.7997	0	0	0	36.9112	23.819	25.4287	0	0	0	1	1	27.7322	13.8661	0	26.7449	28.7196	0	0
Same_OR89	29.2238	24.8973	22.7198	0	0	0	28.5761	33.8085	26.2488	0	0	0	1	1	27.579	13.7895	0	25.6136	29.5445	0	0
Same_OR90	29.9264	22.1249	37.1672	0	0	0	22.0295	30.7272	22.9693	0	0	0	1	1	27.4908	13.7454	0	29.7395	25.242	0	0
Same_OR93	21.3727	36.8703	21.334	0	1.59086	0	25.603	24.5789	23.7904	0	0	0	1	1	25.5916	12.9284	0.265143	26.5257	24.6574	0.530286	0
Same_OR75	20.6726	30.4325	15.1478	16.0294	15.8979	12.2169	33.9331	23.8215	24.6077	14.9632	12.758	15.2996	1	1	24.7692	19.6484	14.5275	22.0843	27.4541	14.7147	14.3403
Same_OR160	26.3065	28.5312	22.672	3.71101	1.5945	0	23.2254	25.3059	22.1584	0	0	0	1	0.818895	24.6999	12.7921	0.884252	25.8366	23.5633	1.7685	0
Same_OR95	28.512	21.2094	20.6549	0	0	0	23.2179	17.6731	30.3499	0	0	0	1	1	23.6028	11.8014	0	23.4587	23.7469	0	0
Same_OR91	27.0846	35.9619	30.9806	3.6997	7.95014	4.88678	15.4789	18.4406	12.3042	0	5.66979	1.39121	0.220237	1	23.3751	13.654	3.93294	31.3424	15.4079	5.51221	2.35367
Same_OR97	22.8081	23.0525	29.6037	0	0	0	22.6229	20.7457	20.507	0	0	0	1	1	23.2233	11.6117	0	25.1548	21.2919	0	0
Same_OR98	22.0968	22.1315	15.1469	0	0	0	22.6225	26.8938	30.3499	0	0	0	1	1	23.2069	11.6035	0	19.7917	26.6221	0	0
Same_OR87	16.3914	22.1283	22.717	2.46682	4.77071	7.33019	20.8376	26.8902	29.5308	11.2204	9.92146	2.783	1	1	23.0825	14.749	6.41543	20.4122	25.7528	4.85591	7.97496
Same_OR85	17.7203	21.1178	17.1356	28.5518	4.79846	2.44506	26.8045	24.4915	27.9241	8.6972	5.65393	1.40447	1	0.818895	22.5323	15.5621	8.59183	18.6579	26.4067	11.9318	5.25186
Same_OR100	22.7603	22.0952	11.6832	0	0	0	23.2255	32.2199	20.5151	0	1.41592	0	1	1	22.0832	11.1596	0.235987	18.8462	25.3202	0	0.471973
Same_OR101	13.5427	23.9751	19.2773	0	0	0	26.1948	23.0512	22.9677	0	0	2.78228	1	0.818895	21.5015	10.9826	0.463714	18.9317	24.0712	0	0.927428
Same_OR102	18.5349	19.3669	19.2797	0	0	0	23.8124	23.0538	19.686	1.24698	0	0	1	1	20.6223	10.4151	0.207829	19.0605	22.1841	0	0.415659
Same_OR103	22.0964	16.5984	17.2122	0	0	0	17.2646	19.978	29.5298	0	0	0	1	1	20.4466	10.2233	0	18.6357	22.2575	0	0
Same_OR104	21.3798	15.6741	18.5864	0	0	0	19.0516	15.3657	30.3511	0	0	0	1	1	20.0681	10.0341	0	18.5468	21.5895	0	0
Same_OR107	17.1053	14.7531	18.5877	0	0	0	20.8372	34.5749	13.1246	0	0	0	1	1	19.8305	9.91523	0	16.8154	22.8456	0	0
Same_OR108	24.2335	18.4419	17.8998	0	0	0	18.4556	16.1354	23.7881	0	0	0	1	1	19.8257	9.91286	0	20.1917	19.4597	0	0
Same_OR92	20.5768	16.5407	18.5189	22.3213	12.7849	2.44439	11.9148	16.0805	25.4481	4.97341	5.65682	0	1	0.582981	18.18	13.1051	8.03013	18.5455	17.8145	12.5169	3.54341
Same_OR109	10.6694	15.6513	13.7468	0	3.18722	2.44373	21.4382	19.181	21.3351	0	2.83189	1.39614	1	1	17.0036	9.3234	1.64316	13.3558	20.6514	1.87698	1.40935
Same_OR114	9.9747	22.1236	13.7648	0	0	0	22.6254	9.21765	21.3289	0	0	0	1	1	16.5059	8.25293	0	15.2877	17.724	0	0
Same_OR111	21.3846	16.599	23.4094	0	3.17972	0	12.5018	13.063	11.4837	1.2469	1.41753	0	0.823261	1	16.4069	8.69048	0.974024	20.4644	12.3495	1.05991	0.888142
Same_OR165	14.9496	23.9514	18.5697	0	0	0	10.7179	18.4239	10.6665	0	0	0	1	1	16.2132	8.10658	0	19.1569	13.2694	0	0
Same_OR105	16.3952	22.1324	14.459	1.23306	7.94911	1.22169	10.7158	9.22108	18.0457	4.98767	7.08772	6.95462	1	1	15.1615	10.0336	4.90565	17.6622	12.6609	3.46795	6.34334
Same_OR106	17.8159	12.9077	12.3906	4.93394	1.59033	6.1085	13.6935	13.8287	18.8671	4.98668	9.92116	2.78325	1	1	14.9172	9.9856	5.05398	14.3714	15.4631	4.21092	5.89703
Same_OR119	13.5429	8.29918	13.0812	0	0	0	15.4787	16.9044	21.3271	0	0	0	1	1	14.7722	7.38612	0	11.6411	17.9034	0	0
Same_OR115	17.1031	12.9076	22.0275	1.23349	0	2.4434	14.8842	14.5969	6.56247	2.49333	4.25191	0	1	1	14.6803	8.20867	1.73702	17.3461	12.0145	1.22563	2.24841
Same_OR116	15.6679	13.8226	10.32	0	3.18296	0	17.2689	18.4295	12.3062	0	0	1.39323	1	1	14.6358	7.69926	0.762698	13.2701	16.0015	1.06099	0.46441
Same_OR120	17.818	10.1427	16.5224	0	0	0	9.52557	17.6716	13.9449	0	0	0	1	1	14.2709	7.13544	0	14.8277	13.714	0	0
Same_OR118	15.6794	9.22045	13.0799	0	1.59016	0	20.8374	7.68315	16.4058	1.24675	1.41739	2.78279	1	1	13.8177	7.49527	1.17285	12.6599	14.9754	0.530053	1.81564
Same_OR121	10.6861	12.9044	15.8281	0	0	0	17.8627	9.98501	12.3054	1.24639	0	0	1	1	13.262	6.73484	0.207731	13.1395	13.3844	0	0.415462
Same_OR112	13.5401	11.0637	17.2091	3.70045	1.59033	4.8868	11.9074	13.0605	10.664	9.97336	1.41731	1.39162	1	1	12.9075	8.36705	3.82665	13.9376	11.8773	3.39253	4.26077
Same_OR159	14.2201	17.4872	10.9927	32.1611	12.7556	26.8825	10.7194	11.5029	10.6688	21.1633	21.2347	29.3428	1	1	12.5985	18.2609	23.9234	14.2333	10.9637	23.9331	23.9136
Same_OR125	9.97196	10.1378	10.3212	0	0	0	9.52723	19.9675	14.767	0	0	0	1	1	12.4488	6.22439	0	10.1437	14.7539	0	0
Same_OR164	12.7964	10.1231	15.8003	3.7115	6.37874	9.77553	17.8661	11.5018	6.5656	3.73438	9.90882	5.59042	1	1	12.4422	9.47939	6.51657	12.9066	11.9778	6.62192	6.41121
Same_OR126	12.8286	5.53227	13.0799	0	0	0	10.7164	9.21978	22.1479	0	0	0	1	1	12.2541	6.12707	0	10.4803	14.028	0	0
Same_OR77	23.5194	9.22053	15.8337	30.8332	20.6718	30.5424	10.121	6.9149	7.38261	23.6885	19.8435	15.305	0.404284	1	12.1654	17.823	23.4807	16.1912	8.13949	27.3491	19.6123
Same_OR162	11.3872	9.21023	9.6267	9.88415	3.18546	6.10886	13.6958	9.21023	19.6931	4.98211	7.08112	11.1597	1	1	12.1372	9.60206	7.0669	10.0747	14.1997	6.39282	7.74097
Same_OR127	14.9684	11.9876	13.0811	0	0	0	10.1207	8.45216	13.9446	0	0	0	1	1	12.0924	6.04622	0	13.3457	10.8392	0	0
Same_OR128	12.1123	23.9675	18.5827	0	0	0	4.16782	5.37702	8.20341	0	0	0	0.283878	1	12.0685	6.03424	0	18.2209	5.91609	0	0
Same_OR124	9.26739	19.3667	8.95124	0	0	1.22169	9.52498	16.1376	9.02275	1.24697	0	0	1	1	12.0451	6.22828	0.411443	12.5284	11.5618	0.407229	0.415656
Same_OR129	12.1142	17.5168	12.39	0	0	0	10.1214	8.45056	11.4844	0	0	0	1	1	12.0129	6.00645	0	14.007	10.0188	0	0
Same_OR130	14.2563	9.22165	13.0817	0	0	0	10.1205	13.0629	10.6634	0	0	0	1	1	11.7344	5.86722	0	12.1866	11.2823	0	0
Same_OR80	9.25768	18.4292	5.50368	19.753	15.9159	14.6607	13.1008	11.5179	12.3064	34.8893	18.4173	25.0811	1	0.818895	11.6859	16.5694	21.4529	11.0635	12.3083	16.7765	26.1292
Same_OR169	14.9342	11.0463	11.6818	0	0	0	10.7188	12.2729	6.56509	0	0	0	1	1	11.2032	5.6016	0	12.5541	9.85227	0	0
Same_OR161	5.68499	14.72	15.795	13.6158	6.38176	17.1077	10.124	10.7317	9.02851	6.22232	4.24571	22.3783	1	1	11.014	11.3363	11.6586	12.0667	9.96139	12.3684	10.9488
Same_OR94	9.97252	10.1382	13.0742	12.3415	15.9111	14.6606	7.74075	10.7522	11.4853	12.4629	11.3355	13.9271	1	1	10.5272	11.9835	13.4398	11.0616	9.99275	14.3044	12.5752
Same_OR113	7.83825	10.141	2.06493	1.23363	11.1334	7.33023	17.2662	16.1324	9.02355	4.98635	7.08615	5.56743	0.973122	1	10.411	8.31696	6.22287	6.68139	14.1407	6.56577	5.87998
Same_OR131	9.26141	7.37402	13.0756	0	0	0	10.7176	8.44896	13.1257	0	0	0	1	1	10.3339	5.16694	0	9.90368	10.7641	0	0
Same_OR170	15.6606	6.44818	8.25281	0	0	0	10.1226	11.5145	9.84613	0	0	0	1	1	10.3075	5.15373	0	10.1205	10.4944	0	0
Same_OR132	12.0663	10.1107	4.80296	0	0	0	3.57411	13.7867	16.4167	0	0	0	1	1	10.1262	5.06312	0	8.99332	11.2592	0	0
Same_OR134	11.3972	5.52997	4.12871	0	0	0	11.9088	12.2883	13.1261	0	0	0	1	1	9.72985	4.86492	0	7.01864	12.4411	0	0
Same_OR155	12.756	6.42624	5.482	24.8349	27.1983	40.3471	8.93311	9.9474	14.7852	42.2347	36.7477	60.4243	1	1	9.72166	24.1764	38.6312	8.22142	11.2219	30.7935	46.4689
Same_OR96	7.83966	11.0645	8.26096	18.5003	7.95085	12.217	11.9071	9.21974	9.02322	12.4675	17.0086	15.3055	1	1	9.55252	11.7304	13.9083	9.05503	10.05	12.8894	14.9272
Same_OR117	7.82063	6.4424	8.2442	8.65931	6.37817	7.33161	5.35974	13.803	14.7724	0	2.83122	8.38444	1	1	9.40705	7.50225	5.59746	7.50241	11.3117	7.45636	3.73855
Same_OR122	9.97231	2.76492	11.6977	3.70254	1.59115	6.10859	5.35902	13.056	10.665	2.49253	2.83385	6.96384	1	1	8.91917	6.43396	3.94875	8.14499	9.69334	3.80076	4.09674
Same_OR136	8.54883	8.29565	5.50543	0	0	0	7.74051	12.2892	9.02398	0	0	0	1	1	8.56727	4.28363	0	7.44997	9.68457	0	0
Same_OR172	11.385	7.36633	3.43721	0	0	0	7.1462	9.20895	9.84623	0	0	0	1	1	8.06499	4.03249	0	7.39618	8.73379	0	0
Same_OR138	9.25959	6.45126	4.81654	0	0	0	7.14544	9.2157	6.56313	0	0	0	1	1	7.24195	3.62097	0	6.84247	7.64143	0	0
Same_OR140	4.95471	5.5011	2.05447	0	0	0	15.4785	4.58366	3.28606	0	0	0	1	1	5.97642	2.98821	0	4.17009	7.78275	0	0
Same_OR141	7.7985	9.18319	2.74216	0	0	0	7.1487	3.06162	4.92734	0	0	0	1	1	5.81025	2.90512	0	6.57462	5.04588	0	0
Same_OR139	7.80898	4.59686	9.60731	0	0	0	4.16962	6.89426	1.6416	0	1.41457	1.40066	1	1	5.78644	3.12782	0.469205	7.33772	4.23516	0	0.938409
Same_OR142	1.41576	2.75123	4.10913	0	0	0	10.7177	9.1678	4.10774	0	0	0	1	1	5.37823	2.68911	0	2.75871	7.99775	0	0
Same_OR167	7.82422	1.84133	6.18608	8.65382	11.1553	10.9968	7.14608	5.37068	1.64116	12.4522	5.66379	2.79228	1	1	5.00159	6.81031	8.61903	5.28388	4.71931	10.2686	6.96944
Same_OR144	1.41942	7.3527	6.17474	0	0	0	6.55266	3.82935	3.28339	0	1.41437	0	1	1	4.76871	2.50222	0.235728	4.98229	4.55513	0	0.471455
Same_OR176	1.42193	3.68137	5.49613	0	0	0	3.57316	9.96881	4.10343	0	0	0	1	1	4.70747	2.35374	0	3.53315	5.8818	0	0
Same_OR178	5.68759	4.60162	0.687001	0	0	0	4.76424	5.36771	3.28276	0	0	0	1	1	4.06515	2.03258	0	3.65874	4.47157	0	0
Same_OR145	7.08668	1.83607	4.79675	0	0	0	2.38216	0.765185	6.5712	1.2422	0	0	1	1	3.90634	2.05669	0.207033	4.57317	3.23952	0	0.414066
Same_OR148	1.41923	1.83799	5.48806	0	0	0	2.38289	0	1.64177	0	0	0	1	1	2.12832	1.06416	0	2.91509	1.34155	0	0
Same_OR63	0	0	0	50.6227	33.4269	56.1996	0	0	0	52.3306	60.9154	48.7768	1	1	0	25.1893	50.3787	0	0	46.7497	54.0076
