# Supplementary material for: Identification and analysis of odorant receptors expressed in the two main olfactory organs, antennae and palps, of Schistocerca americana
Source: Sci Rep. 2022 Dec 31;12:22628. doi: 10.1038/s41598-022-27199-3 (PMC9805433; doi:10.1038/s41598-022-27199-3)
Supplement: Supplementary file 3 — Dataset S2. [file 41598_2022_27199_MOESM3_ESM.xlsx]

## Sheet: Database B
					1. BLAST custom OR database							2. NCBI BEST BLAST RESULT							3. CDS protein BLAST						TMHMM	4. Quality check										5. BLAST CDS-S. americana genome assembly predicted proteins
OR Name	Trinity ID	Top_Hit_Isoform	Is related to at 80% identity	Length_transcript	OR_hit	Link	OR_%identity	OR_hit_length	OR_blast_start	OR_blast_end	OR_blast_evalue	NCBI_hit	Link	NCBI_%identity	NCBI_hit_length	NCBI_blast_start	NCBI_blast_end	NCBI_blast_evalue	CDS_Top_Hit	Top_Hit_Link	CDS_hit_length	CDS_start	CDS_End	CDS_Length	Predicted # of TMDs	Better none-OR Hit?	Is CDS length < 40% of the total length of the transcript (column E)?	1 < #TMDs < 7?	CDS above 400 bp?	Redundancy ( 90 % < identity shared with other SameOR > 100 %)?		Complete ORF?	End?	Start?	# of FLAGS	ID	Genome_%identity	Genome_hit_length	NCBI_blast_evalue	Name	Ratio of CDS match	Loci
Same_OR137	TRINITY_DN24183_c0_g1	TRINITY_DN24183_c0_g1_i2		942	KY965033.1	https://www.ncbi.nlm.nih.gov/protein/KY965033.1	96.737	429	132	560	0	KY965033.1	https://www.ncbi.nlm.nih.gov/protein/KY965033.1	96.737	429	132	560	0	XP_039953235.1	https://www.ncbi.nlm.nih.gov/protein/XP_039953235.1	46	673	2	672	0	PASS	PASS	FAIL	PASS	PASS		FAIL	FAIL	PASS	2	XM_047127238.1	98.571	560	0	Schistocerca americana odorant receptor Or2-like	0.833333	LOC124553366
Same_OR163	TRINITY_DN23889_c0_g1	TRINITY_DN23889_c0_g1_i3		1552	KY964940.1	https://www.ncbi.nlm.nih.gov/protein/KY964940.1	92.283	622	931	1552	0	KY964940.1	https://www.ncbi.nlm.nih.gov/protein/KY964940.1	92.283	622	931	1552	0	KAE8573740.1	https://www.ncbi.nlm.nih.gov/protein/KAE8573740.1	29	1113	490	624	0	PASS	PASS	FAIL	PASS	PASS		PASS	PASS	PASS	1	XM_047148573.1	99.04	624	0	Schistocerca americana odorant receptor Or2-like	1	LOC124622780
Same_OR110	TRINITY_DN67617_c0_g1	TRINITY_DN67617_c0_g1_i1		445	KY965000.1	https://www.ncbi.nlm.nih.gov/protein/KY965000.1	93.708	445	1	445	0	KY965000.1	https://www.ncbi.nlm.nih.gov/protein/KY965000.1	93.708	445	1	445	0	ASM47153.1	https://www.ncbi.nlm.nih.gov/protein/ASM47153.1	148	0	443	444	0	PASS	PASS	FAIL	PASS	PASS		FAIL	FAIL	FAIL	2	XM_047146897.1	99.597	248	1.43e-123	Schistocerca americana uncharacterized LOC124620229	0.558559	LOC124620229
Same_OR147	TRINITY_DN10956_c0_g2	TRINITY_DN10956_c0_g2_i1		410	KY964928.1	https://www.ncbi.nlm.nih.gov/protein/KY964928.1	84.634	410	1	410	6.22e-114	KY964928.1	https://www.ncbi.nlm.nih.gov/protein/KY964928.1	84.634	410	1	410	1.12e-109	QJX74295.1	https://www.ncbi.nlm.nih.gov/protein/QJX74295.1	132	12	407	396	2	PASS	PASS	PASS	FAIL	PASS		FAIL	FAIL	FAIL	2	XM_047146799.1	83.051	396	1.01e-118	Schistocerca americana odorant receptor Or2-like	1	LOC124620128
Same_OR135	TRINITY_DN37198_c0_g1	TRINITY_DN37198_c0_g1_i1		401	MN005013.1	https://www.ncbi.nlm.nih.gov/protein/MN005013.1	82.469	405	3	401	1.74e-94	MN005013.1	https://www.ncbi.nlm.nih.gov/protein/MN005013.1	82.469	405	3	401	3.13e-90	QJX74326.1	https://www.ncbi.nlm.nih.gov/protein/QJX74326.1	130	10	399	390	2	PASS	PASS	PASS	FAIL	PASS		FAIL	FAIL	FAIL	2	XM_047124789.1	99.751	390	0	Schistocerca americana odorant receptor Or2-like	1	LOC124545832
Same_OR151	TRINITY_DN2139_c0_g2	TRINITY_DN353_c0_g1_i15		791	KY965014.1	https://www.ncbi.nlm.nih.gov/protein/KY965014.1	96.226	265	480	744	2.04e-121	KY965014.1	https://www.ncbi.nlm.nih.gov/protein/KY965014.1	96.226	265	480	744	3.73e-117	ALD51372.1	https://www.ncbi.nlm.nih.gov/protein/ALD51372.1	109	790	413	378	1	PASS	PASS	FAIL	FAIL	PASS		PASS	PASS	PASS	2	XM_047149039.1	98.663	378	0	Schistocerca americana odorant receptor 43a-like	1	LOC124623468
Same_OR166	TRINITY_DN23059_c0_g2	TRINITY_DN4095_c0_g2_i1		1146	KY964964.1	https://www.ncbi.nlm.nih.gov/protein/KY964964.1	84.35	377	770	1146	8.52e-102	KY964964.1	https://www.ncbi.nlm.nih.gov/protein/KY964964.1	84.35	377	770	1146	1.57e-97	ASM47117.1	https://www.ncbi.nlm.nih.gov/protein/ASM47117.1	124	1143	769	375	2	PASS	FAIL	PASS	FAIL	PASS		PASS	PASS	PASS	2	XM_047142178.1	99.688	320	3.13e-162	Schistocerca americana odorant receptor 43a-like	0.853333	LOC124613471
Same_OR150	TRINITY_DN19898_c1_g1	TRINITY_DN19898_c1_g1_i1		374	MT072632.1	https://www.ncbi.nlm.nih.gov/protein/MT072632.1	78.249	354	1	353	6.12e-59	MT072632.1	https://www.ncbi.nlm.nih.gov/protein/MT072632.1	78.249	354	1	353	1.1e-54	ASM47154.1	https://www.ncbi.nlm.nih.gov/protein/ASM47154.1	115	8	373	366	2	PASS	PASS	PASS	FAIL	PASS		FAIL	FAIL	FAIL	2	XM_047131131.1	76.771	353	5.4e-71	Schistocerca americana odorant receptor Or1-like	0.964481	LOC124572507
Same_OR183	TRINITY_DN320570_c0_g1	TRINITY_DN22027_c3_g1_i2		382	KY964998.1	https://www.ncbi.nlm.nih.gov/protein/KY964998.1	94.972	358	25	382	4.2e-160	KY964998.1	https://www.ncbi.nlm.nih.gov/protein/KY964998.1	94.972	358	25	382	7.53e-156	ASM47151.1	https://www.ncbi.nlm.nih.gov/protein/ASM47151.1	119	24	380	357	2	PASS	PASS	PASS	FAIL	PASS		FAIL	FAIL	FAIL	2	#N/A	#N/A	#N/A	#N/A	#N/A	#N/A	#N/A
Same_OR133	TRINITY_DN15466_c0_g1	TRINITY_DN15466_c0_g1_i1		402	KY964972.1	https://www.ncbi.nlm.nih.gov/protein/KY964972.1	94.832	387	1	380	1.21e-170	KY964972.1	https://www.ncbi.nlm.nih.gov/protein/KY964972.1	94.832	387	1	380	2.18e-166	XP_036393667.1	https://www.ncbi.nlm.nih.gov/protein/XP_036393667.1	47	54	401	348	0	PASS	PASS	FAIL	FAIL	PASS		FAIL	FAIL	FAIL	3	#N/A	#N/A	#N/A	#N/A	#N/A	#N/A	#N/A
Same_OR188	TRINITY_DN431386_c0_g1	TRINITY_DN96437_c0_g1_i2		357	MT072591.1	https://www.ncbi.nlm.nih.gov/protein/MT072591.1	88.424	311	3	312	1.97e-103	MT072591.1	https://www.ncbi.nlm.nih.gov/protein/MT072591.1	88.424	311	3	312	3.51e-99	ALD51502.1	https://www.ncbi.nlm.nih.gov/protein/ALD51502.1	111	344	0	345	2	PASS	PASS	PASS	FAIL	PASS		FAIL	FAIL	PASS	2	XM_047142011.1	80.952	63	1.38e-08	Schistocerca americana odorant receptor Or2-like	0.182609	LOC124613315
Same_OR149	TRINITY_DN193838_c1_g1	TRINITY_DN193838_c1_g1_i1		359	KY964983.1	https://www.ncbi.nlm.nih.gov/protein/KY964983.1	90.808	359	1	359	1.13e-135	KY964983.1	https://www.ncbi.nlm.nih.gov/protein/KY964983.1	90.808	359	1	359	2.02e-131	ASM47136.1	https://www.ncbi.nlm.nih.gov/protein/ASM47136.1	113	339	1	339	2	PASS	PASS	PASS	FAIL	PASS		FAIL	FAIL	PASS	2	XM_047124793.1	100	339	0	Schistocerca americana uncharacterized LOC124545835	1	LOC124545835
Same_OR143	TRINITY_DN23059_c1_g3	TRINITY_DN23059_c1_g3_i1		474	KY964967.1	https://www.ncbi.nlm.nih.gov/protein/KY964967.1	97.248	327	148	474	8.8e-158	KY964967.1	https://www.ncbi.nlm.nih.gov/protein/KY964967.1	97.248	327	148	474	1.59e-153	XP_037924334.1	https://www.ncbi.nlm.nih.gov/protein/XP_037924334.1	59	134	472	339	2	PASS	PASS	PASS	FAIL	PASS		FAIL	FAIL	FAIL	2	XM_047142176.1	100	327	4.66e-168	Schistocerca americana odorant receptor Or2-like	0.964602	LOC124613469
Same_OR99	TRINITY_DN162562_c0_g1	TRINITY_DN353_c0_g1_i15		626	KY965014.1	https://www.ncbi.nlm.nih.gov/protein/KY965014.1	94.684	301	326	626	1.58e-131	KY965014.1	https://www.ncbi.nlm.nih.gov/protein/KY965014.1	94.684	301	326	626	2.87e-127	AQM56086.1	https://www.ncbi.nlm.nih.gov/protein/AQM56086.1	54	287	625	339	0	PASS	PASS	FAIL	FAIL	PASS		FAIL	FAIL	FAIL	2	XM_047149039.1	85.15	339	0	Schistocerca americana odorant receptor 43a-like	1	LOC124623468
Same_OR146	TRINITY_DN212481_c0_g1	TRINITY_DN212481_c0_g1_i1		476	KC689311.1	https://www.ncbi.nlm.nih.gov/protein/KC689311.1	82.06	301	181	476	1.68e-65	KC689311.1	https://www.ncbi.nlm.nih.gov/protein/KC689311.1	82.06	301	181	476	3.04e-61	AGK25860.1	https://www.ncbi.nlm.nih.gov/protein/AGK25860.1	111	143	475	333	2	PASS	PASS	PASS	FAIL	PASS		FAIL	FAIL	FAIL	2	XM_047123526.1	99.099	333	5.7e-167	Schistocerca americana odorant receptor Or2-like	1	LOC124544830
Same_OR197	TRINITY_DN79047_c0_g2	TRINITY_DN118788_c0_g1_i1		472	KP843335.1	https://www.ncbi.nlm.nih.gov/protein/KP843335.1	83.582	335	1	333	7.53e-84	KP843335.1	https://www.ncbi.nlm.nih.gov/protein/KP843335.1	83.582	335	1	333	1.36e-79	ALD51471.1	https://www.ncbi.nlm.nih.gov/protein/ALD51471.1	103	21	332	312	1	PASS	PASS	FAIL	FAIL	FAIL	Same_OR185	PASS	PASS	PASS	3	XM_047146803.1	80.682	264	3.36e-62	Schistocerca americana odorant receptor 65a-like	0.846154	LOC124620133
Same_OR185	TRINITY_DN79047_c0_g1	TRINITY_DN118788_c0_g1_i1		1052	KP843335.1	https://www.ncbi.nlm.nih.gov/protein/KP843335.1	84.132	334	1	333	7.97e-87	KP843335.1	https://www.ncbi.nlm.nih.gov/protein/KP843335.1	84.132	334	1	333	1.46e-82	ALD51471.1	https://www.ncbi.nlm.nih.gov/protein/ALD51471.1	103	21	332	312	1	PASS	FAIL	FAIL	FAIL	FAIL	Same_OR197	PASS	PASS	PASS	4	XM_047146803.1	80.755	265	2.21e-62	Schistocerca americana odorant receptor 65a-like	0.849359	LOC124620133
Same_OR182	TRINITY_DN12018_c1_g1	TRINITY_DN6156_c0_g2_i1		346	KP843337.1	https://www.ncbi.nlm.nih.gov/protein/KP843337.1	85.356	239	107	343	1.56e-64	KP843337.1	https://www.ncbi.nlm.nih.gov/protein/KP843337.1	85.356	239	107	343	2.78e-60	XP_017013730.1	https://www.ncbi.nlm.nih.gov/protein/XP_017013730.1	52	309	1	309	0	PASS	PASS	FAIL	FAIL	PASS		FAIL	FAIL	PASS	3	XM_047124848.1	98.851	261	4.96e-128	Schistocerca americana uncharacterized LOC124545889	0.84466	LOC124545889
Same_OR168	TRINITY_DN22851_c0_g1	TRINITY_DN41038_c0_g1_i1		306	KY964938.1	https://www.ncbi.nlm.nih.gov/protein/KY964938.1	93.791	306	1	306	1.24e-129	KY964938.1	https://www.ncbi.nlm.nih.gov/protein/KY964938.1	93.791	306	1	306	2.21e-125	ASM47091.1	https://www.ncbi.nlm.nih.gov/protein/ASM47091.1	100	299	0	300	2	PASS	PASS	PASS	FAIL	PASS		FAIL	FAIL	PASS	2	XM_047145418.1	93.617	188	1.62e-76	Schistocerca americana odorant receptor Or2-like	0.626667	LOC124619200
Same_OR123	TRINITY_DN41249_c2_g2	TRINITY_DN41249_c2_g2_i1		334	MN005013.1	https://www.ncbi.nlm.nih.gov/protein/MN005013.1	77.126	341	2	329	1.19e-45	MN005013.1	https://www.ncbi.nlm.nih.gov/protein/MN005013.1	77.126	341	2	329	2.12e-41	ALD51496.1	https://www.ncbi.nlm.nih.gov/protein/ALD51496.1	100	301	2	300	1	PASS	PASS	FAIL	FAIL	PASS		FAIL	FAIL	PASS	3	XM_047124789.1	99.701	300	2.16e-170	Schistocerca americana odorant receptor Or2-like	1	LOC124545832

## Sheet: Expression levels B
	Expression levels (normalized)												Sex differences?		Average Expression
OR Name	Female_antennae_R1	Female_antennae_R3	Female_antennae_R4	Female_palp_R1	Female_palp_R3	Female_palp_R4	Male_antennae_R2	Male_antennae_R3	Male_antennae_R4	Male_palp_R2	Male_palp_R3	Male_palp_R4	Sex_diff (padj) antennae	Sex_diff (padj) palp	Avg_Antenae	Avg_Overall	Avg_Palps	Avg_Antenae_F	Avg_Antenae_M	Avg_Palps_F
Same_OR99	21.1397	15.548	22.5808	16.1922	6.42768	4.89633	7.72347	16.7874	13.1857	6.20542	4.23111	0	1	1	16.1609	11.2432	6.32545	19.7562	12.5655	9.17206
Same_OR197	0	0	0	0	0	0	1.18959	2.28774	2.4754	0	0	0	1	1	0.992122	0.496061	0	0	1.98424	0
Same_OR188	1.41044	1.8291	0.68389	0	0	0	1.78358	2.28842	2.47028	0	0	0	1	1	1.74429	0.872143	0	1.30781	2.18076	0
Same_OR185	2.11292	2.74414	1.36859	0	0	0	2.37918	1.52516	2.4754	0	0	0	1	1	2.1009	1.05045	0	2.07522	2.12658	0
Same_OR183	2.82215	4.57441	4.10451	0	0	0	1.78306	0.762659	2.4692	0	0	0	1	1	2.75267	1.37633	0	3.83369	1.67164	0
Same_OR182	2.10993	2.73362	3.41999	0	0	0	2.38136	3.8106	2.49119	0	0	0	1	1	2.82445	1.41222	0	2.75451	2.89438	0
Same_OR168	6.33667	4.57084	10.2622	0	0	0	13.0923	18.2799	16.538	0	0	0	1	1	11.5133	5.75666	0	7.05657	15.9701	0
Same_OR166	12.0029	13.7458	11.6329	0	0	0	14.8704	15.263	20.5495	0	0	1.4121	1	1	14.6774	7.45639	0.23535	12.4605	16.8943	0
Same_OR163	10.6533	19.3131	26.7727	1.23858	3.19273	3.66613	16.0811	15.3256	11.4911	0	4.24467	2.79954	1	1	16.6061	9.56487	2.52361	18.913	14.2992	2.69915
Same_OR151	61.45	51.3246	66.3786	410.794	515.062	373.285	51.1614	33.59	57.5218	275.533	488.592	505.421	1	1	53.5711	240.843	428.115	59.7177	47.4244	433.047
Same_OR150	0	0.915653	0.68429	0	0	0	0.594648	1.52567	1.64501	0	0	0	1	1	0.894213	0.447107	0	0.533314	1.25511	0
Same_OR149	2.81949	0.91453	0.6839	0	0	0	2.37767	3.05247	1.64728	0	0	0	1	1	1.91589	0.957945	0	1.47264	2.35914	0
Same_OR147	4.24305	1.83341	0.684592	1.24442	0	0	3.57024	0.763586	2.46484	0	0	0	1	1	2.25995	1.23368	0.207403	2.25368	2.26622	0.414806
Same_OR146	2.11462	1.82945	4.10487	0	0	0	4.75531	6.10589	3.29547	0	0	0	1	1	3.70094	1.85047	0	2.68298	4.71889	0
Same_OR143	4.93173	6.40203	1.36911	0	0	0	2.37675	7.62998	7.41801	0	0	0	1	1	5.02127	2.51063	0	4.23429	5.80825	0
Same_OR137	4.25014	9.17576	2.74012	2.48474	3.20212	2.44571	10.1239	1.52982	8.21529	2.48359	2.8258	1.40627	1	1	6.00584	4.24027	2.47471	5.38867	6.62301	2.71086
Same_OR135	10.606	1.83324	7.52908	0	0	0	4.16402	13.7432	13.9709	0	0	0	1	1	8.64107	4.32054	0	6.65611	10.626	0
Same_OR133	10.5611	10.968	5.47411	0	4.81724	1.22321	6.545	4.57412	7.43729	1.24113	2.81926	4.24491	1	1	7.59327	4.99212	2.39096	9.00108	6.18547	2.01349
Same_OR123	5.63319	11.8839	4.79028	0	0	0	14.2799	19.0487	19.8427	0	0	0	0.51322	1	12.5798	6.28989	0	7.4358	17.7238	0
Same_OR110	20.545	22.0223	13.0159	0	0	0	10.7191	33.6565	5.75049	0	0	0	1	1	17.6182	8.80911	0	18.5277	16.7087	0
