# Supplementary material for: Identification and analysis of odorant receptors expressed in the two main olfactory organs, antennae and palps, of Schistocerca americana
Source: Sci Rep. 2022 Dec 31;12:22628. doi: 10.1038/s41598-022-27199-3 (PMC9805433; doi:10.1038/s41598-022-27199-3)
Supplement: Supplementary file 4 — Dataset S3. [file 41598_2022_27199_MOESM4_ESM.txt]

CLUSTAL O(1.2.4) multiple sequence alignment


Lmig_ORCO/1-445      ------MQKPHGLVADLWPLIRMVQYSGHWMLEYSGG----K-ALRAIYSSAVSLLVVTQ	49
Sgre_ORCO/1-450      ------MQKPHGLVADLWPLIRMVQYSGHWMLEYSGG----LTALRAIYSSVVSVLVVTQ	50
Same_ORCO/1-486       ------MQKPHGLVADLWPLIRMVQYSGHWMLEYSGG----LTALRAIYSSVVSVLVVTQ	50
Mse_ORCO/1-473       ---MMAKVKTQGLVTDVMPNIKLLQLSGHFLFNYYADNSGMTMLLRKMYSTVHAILIFVQ	57
Dme_ORCO/1-486       MTTSMQPSKYTGLVADLMPNIRAMKYSGLFMHNFTGG----SAFMKKVYSSVHLVFLLMQ	56
Agam_ORCO/1-478      --MQVQPTKYVGLVADLMPNIRLMQASGHFLFRYVTG----PILIRKVYSWWTLAMVLIQ	54
                             *  ***:*: * *: :: ** :: .:  .       :: :**     ::. *

Lmig_ORCO/1-445      FALMAVNLIQRSGDVNELAANTITVLFFLHPVTKFGYFAVRSKAFYRTLATWNQSNSHPL	109
Sgre_ORCO/1-450      FALMAVNPIQRSGDVNELAANTITVLFFLHPITKFAYFAVRSKAFYRTLATWNQSNNHPL	110
Same_ORCO/1-486       FALMAVNLIQRSGDVNELAANTITVLFFLHPITKFAYFAVRSKAFYRTLATWNQSNNHPL	110
Mse_ORCO/1-473       FVCMGVNMAMYADEVNELTANTITVLFFAHSIIKLGFLAFTSKSFYRTMAVWNQSNSHPL	117
Dme_ORCO/1-486       FTFILVNMALNAEEVNELSGNTITTLFFTHCITKFIYLAVNQKNFYRTLNIWNQVNTHPL	116
Agam_ORCO/1-478      FFAILGNLATNADDVNELTANTITTLFFTHSVTKFIYFAVNSENFYRTLAIWNQTNTHPL	114
                     *  :  *    : :****:.****.*** * : *: ::*. .: ****:  *** *.***

Lmig_ORCO/1-445      FAESQARFHQLSVVRMRRLVMYVVSVTALSVVSWTSITFMGDSTREVTDPDNANETITEE	169
Sgre_ORCO/1-450      FAESQARFHQLSVVRMRRLVMYVVSVTALSVVSWTSITFMGDSTREVADPDNANETITEE	170
Same_ORCO/1-486       FAESQARFHQLSVVRMRRLVMYVVSVTALSVVSWTSITFMGDSTREVPDPDNANETITEE	170
Mse_ORCO/1-473       FTESDARYHQIALTKMRRLTYFICFMTVMSVVSWVTITFFGESVRMIANK-ETNETLTEP	176
Dme_ORCO/1-486       FAESDARYHSIALAKMRKLFFLVMLTTVASATAWTTITFFGDSVKMVVDH-ETNSSIPVE	175
Agam_ORCO/1-478      FAESDARYHSIALAKMRKLLVLVMATTVLSVVAWVTITFFGESVKTVLDK-ATNETYTVD	173
                     *:**:**:*.:::.:**:*   :   *. *..:*.:***:*:*.: : :   :*.:    

Lmig_ORCO/1-445      VPRLMISTWYPFDASSGMGYMLAFVYQLYWLTATLMHSNLMDVMFCCWLIYACEQLVHLK	229
Sgre_ORCO/1-450      VPRLMISTWYPFDASSGMGYMLAFVYQLYWLTATLMHSNLMDVMFCCWLIYACEQLVYLK	230
Same_ORCO/1-486       VPRLMISTWYPFDASSGMGYMLAFIYQLYWLTATLMHSNLMDVMFCCWLIYACEQLVHLK	230
Mse_ORCO/1-473       APRLPLKAWYPFDTMSGSMYVFVFVFQIYWLLFSMSMANLLDVLFCAWLIFACEQLQHLK	236
Dme_ORCO/1-486       IPRLPIKSFYPWNASHGMFYMISFAFQIYYVLFSMIHSNLCDVMFCSWLIFACEQLQHLK	235
Agam_ORCO/1-478      IPRLPIKSWYPWNAMSGPAYIFSFIYQIYFLLFSMVQSNLADVMFCSWLLLACEQLQHLK	233
                      *** :.::**:::  *  *:: * :*:*::  ::  :** **:**.**: ***** :**

Lmig_ORCO/1-445      EIMKPLMELSATLDTVVPHTSELFRAASTLPTNEPLYDAG----NGAADGLTIRGIYSSQ	285
Sgre_ORCO/1-450      EIMKPLMELSATLDTVVPHTSELFRAASTLPTNEPLYGMGPDMSNGVTDGMTIRGIYSSQ	290
Same_ORCO/1-486       EIMKPLMELSATLDTVVPHTSELFRAASTLPTNEPLYGMGPDMSNGVTDGMTIRGIYSSQ	290
Mse_ORCO/1-473       AIMKPLMELSASLDTYRPNTAELFRVSSTDK-------SEK---VPDPVDMDIRGIYSTQ	286
Dme_ORCO/1-486       GIMKPLMELSASLDTYRPNSAALFRSLSANSKSELIHNEEK---DPG-TDMDMSGIYSSK	291
Agam_ORCO/1-478      GIMRSLMELSASLDTYRPNSSQLFRAISAGSKSELIINEEK---DPDVKDFDLSGIYSSK	290
                      **: ******:***  *::: ***  *:                    .: : ****::

Lmig_ORCO/1-445      RDFSGFNRRSAALSTVREADAGGAVSSAGGIGPNGLSKRQEMLVRSAIKYWVERHKHVVR	345
Sgre_ORCO/1-450      RDFSGFNRRSAALSTVREADSGGAVTSAGGIGPNGLSKRQEMLVRSAIKYWVERHKHVVR	350
Same_ORCO/1-486       RDFSGFNRRSAALSTVREADSGGAVTSAGGIGPNGLSKRQEMLVRSAIKYWVERHKHVVR	350
Mse_ORCO/1-473       QDFGMTLRGT--------GGKL-QNFVQNTVNPNGLTQKQEMLARSAIKYWVERHKHVVR	337
Dme_ORCO/1-486       ADWGAQFRAPSTLQSFGGNGGG-GNGLVNGANPNGLTKKQEMMVRSAIKYWVERHKHVVR	350
Agam_ORCO/1-478      ADWGAQFRAPSTLQTFDENGRN-G-------NPNGLTRKQEMMVRSAIKYWVERHKHVVR	342
                      *:.   *           .           .****:::***:.****************

Lmig_ORCO/1-445      FVGNIGDAYGAALLLHMLTTTVTLTLLAYQATKIDSVDVYAASVLGYLFYTLGQVFLFCV	405
Sgre_ORCO/1-450      FVGNIGDAYGAALLLHMLTTTVTLTLLAYQATKIDSVDVYAASVLGYLFYTLGQVFLFCV	410
Same_ORCO/1-486       FVGNIGDAYGAALLLHMLTTTVTLTLLAYQATKIDSVDVYAASVLGYLFYTLGQVFLFCV	410
Mse_ORCO/1-473       LVASIGDTYGTALLFHMLVSTITLTLLAYQATKINSINVYAFSTIGYLCYTLGQVFHFCI	397
Dme_ORCO/1-486       LVAAIGDTYGAALLLHMLTSTIKLTLLAYQATKINGVNVYAFTVVGYLGYALAQVFHFCI	410
Agam_ORCO/1-478      LVSAIGDTYGPALLLHMLTSTIKLTLLAYQATKIDGVNVYGLTVIGYLCYALAQVFLFCI	402
                     :*. ***:** ***:***.:*:.***********:.::**. :.:*** *:*.*** **:

Lmig_ORCO/1-445      FGNRLIEESSSVMEAAYSCHWYDGSEEAKTFVQIVCQQCQ--------------------	445
Sgre_ORCO/1-450      FGNRLIEESSSVMEAAYSCHWYDGSEEAKTFVQIVCQQCQ--------------------	450
Same_ORCO/1-486       FGNRLIEESSSVMEAAYSCHWYDGSEEAKTFVQIVCQQCQKSLMISGAKFFTVSLDLFAS	470
Mse_ORCO/1-473       FGNRLIEESSSVMEAAYSCQWYDGSEEAKTFVQIVCQQCQKALTISGAKFFTVSLDLFAS	457
Dme_ORCO/1-486       FGNRLIEESSSVMEAAYSCHWYDGSEEAKTFVQIVCQQCQKAMSISGAKFFTVSLDLFAS	470
Agam_ORCO/1-478      FGNRLIEESSSVMEAAYSCHWYDGSEEAKTFVQIVCQQCQKAMTISGAKFFTVSLDLFAS	462
                     *******************:********************                    

Lmig_ORCO/1-445      ----------------	445
Sgre_ORCO/1-450      ----------------	450
Same_ORCO/1-486       VLGAVVTYFMVLVQLK	486
Mse_ORCO/1-473       VLGAVVTYFMVLVQLK	473
Dme_ORCO/1-486       VLGAVVTYFMVLVQLK	486
Agam_ORCO/1-478      VLGAVVTYFMVLVQLK	478
                                     
