# Supplementary material for: Identification and analysis of odorant receptors expressed in the two main olfactory organs, antennae and palps, of Schistocerca americana
Source: Sci Rep. 2022 Dec 31;12:22628. doi: 10.1038/s41598-022-27199-3 (PMC9805433; doi:10.1038/s41598-022-27199-3)
Supplement: Supplementary file 5 — Dataset S4. [file 41598_2022_27199_MOESM5_ESM.txt]

CLUSTAL O(1.2.4) multiple sequence alignment
Lmig_OR27/1-399 ------------------------------------------------------------	0
Lmig_OR25/1-256 ------------------------------------------------------------	0
Lmig_OR11/1-409 ------------------------------------------------------------	0
Same_OR77/1-418 ------------------------------------------------------------	0
Lmig_OR13/1-406 ------------------------------------------------------------	0
Same_OR19/1-409 ------------------------------------------------------------	0
Sgre_OR17_/1-410 ------------------------------------------------------------	0
Lmig_OR12/1-403 ------------------------------------------------------------	0
Sgre_OR16_/1-146 ------------------------------------------------------------	0
Same_OR91/1-429 ----------------------------------------------------------MV	2
Sgre_OR20_/1-319 ------------------------------------------------------------	0
Lmig_OR18/1-271 ------------------------------------------------------------	0
Same_OR152/1-285 ------------------------------------------------------------	0
Same_OR28/1-443 -------------------------------------------------MCNDCLLRELL	11
Sgre_OR21_/1-359 ------------------------------------------------------------	0
Same_OR127/1-437 ------------------------------------------------------------	0
Same_OR44/1-387 ------------------------------------------------------------	0
Lmig_OR16/1-419 ------------------------------------------------------------	0
Same_OR115/1-401 ------------------------------------------------------------	0
Same_OR39/1-451 ------------------------------------------------------------	0
Lmig_OR15/1-386 ------------------------------------------------------------	0
Same_OR42/1-400 ------------------------------------------------------------	0
Sgre_OR15_/1-274 ------------------------------------------------------------	0
Lmig_OR23/1-387 ------------------------------------------------------------	0
Same_OR31/1-404 ------------------------------------------------------------	0
Sgre_OR12_/1-360 ------------------------------------------------------------	0
Same_OR100/1-245 -------------------------------------------------MCLSCRCPSIL	11
Sgre_OR11_/1-349 ------------------------------------------------------------	0
Lmig_OR19/1-265 ------------------------------------------------------------	0
Sgre_OR13_/1-142 ------------------------------------------------------------	0
Sgre_OR10_/1-359 ------------------------------------------------------------	0
Lmig_OR24/1-406 ------------------------------------------------------------	0
Same_OR93/1-361 ------------------------------------------------------------	0
Sgre_OR80_/1-360 ------------------------------------------------------------	0
Sgre_OR18_/1-337 ------------------------------------------------------------	0
Same_OR67/1-448 ------------------------------------------------------------	0
Sgre_OR19_/1-445 ------------------------------------------------------------	0
Lmig_OR14/1-289 ------------------------------------------------------------	0
Same_OR122/1-343 ------------------------------------------------------------	0
Same_OR20/1-402 ------------------------------------------------------------	0
Sgre_OR14_/1-424 ----------------------------------------------------AVAAPATS	8
Same_OR144/1-179 ------------------------------------------------------------	0
Lmig_OR17/1-389 ------------------------------------------------------------	0
Lmig_OR26/1-244 ------------------------------------------------------------	0
Lmig_OR20/1-398 ------------------------------------------------------------	0
Lmig_OR22/1-404 ------------------------------------------------------------	0
Lmig_OR21/1-394 ------------------------------------------------------------	0
Same_OR66/1-481 ---------------------------------MVIELVVASPGTAERI-----------	16
Lmig_OR113/1-286 ------------------------------------------------------------	0
Lmig_OR112/1-443 ------------------------------------------------------------	0
Same_OR61/1-402 ------------------------------------------------------------	0
Sgre_OR99/1-348 ----------------------------------------ATRGQPKKP-----------	9
Lmig_OR114/1-372 ------------------------------------------------------------	0
Lmig_OR137/1-226 ------------------------------------------------------------	0
Lmig_OR115/1-286 ------------------------------------------------------------	0
Same_OR46/1-449 ------------------------------------------------M-----------	1
Sgre_OR100/1-453 ---------------------------------------------RQQM-----------	4
Same_OR94/1-344 ------------------------------------------------------------	0
Lmig_OR91/1-368 ------------------------------------------------------------	0
Lmig_OR104/1-469 --------------------------ML---------HVYLGTCFTASP-----------	14
Sgre_OR83_/1-296 ------------------------------------------------------------	0
Lmig_OR106/1-465 ------------------------------------------------------------	0
Lmig_OR105/1-450 ------------------------------------------------------------	0
Same_OR8/1-450 ------------------------------------------------------------	0
Same_OR5/1-502 --------MQDHIVGPGT----YWPATFHNALTQTVERRAASRPKSCRL-----------	37
Sgre_OR110/1-394 ------------------------------------------------------------	0
Sgre_OR116/1-143 ------------------------------------------------------------	0
Same_OR106/1-401 ------------------------------------------------------------	0
Lmig_OR101/1-326 ------------------------------------------------------------	0
Lmig_OR94/1-413 ------------------------------------------------------------	0
Lmig_OR135/1-247 ------------------------------------------------------------	0
Same_OR32/1-437 ------------------------------------------------------------	0
Sgre_OR106/1-265 ------------------------------------------------------------	0
Same_OR178/1-225 ------------------------------------------------------------	0
Same_OR75/1-455 ------------------------------------------------------------	0
Sgre_OR105/1-349 ------------------------------------------------------------	0
Same_OR24/1-457 ------------------------------------------------------------	0
Lmig_OR95/1-435 ------------------------------------------------------------	0
Lmig_OR96/1-419 ------------------------------------------------------------	0
Same_OR41/1-427 ------------------------------------------------------------	0
Lmig_OR93/1-376 ------------------------------------------------------------	0
Same_OR21/1-313 ------------------------------------------------------------	0
Lmig_OR103/1-425 ------------------------------------------------------------	0
Same_OR111/1-447 ------------------------------------------------------------	0
Sgre_OR113/1-175 ------------------------------------------------------------	0
Lmig_OR102/1-451 ------------------------------------------------------------	0
Same_OR3/1-473 -----------------------------------------------MT-----------	2
Sgre_OR112/1-303 ------------------------------------------------------------	0
Same_OR37/1-423 ------------------------------------------------------------	0
Sgre_OR107/1-426 ------------------------------------------------------------	0
Same_OR71/1-397 ------------------------------------------------------------	0
Sgre_OR111/1-155 ------------------------------------------------------------	0
Lmig_OR108/1-446 ------------------------------------------------------------	0
Lmig_OR107/1-445 ------------------------------------------------------------	0
Sgre_OR108/1-379 ------------------------------------------------------------	0
Same_OR102/1-465 ------------------------------------------------------------	0
Sgre_OR109/1-163 ------------------------------------------------------------	0
Lmig_OR92/1-439 ------------------------------------------------------------	0
Same_OR160/1-227 ------------------------------------------------------------	0
Sgre_OR102/1-376 ------------------------------------------------------------	0
Lmig_OR109/1-400 ------------------------------------------------------------	0
Sgre/1-142 ------------------------------------------------------------	0
Lmig_OR110/1-454 ------------------------------------------------------------	0
Same_OR59/1-453 ------------------------------------------------------------	0
Sgre_OR82_/1-342 ------------------------------------------------------------	0
Same_OR105/1-451 ------------------------------------------------------------	0
Lmig_OR116/1-395 ------------------------------------------------------------	0
Lmig_OR99/1-373 ------------------------------------------------------------	0
Same_OR34/1-399 ------------------------------------------------------------	0
Sgre_OR114/1-421 ------------------------------------------------------------	0
Same_OR76/1-394 ------------------------------------------------------------	0
Lmig_OR98/1-401 ------------------------------------------------------------	0
Lmig_OR97/1-432 ------------------------------------------------------------	0
Same_OR14/1-398 ------------------------------------------------------------	0
Sgre_OR117/1-387 ------------------------------------------------------------	0
Sgre_OR115/1-338 ------------------------------------------------------------	0
Same_OR164/1-223 ------------------------------------------------------------	0
Lmig_OR134/1-244 ------------------------------------------------------------	0
Same_OR95/1-441 ------------------------------------------------------------	0
Sgre_OR119/1-490 --------------GGA------------------TSRGRRTVVQSGLL-----------	17
Same_OR54/1-434 ------------------------------------------------------------	0
Sgre_OR101/1-306 ------------------------------------------------------------	0
Lmig_OR111/1-291 ------------------------------------------------------------	0
Same_OR162/1-271 ------------------------------------------------------------	0
Sgre_OR118/1-176 ------------------------------------------------------------	0
Lmig_OR131/1-473 ------------------------------------------------------------	0
Same_OR29/1-362 -----------------------------------------------ML-----------	2
Same_OR92/1-174 ------------------------------------------------------------	0
Lmig_OR133/1-425 ------------------------------------------------------------	0
Lmig_OR117/1-256 ------------------------------------------------------------	0
Lmig_OR119/1-406 ------------------------------------------------------------	0
Lmig_OR118/1-411 ------------------------------------------------------------	0
Same_OR131/1-359 ------------------------------------------------------------	0
Sgre_OR98/1-157 ------------------------------------------------------------	0
Lmig_OR120/1-420 ------------------------------------------------------------	0
Sgre_OR97/1-281 ------------------------------------------------------------	0
Lmig_OR126/1-429 ------------------------------------------------------------	0
Same_OR81/1-435 ------------------------------------------------------------	0
Lmig_OR128/1-276 ------------------------------------------------------------	0
Sgre__KY965012.1_/1-404 ------------------------------------------------------------	0
Sgre__KY965013.1_OR96/1-375 ------------------------------------------------------------	0
Same_OR26/1-438 ------------------------------------------------------------	0
Sgre__KY965011.1_/1-419 ------------------------------------------------------------	0
Same_OR70/1-460 ------------------------------------------------------------	0
Lmig_OR130/1-435 ------------------------------------------------------------	0
Sgre__KY965009.1/1-353 ------------------------------------------------------------	0
Same_OR121/1-358 --------------------------MQ----RTTGELVEQHRGVAQ-G-----------	18
Lmig_OR129/1-440 ------------------------------------------------------------	0
Same_OR72/1-464 -------------------------------------MVQQRHLIAQ-G-----------	11
Sgre__KY965010.1_/1-410 ------------------------------------------------------------	0
Lmig_OR139/1-215 ------------------------------------------------------------	0
Same_OR88/1-428 ------------------------------------------------------------	0
Sgre_OR103/1-145 ------------------------------------------------------------	0
Same_OR82/1-432 ------------------------------------------------------------	0
Sgre_OR90_/1-397 ------------------------------------------------------------	0
Lmig_OR127/1-437 ------------------------------------------------------------	0
Same_OR62/1-428 ------------------------------------------------------------	0
Sgre__KY965008.1/1-357 ------------------------------------------------------------	0
Same_OR89/1-435 ------------------------------------------------------------	0
Sgre_OR89_/1-339 ------------------------------------------------------------	0
Lmig_OR132/1-278 ------------------------------------------------------------	0
Same_OR124/1-463 ------------------------------------------------------------	0
Sgre_OR88_/1-431 ------------------------------------------------------------	0
Lmig_OR121/1-409 ------------------------------------------------------------	0
Same_OR103/1-438 ------------------------------------------------------------	0
Lmig_OR125/1-345 ------------------------------------------------------------	0
Same_OR15/1-436 ------------------------------------------------------------	0
Sgre_OR86_/1-386 ------------------------------------------------------------	0
Same_OR119/1-437 ------------------------------------------------------------	0
Sgre_OR85_/1-382 ------------------------------------------------------------	0
Lmig_OR123/1-439 ------------------------------------------------------------	0
Sgre_OR87_/1-313 ------------------------------------------------------------	0
Lmig_OR124/1-407 ------------------------------------------------------------	0
Lmig_OR122/1-266 ------------------------------------------------------------	0
Same_OR112/1-401 ------------------------------------------------------------	0
Sgre_OR84_/1-416 ------------------------------------------------------------	0
Same_OR141/1-161 ------------------------------------------------------------	0
Same_OR85/1-159 ------------------------------------------------------------	0
Same_OR148/1-176 ------------------------------------------------------------	0
Lmig_OR1/1-455 ------------------------------------------------------------	0
Same_OR80/1-317 ------------------------------------------------------------	0
Sgre_OR1_/1-473 ------------------------------------------------------------	0
Lmig_ORCO/1-445 ------------------------------------------------------------	0
Same_ORCO/1-486 ------------------------------------------------------------	0
Sgre_ORCO/1-450 ------------------------------------------------------------	0
Mse_ORCO/1-473 ------------------------------------------------------------	0
Agam_ORCO/1-478 ------------------------------------------------------------	0
Dme_ORCO/1-486 ------------------------------------------------------------	0
Lmig_OR140/1-240 ------------------------------------------------------------	0
Same_OR153/1-259 ------------------------------------------------------------	0
Sgre_OR9_/1-160 ------------------------------------------------------------	0
Same_OR157/1-286 ------------------------------------------------------------	0
Lmig_OR2/1-449 ------------------------------------------------------------	0
Same_OR6/1-447 ------------------------------------------------------------	0
Sgre_OR2_/1-438 ------------------------------------------------------------	0
Lmig_OR3ok/1-426 ------------------------------------------------------------	0
Same_OR58/1-409 ------------------------------------------------------------	0
Sgre_OR3_/1-380 ------------------------------------------------------------	0
Lmig_OR5/1-413 ------------------------------------------------------------	0
Same_OR55/1-425 ------------------------------------------------------------	0
Sgre_OR79_/1-158 ------------------------------------------------------------	0
Lmig_OR4/1-430 ------------------------------------------------------------	0
Same_OR74/1-432 ------------------------------------------------------------	0
Sgre_OR4_/1-325 ------------------------------------------------------------	0
Same_OR142/1-140 ------------------------------------------------------------	0
Same_OR139/1-185 ------------------------------------------------------------	0
Same_OR145/1-155 ------------------------------------------------------------	0
Same_OR140/1-138 ------------------------------------------------------------	0
Same_OR17/1-399 ------------------------------------------------------------	0
Lmig_OR8/1-442 ----------------------------------------------------------MD	2
Lmig_OR38/1-380 ------------------------------------------------------------	0
Sgre_OR57_/1-139 ------------------------------------------------------------	0
Sgre_OR81_/1-232 ------------------------------------------------------------	0
Sgre_OR78_/1-243 ------------------------------------------------------------	0
Sgre_OR77_/1-322 ------------------------------------------------------------	0
Sgre_OR41_/1-393 ---------------------------------------------------------D--	1
Same_OR155/1-155 ------------------------------------------------------------	0
Same_OR97/1-429 ------------------------------------------------------------	0
Lmig_OR37/1-389 ------------------------------------------------------------	0
Sgre_OR5_/1-159 ------------------------------------------------------------	0
Lmig_OR85/1-430 ------------------------------------------------------------	0
Lmig_OR84/1-426 ------------------------------------------------------------	0
Same_OR167/1-247 ------------------------------------------------------------	0
Sgre_OR30_/1-318 ------------------------------------------------------------	0
Same_OR68/1-313 ------------------------------------------------------------	0
Lmig_OR83/1-434 ------------------------------------------------------------	0
Lmig_OR81/1-403 ------------------------------------------------------------	0
Same_OR4/1-434 ------------------------------------------------------------	0
Sgre_OR29_/1-438 ------------------------------------------------------------	0
Lmig_OR82/1-168 ------------------------------------------------------------	0
Same_OR38/1-446 ------------------------------------------------------------	0
Sgre_OR31_/1-442 ------------------------------------------------------------	0
Same_OR49/1-427 ------------------------------------------------------------	0
Lmig_OR90/1-426 ------------------------------------------------------------	0
Same_OR134/1-346 ------------------------------------------------------------	0
Sgre_OR24_/1-274 ------------------------------------------------------------	0
Same_OR117/1-226 ------------------------------------------------------------	0
Same_OR158/1-239 ------------------------------------------------------------	0
Same_OR109/1-248 ------------------------------------------------------------	0
Lmig_OR86/1-409 ------------------------------------------------------------	0
Sgre_OR25_/1-182 ------------------------------------------------------------	0
Lmig_OR88/1-426 ------------------------------------------------------------	0
Same_OR83/1-428 ------------------------------------------------------------	0
Sgre_OR27_/1-229 ------------------------------------------------------------	0
Lmig_OR87/1-425 ------------------------------------------------------------	0
Same_OR60/1-428 ------------------------------------------------------------	0
Sgre_OR26_/1-392 ------------------------------------------------------------	0
Lmig_OR89/1-306 ------------------------------------------------------------	0
Same_OR114/1-370 ------------------------------------------------------------	0
Sgre_OR28_/1-213 ------------------------------------------------------------	0
Same_OR116/1-324 ------------------------------------------------------------	0
Same_OR45/1-419 ------------------------------------------------------------	0
Sgre_OR76_/1-393 ------------------------------------------------------------	0
Same_OR63/1-309 ------------------------------------------------------------	0
Lmig_OR6/1-338 ------------------------------------------------------------	0
Lmig_OR29/1-409 ------------------------------------------------------------	0
Same_OR165/1-288 ------------------------------------------------------------	0
Sgre_OR40_/1-200 ------------------------------------------------------------	0
Same_OR159/1-228 ------------------------------------------------------------	0
Sgre_OR6_/1-256 ------------------------------------------------------------	0
Sgre_OR38_/1-278 ------------------------------------------------------------	0
Same_OR47/1-429 ------------------------------------------------------------	0
Lmig_OR28/1-308 ------------------------------------------------------------	0
Same_OR56/1-420 ------------------------------------------------------------	0
Lmig_OR30/1-302 ------------------------------------------------------------	0
Same_OR98/1-441 ------------------------------------------------------------	0
Sgre_OR37_/1-265 ------------------------------------------------------------	0
Lmig_OR33/1-472 --MQVTRHERRFCPQPGTRTVSFLIRYRESIRT--IGAIFQKHPFP--------ELFN--	46
Lmig_OR32/1-240 ------------------------------------------------------------	0
Sgre_OR36_/1-189 ------------------------------------------------------------	0
Same_OR25/1-423 ------------------------MSRL--------------------------------	4
Sgre_OR35_/1-358 --------------GGGGRQRVVHSATT--------------------------------	14
Lmig_OR35/1-409 ------------------------------------------------------------	0
Same_OR129/1-394 ------------------------------------------------------------	0
Same_OR36/1-414 ------------------------------------------------------------	0
Sgre_OR33_/1-390 ------------------------------------------------------------	0
Same_OR51/1-442 ---------------------------------------MTLCSFR--------LRSS--	11
Lmig_OR34/1-412 ------------------------------------------------------------	0
Lmig_OR36/1-430 ------------------------------------------------------------	0
Same_OR53/1-375 ------------------------------------------------------------	0
Sgre_OR34_/1-385 ------------------------------------------------------------	0
Lmig_OR9/1-328 ------------------------------------------------------------	0
Same_OR87/1-409 ------------------------------------------------------------	0
Sgre_OR22_/1-404 ------------------------------------------------------------	0
Lmig_OR10/1-390 ------------------------------------------------------------	0
Sgre_OR23_/1-216 ------------------------------------------------------------	0
Sgre_OR8_/1-453 ------------------------------------------------------------	0
Lmig_OR3/1-414 ------------------------------------------------------------	0
Lmig_OR7/1-413 ------------------------------------------------------------	0
Same_OR113/1-387 ------------------------------------------------------------	0
Sgre_OR7_/1-167 ------------------------------------------------------------	0
Lmig_OR73/1-325 ------------------------------------------------------------	0
Same_OR27/1-414 ------------------------------------------------------------	0
Sgre_OR74_/1-415 ------------------------------------------------------------	0
Lmig_OR77/1-412 ------------------------------------------------------------	0
Same_OR1/1-411 ------------------------------------------------------------	0
Sgre_OR67_/1-412 ------------------------------------------------------------	0
Same_OR90/1-381 ------------------------------------------------------------	0
Lmig_OR75/1-411 ------------------------------------------------------------	0
Same_OR78/1-410 ------------------------------------------------------------	0
Same_OR176/1-226 ------------------------------------------------------------	0
Sgre_OR66_/1-412 ------------------------------------------------------------	0
Sgre_OR60_/1-188 ------------------------------------------------------------	0
Lmig_OR74/1-402 ------------------------------------------------------------	0
Same_OR43/1-410 ------------------------------------------------------------	0
Sgre_OR65_/1-411 ------------------------------------------------------------	0
Same_OR18/1-411 ------------------------------------------------------------	0
Sgre_OR71_/1-403 ------------------------------------------------------------	0
Same_OR9/1-401 ------------------------------------------------------------	0
Sgre_OR70_/1-402 ------------------------------------------------------------	0
Lmig_OR68/1-398 ------------------------------------------------------------	0
Lmig_OR67/1-398 ------------------------------------------------------------	0
Same_OR108/1-428 ----------------------MSPRS--------------ATGW---------------	9
Same_OR156/1-280 ------------------------------------------------------------	0
Same_OR40/1-407 ------------------------------------------------------------	0
Lmig_OR69/1-279 ------------------------------------------------------------	0
Same_OR104/1-407 ------------------------------------------------------------	0
Sgre_ORKY964989.1_72/1-127 ------------------------------------------------------------	0
Same_OR79/1-429 --------------------------------------------M---------------	1
Lmig_OR64/1-411 ------------------------------------------------------------	0
Same_OR107/1-421 ------------------------------------------------------------	0
Sgre_OR63_/1-370 ------------------------------------------------------------	0
Lmig_OR72/1-411 ------------------------------------------------------------	0
Lmig_OR71/1-411 ------------------------------------------------------------	0
Same_OR86/1-423 ------------------------------------------------------------	0
Same_OR130/1-446 -------MIRNT--DT---ERYYIIKE--------------QVHW---------------	19
Sgre_OR68_/1-341 ------------------------------------------------------------	0
Lmig_OR78/1-236 ------------------------------------------------------------	0
Same_OR170/1-284 ------------------------------------------------------------	0
Sgre_OR64_/1-392 ------------------------------------------------------------	0
Same_OR35/1-400 ------------------------------------------------------------	0
Lmig_OR66/1-215 ------------------------------------------------------------	0
Lmig_OR80/1-404 ------------------------------------------------------------	0
Same_OR169/1-237 ------------------------------------------------------------	0
Sgre_OR69_/1-163 ------------------------------------------------------------	0
Same_OR138/1-337 ------------------------------------------------------------	0
Lmig_OR79/1-233 ------------------------------------------------------------	0
Lmig_OR76/1-397 ------------------------------------------------------------	0
Same_OR128/1-372 ------------------------------------------------------------	0
Same_OR11/1-410 ------------------------------------------------------------	0
Lmig_OR136/1-237 ------------------------------------------------------------	0
Same_OR64/1-434 ----------------------MVIHY--------------KAGT---------------	9
Sgre_OR75_/1-140 ------------------------------------------------------------	0
Same_OR154/1-281 ------------------------------------------------------------	0
Sgre_OR56_/1-133 ------------------------------------------------------------	0
Same_OR172/1-258 ------------------------------------------------------------	0
Sgre_OR61_/1-190 ------------------------------------------------------------	0
Lmig_OR70/1-444 ------------------------------------------------------------	0
Sgre_OR73_/1-220 ------------------------------------------------------------	0
Lmig_OR58/1-412 ------------------------------------------------------------	0
Lmig_OR6b/1-412 ------------------------------------------------------------	0
Same_OR12/1-412 ------------------------------------------------------------	0
Sgre_OR52_/1-392 ------------------------------------------RGVR--F-----ARNFLT	11
Same_OR16/1-442 ----------------------------------------MSRPHH--L-----SCRW-R	12
Sgre_OR48_/1-322 ---------------------------------------VLSRPHH--L-----SCRW-P	13
Same_OR136/1-358 ------------------------------------------------------------	0
Lmig_OR59/1-331 ------------------------------------------------------------	0
Sgre_OR46_/1-391 --------------------------------R--KCRPIHISGAR--T-----GTVN-G	18
Same_OR65/1-402 ------------------------------------------------------------	0
Sgre_OR47_/1-400 ------------------------------------------------------------	0
Lmig_OR60/1-408 ------------------------------------------------------------	0
Same_OR52/1-443 -------------------------------------MSFVTLPVR--F-----KIRR-G	15
Sgre_OR49_/1-408 ------------------------------------------------------------	0
Same_OR132/1-181 ------------------------------------------------------------	0
Sgre_OR50_/1-328 ------------------------------------------------------------	0
Lmig_OR57/1-402 ------------------------------------------------------------	0
Same_OR30/1-401 ------------------------------------------------------------	0
Sgre_OR51_/1-164 ------------------------------------------------------------	0
Same_OR10/1-369 ------------------------------------------------------------	0
Sgre_OR55_/1-346 --------------ER---RRTATWRRHH-QLV--TEDTDSNSIWP--------------	26
Same_OR96/1-415 ------------------------------------------------------------	0
Lmig_OR40/1-375 ------------------------------------------------------------	0
Same_OR126/1-416 ------------------------------------------------------------	0
Lmig_OR63/1-203 ------------------------------------------------------------	0
Lmig_OR62/1-415 ------------------------------------------------------------	0
Sgre_OR62_/1-362 ------------------------------------------------------------	0
Lmig_OR65/1-398 -----------------------------------MEHPYLAAVTP--------------	11
Lmig_OR141/1-208 ------------------------------------------------------------	0
Lmig_OR54/1-217 ------------------------------------------------------------	0
Lmig_OR55/1-405 ------------------------------------------------------------	0
Same_OR73/1-371 ----------------------MAIKMS-------RGDARITSGFVRSLAHAFLHRAIV-	30
Sgre_OR53_/1-353 ------------------------------------------------------------	0
Same_OR69/1-406 ------------------------------------------------------------	0
Lmig_OR56/1-360 ------------------------------------------------------------	0
Lmig_OR52/1-419 ------------------------------------------------------------	0
Same_OR48/1-483 MASVISKVIRSRIPCY---GVLYNWSYD-------HVDPLKVSGVPELNLCSFHHLRRAG	50
Lmig_OR51/1-408 ------------------------------------------------------------	0
Same_OR57/1-441 --------------------------MQ-------PKDSVSKSGGVTVNFCSADGVSKN-	26
Lmig_OR61/1-429 --------------------------MQ-------SKDPVSKSVSFRPPD----GGSQN-	22
Same_OR101/1-434 ---------------------------------------MVNIGGPKLGFMVHPIIAKTK	21
Lmig_OR50/1-415 ----------------------------------------------------------MK	2
Lmig_OR53/1-370 ------------------------------------------------------------	0
Sgre_OR54_/1-216 ------------------------------------------------------------	0
Lmig_OR39/1-420 ------------------------------------------------------------	0
Same_OR2/1-447 --------------------------------------------------MNNSSFIN--	8
Sgre_OR39_/1-426 ------------------------------------------------------------	0
Lmig_OR31/1-428 ------------------------------------------------------------	0
Sgre_OR32_/1-131 ------------------------------------------------------------	0
Same_OR84/1-429 --------------------------------------------------------ME--	2
Lmig_OR49/1-430 --------------------------------------------------------ME--	2
Same_OR161/1-210 ------------------------------------------------------------	0
Lmig_OR138/1-184 ------------------------------------------------------------	0
Sgre_OR58_/1-185 ------------------------------------------------------------	0
Same_OR13/1-403 ------------------------------------------------------------	0
Sgre_OR59_/1-368 ------------------------------------------------------------	0
Lmig_OR47/1-449 -------------------------------------------------------MVA--	3
Same_OR7/1-448 -------------------------------------------------------MVA--	3
Sgre_OR43_/1-445 -------------------------------------------------------MVA--	3
Same_OR22/1-443 --------------------------------------------------------MQ--	2
Sgre_OR42_/1-432 ------------------------------------------------------------	0
Lmig_OR46/1-429 ------------------------------------------------------------	0
Same_OR118/1-416 ------------------------------------------------------------	0
Lmig_OR42/1-389 ------------------------------------------------------------	0
Lmig_OR41/1-454 ------------------------------------------------------------	0
Same_OR50/1-445 ------------------------------------------------MLNNY-------	5
Sgre_OR45_/1-421 ------------------------------------------------------------	0
Lmig_OR48/1-426 ------------------------------------------------------------	0
Same_OR33/1-471 ------------------------MSAQA-VSH--L--------APERLEVTYVSHLA--	23
Sgre_OR44_/1-452 -------------------------------------------------------HLA--	3
Same_OR125/1-338 ------------------------------------------------------------	0
Lmig_OR45/1-424 ------------------------------------------------------------	0
Same_OR23/1-440 ------------------------------------------------------MD----	2
Lmig_OR44/1-468 ------------------------MSRAY-IAH--VGNSLTESFSPKLLRKRTVLF----	29
Same_OR120/1-421 ------------------------------------------------------------	0
Lmig_OR43/1-385 ------------------------------------------------------------	0
Lmig_OR27/1-399 ----------------------------------------------MAAAA----PESSG	10
Lmig_OR25/1-256 ------------------------------------------------------------	0
Lmig_OR11/1-409 -----MGNKVRVYLN-------------------EGNLPREHGSSLGEGGR----GLKLK	32
Same_OR77/1-418 -------------ME-------------------SATATSEHRDDGGGGGG----DL---	21
Lmig_OR13/1-406 ---------------------------------------------MWAPAA----GL---	8
Same_OR19/1-409 ------------------------------------------MEPAADLAE----EL---	11
Sgre_OR17_/1-410 ------------------------------------------MEPAADLAE----EL---	11
Lmig_OR12/1-403 -------------------------------------------------SS----GL---	4
Sgre_OR16_/1-146 ------------------------------------------------------------	0
Same_OR91/1-429 LCPCSGGCGSGAQRE-------------------DADIDMLVVSSGQRSAA----AAEAA	39
Sgre_OR20_/1-319 ------------------------------------------------------------	0
Lmig_OR18/1-271 ------------------------------------------------------------	0
Same_OR152/1-285 ------------------------------------------------------------	0
Same_OR28/1-443 VCLCSSGCSSCAQSE-------------------NTDVVMLLTSSWKPLAA----AADEV	48
Sgre_OR21_/1-359 ------------------------------------------------------------	0
Same_OR127/1-437 ---------MPHCEI-------------------RRLYTVGQMQPTRPAAA----VAEEA	28
Same_OR44/1-387 ----------------------------------MQ-SAPVEQPAAAAAAE----AAQEA	21
Lmig_OR16/1-419 ----------------------------------MAASAAAAAAPEESVGS----AAQSA	22
Same_OR115/1-401 -MMGGG------ARR-------------------HLTTSPRPTCGSAAVAA----AAAEA	30
Same_OR39/1-451 ------------------------------------MSS---MEPAASIAT----AAEEA	17
Lmig_OR15/1-386 ------------------------------------------------------------	0
Same_OR42/1-400 ------------------------------------------MAPASSAAT----AAVAA	14
Sgre_OR15_/1-274 ------------------------------------------------------------	0
Lmig_OR23/1-387 ------------------------------------------------------------	0
Same_OR31/1-404 ------------------------------------MVS---EAAPAAVAA----AADAA	17
Sgre_OR12_/1-360 ------------------------------------------------------------	0
Same_OR100/1-245 STFCAPEQK-AREYH-------------------HNMAS---EAQSPSVAA----AAETA	44
Sgre_OR11_/1-349 ------------------------------------------------------------	0
Lmig_OR19/1-265 ------------------------------------------------------------	0
Sgre_OR13_/1-142 ------------------------------------------------------------	0
Sgre_OR10_/1-359 ------------------------------------------------------------	0
Lmig_OR24/1-406 -----------------------------------MAPA---AASSSAAAA----AAASA	18
Same_OR93/1-361 -----------------------------------MD-S---AAPSPSAAA----AAEAA	17
Sgre_OR80_/1-360 ------------------------------------------------------------	0
Sgre_OR18_/1-337 ------------------------------------------------------------	0
Same_OR67/1-448 ------------------------------------------MEPLASAAS----AAEDA	14
Sgre_OR19_/1-445 ------------------------------------------MEPLASAAS----AAEDA	14
Lmig_OR14/1-289 ------------------------------------------------------------	0
Same_OR122/1-343 ------------------------------------------------------------	0
Same_OR20/1-402 ------------------------------------MAA---ARPAKASVA----AVEAA	17
Sgre_OR14_/1-424 SALTARSREIDPCIP-------------------DTMAA---AGPAKASVA----AVEAA	42
Same_OR144/1-179 ------------------------------------------------------------	0
Lmig_OR17/1-389 ------------------------------------------------------------	0
Lmig_OR26/1-244 ------------------------------------------------------------	0
Lmig_OR20/1-398 -------------------------------------------MPPSLPPE----AAAAS	13
Lmig_OR22/1-404 -------------------------------------------MPPSLPPE----AAAAS	13
Lmig_OR21/1-394 --------------------------------------------------A----AAAEA	6
Same_OR66/1-481 ---VQGK-----YKQIF----------------TTDTYPVLNQVAPRPSNM----ADDEV	48
Lmig_OR113/1-286 ------------------------------------------------MDI----TEEEL	8
Lmig_OR112/1-443 -------------------------------------------------------MGDGC	5
Same_OR61/1-402 ------------------------------------------------------------	0
Sgre_OR99/1-348 ---S--------------------------------------ADESKKQPG----MEDAG	24
Lmig_OR114/1-372 ------------------------------------------------------------	0
Lmig_OR137/1-226 ---------------------------------------------SKAAAL----LDGAE	11
Lmig_OR115/1-286 ------------------------------------------------------------	0
Same_OR46/1-449 ---L--------------------------------------RGRRQTAAT----LEDVQ	16
Sgre_OR100/1-453 ---L--------------------------------------GGRRQTAAT----LEEVQ	19
Same_OR94/1-344 ------------------------------------------------------------	0
Lmig_OR91/1-368 ------------------------------------------------------------	0
Lmig_OR104/1-469 ---LRQWVS--------------------------------APACRQVATA----AQEVR	35
Sgre_OR83_/1-296 ------------------------------------------------------------	0
Lmig_OR106/1-465 ----AGLGSQLACLTAAK--------------AMKD----HVQSDGQVRDT----TQEVE	34
Lmig_OR105/1-450 ---------------------------------MKN----QMHSDEKVWDT----TKDVE	19
Same_OR8/1-450 ---------------------------------MTT----HVHTDEKTWDT----TEEVD	19
Same_OR5/1-502 ---TATFILRPTCTAALR--------------VMTS----HVYRDEKMWDT----TKEVE	72
Sgre_OR110/1-394 ------------------------------------------------------------	0
Sgre_OR116/1-143 ------------------------------------------------------------	0
Same_OR106/1-401 --------------------------------MRME----HHLHDGRGSSR----TEDLG	20
Lmig_OR101/1-326 ------------------------------------------------------------	0
Lmig_OR94/1-413 -------------------------------------------------------MEALW	5
Lmig_OR135/1-247 ------------------------------------------------------------	0
Same_OR32/1-437 -----------------------------------------------MECS----QKDAV	9
Sgre_OR106/1-265 ------------------------------------------------------------	0
Same_OR178/1-225 ------------------------------------------------------------	0
Same_OR75/1-455 ---MDARGDKP----------------------AAAEDLGARQPRLEMAAT----EPELV	31
Sgre_OR105/1-349 ------------------------------------------------------------	0
Same_OR24/1-457 ---------------------------------MCAD----VWKREQMDVK----GSEVV	19
Lmig_OR95/1-435 -------------------------------------------------MQ----QADPL	7
Lmig_OR96/1-419 ------------------------------------------------------------	0
Same_OR41/1-427 -----------------------------------------------MRSK----ALAVG	9
Lmig_OR93/1-376 ------------------------------------------------------------	0
Same_OR21/1-313 ------------------------------------------------------------	0
Lmig_OR103/1-425 ------------------------------------------------------------	0
Same_OR111/1-447 -----------------------------------------------MSYT----ALQSD	9
Sgre_OR113/1-175 ------------------------------------------------------------	0
Lmig_OR102/1-451 -----------------------------------------------MEDA----AGQSA	9
Same_OR3/1-473 ---SASSSAHPSYVNIFE--------------LQHLKDPLAALLVLGMADT----ARQSQ	41
Sgre_OR112/1-303 ------------------------------------------------------------	0
Same_OR37/1-423 --------------------------------------------------------MEES	4
Sgre_OR107/1-426 --------------------------------------------------A----AMEES	6
Same_OR71/1-397 ------------------------------------------------------------	0
Sgre_OR111/1-155 ------------------------------------------------------------	0
Lmig_OR108/1-446 ---------------------------------------------------------MAC	3
Lmig_OR107/1-445 --------------------------------------------------M----ESEAK	6
Sgre_OR108/1-379 ------------------------------------------------------------	0
Same_OR102/1-465 ---------------------------------MAFRRRRSTLRRHSSSQM----EAEAK	23
Sgre_OR109/1-163 ------------------------------------------------------------	0
Lmig_OR92/1-439 ------VQRP-----------------------AA--GMRVTAVHKQTALA----SEAGR	25
Same_OR160/1-227 ------------------------------------------------------------	0
Sgre_OR102/1-376 ------------------------------------------------------------	0
Lmig_OR109/1-400 ------------------------------------------------------------	0
Sgre/1-142 ------------------------------------------------------------	0
Lmig_OR110/1-454 ------------------------------------------------------------	0
Same_OR59/1-453 ------------------------------------------------------------	0
Sgre_OR82_/1-342 ------------------------------------------------------------	0
Same_OR105/1-451 ------------------------------------------------MKQ----KMVGE	8
Lmig_OR116/1-395 ------------------------------------------------------------	0
Lmig_OR99/1-373 ------------------------------------------------------------	0
Same_OR34/1-399 ------------------------------------------------------------	0
Sgre_OR114/1-421 --------------------------------------------------M----RDEVD	6
Same_OR76/1-394 ------------------------------------------------------------	0
Lmig_OR98/1-401 ------------------------------------------------------------	0
Lmig_OR97/1-432 -------------------------------------------------ME----EEEAS	7
Same_OR14/1-398 -----------------------------------------------MRSA----MEEAG	9
Sgre_OR117/1-387 -------------------------------------------------------MEEEG	5
Sgre_OR115/1-338 -------------------------------------------LCWLGKGM----KQPEE	13
Same_OR164/1-223 ------------------------------------------------------------	0
Lmig_OR134/1-244 ------------------------------------------------------------	0
Same_OR95/1-441 --------------------------------------------------M----SDDLD	6
Sgre_OR119/1-490 ---STRSQSSLGCVSFTR--------------IVL--ISLLVKALWGPGEM----SDDLG	54
Same_OR54/1-434 ------------------------------------------------------------	0
Sgre_OR101/1-306 ------------------------------------------------------------	0
Lmig_OR111/1-291 ------------------------------------------------------------	0
Same_OR162/1-271 ------------------------------------------------------------	0
Sgre_OR118/1-176 ------------------------------------------------------------	0
Lmig_OR131/1-473 --------------------------------------------MGRASAE----VSNSR	12
Same_OR29/1-362 ---IPRARRE-----------------------KR--LIAQRLQVLTMAEP----AETPV	30
Same_OR92/1-174 ------------------------------------------------------------	0
Lmig_OR133/1-425 ----------------------------------------------------------MD	2
Lmig_OR117/1-256 ------------------------------------------------------------	0
Lmig_OR119/1-406 -----------------------------------------------MVVF----GRGVE	9
Lmig_OR118/1-411 ------------------------------------------------MRQ----TRSVE	8
Same_OR131/1-359 -----------------------------------------------MVGR----AGDAG	9
Sgre_OR98/1-157 ------------------------------------------------------------	0
Lmig_OR120/1-420 ------------------------------------------------------------	0
Sgre_OR97/1-281 ------------------------------------------------------------	0
Lmig_OR126/1-429 --------------------------------------------------------MEFE	4
Same_OR81/1-435 ---------------------------------------MGG--PMTAAAA----DSHGS	15
Lmig_OR128/1-276 ------------------------------------------------------------	0
Sgre__KY965012.1_/1-404 -----------------------------------------------MERA----DSDLQ	9
Sgre__KY965013.1_OR96/1-375 ------------------------------------------------------------	0
Same_OR26/1-438 -----------------------------------------------MALA----HSDLQ	9
Sgre__KY965011.1_/1-419 -----------------------------------------TSAAAAMALA----LSDLR	15
Same_OR70/1-460 ---MPHWVRR--LQL-----------------V----EQQHGVTQAVMEEE----GSEMR	30
Lmig_OR130/1-435 -----------------------------------------------MKPV----GGGCG	9
Sgre__KY965009.1/1-353 ------------------------------------------------------------	0
Same_OR121/1-358 ---SYHWTLA--GC--------------------------GA---AASVMK----QTEHQ	40
Lmig_OR129/1-440 -----------------------------------------------MSMP----DSELR	9
Same_OR72/1-464 ---SSHWAAA--IR--------------------------EAAAAVMELVK----REEMQ	36
Sgre__KY965010.1_/1-410 ----------------------------------------------MELVK----REEMQ	10
Lmig_OR139/1-215 ------------------------------------------------------------	0
Same_OR88/1-428 -----------------------------------------------MARL----SVDRE	9
Sgre_OR103/1-145 ------------------------------------------------------------	0
Same_OR82/1-432 -----------------------------------------------MEHR----KGASG	9
Sgre_OR90_/1-397 ------------------------------------------------------------	0
Lmig_OR127/1-437 -----------------------------------------------MGER----GEAPA	9
Same_OR62/1-428 -----------------------------------------------MGQP----AKELA	9
Sgre__KY965008.1/1-357 -----------------------------------------------MGKP----SNDPA	9
Same_OR89/1-435 -----------------------------------------------MQPE----AADVE	9
Sgre_OR89_/1-339 ------------------------------------------------------------	0
Lmig_OR132/1-278 ------------------------------------------------------------	0
Same_OR124/1-463 ---MSRRTNR--CCTLPA--------------I----TQFAVSASEEGLRL----SDSAL	33
Sgre_OR88_/1-431 ---MSRRINR--CCTLPA--------------I----TQFEVSASEEGLRL----SDSAV	33
Lmig_OR121/1-409 ------------------------------------------------------------	0
Same_OR103/1-438 -----------------------------------------------MEPP----SADSD	9
Lmig_OR125/1-345 ------------------------------------------------------------	0
Same_OR15/1-436 -----------------------------------------------MEHP----PADSD	9
Sgre_OR86_/1-386 -----------------------------------------------MEQP----PADSD	9
Same_OR119/1-437 -----------------------------------------------MEHH----SADSD	9
Sgre_OR85_/1-382 -------------------------------------MTARPPAGTSMEHP----PGDSD	19
Lmig_OR123/1-439 -----------------------------------------------MGHS----SEERE	9
Sgre_OR87_/1-313 ------------------------------------------------------------	0
Lmig_OR124/1-407 ------------------------------------------------------------	0
Lmig_OR122/1-266 ------------------------------------------------------------	0
Same_OR112/1-401 ------------------------------------------------------------	0
Sgre_OR84_/1-416 ------------------------------------------------------------	0
Same_OR141/1-161 ---------------------------------LHRAGMRTSTVHKEGAVA----SEAGR	23
Same_OR85/1-159 ---------------------------------MEKRLMAQRLQVLIMAAT----AESPV	23
Same_OR148/1-176 -----------------------------------MKGPLATLLLCEMSDT----ALQSF	21
Lmig_OR1/1-455 -------------------------------------------------MS----NGNEG	7
Same_OR80/1-317 -------------------------------------------------MS----NRNEG	7
Sgre_OR1_/1-473 ---------------------------------ASTDVSNHIQKPYEINMS----NRNEG	23
Lmig_ORCO/1-445 ------------------------------------------------MQK----PHGLV	8
Same_ORCO/1-486 ------------------------------------------------MQK----PHGLV	8
Sgre_ORCO/1-450 ------------------------------------------------MQK----PHGLV	8
Mse_ORCO/1-473 ---------------------------------------------MMAKVK----TQGLV	11
Agam_ORCO/1-478 --------------------------------------------MQVQPTK----YVGLV	12
Dme_ORCO/1-486 ------------------------------------------MTTSMQPSK----YTGLV	14
Lmig_OR140/1-240 ------------------------------------------------------------	0
Same_OR153/1-259 ------------------------------------------------------------	0
Sgre_OR9_/1-160 ------------------------------------------------------------	0
Same_OR157/1-286 --------------------------------------------------M----ARSER	6
Lmig_OR2/1-449 ----------------------------------------MLRQVYEALRD----ADEPS	16
Same_OR6/1-447 ----------------------------------------MLRRVYNALRN----VDEPS	16
Sgre_OR2_/1-438 --------------------------------------------------N----ADEPS	6
Lmig_OR3ok/1-426 ---------------------------MEEAVEA--ARGRAPRLLQTLRGD----VAAPA	27
Same_OR58/1-409 --------------------------------------------LQTLRGD----VTTPR	12
Sgre_OR3_/1-380 ------------------------------------------------------------	0
Lmig_OR5/1-413 ----------------------------------MLGQGQAGPGGRGQHLP----RVDLL	22
Same_OR55/1-425 ---------------------------MTAQWQAGSGP---GMRVPGTHLP----SIDLH	26
Sgre_OR79_/1-158 ------------------------------------------------------------	0
Lmig_OR4/1-430 -------------------------------CEMAVLGADWETRMLTHGAP----CLDLT	25
Same_OR74/1-432 -----------------------------LACNMAVSGTDLQTNVLASGIP----CLDLI	27
Sgre_OR4_/1-325 ------------------------------ACNMAVSGKDLQTNVLASGIP----CLDLI	26
Same_OR142/1-140 -----------LRCCAARLRL-------------I--LRWNHLTHVARPRP----GQPVM	30
Same_OR139/1-185 -------------------MG-------------I--APSAAAAAESSVAA----AAAAA	22
Same_OR145/1-155 -----LRKSVLHHQAIIRGNS-------------D--TEMQLAPSGQPAAG----AVEEV	36
Same_OR140/1-138 ---------------------------MAGALERTKPW--------SEEER----QHGSG	21
Same_OR17/1-399 -------------------------------------MLDKKDKMALQ-------EKRSL	16
Lmig_OR8/1-442 YQLGDHGCGYPLRCITDRSACDGVRSDEPGCTNGKTSFFSDESRFCLRHHD----GGIRV	58
Lmig_OR38/1-380 ------------------------------------------------------------	0
Sgre_OR57_/1-139 ---AETASGRSLVSameEK------------QKGRSRQLKDTGSAVTEDLTW----DEVNC	41
Sgre_OR81_/1-232 --------------------------------------------------------MALH	4
Sgre_OR78_/1-243 ------------------------------------------------------------	0
Sgre_OR77_/1-322 -----------------------------------------VNFVMSKLPG----AGRPR	15
Sgre_OR41_/1-393 -----------ICIQSPG------------GESAGMITIGSS-AKPIVEQP----SKSWD	33
Same_OR155/1-155 ------------------------------------------------------------	0
Same_OR97/1-429 -----------------------------------------M-DAKNNIQF----SLSST	14
Lmig_OR37/1-389 ------------------------------------------------------------	0
Sgre_OR5_/1-159 ------------------------------------------------------------	0
Lmig_OR85/1-430 -----------VCCR-----------------QLS--------LHASRPRA----GAGME	20
Lmig_OR84/1-426 ----------------------------------------------MAAGE----LPEPL	10
Same_OR167/1-247 ------------------------------------------------------------	0
Sgre_OR30_/1-318 ------------------------------------------------------------	0
Same_OR68/1-313 ------------------------------------------------------------	0
Lmig_OR83/1-434 ----------------------------------------------MDDGA----LPQPV	10
Lmig_OR81/1-403 ------------------------------------------------------------	0
Same_OR4/1-434 ---------------------------------------------MAKAKD----LPDPV	11
Sgre_OR29_/1-438 ------------------------------------------AERMAKAKD----LPDPV	14
Lmig_OR82/1-168 ------------------------------------------------------------	0
Same_OR38/1-446 -------------MA-----------------HHTANSGTALRSGEMADYV----HRKPV	26
Sgre_OR31_/1-442 ------------------------------------NSGTALRSGEMADYV----HRKPV	20
Same_OR49/1-427 --------------------------------------MRKASALYSQASV----QVRRG	18
Lmig_OR90/1-426 --------------------------------------MKKASAQYSQESL----SARRG	18
Same_OR134/1-346 ------------------------------------------------------------	0
Sgre_OR24_/1-274 ------------------------------------------------------------	0
Same_OR117/1-226 ------------------------------------------------------------	0
Same_OR158/1-239 ------------------------------------------------------------	0
Same_OR109/1-248 ------------------------------------------------------------	0
Lmig_OR86/1-409 -----------------------------------------MAKYSVRGGG----GGAPA	15
Sgre_OR25_/1-182 ------------------------------------------------------------	0
Lmig_OR88/1-426 -----------------------------------------MVNVQKAGGG----GRRLC	15
Same_OR83/1-428 -----------------------------------------MEKIQRVGEF----GARLR	15
Sgre_OR27_/1-229 ------------------------------------------------------------	0
Lmig_OR87/1-425 --------------R-----------------RES-LRSHVTATCLMNCGG----GRRLR	24
Same_OR60/1-428 -----------------------------------------MAKAQSTGEV----GRRLR	15
Sgre_OR26_/1-392 ------------------------------------------------------------	0
Lmig_OR89/1-306 ------------------------------------------------------------	0
Same_OR114/1-370 ------------------------------------------------------------	0
Sgre_OR28_/1-213 ------------------------------------------------------------	0
Same_OR116/1-324 ------------------------------------------------------------	0
Same_OR45/1-419 ------------------------------------LRA--ANFVMSKLSE----AARLR	18
Sgre_OR76_/1-393 ------------------------------------QRA--ANFVMSKVSE----AARLR	18
Same_OR63/1-309 ------------------------------------------------------------	0
Lmig_OR6/1-338 ------------------------------------------------------------	0
Lmig_OR29/1-409 ------------------------------------------------------------	0
Same_OR165/1-288 ------------------------------------------------------------	0
Sgre_OR40_/1-200 ------------------------------------------------------------	0
Same_OR159/1-228 ------------------------------------------------------------	0
Sgre_OR6_/1-256 ------------------------------------------------------------	0
Sgre_OR38_/1-278 ------------------------------------------------------------	0
Same_OR47/1-429 -----------------------------------MWTVARAPADVTDRAA----TRVWM	21
Lmig_OR28/1-308 ------------------------------------------------------------	0
Same_OR56/1-420 -----------------------------------------------MAVR----SPWTE	9
Lmig_OR30/1-302 ------------------------------------------------------------	0
Same_OR98/1-441 -------------------------------------MCGEYIRFLGMAVR----VPWRD	19
Sgre_OR37_/1-265 ------------------------------------------------------------	0
Lmig_OR33/1-472 -----------VVMQVT---------------SHERRFCPQPETASMREED----IPWSD	76
Lmig_OR32/1-240 ------------------------------------------------------------	0
Sgre_OR36_/1-189 ------------------------------------------------------------	0
Same_OR25/1-423 --------------------------------ALRLSTLQKFEITKMKDGH----IPWSE	28
Sgre_OR35_/1-358 --------------------------------AASSFTLQKFEITKMKDGH----IPWSE	38
Lmig_OR35/1-409 -----------------------------------------------MAVD----APWSD	9
Same_OR129/1-394 --------------------------------------------MVVMPEN----VPWSD	12
Same_OR36/1-414 --------------------------------------------MDAMSEN----VPWSG	12
Sgre_OR33_/1-390 ------------------------------------------------------------	0
Same_OR51/1-442 -----------LLSGAF---------------TITHGNC-KANTELLMSGN----IPWSD	40
Lmig_OR34/1-412 -----------------------------------------------MAGN----IPWTD	9
Lmig_OR36/1-430 -----------------------------------------------MPAA----APWSE	9
Same_OR53/1-375 ------------------------------------------------------------	0
Sgre_OR34_/1-385 ------------------------------------------------------------	0
Lmig_OR9/1-328 ------------------------------------------------------------	0
Same_OR87/1-409 -------------------------------------------------MK----SEQED	7
Sgre_OR22_/1-404 -------------------------------------------------MK----SEQED	7
Lmig_OR10/1-390 -----------------------------------------------------------M	1
Sgre_OR23_/1-216 ------------------------------------------------------------	0
Sgre_OR8_/1-453 ----------------------------------------MLDKRDTMALQ----EKRSL	16
Lmig_OR3/1-414 -------------------------------------------MRELEEEW----ERQRL	13
Lmig_OR7/1-413 -------------------------------------------MRELEEEW----ERQRL	13
Same_OR113/1-387 ------------------------------------------------------------	0
Sgre_OR7_/1-167 ------------------------------------------------------------	0
Lmig_OR73/1-325 ------------------------------------MKKSGMEDLGRTVSW----SESGR	20
Same_OR27/1-414 --------------------------------MKADMKQIRPENMERTVAW----TESGE	24
Sgre_OR74_/1-415 --------------------------------MKQDMQQIRPENMERPVAW----TESGE	24
Lmig_OR77/1-412 ------------------------------------MKRSGMEDLGRTVSW----SESGR	20
Same_OR1/1-411 ------------------------------------MAKGVAEDIDRPLTW----AESGQ	20
Sgre_OR67_/1-412 ------------------------------------MAKGAEEEIDRPLTW----AESGQ	20
Same_OR90/1-381 ------------------------------------------------MTW----AARGQ	8
Lmig_OR75/1-411 ------------------------------------MESGAAEDVEGPMGW----SESGG	20
Same_OR78/1-410 ------------------------------------MAREIPESMELPLSW----ADSGQ	20
Same_OR176/1-226 ------------------------------------------------------------	0
Sgre_OR66_/1-412 ------------------------------------MARGVPEDIELPLSW----AASGQ	20
Sgre_OR60_/1-188 ------------------------------------------------------------	0
Lmig_OR74/1-402 -----------------------------------------MGDAEQPLSW----SETEH	15
Same_OR43/1-410 ------------------------------------MKSREKGDTELPLSW----SESER	20
Sgre_OR65_/1-411 ------------------------------------MKSREKGDTELPLSW----SESER	20
Same_OR18/1-411 -----------------------------------MIKHSKIAKMNDNLSW----TASGK	21
Sgre_OR71_/1-403 --------------------------------------------MNDNLSW----TASGK	12
Same_OR9/1-401 --------------------------------------------MKDNLSW----AASGN	12
Sgre_OR70_/1-402 --------------------------------------------MKDNLSW----AASGN	12
Lmig_OR68/1-398 --------------------------------------------MEDKLSW----TFSGN	12
Lmig_OR67/1-398 --------------------------------------------MEDKLSW----TFSGN	12
Same_OR108/1-428 --------------SIPY------------VGGSRKVERGRQAEMEKPLSW----SASGR	39
Same_OR156/1-280 ------------------------------------------------------------	0
Same_OR40/1-407 ------------------------------------MDRVQEKDLERNLTW----TESGQ	20
Lmig_OR69/1-279 ------------------------------------------------------------	0
Same_OR104/1-407 ------------------------------------MADGWEEDLEKALTW----TESGQ	20
Sgre_ORKY964989.1_72/1-127 ------------------------------------------------------------	0
Same_OR79/1-429 ---------DGRPFRKRF------------SIAGRLWDNMPKLTTTKTMTW----NESGN	36
Lmig_OR64/1-411 ---------------------------------------MPTPTATETMTW----SDSGN	17
Same_OR107/1-421 --------------MLTK------------VKSGRQRGQSLVRDESATFTW----SETAG	30
Sgre_OR63_/1-370 ------------------------------------------------------------	0
Lmig_OR72/1-411 ------------------------------------MEKYRGKGMVESLSW----AESGR	20
Lmig_OR71/1-411 ------------------------------------MEKYRGKGTVESLSW----AESGR	20
Same_OR86/1-423 ------------MRYLFS------------ICAANQIQSYRRERVEEPLSW----TESGH	32
Same_OR130/1-446 ---------NRVIRYLFR------------LCVGKTIQMYRREGMIKPLSW----TESGQ	54
Sgre_OR68_/1-341 ------------------------------------------------------------	0
Lmig_OR78/1-236 ------------------------------------------------------------	0
Same_OR170/1-284 ------------------------------------------------------------	0
Sgre_OR64_/1-392 ------------------------------------------------------------	0
Same_OR35/1-400 ------------------------------------MTSVRRNDVGTPMSW----AESSR	20
Lmig_OR66/1-215 ------------------------------------------------------------	0
Lmig_OR80/1-404 ------------------------------------MQTGEVEDADGHLSW----EETAR	20
Same_OR169/1-237 ------------------------------------------------------------	0
Sgre_OR69_/1-163 ------------------------------------------------------------	0
Same_OR138/1-337 ------------------------------------------------------------	0
Lmig_OR79/1-233 ------------------------------------------------------------	0
Lmig_OR76/1-397 ------------------------------------MNTIDEAVRANRLRWWGHVTRMGE	24
Same_OR128/1-372 ------------------------------------------------------------	0
Same_OR11/1-410 ------------------------------------MRSGRTADMETPFTW----SSSGR	20
Lmig_OR136/1-237 ------------------------------------------------------------	0
Same_OR64/1-434 ---------DPKQIQEVV------------VADHTVNSMGSGRPAGEPLSW----PSSGR	44
Sgre_OR75_/1-140 ------------------------------------------------------------	0
Same_OR154/1-281 ------------------------------------------------------------	0
Sgre_OR56_/1-133 ------------------------------------------------------------	0
Same_OR172/1-258 ------------------------------------------------------------	0
Sgre_OR61_/1-190 ------------------------------------------------------------	0
Lmig_OR70/1-444 ------------------------------------MEMYQGKGMLKTLSW----TESGR	20
Sgre_OR73_/1-220 ------------------------------------------------------------	0
Lmig_OR58/1-412 --------------------------------------MGWNPREEKPLTW----KETAN	18
Lmig_OR6b/1-412 --------------------------------------MGWNPREEKPLTW----KETAN	18
Same_OR12/1-412 --------------------------------------MSWHSQQDEPLTW----QYTAA	18
Sgre_OR52_/1-392 DCWNN-----GCNCAFPA------------ILHFLTPMMSWHSQQDEPLTW----QYTAA	50
Same_OR16/1-442 YGTVE-----LKARRVP--------------VSGQSLPMEWDSQAVEPLTW----QYAAG	49
Sgre_OR48_/1-322 YGTVE-----LKPSRVP--------------VFGQSLPMERDSQAVEPLTG----QYAAG	50
Same_OR136/1-358 ----------MICCSCEI------------CSAVYRPTMSWESEEAQQLTW----EYATK	34
Lmig_OR59/1-331 --------------------------------------MSWGSEEVEQLTW----KYSAK	18
Sgre_OR46_/1-391 GGKEG-----AQKCNSL--------------RFWPFFVMDSDTQGSKSLTW----QYTAD	55
Same_OR65/1-402 -----------------------------------MFVMDWDPQRSQPLTW----QYTAS	21
Sgre_OR47_/1-400 --------------------------------------MDWDPQRSQPLTW----QYTAS	18
Lmig_OR60/1-408 --------------------------------------MDWDPKETEPLTW----QYTTH	18
Same_OR52/1-443 FLKLG-----RFRCELVF------------HLYCLCPLMGCDLEETEPLTW----QYTAH	54
Sgre_OR49_/1-408 --------------------------------------MGCDLEETEPLTW----QYTAH	18
Same_OR132/1-181 ------------------------------------------------------------	0
Sgre_OR50_/1-328 --------------------------------------MGWDSEGSQPLTW----QYTGT	18
Lmig_OR57/1-402 --------------------------------------MGWDSKEDQPLTW----QYTAD	18
Same_OR30/1-401 --------------------------------------MGWDSQEGRPLTW----QYTRN	18
Sgre_OR51_/1-164 ------------------------------------------------------------	0
Same_OR10/1-369 --------------MLTK------------VKSGLQQRELLISDETATFTW----SETAR	30
Sgre_OR55_/1-346 -------------QAMET------------SRNDHREMESGRCGEERVVTW----RGAAG	57
Same_OR96/1-415 --------------------------------------MREFTNNMEGSLS----ARHQE	18
Lmig_OR40/1-375 ---------------------------------------------MEGRLS----ARHRE	11
Same_OR126/1-416 ------------------------------MKDG---EGRVSARDTSALTW----DYTKK	23
Lmig_OR63/1-203 ------------------------------------------------------------	0
Lmig_OR62/1-415 ---------------------------------M---KQSASLEDCSPLTW----EYTQQ	20
Sgre_OR62_/1-362 ------------------------------------------------------------	0
Lmig_OR65/1-398 -------------CRVMK------------ESGG---GQRAGADDTASLTW----RQTAG	39
Lmig_OR141/1-208 ------------------------------------------------------------	0
Lmig_OR54/1-217 ------------------------------------------------------------	0
Lmig_OR55/1-405 ---------------------------------------MVDRSVETPLTW----RESAE	17
Same_OR73/1-371 --------------------------------ARTTPRAMADRSAGAPLTW----RSSAD	54
Sgre_OR53_/1-353 ------------------------------------------------------------	0
Same_OR69/1-406 --------------------------------------------MTQCETE----QRRGQ	12
Lmig_OR56/1-360 ---------------------------------------MDQRATSQSEEE----EWAGQ	17
Lmig_OR52/1-419 ---------------MAK------------QKEKSSRLQDLDSGDGEDLSW----DEVSH	29
Same_OR48/1-483 AVTVETASGRSRVSameEK------------QKGRSRQLKDTGSAVTEDLTW----EEVNC	94
Lmig_OR51/1-408 ---------------MKK------------E--KERRVQLEDLGSGEDLSR----AEVES	27
Same_OR57/1-441 ---------------------------------KDDHSAQSTEFQEPIATW----KGTSQ	49
Lmig_OR61/1-429 ---------------------------------KDGDSAQPTESQDSFLTW----KGSSE	45
Same_OR101/1-434 ---------------------------------MERRNTRDKATEGDVLTW----GDTAD	44
Lmig_OR50/1-415 ---------------------------------RGDTAVEEDEKDGEVLTW----QETGG	25
Lmig_OR53/1-370 ------------------------------------------MSAEPAQTW----RSSAS	14
Sgre_OR54_/1-216 ------------------------------------------------------------	0
Lmig_OR39/1-420 --------------------------------------------MSKELFS----LPGPN	12
Same_OR2/1-447 ------------DVSLAQ------------DILVYVKN--MSAEPDQRLTS----LPGPH	38
Sgre_OR39_/1-426 ----------------------------------------MSVEPDQRLTS----LPGPH	16
Lmig_OR31/1-428 -----------------------------------------------MCVR----VPWRD	9
Sgre_OR32_/1-131 ------------------------------------------------------------	0
Same_OR84/1-429 ------------SPTK-R------------NEGVARVPEGGWLTLW---KD----LETTS	30
Lmig_OR49/1-430 ------------SSAR-H------------DDSVGAKRGAVRLTLW---KG----PEQTT	30
Same_OR161/1-210 ------------------------------------------------------------	0
Lmig_OR138/1-184 ------------------------------------------------------------	0
Sgre_OR58_/1-185 ------------------------------------------------------------	0
Same_OR13/1-403 ---------------------------------MAMAGAQDKTKPWSEVDG----QHGNR	23
Sgre_OR59_/1-368 ---------------R-R------------EATAAMAGALDKTKPWSEVDG----QHGNR	28
Lmig_OR47/1-449 ------------IGSRAK------------PILVQQSKTSSKGQDGGEESV----VSPSE	35
Same_OR7/1-448 ------------IGSRTK------------PILVQGSKYSSKGHEAGDQDG----ASPSE	35
Sgre_OR43_/1-445 ------------IGSRTK------------PILVQGSKYSNKGQ----EDG----ASPSE	31
Same_OR22/1-443 ------------LQS--A------------GVTSLEMAVLETFARQRLGAT----REHWN	32
Sgre_OR42_/1-432 ------------------------------------MAVLETFARQRLGAT----REPWD	20
Lmig_OR46/1-429 ------------------------------------MAVLEASGRQTLGEA----TELWG	20
Same_OR118/1-416 --------------------------------------------------M----FAEAH	6
Lmig_OR42/1-389 ------------------------------------------------------------	0
Lmig_OR41/1-454 -------------------------------------------MAHAQRPR----GLPPA	13
Same_OR50/1-445 ------------CITA-T------------EIGASVPYSQGVDAVMAQTNR----KMPPA	36
Sgre_OR45_/1-421 ---------------------------------------------MAQTNR----KMPPA	11
Lmig_OR48/1-426 -------------------------------------------------------MASPD	5
Same_OR33/1-471 ------------CLSCCS------------HISQEQSTPMAELKSGRGPTT----GVRAD	55
Sgre_OR44_/1-452 ------------CLSCCS------------HISQEQSTPMAELKSGRGPTT----GVCAD	35
Same_OR125/1-338 ------------------------------------------------------------	0
Lmig_OR45/1-424 ------------------------------------------MAATERRQG----EVGED	14
Same_OR23/1-440 ------------TFQL-----------------RSIMPALSMFERKTKPAS----GVSVG	29
Lmig_OR44/1-468 ------------FLSL-----------------RSRGRALEMPEQKVQLQR----GARIC	56
Same_OR120/1-421 ------------------------------------------MGDQIKRHG----AVSVE	14
Lmig_OR43/1-385 ------------------------------------------------------------	0
Lmig_OR27/1-399 GDVEYLLRLL-----------HWSG------TLRHPR-A--G-------RGASLAF----	39
Lmig_OR25/1-256 ------------------------------------------------------------	0
Lmig_OR11/1-409 GGMGGEGDLL-----------EDMG------TLEGID-VLEN-------SGHKADY----	63
Same_OR77/1-418 ---EYLLRLL-----------HWTG------VMRHPR-A--E-------FWAACAY----	47
Lmig_OR13/1-406 ---DYLLVSL-----------HWAG------VMRHPL-AQPG-------SWSGRSF----	36
Same_OR19/1-409 ---QLLQWLM-----------HWAG------TMRHPR-A--G-------PWAGRAY----	37
Sgre_OR17_/1-410 ---QLLQWLM-----------HWAG------TMRHPR-A--G-------PWAGRAY----	37
Lmig_OR12/1-403 ---DLLQRLL-----------HWSG------TLRHPR-A--G-------RWSSLAF----	30
Sgre_OR16_/1-146 ------------------------------------------------------------	0
Same_OR91/1-429 SDLDFMLNVL-----------HWTG------LMRHPH-A--G-------PWSSRVH----	68
Sgre_OR20_/1-319 ------------------------------------------------------------	0
Lmig_OR18/1-271 ------------------------------------------------------------	0
Same_OR152/1-285 ------------------------------------------------------------	0
Same_OR28/1-443 SGLDYLLKIL-----------HWSG------TMRHPH-A--G-------PWARRVH----	77
Sgre_OR21_/1-359 ------------------------------------------------------------	0
Same_OR127/1-437 FSLDYLLWLT-----------HWMG------SMRHPR-A--S-------TWSTRLF----	57
Same_OR44/1-387 CDLDYLLTFL-----------HWTG------TMRHPR-A--G-------PLASRAY----	50
Lmig_OR16/1-419 CDLGYLLTFL-----------HWTG------TMRHPR-A--G-------RRASRAY----	51
Same_OR115/1-401 SDLDYLLRML-----------HWTG------SMRQPH-A--G-------TWANRAF----	59
Same_OR39/1-451 TSLDYLLWLL-----------HWTG------AICHPR-A--G-------RWSCRIS----	46
Lmig_OR15/1-386 ------------------------------------------------------------	0
Same_OR42/1-400 SSLEHLLRPL-----------HWGA------VLRHPS-V--A-------DSSPILF----	43
Sgre_OR15_/1-274 ------------------------------------------------------------	0
Lmig_OR23/1-387 -DLDHLLRPL-----------HWTA------TLRHPQ-S--A-------HSSPLLF----	28
Same_OR31/1-404 SDLNHLLQPL-----------HWTA------VLRHPR-G--A-------DRSPLCF----	46
Sgre_OR12_/1-360 ---NHLLQPL-----------HWTA------VLRHPR-G--A-------TRSPLCF----	26
Same_OR100/1-245 SDLNHLLRPL-----------HWTA------VMPHPR-G--S-------ATSLICY----	73
Sgre_OR11_/1-349 --------------------------------MPLTR-G--S-------ATSLLCY----	14
Lmig_OR19/1-265 ------------------------------------------------------------	0
Sgre_OR13_/1-142 ------------------------------------------------------------	0
Sgre_OR10_/1-359 ----YLLRPL-----------HWMA------VLRHPS-G--A-------GRSPLCF----	25
Lmig_OR24/1-406 SDLGHLLRPL-----------HWAA------VLRHPH-S--A-------AASPLFF----	47
Same_OR93/1-361 SDLDHLLRPL-----------HWAA------VLRHPR-R--A-------SASPLCF----	46
Sgre_OR80_/1-360 ---DHLLRPL-----------HWAA------VLRHPR-R--A-------AGSPLCF----	26
Sgre_OR18_/1-337 ------------------------------------------------------------	0
Same_OR67/1-448 TNLEYLLWIL-----------HWSA------TLRHPR-T--R-------AWSARIF----	43
Sgre_OR19_/1-445 ANLDYLLWFL-----------HWSA------TLRHPR-T--R-------AWSARIF----	43
Lmig_OR14/1-289 ------------------------------------------------------------	0
Same_OR122/1-343 --MGYLLAPL-----------HWTA------IMRHPR-S--V-------AGSALLF----	27
Same_OR20/1-402 SDLGYLTRPL-----------HWAA------IMRHPR-S--A-------AGSVLLF----	46
Sgre_OR14_/1-424 SDLGYLTRPL-----------HWAA------IMRHPR-S--V-------AGSVLLF----	71
Same_OR144/1-179 ------------------------------------------------------------	0
Lmig_OR17/1-389 --MGHLLTPL-----------HWTG------VLRHPR-Y--S-------HQSPLLF----	27
Lmig_OR26/1-244 ------------------------------------------------------------	0
Lmig_OR20/1-398 SDLGYLLTLL-----------HWTA------VLRHPR-F--I-------GTSPFWF----	42
Lmig_OR22/1-404 SDLGYLLTLL-----------HWTA------VLRHPR-F--I-------GTSPFWF----	42
Lmig_OR21/1-394 SDMGHLLTPL-----------HWTG------VLRHPR-Y--S-------HQSPLLF----	35
Same_OR66/1-481 DAVVPCAARL-----------RTLG------YWRRSG-ASE----G----VGRYLR----	78
Lmig_OR113/1-286 EAVVPCMARS-----------GLLG------YWRSSA-SRE----G----AGSYLR----	38
Lmig_OR112/1-443 EALGASVSVL-----------RLLG------LWVPTE-SSGAG--G----KAAYVP----	37
Same_OR61/1-402 ------------------------------------------------------MP----	2
Sgre_OR99/1-348 GLIGPSLAVL-----------RLMG------LWRPAA-ASGGACAG----AAASLP----	58
Lmig_OR114/1-372 ------------------------------------------------------------	0
Lmig_OR137/1-226 ELVCPNATFL-----------RLMG------LWRARG-WTGA------------AR----	37
Lmig_OR115/1-286 ------------------------------------------------------------	0
Same_OR46/1-449 DLVSPNAAML-----------RLLG------LWRAPA-SDGEGVGG----ALALMR----	50
Sgre_OR100/1-453 DLVSPNAAML-----------RLLG------LWRSPR-SDGEGTGG----ALAVVR----	53
Same_OR94/1-344 ------------------------------------------------------------	0
Lmig_OR91/1-368 ------------------------------------------------------------	0
Lmig_OR104/1-469 RLVGPAAPAL-----------EWLG------LWHPPG-S--------PPTGFKALR----	65
Sgre_OR83_/1-296 ------------------------------------------------------------	0
Lmig_OR106/1-465 ELLGFSAVLM-----------RWMG------LWQPPG-G--------APAGPKLLI----	64
Lmig_OR105/1-450 AMLGPSAVVM-----------SAIG------LWQPPG-G--------RPAGAKVLV----	49
Same_OR8/1-450 ALLGPCAVIM-----------RRIG------LWQPPG-S--------EPAGAKLLA----	49
Same_OR5/1-502 ALLGPCAVVM-----------RGIG------LWQPPG-G--------QPAGAKFLI----	102
Sgre_OR110/1-394 ------------------------------------------------------------	0
Sgre_OR116/1-143 ------------------------------------------------------------	0
Same_OR106/1-401 GLLGLGASAL-----------SALG------IWAGPE-P--------GTTRWVRAA----	50
Lmig_OR101/1-326 ------PGST-----------SAAG------L---------------CRERVDDLE----	18
Lmig_OR94/1-413 WPVSPVRRGL-----------RLLG------LWVAPP-G---------RRALHRLA----	34
Lmig_OR135/1-247 ------------------------------------------------------------	0
Same_OR32/1-437 WPLSAVQRGL-----------RVLG------LWSPSQ-A---------RRLPQLLA----	38
Sgre_OR106/1-265 ------------------------------------------------------------	0
Same_OR178/1-225 ------------------------------------------------------------	0
Same_OR75/1-455 WPLPHVVRGL-----------GILG------LWVPPP-G---------RRWRHLLL----	60
Sgre_OR105/1-349 ------------------------------------------------------------	0
Same_OR24/1-457 WPLSSVLWEL-----------RLLG------LWVSPP-G---------RRLRHRLV----	48
Lmig_OR95/1-435 WPLCSVVGEL-----------GLLG------LWLPPP-G---------RRLRHRLV----	36
Lmig_OR96/1-419 ------------------------------------P-G---------RRLRHRLV----	10
Same_OR41/1-427 AGLCPCFAGL-----------HRLG------LWPSQP-AGPAAGGDVWRGLAAWLH----	47
Lmig_OR93/1-376 ----------------------------------------------------MRLR----	4
Same_OR21/1-313 ------------------------------------------------------------	0
Lmig_OR103/1-425 ---------M-----------EALE------KGEPTN-G--------ELHLIN-------	18
Same_OR111/1-447 ALLGPSAVAL-----------SWLG------LWRPPG-G--------TEPGFRLLG----	39
Sgre_OR113/1-175 ------------------------------------------------------------	0
Lmig_OR102/1-451 TLLSPCSVAL-----------AWLG------IWRPPG-G--------RRSGLGLPG----	39
Same_OR3/1-473 ELLGPSSVAL-----------SWIG------VWMPPG-G--------RRPGFRLLG----	71
Sgre_OR112/1-303 ------------------------------------------------------------	0
Same_OR37/1-423 SLLGPSAVGV-----------RHLG------LWAAPG-D--TG----PPGGSLRL-----	35
Sgre_OR107/1-426 SLLGPSAVGV-----------RHLG------LWAAPG-D--TG----PPGGSLRL-----	37
Same_OR71/1-397 ------------------------------------------------------------	0
Sgre_OR111/1-155 ------------------------------------------------------------	0
Lmig_OR108/1-446 TFSLPTGCTT-----------RGLT------AAPCGA-DGVGGA---FAGGPQRVG----	38
Lmig_OR107/1-445 SLVGPSGWAL-----------RQLG------LWR--P-P---GA---APAGPRLLA----	36
Sgre_OR108/1-379 ------------------------------------------------------------	0
Same_OR102/1-465 ALLGPSGTAL-----------QLLG------MWR--P-P---GS---GPAGPWMLA----	53
Sgre_OR109/1-163 ------------------------------------------------------------	0
Lmig_OR92/1-439 DLMGPGEAVL-----------RLLR------VWPPPG-PEARG-------LLHRLPYPLL	60
Same_OR160/1-227 ------------------------------------------------------------	0
Sgre_OR102/1-376 -------------------------------------------------------PAPLL	5
Lmig_OR109/1-400 ------------------------------------------------------------	0
Sgre/1-142 ------------------------------------------------------------	0
Lmig_OR110/1-454 --------------------------------MLPSA-DDEKR-------LLGLMRFLLG	20
Same_OR59/1-453 --------------------------------MPPSA-DDEKR-------LLGSVSVLLG	20
Sgre_OR82_/1-342 ------------------------------------------------------------	0
Same_OR105/1-451 SLLGPSAAIL-----------GLLR------LWRAPP-AASGV-------RVSDGA----	39
Lmig_OR116/1-395 ------------------------------------------------------------	0
Lmig_OR99/1-373 ------------------------------------------------------------	0
Same_OR34/1-399 ------------------------------------------------------------	0
Sgre_OR114/1-421 ELLAPCAAAL-----------RLLG------MWGVAT-RRG-------------------	29
Same_OR76/1-394 ------------------------------------------------------------	0
Lmig_OR98/1-401 ----------------------------------------------------ATSR----	4
Lmig_OR97/1-432 ELLGATAVAL-----------QLMG------LWRGGG-GGVAA-------QA--AV----	36
Same_OR14/1-398 DLLGATAVAL-----------QLMG------LWRGGG-GGGSP-------AARVAV----	40
Sgre_OR117/1-387 DLLGATALAL-----------QLMG------LWRGGG-GGGSA-------AARLAV----	36
Sgre_OR115/1-338 RLLQPCAGPL-----------RFLG------LWGPPV-RPL----------R--------	37
Same_OR164/1-223 ------------------------------------------------------------	0
Lmig_OR134/1-244 ------------------------------------------------------------	0
Same_OR95/1-441 ELLGPVAAAL-----------RLLG------LQAPST-SWSLT-------WR--------	33
Sgre_OR119/1-490 ELLGPVAAAL-----------RLLG------LQAPST-SWSLT-------WR--------	81
Same_OR54/1-434 ---------M-----------RLLA------LWAAPG-AGGDV-------GVRHRA----	22
Sgre_OR101/1-306 ------------------------------------------------------------	0
Lmig_OR111/1-291 ------------------------------------------------------------	0
Same_OR162/1-271 ------------------------------------------------------------	0
Sgre_OR118/1-176 ------------------------------------------------------------	0
Lmig_OR131/1-473 PLLGPGAAQL-----------RAMG------LWRPGR-SLLH-----------SLA----	39
Same_OR29/1-362 ALLGRNASML-----------RLLG------LYQQKH-DGSKV-------KA-ALL----	60
Same_OR92/1-174 ------------------------------------------------------------	0
Lmig_OR133/1-425 AVVGPLLPLM-----------RLLG------LWPCSG-GSGRL-------PA-AAR----	32
Lmig_OR117/1-256 ------------------------------------------------------------	0
Lmig_OR119/1-406 AVLGPSAKLL-----------RLLG------LWSPQK-GDTSH-------NGSALT----	40
Lmig_OR118/1-411 SVLGSSAALL-----------RLLG------LWSPRI-EDFSR-------THRVLR----	39
Same_OR131/1-359 SVLGSSATLL-----------RMLG------LWTPQE-EDACR-------VDRVLT----	40
Sgre_OR98/1-157 ------------------------------------------------------------	0
Lmig_OR120/1-420 --------ML-----------RLLG------LYQQKG-GGGRV------KPK--LL----	22
Sgre_OR97/1-281 ------------------------------------------------------------	0
Lmig_OR126/1-429 SMMGPGLPLM-----------RLTG------LWQMGR-QGGGV------SRG--LR----	34
Same_OR81/1-435 PMEAPGTSLR-----------RLLG------LWQPRG-RPSRT------V-----A----	42
Lmig_OR128/1-276 ------------------------------------------------------------	0
Sgre__KY965012.1_/1-404 ALLGPGASIR-----------RLMG------VWWSQG-RYGRI------CSA--AS----	39
Sgre__KY965013.1_OR96/1-375 ------------------------G------VWWCQG-RRGRF------CST--AA----	17
Same_OR26/1-438 TLQGSGASIL-----------RLLG------VWWSQG-RLGRL------RSA--AS----	39
Sgre__KY965011.1_/1-419 TLQGSGASIL-----------RLLG------VWWSQG-RLGRL------RSA--AS----	45
Same_OR70/1-460 VLLGSGASLR-----------RLLG------LWWPQT-GRGRF------RAA--AS----	60
Lmig_OR130/1-435 GLLGPGLTIR-----------RLMG------LWWPQG-GRGRI------AAA--AA----	39
Sgre__KY965009.1/1-353 ------------------------------------------------------------	0
Same_OR121/1-358 CLLGFGASIR-----------RLLG------LWWYEG-RRGRL------WSA--VA----	70
Lmig_OR129/1-440 TLLGSGASIR-----------QLMG------LWWPRG-RRGRG------RACSAAA----	41
Same_OR72/1-464 SLLGPGAAIR-----------RLMG------LWWPRR-GRGRA------RSA--AC----	66
Sgre__KY965010.1_/1-410 TLLGPGATVR-----------RLMG------LWWPRR-GRGRA------RSA--VC----	40
Lmig_OR139/1-215 ------------------------------------------------------------	0
Same_OR88/1-428 SLLGPGEGLM-----------RLVG------MWQPQE-A-ACR-------LVPAAR----	39
Sgre_OR103/1-145 ------------------------------------------------------------	0
Same_OR82/1-432 QLLGPEALVL-----------RVLG------LWRQQQ-GGGN--------LPGVLI----	39
Sgre_OR90_/1-397 -----------------------------------------------------VLL----	3
Lmig_OR127/1-437 GLLGPEAAVL-----------RLLG------LWRPRE-RQGQG------LTPPAVV----	41
Same_OR62/1-428 KLLGSEASVL-----------RLLG------LWRPQE-HGGHV------V--PTVL----	39
Sgre__KY965008.1/1-357 RLLGSEASVL-----------RLLG------LWCPQD-HGGHI------V--PTML----	39
Same_OR89/1-435 WLLGPGATLR-----------RLAG------LWRQQH-DNS-----------GRLR----	36
Sgre_OR89_/1-339 ------------------------------------Q-DYS-----------GRLR----	8
Lmig_OR132/1-278 ------------------------------------------------------------	0
Same_OR124/1-463 SLLGPGATLR-----------RLMG------LWRPED-G-AVL-------SVSSVL----	63
Sgre_OR88_/1-431 SLLGPGATLR-----------RLMG------LWQPED-G-AVL-------SVSSVL----	63
Lmig_OR121/1-409 -----------------------------------RG-R-LAR-------LLGGVV----	12
Same_OR103/1-438 PLVVPGATLR-----------RLMG------LWRPQG-R-VAR-------RLNGLL----	39
Lmig_OR125/1-345 --------------------------------WRPRG-GRAAR-------LLNGLL----	16
Same_OR15/1-436 SLVVPGSTLR-----------MLLG------LWQPRG-A-APS-------TLSRVL----	39
Sgre_OR86_/1-386 SMVVPGSTLR-----------MVLG------LWQPRG-A-APS-------SLNRLL----	39
Same_OR119/1-437 SLLGPGATLR-----------RLMG------LWRPRG-R-AAR-------LLNRLL----	39
Sgre_OR85_/1-382 WLVRPGATLR-----------RLMG------LWRPRG-R-AAS-------LLNRLL----	49
Lmig_OR123/1-439 SLEGPGVVLR-----------RLLG------LWRPRG-R-LAR-------GLDMLL----	39
Sgre_OR87_/1-313 ------------------------------------------------------------	0
Lmig_OR124/1-407 -----------------------MG------LWQPRG-R-AAQ-------RVNALL----	18
Lmig_OR122/1-266 ------------------------------------------------------------	0
Same_OR112/1-401 ------------------------------------------------------ML----	2
Sgre_OR84_/1-416 ----------------------LMG------LWQPRG-R-VAR-------VLNRLL----	19
Same_OR141/1-161 DLLGPGEKVL-----------RLLG------VWPPPG-PEAR----GRLRE----R----	53
Same_OR85/1-159 ALLGRNASML-----------RLLG------LYQQKN-DGSR----LKAAL----L----	53
Same_OR148/1-176 ELLGPSAVAL-----------SWLG------LWRPPG-GRRP----GFRLL----G----	51
Lmig_OR1/1-455 IYFGTIINLM-----------HCFK------IWSPDD-SKRT----ISFSV--YIL----	39
Same_OR80/1-317 EYFAAIINLM-----------HFFK------IWTPDG-SKRN----LSFSV--FIL----	39
Sgre_OR1_/1-473 EYFGAIINLM-----------HFFK------IWIPDS-SKRN----ISFSV--FIL----	55
Lmig_ORCO/1-445 ADLWPLIRMV-----------QYSG------HWMLEY-SG--------GK---ALR----	35
Same_ORCO/1-486 ADLWPLIRMV-----------QYSG------HWMLEY-SG--------GLT--ALR----	36
Sgre_ORCO/1-450 ADLWPLIRMV-----------QYSG------HWMLEY-SG--------GLT--ALR----	36
Mse_ORCO/1-473 TDVMPNIKLL-----------QLSG------HFLFNY-YADN----SGMTM--LLR----	43
Agam_ORCO/1-478 ADLMPNIRLM-----------QASG------HFLFRY-VT--------GPI--LIR----	40
Dme_ORCO/1-486 ADLMPNIRAM-----------KYSG------LFMHNF-TG--------GSA--FMK----	42
Lmig_OR140/1-240 ------------------------------------------------------------	0
Same_OR153/1-259 ------------------------------------------------------------	0
Sgre_OR9_/1-160 ------------------------------------------------------------	0
Same_OR157/1-286 DVLGLV---G-----------GLLG------LSSGDR-TSLG----AR------------	29
Lmig_OR2/1-449 RYLEFNVLMV-----------RFMG------VLVSRS-LTGA------------LL----	42
Same_OR6/1-447 RYMEFNILMV-----------RFMG------VLVNRG-MPGA------------LL----	42
Sgre_OR2_/1-438 RYMEFNILMV-----------RSMG------VLVNRG-MLGV------------LL----	32
Lmig_OR3ok/1-426 HYLAFNVWLC-----------RLVG------LLPRPG-QPLW------------AT----	53
Same_OR58/1-409 HYLGFNVWLC-----------RLVG------LLPRPG-QPLW------------AT----	38
Sgre_OR3_/1-380 -----------------------------------PG-QPLW------------AT----	8
Lmig_OR5/1-413 AHLSPILRCL-----------AVFG------MWPPSV-YTSV----SQKVA--ALT----	54
Same_OR55/1-425 AHLSPILKCL-----------AVFG------MWPTSA-YTRV----SAKVV--ALT----	58
Sgre_OR79_/1-158 ------------------------------------------------------------	0
Lmig_OR4/1-430 VYLQPILKPL-----------AATG------MWSSSI-YSNS----VHKRA--ARA----	57
Same_OR74/1-432 VYLEPILRPL-----------ATTG------MWSSSV-FSNN----VHKVV--AMT----	59
Sgre_OR4_/1-325 VYLEPILRPL-----------ATTG------MWSSSV-FSNN----VLKVV--AMT----	58
Same_OR142/1-140 ELVRLLLRLM-----------HWSG------ALRHPS-PVA------------GCY----	56
Same_OR139/1-185 SDMNHLLRPL-----------HWTA------VLRHPH-AATR----SP-----LLF----	51
Same_OR145/1-155 SELGYLQNFL-----------HWSG------TLRHPS-AGPW----SS-----RVH----	65
Same_OR140/1-138 RTLAGQVLYL-----------TVAG------MWPRGR-GTPY----LMYV----------	49
Same_OR17/1-399 VQFGLNRRLL-----------RCVG------LWPEER-GSPW----RPSLWPNALL----	50
Lmig_OR8/1-442 WRHSGKRTLQACIRHRHTCVSPGVM------VWVAIG-YTSR----SPLIRIDGTK----	103
Lmig_OR38/1-380 ------------------------------------------------------------	0
Sgre_OR57_/1-139 SVLGTNIRLL-----------YYMG------LWPLGS-SR--------------AY----	65
Sgre_OR81_/1-232 TSLSLCVRLL-----------NMAG------LWPPAS-ARHW----LTPA--GLLY----	36
Sgre_OR78_/1-243 ------------------------------------------------------------	0
Sgre_OR77_/1-322 TELRLQQKAL-----------RVAG------VWAPTG-GK---------A--SLAY----	42
Sgre_OR41_/1-393 DVLGRNVKIL-----------IFGG------VWRPVS-RSGW---------RPYVF----	62
Same_OR155/1-155 ------------------------------------------------------------	0
Same_OR97/1-429 SVVRWNVIHL-----------KMAG------LWPVEN-SR--------------LF----	38
Lmig_OR37/1-389 ------------------------------------------------------------	0
Sgre_OR5_/1-159 ------------------------------------------------------------	0
Lmig_OR85/1-430 AHLSPAVRAL-----------GAVC------LWKPSR-AGC-------------WY----	45
Lmig_OR84/1-426 VDLRLPCGVL-----------RAVG------LWRTGE-GGL-------------FY----	35
Same_OR167/1-247 ------------------------------------------------------------	0
Sgre_OR30_/1-318 ------------------------------------------------------------	0
Same_OR68/1-313 ------------------------------------------------------------	0
Lmig_OR83/1-434 VDLWRPCLFL-----------RAIG------LWAPAR-LRW-------------LY----	35
Lmig_OR81/1-403 ---------------------------------------SR-------------LY----	4
Same_OR4/1-434 VDLRWMSRAL-----------APVG------MWGPSG-GSR-------------LY----	36
Sgre_OR29_/1-438 VDLRWMSRAL-----------APVG------MWGPSG-GSR-------------LY----	39
Lmig_OR82/1-168 ------------------------------------------------------------	0
Same_OR38/1-446 VDIGLSKAAL-----------VVIG------LWAPTR-PSR-------------LY----	51
Sgre_OR31_/1-442 VEIGLSKAAL-----------VAIG------LWAPSR-PSR-------------LY----	45
Same_OR49/1-427 LDLSTCKRIL-----------CWFS------CWRDGS-V---------------WY----	41
Lmig_OR90/1-426 LDVSTCERIL-----------HWFS------CWRGGS-A---------------WY----	41
Same_OR134/1-346 --LRLQLGVL-----------RAVS------AWAPGG-WP----------ALRHVY----	26
Sgre_OR24_/1-274 ------------------------------------------------------------	0
Same_OR117/1-226 ------------------------------------------------------------	0
Same_OR158/1-239 ------------------------------------------------------------	0
Same_OR109/1-248 ------------------------------------------------------------	0
Lmig_OR86/1-409 LDLRLQLRLL-----------RLAG------AWGPSP-SAS---------STSLPY----	44
Sgre_OR25_/1-182 ------------------------------------------------------------	0
Lmig_OR88/1-426 TDLRLQQWLL-----------FLVG------AWAPHR-GAPA--------ICSLLY----	45
Same_OR83/1-428 TDLRLQLWLL-----------CLAG------AWVPRR-GASS------TSASSQLY----	47
Sgre_OR27_/1-229 ------------------------------------------------------------	0
Lmig_OR87/1-425 TDLRLQQWLL-----------FFVG------AWAPHR-GAP--------AVCSLLY----	54
Same_OR60/1-428 TDLRLQQWLL-----------RFVG------AWAPRS-GAST-------SVWSSLY----	46
Sgre_OR26_/1-392 ----------------------------------------RR-------RASSQLY----	9
Lmig_OR89/1-306 ------------------------------------------------------------	0
Same_OR114/1-370 ------------------------------------------------------MY----	2
Sgre_OR28_/1-213 ------------------------------------------------------------	0
Same_OR116/1-324 ------------------------------------------------------------	0
Same_OR45/1-419 TEFGVQLRLL-----------RAAG------AWTPGS-GG----------VVQAVY----	46
Sgre_OR76_/1-393 TEFGVQLRLL-----------RAAG------AWTPGC-GG----------VVQAVY----	46
Same_OR63/1-309 ------------------------------------------------------------	0
Lmig_OR6/1-338 ------------------------------------------------------------	0
Lmig_OR29/1-409 ---------------------------------PPAA---------------GLLY----	8
Same_OR165/1-288 ------------------------------------------------------------	0
Sgre_OR40_/1-200 ------------------------------------------------------------	0
Same_OR159/1-228 ------------------------------------------------------------	0
Sgre_OR6_/1-256 ------------------------------------------------------------	0
Sgre_OR38_/1-278 ------------------------------------------------------------	0
Same_OR47/1-429 SSLALNARIL-----------RVAG------LWPDLG-SR--------------LS----	45
Lmig_OR28/1-308 ------------------------------------------------------------	0
Same_OR56/1-420 SLFSLNARIL-----------AIAG------IFAPPR-SR--------------LY----	33
Lmig_OR30/1-302 ------------------------------------------------------------	0
Same_OR98/1-441 SIMWANARLL-----------SVAG------VWSPPG-HQG-------------CY----	44
Sgre_OR37_/1-265 ------------------------------------------------------------	0
Lmig_OR33/1-472 TVLWLNARVL-----------ALGG------SWRPPG-AR--------------GF----	100
Lmig_OR32/1-240 ------------------------------------------------------------	0
Sgre_OR36_/1-189 ------------------------------------------------------------	0
Same_OR25/1-423 TALWMNARVL-----------ALGG------SWRPPG-VR--------------GF----	52
Sgre_OR35_/1-358 TALWMNARVL-----------ALGG------SWRPPE-VR--------------GF----	62
Lmig_OR35/1-409 TALWLNARLL-----------ALGG------MWRPPW-CP------------ARCY----	35
Same_OR129/1-394 TALWINARVL-----------ALGG------MWRPPW-VQ------------ATWY----	38
Same_OR36/1-414 TGLWINARVL-----------ALAG------MWRPPW-IQ------------PKWY----	38
Sgre_OR33_/1-390 ------------------------G------MWRPPW-IQ------------PKWY----	13
Same_OR51/1-442 TVLWINARVL-----------AVGG------MWRPPW-FQ------------PKWY----	66
Lmig_OR34/1-412 TVLWMNARVL-----------ALGG------MWRPPW-FQ------------PKWY----	35
Lmig_OR36/1-430 SALWLNARVL-----------ALGA------MWRPPG-CRG--------PALSACW----	39
Same_OR53/1-375 ------------------------------------------------------------	0
Sgre_OR34_/1-385 ----------------------------------------G--------CVLSTCW----	8
Lmig_OR9/1-328 ------------------------------------------------------------	0
Same_OR87/1-409 NRNVAMDFLV-----------TLMH------AWALVS-RSIS-------GPWLLVH----	38
Sgre_OR22_/1-404 NRNVAMDFLV-----------TLMH------AWALVS-RSTS-------GPWLLVH----	38
Lmig_OR10/1-390 ELAHLLLRLL-----------HWSG------ALRHPS-------------KPCGCY----	27
Sgre_OR23_/1-216 ------------------------------------------------------------	0
Sgre_OR8_/1-453 VQFGLNRRLL-----------RCVG------LWPEER-GSPWRPSRWPNALL--------	50
Lmig_OR3/1-414 RGLRLVVRAL-----------QLMG------AWPPGA-DAGAGGGGGGGGVRRRLY----	51
Lmig_OR7/1-413 RGLRLVVRAL-----------QLMG------AWPPGA-DAGAGGGGGGGGVRRRLY----	51
Same_OR113/1-387 ------------------------------------------------------MY----	2
Sgre_OR7_/1-167 ------------------------------------------------------------	0
Lmig_OR73/1-325 SVLRLNIRHL-----------WLFG------VWPLWD-SP--------------LF----	44
Same_OR27/1-414 SVLRFNIRHL-----------WFFG------LWPLYE-SR--------------MF----	48
Sgre_OR74_/1-415 SVLRFNIRHL-----------WFFG------LWPLYE-SR--------------MF----	48
Lmig_OR77/1-412 SVLRLNIRHL-----------WLCG------AWPLPG-SW--------------LY----	44
Same_OR1/1-411 SILKLNIRHL-----------WLCG------VWPLPG-CW--------------LY----	44
Sgre_OR67_/1-412 SILKLNIRHL-----------WLCG------VWPLPG-CW--------------LY----	44
Same_OR90/1-381 SILKLTIRHL-----------WLCG------VWPLPG-SW--------------MF----	32
Lmig_OR75/1-411 SVLRLNVRHL-----------WACG------VWPLPG-GW--------------LF----	44
Same_OR78/1-410 SVLKLNIRHL-----------WLCG------VWPLPG-SW--------------IF----	44
Same_OR176/1-226 ------------------------------------------------------------	0
Sgre_OR66_/1-412 STLKLNIRHL-----------WLFG------AWPLSG-SW--------------FY----	44
Sgre_OR60_/1-188 ------------------------------------------------------------	0
Lmig_OR74/1-402 SALRLNLRHL-----------CLFG------AWPLSR-CR--------------AY----	39
Same_OR43/1-410 SVLKLNMRHL-----------CLFG------AWPLSR-YR--------------IF----	44
Sgre_OR65_/1-411 SVLKLNMRHL-----------CLFG------AWPLSR-YR--------------IF----	44
Same_OR18/1-411 SVLMLNIRHL-----------WVLG------IWELGE-TN--------------LF----	45
Sgre_OR71_/1-403 SVLKLNIRHL-----------WVLG------IWELGE-TS--------------LF----	36
Same_OR9/1-401 SVLKLNIRHL-----------WLLG------VWELGE-SR--------------LF----	36
Sgre_OR70_/1-402 SVLKLNIRHL-----------SLLG------VWELGE-SR--------------LL----	36
Lmig_OR68/1-398 SALKLNIRHL-----------WLLG------TWKLGE-SR--------------LF----	36
Lmig_OR67/1-398 SALKLNIRHL-----------WLLG------TWKLGE-SR--------------LF----	36
Same_OR108/1-428 SVLKLNIRQL-----------CLCG------AWPLWR-SP--------------LF----	63
Same_OR156/1-280 ------------------------------------------------------------	0
Same_OR40/1-407 SVLKPNIRHL-----------YLFG------LWPLCE-SR--------------LF----	44
Lmig_OR69/1-279 ------------------------------------------------------------	0
Same_OR104/1-407 SVLKLNIRHL-----------WLFG------LWPLYE-SS--------------AF----	44
Sgre_ORKY964989.1_72/1-127 ------------------------------------------------------------	0
Same_OR79/1-429 SVLKINIREL-----------CLSG------VWPLTD-WK--------------LF----	60
Lmig_OR64/1-411 SILKVNIREL-----------CLSG------VWPLTG-RK--------------LF----	41
Same_OR107/1-421 SLLKVNIRIL-----------FFCG------AWPLSE-SA--------------LA----	54
Sgre_OR63_/1-370 ------------------------------------------------------LA----	2
Lmig_OR72/1-411 SVLKLNIRHL-----------WLMG------VWPLGR-SP--------------VF----	44
Lmig_OR71/1-411 SVLKLNIRHL-----------WLMG------VWPLGH-SP--------------VF----	44
Same_OR86/1-423 SVLKLNIRHL-----------WLMG------MWPLGH-SS--------------VF----	56
Same_OR130/1-446 SVLKLNIRHL-----------WLLG------VWPMDDSSS--------------VF----	79
Sgre_OR68_/1-341 ------------------------------------------------------------	0
Lmig_OR78/1-236 ------------------------------------------------------------	0
Same_OR170/1-284 ------------------------------------------------------------	0
Sgre_OR64_/1-392 ---------------------------------------S--------------GG----	3
Same_OR35/1-400 SVLKLNIRHL-----------WLCG------VWPLPG-SW--------------VF----	44
Lmig_OR66/1-215 ------------------------------------------------------------	0
Lmig_OR80/1-404 SVLRLNIRHL-----------HLFG------LWPLRA-SR--------------LF----	44
Same_OR169/1-237 ------------------------------------------------------------	0
Sgre_OR69_/1-163 ------------------------------------------------------------	0
Same_OR138/1-337 ------------------------------------------------------------	0
Lmig_OR79/1-233 ------------------------------------------------------------	0
Lmig_OR76/1-397 AMLSKRLMSS-----------AAEGPWLETSCQHWCR-SR--------------LF----	54
Same_OR128/1-372 ----------------------------------MCD-SP--------------LY----	7
Same_OR11/1-410 SVLKLNIRHL-----------CLVG------VWPLGT-SR--------------FY----	44
Lmig_OR136/1-237 ------------------------------------------------------------	0
Same_OR64/1-434 SVLKLNIRHL-----------WLFG------VWPLSN-SR--------------LF----	68
Sgre_OR75_/1-140 ------------------------------------------------------------	0
Same_OR154/1-281 ------------------------------------------------------------	0
Sgre_OR56_/1-133 ------------------------------------------------------------	0
Same_OR172/1-258 ------------------------------------------------------------	0
Sgre_OR61_/1-190 ------------------------------------------------------------	0
Lmig_OR70/1-444 SVLKLNIRHL-----------WLLG------VWPLGH-SQ--------------VF----	44
Sgre_OR73_/1-220 ------------------------------------------------------------	0
Lmig_OR58/1-412 SILRFDVRIL-----------YVVG------VWAMPV-TK--------------LF----	42
Lmig_OR6b/1-412 SILRFDVRIL-----------YVVG------VWAMPV-TK--------------LF----	42
Same_OR12/1-412 SILKFDVRIL-----------HAIG------VWALPV-TR--------------VY----	42
Sgre_OR52_/1-392 SILKFDVRIL-----------HAIG------VWALPV-TR--------------VY----	74
Same_OR16/1-442 SVLQYNLRWL-----------HAFG------VWPLSG-SP--------------LF----	73
Sgre_OR48_/1-322 SVLRYNLRWL-----------HAFG------VWPLSG-SP--------------LF----	74
Same_OR136/1-358 SVLKCNIRIL-----------HMVG------LWPLTD-SL--------------LF----	58
Lmig_OR59/1-331 SVLKWNIRIL-----------NLVG------LWPLTE-SL--------------LF----	42
Sgre_OR46_/1-391 SILKYDVRFL-----------SVCG------LWPLQG-SR--------------LF----	79
Same_OR65/1-402 SVLKYNVRFL-----------NVSG------LWPLQG-FQ--------------LF----	45
Sgre_OR47_/1-400 SVLKYNVRFL-----------NVSG------LWPLQH-LQ--------------LF----	42
Lmig_OR60/1-408 SVLKYDLRIL-----------HLLC------LWPLPG-SL--------------FF----	42
Same_OR52/1-443 SVLKYDLRIL-----------HLLC------LWPLPG-SL--------------LF----	78
Sgre_OR49_/1-408 SVLKYDLRIL-----------HLLC------LWPLPG-SL--------------LF----	42
Same_OR132/1-181 ------------------------------------------------------------	0
Sgre_OR50_/1-328 SVLKCDLRML-----------HLIG------VWPLSG-SR--------------LY----	42
Lmig_OR57/1-402 SVLKYDVRIL-----------HMIG------VWPLSG-SQ--------------LY----	42
Same_OR30/1-401 SVLKYDVRIL-----------HIIG------LWPLAG-SR--------------LY----	42
Sgre_OR51_/1-164 ------------------------------------------------------------	0
Same_OR10/1-369 SLLKVNIRIL-----------FFSG------AWPLTE-SA--------------LY----	54
Sgre_OR55_/1-346 SVLKHNVRFL-----------CLLG------VWPACR-GS--------------AY----	81
Same_OR96/1-415 SVLKWNVRVL-----------TSGG------LWPAGP-PR--------------LF----	42
Lmig_OR40/1-375 SVLKWNVWVL-----------SSGG------LWPAGP-PR--------------LF----	35
Same_OR126/1-416 SLLWLNVRLL-----------WAFG------VWPLSN-SR--------------LH----	47
Lmig_OR63/1-203 ------------------------------------------------------------	0
Lmig_OR62/1-415 SLLKLNIRLL-----------WALG------VWPLPG-SW--------------VF----	44
Sgre_OR62_/1-362 ------------------------------------------------------------	0
Lmig_OR65/1-398 SVLKVNVRGL-----------ALFG------SWPLPE-SW--------------LY----	63
Lmig_OR141/1-208 ------------------------------------------------------------	0
Lmig_OR54/1-217 ------------------------------------------------------------	0
Lmig_OR55/1-405 SVLRPNIRLL-----------CSLG------LWQPVD-SM--------------LF----	41
Same_OR73/1-371 SVLRPNIRLL-----------CTLG------LWQPAD-SA--------------LF----	78
Sgre_OR53_/1-353 ------------------------------------------------------------	0
Same_OR69/1-406 SVLRPNIRLL-----------CALG------LWQPAG-SA--------------LF----	36
Lmig_OR56/1-360 SVVRTNTHLL-----------RLLG------LWRPAR-SR--------------LY----	41
Lmig_OR52/1-419 SVLKNSVRVL-----------YCMG------LWPLRS-SR--------------AY----	53
Same_OR48/1-483 SILGNNIRLL-----------YYMG------LWPLGS-SR--------------AY----	118
Lmig_OR51/1-408 SVLRQNILLL-----------HYMG------LWPMGG-SR--------------AY----	51
Same_OR57/1-441 SVLKYNVRYL-----------CLLG------VWSLTH-SQ--------------LY----	73
Lmig_OR61/1-429 SVLKYNVRCL-----------CILG------VWSLTR-SR--------------LY----	69
Same_OR101/1-434 SVLKYNIRQL-----------NVWG------VWPLPG-SA--------------LF----	68
Lmig_OR50/1-415 SVLKYNIRQL-----------HVFG------VWPLPG-SA--------------PF----	49
Lmig_OR53/1-370 SVVSYNVRLL-----------FLCG------LWPLRR-GR--------------AF----	38
Sgre_OR54_/1-216 ------------------------------------------------------------	0
Lmig_OR39/1-420 SVINVNIGVL-----------KVAG------LWPTRP--Y-------------GLF----	36
Same_OR2/1-447 SVLDVNIGVL-----------KVAG------LWPTRP--Y-------------GLF----	62
Sgre_OR39_/1-426 SVLDVNIGVL-----------KVAG------LWPTRP--Y-------------GLF----	40
Lmig_OR31/1-428 SALWANARLL-----------SVAG------VWPPPS-SG-------------GWY----	34
Sgre_OR32_/1-131 ------------------------------------------------------------	0
Same_OR84/1-429 SALKLNVRCL-----------FLGG------LWSKSR-GP--------------LY----	54
Lmig_OR49/1-430 SILRLNVRCL-----------LLGG------IWPKSR-GA--------------LY----	54
Same_OR161/1-210 ------------------------------------------------------------	0
Lmig_OR138/1-184 ------------------------------------------------------------	0
Sgre_OR58_/1-185 ------------------------------------------------------------	0
Same_OR13/1-403 CTLAGHILYL-----------RVAG------LWPHAQ-AT--------------RY----	47
Sgre_OR59_/1-368 CTLAGHILYL-----------RVAG------LWPHAQ-GA--------------RY----	52
Lmig_OR47/1-449 NVLRRNIRIL-----------RLAA------VWRPPG------------RWRQRLY----	62
Same_OR7/1-448 NVVWRNIRVL-----------RLAG------VWRPEG------------RCLARLY----	62
Sgre_OR43_/1-445 NVLWRNIRVL-----------RLAG------VWRPEG------------RCLARLY----	58
Same_OR22/1-443 NVLRRNVKVL-----------RFGG------VWRPAS-KS---------GWRSCAF----	61
Sgre_OR42_/1-432 NVLRRNVKVL-----------RFGG------VWRPAS-KS---------GWRHCAF----	49
Lmig_OR46/1-429 DVLRRNVKVL-----------RFGG------AWRPAA-LV---------GWRPRLF----	49
Same_OR118/1-416 GALQDNVRVL-----------QLSG------LWPPAR-MR----------GWALLF----	34
Lmig_OR42/1-389 --------------------------------------MR----------GRARLF----	8
Lmig_OR41/1-454 NVLSANIAIL-----------RWSG------LWPPER-RG----------GWARLF----	41
Same_OR50/1-445 NVLATNISIL-----------RWSG------LWPPER-QT----------GWARLF----	64
Sgre_OR45_/1-421 NVLATNISIL-----------RWSG------LWPPER-QT----------GWARLF----	39
Lmig_OR48/1-426 ALLRHNVRLL-----------RLGG------AWPPEH-GR----------GLRRLF----	33
Same_OR33/1-471 DVLRHNVKLL-----------ALGG------AWPPSE-RR----------GLRRLF----	83
Sgre_OR44_/1-452 DVLRHNVKLL-----------TLGG------AWPPSE-RS----------GLRRLF----	63
Same_OR125/1-338 ------------------------------------------------------------	0
Lmig_OR45/1-424 EVLRSNVRLL-----------QLAG------AWPPTA-PR----------GLGRLF----	42
Same_OR23/1-440 DVLRHNVTLL-----------MVTG------AWPPEG-SR----------WWHLLY----	57
Lmig_OR44/1-468 DVLRHNVLLL-----------VATG------AWPPTT-RR----------WWRPLY----	84
Same_OR120/1-421 DVLRHNVMLL-----------RLSG------AWPPEG-ARA--------SRWSRLY----	44
Lmig_OR43/1-385 -------------------------------------------------ERRPRLY----	7
Lmig_OR27/1-399 -------------------YARNAAVATAVLLFVLSQ-AAV-------------------	60
Lmig_OR25/1-256 ------------------------------------------------------------	0
Lmig_OR11/1-409 -------------------MLDGGRGSEGVAG----------------------------	76
Same_OR77/1-418 -------------------YLRSAVANAAVAAFLCSQ-ALA-------------------	68
Lmig_OR13/1-406 -------------------QLRKAAVAAALRGLPXXX-XXX-------------------	57
Same_OR19/1-409 -------------------YLLNAIALAAIVLFLCGQ-GAA-------------------	58
Sgre_OR17_/1-410 -------------------YLLNAIALAAIVLFLCGQ-GTA-------------------	58
Lmig_OR12/1-403 -------------------YPLNAAASAAIALFLCSQ-GAA-------------------	51
Sgre_OR16_/1-146 ------------------------------------------------------------	0
Same_OR91/1-429 -------------------YLVNAFSTVAFLLFICSQ-FVL-------------------	89
Sgre_OR20_/1-319 ------------------------------------------------------------	0
Lmig_OR18/1-271 ------------------------------------------------------------	0
Same_OR152/1-285 ------------------------------------------------------------	0
Same_OR28/1-443 -------------------YTINAFSTVALLLFICSQ-AVL-------------------	98
Sgre_OR21_/1-359 ---------------------------VALLLFICSQ-AVL-------------------	13
Same_OR127/1-437 -------------------YVRQFLVAGTFLYFSTTQ-AIV-------------------	78
Same_OR44/1-387 -------------------RAANAAVTLAFVYFVCSQ-AVI-------------------	71
Lmig_OR16/1-419 -------------------AAANAAVTLAFVYFVCSQ-VVV-------------------	72
Same_OR115/1-401 -------------------RLLNAAAVAVISLLVCSL-GLA-------------------	80
Same_OR39/1-451 -------------------YVLRVLGVA-AVSYTNTCDAIA-------------------	67
Lmig_OR15/1-386 ----------------------RLLAVA-AVSYANGCDVVA-------------------	18
Same_OR42/1-400 -------------------RLRTLIIASITTSFVFSE-LLV-------------------	64
Sgre_OR15_/1-274 ---------------------------------VFSE-LLV-------------------	7
Lmig_OR23/1-387 -------------------RLCKLVIITIIFSFFCSE-ATV-------------------	49
Same_OR31/1-404 -------------------RLCTITMTSLILSFFISE-VTV-------------------	67
Sgre_OR12_/1-360 -------------------RLCTIVMTALILSFFISE-VTV-------------------	47
Same_OR100/1-245 -------------------RLYTVGVLALNLSFFVST-VIV-------------------	94
Sgre_OR11_/1-349 -------------------RLYTVGVIVLNLSFFAST-VIV-------------------	35
Lmig_OR19/1-265 ------------------------------------------------------------	0
Sgre_OR13_/1-142 ------------------------------------------------------------	0
Sgre_OR10_/1-359 -------------------RLYTFAMASFTLSFFCSE-VIV-------------------	46
Lmig_OR24/1-406 -------------------RLCTVAMASFAFTSTCSE-VTV-------------------	68
Same_OR93/1-361 -------------------RLCSIAMASFAFSSTCSE-ATV-------------------	67
Sgre_OR80_/1-360 -------------------RLCSIAMASFAFSSTCSE-VTV-------------------	47
Sgre_OR18_/1-337 ------------------------------------------------------------	0
Same_OR67/1-448 -------------------YLRYVVCVM-ILVYSCSVHVVL-------------------	64
Sgre_OR19_/1-445 -------------------YLRYIVCVM-ILVYSCSVHVVL-------------------	64
Lmig_OR14/1-289 ------------------------------------------------------------	0
Same_OR122/1-343 -------------------RLCTLVLAAISLSFFCSE-IAV-------------------	48
Same_OR20/1-402 -------------------RLRTLFFATVCFTFLCSQ-LTV-------------------	67
Sgre_OR14_/1-424 -------------------RLRTLFFATVCFTFLCSQ-LTV-------------------	92
Same_OR144/1-179 ------------------------------------------------------------	0
Lmig_OR17/1-389 -------------------RLYTAAVSSFALCFICSE-AAA-------------------	48
Lmig_OR26/1-244 ------------------------------------------------------------	0
Lmig_OR20/1-398 -------------------RVYTLTLLTIDASFVFSV-FIV-------------------	63
Lmig_OR22/1-404 -------------------RVYTLTLLTIDASFVFSV-FIV-------------------	63
Lmig_OR21/1-394 -------------------RLYTAAVSSFALCFICSE-AAA-------------------	56
Same_OR66/1-481 ----------------------GWLSCALITCISLSA-AET-------------------	96
Lmig_OR113/1-286 ----------------------GFLSCCLITCISLSA-AER-------------------	56
Lmig_OR112/1-443 ----------------------GALSCVAIGLLSLSC-ASK-------------------	55
Same_OR61/1-402 ----------------------GALSCVAIGLLSLCC-ASK-------------------	20
Sgre_OR99/1-348 ----------------------GALSCVAIGLLSLSC-ASR-------------------	76
Lmig_OR114/1-372 ----------------------------------ATS-AGK-------------------	6
Lmig_OR137/1-226 ----------------------GWFCWTLVLFVTATS-AGK-------------------	55
Lmig_OR115/1-286 ------------------------------------------------------------	0
Same_OR46/1-449 ----------------------GWLCCAMVGFASVTT-GAK-------------------	68
Sgre_OR100/1-453 ----------------------GWLCCAMVGFASVTT-GAK-------------------	71
Same_OR94/1-344 ------------------------------------------------------------	0
Lmig_OR91/1-368 ------------------------------------------------------------	0
Lmig_OR104/1-469 ----------------------GATVLLIDLLLFVFC-SLL-------------------	83
Sgre_OR83_/1-296 ------------------------------------------------------------	0
Lmig_OR106/1-465 ----------------------ALSFDAMF-FVIVAG-GFA-------------------	81
Lmig_OR105/1-450 ----------------------TSAVLLMMLTIFL-G-GLV-------------------	66
Same_OR8/1-450 ----------------------AAVVLLMIIFINIAG-CVK-------------------	67
Same_OR5/1-502 ----------------------TAVLLLQHLAFLVGS--LV-------------------	119
Sgre_OR110/1-394 -----------------------------HLAILVGG--LV-------------------	10
Sgre_OR116/1-143 ------------------------------------------------------------	0
Same_OR106/1-401 ----------------------P-------------------------------------	51
Lmig_OR101/1-326 ----------------------E-------------------------------------	19
Lmig_OR94/1-413 ----------------------LSWVLASHAFLLLVG-AAS-------------------	52
Lmig_OR135/1-247 ------------------------------------------------------------	0
Same_OR32/1-437 ----------------------LCCVMAAHAFLLLTN-NGS-------------------	56
Sgre_OR106/1-265 ------------------------------------------------------------	0
Same_OR178/1-225 ------------------------------------------------------------	0
Same_OR75/1-455 ----------------------LAFVMVSHVCLLLTV-NAS-------------------	78
Sgre_OR105/1-349 ------------------------------------------------------------	0
Same_OR24/1-457 ----------------------LAFVMISHVANFLGA-FAS-------------------	66
Lmig_OR95/1-435 ----------------------LAFVVASHLGCFFGA-LAS-------------------	54
Lmig_OR96/1-419 ----------------------LAFVVASHLGCFFGA-LAS-------------------	28
Same_OR41/1-427 ----------------------AGLLTVAHVVLPLTL-AGN-------------------	65
Lmig_OR93/1-376 ----------------------AALLAAAHLVLPVTL-SVN-------------------	22
Same_OR21/1-313 ------------------------------------------------------------	0
Lmig_OR103/1-425 ---------------------------------GTFT-GPQ-------------------	25
Same_OR111/1-447 ----------------------AAFVTAVNIAISFNS-GVQ-------------------	57
Sgre_OR113/1-175 ------------------------------------------------------------	0
Lmig_OR102/1-451 ----------------------AVFIAALDITISSLA-LVQ-------------------	57
Same_OR3/1-473 ----------------------AIFIATTDIVISSLA-AAQ-------------------	89
Sgre_OR112/1-303 ------------------------------------------------------------	0
Same_OR37/1-423 -----------------------ALVVAAHLGLFSTS-TAN-------------------	52
Sgre_OR107/1-426 -----------------------ALVVAAHLGLFSTS-TAN-------------------	54
Same_OR71/1-397 -----------------------MLLAANDVSLGVFA-LAY-------------------	17
Sgre_OR111/1-155 ------------------------------------------------------------	0
Lmig_OR108/1-446 ----------------------AAAAGAVAALVSAAS-VVQ-------------------	56
Lmig_OR107/1-445 ----------------------AFFVVATDALVSTSS-AVQ-------------------	54
Sgre_OR108/1-379 ------------------------------------------------------------	0
Same_OR102/1-465 ----------------------AFFVVATDALVSASS-FVQ-------------------	71
Sgre_OR109/1-163 ------------------------------------------------------------	0
Lmig_OR92/1-439 ALQAG------------------------MAGVLAST-AAH----------LHQG-----	80
Same_OR160/1-227 ------------------------------------------------------------	0
Sgre_OR102/1-376 GLQLG------------------------MVGVLAST-AAH----------IHQG-----	25
Lmig_OR109/1-400 ------------------------VNIAANISLVITS-GVE-------------------	16
Sgre/1-142 ------------------------------------------------------------	0
Lmig_OR110/1-454 RSVASRDGSFRTQLANGATTATLLSTAAANLIIMVCS-GLK-------------------	60
Same_OR59/1-453 RSMAWRDGSLRTQMTDCATTAVLLSTAAANFLITVCS-ALK-------------------	60
Sgre_OR82_/1-342 ----------------CATTAILLSTAAANFLITVCS-ALK-------------------	24
Same_OR105/1-451 -------------------------CLLLLALCPLLM-ALK-------------------	54
Lmig_OR116/1-395 ------------------------------------------------------------	0
Lmig_OR99/1-373 ------------------------------------------------------------	0
Same_OR34/1-399 --------------------------MLLNLAGTACA-AVT-------------------	14
Sgre_OR114/1-421 -----------------------VFVLLLNLAGTACA-AVT-------------------	46
Same_OR76/1-394 ------------------------LVCACYLAVVAFA-ASQ-------------------	16
Lmig_OR98/1-401 ----------------------TCLVAGCYLALVAFA-GSQ-------------------	22
Lmig_OR97/1-432 ----------------------AAPTLLVMGSAVLLS-GAK-------------------	54
Same_OR14/1-398 ----------------------AAPTLFVMGSAVVLS-GAK-------------------	58
Sgre_OR117/1-387 ----------------------AAPTLFVMGSAVVLS-GAK-------------------	54
Sgre_OR115/1-338 ----------------------ACAVLLLNAAGTLCA-ALA-------------------	55
Same_OR164/1-223 ------------------------------------------------------------	0
Lmig_OR134/1-244 ------------------------------------------------------------	0
Same_OR95/1-441 ----------------------ALLLLVVNVSVPAMA-ASK-------------------	51
Sgre_OR119/1-490 ----------------------ALLLLVVNASVPAMA-ASK-------------------	99
Same_OR54/1-434 ---------------------LCLLSLLMLTVIPICT-ASK-------------------	41
Sgre_OR101/1-306 ------------------------------------------------------------	0
Lmig_OR111/1-291 ------------------------------------------------------------	0
Same_OR162/1-271 ------------------------------------------------------------	0
Sgre_OR118/1-176 ------------------------------------------------------------	0
Lmig_OR131/1-473 ----------------------AALMLACLAWVSATA-ALR-------------------	57
Same_OR29/1-362 ----------------------SAFSLIFLLHHPVFA-AMK-------------------	78
Same_OR92/1-174 ------------------------------------------------------------	0
Lmig_OR133/1-425 ----------------------CALTQLPVALMVAGS-ALK-------------------	50
Lmig_OR117/1-256 ------------------------------------------------------------	0
Lmig_OR119/1-406 ----------------------GYLTLALIFGLMVTS-ALK-------------------	58
Lmig_OR118/1-411 ----------------------GGLMLALSFGLMVTT-LLK-------------------	57
Same_OR131/1-359 ----------------------GSVTLALTFGFMVTS-ALK-------------------	58
Sgre_OR98/1-157 ------------------------------------------------------------	0
Lmig_OR120/1-420 ----------------------SALSLIFLLYHPVFA-AMK-------------------	40
Sgre_OR97/1-281 ------------------------------------------------------------	0
Lmig_OR126/1-429 ----------------------LATIVLSVLLVVAGS-TLH-------------------	52
Same_OR81/1-435 ----------------------AALTMACLTWLSLTS-SLK-------------------	60
Lmig_OR128/1-276 ------------------------------------------------------------	0
Sgre__KY965012.1_/1-404 ----------------------ASVTVSSFIWLSTFT-GLK-------------------	57
Sgre__KY965013.1_OR96/1-375 ----------------------ASVTLSTFAWLSIFA-ALK-------------------	35
Same_OR26/1-438 ----------------------AIVTLSAYIWLTIFA-ALK-------------------	57
Sgre__KY965011.1_/1-419 ----------------------AIVTLSAYVWLTVFA-ALK-------------------	63
Same_OR70/1-460 ----------------------ASVTLLFLAWLPSFT-ALK-------------------	78
Lmig_OR130/1-435 ----------------------ATLTVASLTMLVAFP-ALK-------------------	57
Sgre__KY965009.1/1-353 -----------------------------------FS-ALK-------------------	5
Same_OR121/1-358 ----------------------ATVTLGSLALLPTFS-ALK-------------------	88
Lmig_OR129/1-440 ----------------------AAVSLASLAWLPTFS-GLK-------------------	59
Same_OR72/1-464 ----------------------ATVSLVSLAWLPTFS-GLK-------------------	84
Sgre__KY965010.1_/1-410 ----------------------AAVSLVSLAWLPTFS-GLK-------------------	58
Lmig_OR139/1-215 ------------------------------------------------------------	0
Same_OR88/1-428 ----------------------GCLTLVSIAFLTVSA-ALK-------------------	57
Sgre_OR103/1-145 ------------------------------------------------------------	0
Same_OR82/1-432 ----------------------ASVTLASIAVVPAGA-ALR-------------------	57
Sgre_OR90_/1-397 ----------------------ASVTLASIAVVPAGA-ALR-------------------	21
Lmig_OR127/1-437 ----------------------AAATIAAVAFIPAGV-VLR-------------------	59
Same_OR62/1-428 ----------------------AAVTLASACFLPAGV-VLK-------------------	57
Sgre__KY965008.1/1-357 ----------------------AAVTLASVCFLPAGV-VLK-------------------	57
Same_OR89/1-435 ----------------------AALTLTAVALMPAFV-ALK-------------------	54
Sgre_OR89_/1-339 ----------------------AALTLTAVALMPAFV-ALK-------------------	26
Lmig_OR132/1-278 ------------------------------------------------------------	0
Same_OR124/1-463 ----------------------ASVTLGSIAFPVVCS-ILK-------------------	81
Sgre_OR88_/1-431 ----------------------ASITLGSIAFPVVCS-ILK-------------------	81
Lmig_OR121/1-409 ----------------------RAATMFGLVFMWLGT-VLK-------------------	30
Same_OR103/1-438 ----------------------AGFIIATLAFLPACV-ALK-------------------	57
Lmig_OR125/1-345 ----------------------TAFILASHAFLPVCV-ALK-------------------	34
Same_OR15/1-436 ----------------------PCVTLASITFLALCV-ALK-------------------	57
Sgre_OR86_/1-386 ----------------------ACVTLASITFLALCV-ALK-------------------	57
Same_OR119/1-437 ----------------------AGMTLACIAFLVLCV-TLK-------------------	57
Sgre_OR85_/1-382 ----------------------AGMTLSCIAFLVLCV-ALK-------------------	67
Lmig_OR123/1-439 ----------------------AGVTLVAISFLVVCV-ALK-------------------	57
Sgre_OR87_/1-313 ------------------------------------------------------------	0
Lmig_OR124/1-407 ----------------------ASLTLGSLCFMALCV-TLK-------------------	36
Lmig_OR122/1-266 ------------------------------------------------------------	0
Same_OR112/1-401 ----------------------AGTTLTCITFLVLCA-SLK-------------------	20
Sgre_OR84_/1-416 ----------------------AGMTLSCITFLVLCA-SLK-------------------	37
Same_OR141/1-161 -------------------LPAPLLGLQLGMVGVLAS-TA--------------AHIH-Q	78
Same_OR85/1-159 -------------------SAFSLI----FLLFHPVF-AA--------------LKLY-M	74
Same_OR148/1-176 -------------------AAFVTA----VNVSACLN-SG--------------TQIL-V	72
Lmig_OR1/1-455 -------------------V-----PAYVF--FFALS-CIE----------------I-Y	55
Same_OR80/1-317 -------------------V-----PAYLF--FFALS-CIE----------------I-Y	55
Sgre_OR1_/1-473 -------------------V-----PAYLF--FFALS-CIE----------------I-Y	71
Lmig_ORCO/1-445 -------------------AIYSSAVSLLVVTQFALM-AVN----------------L-I	58
Same_ORCO/1-486 -------------------AIYSSVVSVLVVTQFALM-AVN----------------L-I	59
Sgre_ORCO/1-450 -------------------AIYSSVVSVLVVTQFALM-AVN----------------P-I	59
Mse_ORCO/1-473 -------------------KMYSTVHAILIFVQFVCM-GVN----------------M-A	66
Agam_ORCO/1-478 -------------------KVYSWWTLAMVLIQFFAI-LGN----------------L-A	63
Dme_ORCO/1-486 -------------------KVYSSVHLVFLLMQFTFI-LVN----------------M-A	65
Lmig_OR140/1-240 ------------------------------------------------------------	0
Same_OR153/1-259 ------------------------------------------------------------	0
Sgre_OR9_/1-160 ------------------------------------------------------------	0
Same_OR157/1-286 -----------------------LADCGRLFAAMVNI-FANISLVTTTGVELCTDRSA-E	64
Lmig_OR2/1-449 -------------------T--WS-LFVLLATHCLAG-VFD----------------L-V	62
Same_OR6/1-447 -------------------T--WS-LLALLLSQGLAG-VLD----------------L-Y	62
Sgre_OR2_/1-438 -------------------P--WS-LLALLLSQGLAG-VLD----------------L-Y	52
Lmig_OR3ok/1-426 -------------------V--QPLVWSCLLLHLMCE-LVD----------------I-A	74
Same_OR58/1-409 -------------------I--QPLVWSCLLMHLLCE-LAD----------------I-G	59
Sgre_OR3_/1-380 -------------------I--QPLVWSCLLMHLLCE-LAD----------------I-G	29
Lmig_OR5/1-413 -------------------T--GAATLSLFLMQLVAE-VMA------------LAASP-V	79
Same_OR55/1-425 -------------------T--GLAMLSLVLMQLVAE-VMA------------LAASP-V	83
Sgre_OR79_/1-158 ------------------------------------------------------------	0
Lmig_OR4/1-430 -------------------A--GLSLLALFLAELCAE-LVG------------TP-LV-V	81
Same_OR74/1-432 -------------------V--GLSLFGMFLVQLLAE-VVG------------TP-LL-L	83
Sgre_OR4_/1-325 -------------------A--GLSLFGMFLVQLLAE-VVG------------TP-LL-L	82
Same_OR142/1-140 -------------------PLYSAALLCLTACFVATQ-V-A-------------AVVD-R	81
Same_OR139/1-185 -------------------RLCTAVMISFALCFICSE-S---------------AALI-Q	75
Same_OR145/1-155 -------------------HLVHVFTIVATLLFICSE-V---------------VLLW-R	89
Same_OR140/1-138 -----------------------ALVQLCAVSYVAVG-L----------------VSI-H	68
Same_OR17/1-399 -------------------QQGSL------AAMVTSE-L----------------AAL-R	67
Lmig_OR8/1-442 -------------------RQEELCLATDSSYIVDNG-I----------------ETL-A	126
Lmig_OR38/1-380 ------------------------------------------------------------	0
Sgre_OR57_/1-139 -------------------HAYTAFSLSFSAAAILMK-V----------------VGA-C	88
Sgre_OR81_/1-232 -------------------RLFTAVMVAPSWHILLPE-A----------------AGL-V	59
Sgre_OR78_/1-243 ----------------------------TLLAFVASQ-V----------------SAA-R	14
Sgre_OR77_/1-322 -------------------GAYSGFVVLSVVVFLASQ-L----------------Same-L	65
Sgre_OR41_/1-393 -------------------PLYFASVCGSLLTIIGLD-IVR----------------I-W	85
Same_OR155/1-155 ------------------------------------------------------------	0
Same_OR97/1-429 -------------------GLYTAWLFFTQCHIVVLE-SID----------------L-C	61
Lmig_OR37/1-389 ----------------------------MDAREGKIS-SVQ----------------S-Q	14
Sgre_OR5_/1-159 ------------------------------------------------------------	0
Lmig_OR85/1-430 -------------------HAATAAGSLAALSLLASV-AAG----------------L-P	68
Lmig_OR84/1-426 -------------------SAYTVWCLLMLVCSVLGQ-LAG----------------L-Q	58
Same_OR167/1-247 ------------------------------------------------------------	0
Sgre_OR30_/1-318 ------------------------------------------------------------	0
Same_OR68/1-313 ------------------------------------------------------------	0
Lmig_OR83/1-434 -------------------SAYTVWSLLQLVVSVAGQ-LAG----------------L-Q	58
Lmig_OR81/1-403 -------------------DAYSVWTILQLLMTGVGQ-MAG----------------L-Q	27
Same_OR4/1-434 -------------------YAYSLWTIVQLVLTAAGQ-VAG----------------L-Q	59
Sgre_OR29_/1-438 -------------------DAYSLWTIVQLVLTAAGQ-VAG----------------L-Q	62
Lmig_OR82/1-168 ------------------------------------------------------------	0
Same_OR38/1-446 -------------------WVYTRWSLLQLVVTIVGQ-VAG----------------L-Q	74
Sgre_OR31_/1-442 -------------------WVYTRWSLLQLVVNIVGQ-VAG----------------L-Q	68
Same_OR49/1-427 -------------------GLYVVLARISVAGVVASQ-LGL----------------M-L	64
Lmig_OR90/1-426 -------------------VVYVVVARASVAGVVVSQ-LGL----------------I-P	64
Same_OR134/1-346 -------------------HAYTGCVVALLAALVAAQ-GMA----------------A-R	49
Sgre_OR24_/1-274 ------------------------------------------------------------	0
Same_OR117/1-226 ------------------------------------------------------------	0
Same_OR158/1-239 ------------------------------------------------------------	0
Same_OR109/1-248 ---------------------------------------------------------M-L	2
Lmig_OR86/1-409 -------------------AGYSAAVVLLLLAFVGSQ-VSA----------------M-L	67
Sgre_OR25_/1-182 ------------------------------------------------------------	0
Lmig_OR88/1-426 -------------------GVYSACVVLVLLLFVASL-LFA----------------M-V	68
Same_OR83/1-428 -------------------SAYSGCVVVILLLFVASL-LLA----------------M-V	70
Sgre_OR27_/1-229 ------------------------------------------------------------	0
Lmig_OR87/1-425 -------------------GVYSACVVLVLLLFVASL-LFA----------------M-V	77
Same_OR60/1-428 -------------------GTYSGCVVVILLLFVASL-LFA----------------M-V	69
Sgre_OR26_/1-392 -------------------GTYSGCVVVILLLFVASL-LFA----------------M-V	32
Lmig_OR89/1-306 --------------------AYAGCVVSALLFLVASQ-LSA----------------M-L	22
Same_OR114/1-370 -------------------AGYSAAVAAALLAFVASQ-LSA----------------M-L	25
Sgre_OR28_/1-213 ------------------------------------------------------------	0
Same_OR116/1-324 --------------------------------------MSA----------------M-L	5
Same_OR45/1-419 -------------------GCYCAFIVVSLVVFVVTQ-VSA----------------I-L	69
Sgre_OR76_/1-393 -------------------GCYCAFIVVSLVVFVVTQ-VSA----------------I-L	69
Same_OR63/1-309 ------------------------------------------------------------	0
Lmig_OR6/1-338 ------------------------------------------------------------	0
Lmig_OR29/1-409 -------------------RAYTAAVVGLLCHITLPE-AAG----------------L-V	31
Same_OR165/1-288 ------------------------------------------------------------	0
Sgre_OR40_/1-200 ------------------------------------------------------------	0
Same_OR159/1-228 ------------------------------------------------------------	0
Sgre_OR6_/1-256 ------------------------------------------------------------	0
Sgre_OR38_/1-278 ------------------------------------------------------------	0
Same_OR47/1-429 -------------------TAYTALAAAFQVSLLVTQ-GLA----------------L-V	68
Lmig_OR28/1-308 ------------------------------------------------------------	0
Same_OR56/1-420 -------------------FLYTGWMFFTQLSFIMGQ-LQG----------------L-W	56
Lmig_OR30/1-302 ------------------------------------------------------------	0
Same_OR98/1-441 -------------------WLYTCWLFASQCFMIAGQ-LAG----------------L-W	67
Sgre_OR37_/1-265 ------------------------------------------------------------	0
Lmig_OR33/1-472 -------------------ALYRLWVLFTQFSFLIGQ-LQG----------------L-Y	123
Lmig_OR32/1-240 ------------------------------------------------------------	0
Sgre_OR36_/1-189 ------------------------------------------------------------	0
Same_OR25/1-423 -------------------TLYRIWVLFTQFSFLIGQ-LQG----------------L-Y	75
Sgre_OR35_/1-358 -------------------TLYRIWVLFTQFSFLIGQ-LQG----------------L-Y	85
Lmig_OR35/1-409 -------------------LLYRAWVFFTLFSFFVAQ-IQA----------------L-W	58
Same_OR129/1-394 -------------------VVYRMWVLFTLISFLVAQ-VQG----------------L-W	61
Same_OR36/1-414 -------------------LLYRAWVLFTLFSFLVAQ-IQA----------------L-W	61
Sgre_OR33_/1-390 -------------------LLYRAWVLFTLFSFLVAQ-IQA----------------L-W	36
Same_OR51/1-442 -------------------LLYRTWVLFTQFSFLFAQ-VQA----------------L-W	89
Lmig_OR34/1-412 -------------------LLYRAWVLFTQFSFLFAQ-VQA----------------L-W	58
Lmig_OR36/1-430 -------------------ALYTGWMLFTQLSFLVAQ-ARA----------------L-W	62
Same_OR53/1-375 --------------------MDACWALCTQLSFLAAQ-ARA----------------L-F	22
Sgre_OR34_/1-385 -------------------SLYACWALCTQLSFLVAQ-ARA----------------L-F	31
Lmig_OR9/1-328 ------------------------------------------------------------	0
Same_OR87/1-409 -------------------HFYKAIVFICMGSLLVSE-LI------------------AI	60
Sgre_OR22_/1-404 -------------------HFYKAVVFLCMGSLLVSE-LI------------------AI	60
Lmig_OR10/1-390 -------------------LLYSAAVVTIIGLFVVTQ-VAA----------------VVD	51
Sgre_OR23_/1-216 ------------------------------------------------------------	0
Sgre_OR8_/1-453 -------------------------QQGSLAAMVTSE-LAA----------------L-R	67
Lmig_OR3/1-414 -------------------RAYVAAATALMASYPACA-LCV----------------L-A	74
Lmig_OR7/1-413 -------------------RAYVAAATALMASYPACA-LCV----------------L-A	74
Same_OR113/1-387 -------------------ALYVAAATALMASYPVCA-LCV----------------M-A	25
Sgre_OR7_/1-167 ------------------------------------------------------------	0
Lmig_OR73/1-325 -------------------ILYTGYGLSLGVWNVVEG-ALA----------------A-S	67
Same_OR27/1-414 -------------------HIYTAYGFSLGVWNVVEG-ALA----------------A-Y	71
Sgre_OR74_/1-415 -------------------LIYTAYGFSLGVWNVLEG-ALA----------------A-Y	71
Lmig_OR77/1-412 -------------------RWYAILGLVVGAVNAVES-AVS----------------L-Y	67
Same_OR1/1-411 -------------------DAYAIMGLIVGAVNAVES-AVS----------------L-Y	67
Sgre_OR67_/1-412 -------------------DAYAIMGLIVGAVNAVES-AVS----------------L-Y	67
Same_OR90/1-381 -------------------ELYGFVGLVLGVWNAVES-SLA----------------L-Y	55
Lmig_OR75/1-411 -------------------EAYAALGLALGAWNAAES-LLA----------------L-S	67
Same_OR78/1-410 -------------------EVYGALGLVLGVWNAVES-TLA----------------L-Y	67
Same_OR176/1-226 ------------------------------------------------------------	0
Sgre_OR66_/1-412 -------------------DVYNAFCLAMGVWNAVES-LLS----------------L-Y	67
Sgre_OR60_/1-188 ------------------------------------------------------------	0
Lmig_OR74/1-402 -------------------HAYGAFNLALGGWYVGEA-TAS----------------L-C	62
Same_OR43/1-410 -------------------HVYSVINLALGIWYVNEG-STY----------------V-S	67
Sgre_OR65_/1-411 -------------------HVYSVINLALGIWYVNEA-STY----------------V-S	67
Same_OR18/1-411 -------------------ILQSIIAVGMGAFVIVDR-AVA----------------V-Y	68
Sgre_OR71_/1-403 -------------------TLQSIIAFGMGAFIIVDR-AVA----------------V-Y	59
Same_OR9/1-401 -------------------KFQSTIAFGLSLWSTVEC-ALA----------------V-Y	59
Sgre_OR70_/1-402 -------------------KFQSTFAFGLGLWGTVEC-VLA----------------V-Y	59
Lmig_OR68/1-398 -------------------KMQSTVAFGLSIWSTVEC-VLA----------------V-Y	59
Lmig_OR67/1-398 -------------------KMQSTVAFGLSIWSTVEC-ILA----------------V-Y	59
Same_OR108/1-428 -------------------NVYTLFAFALGVWHTTES-ALS----------------C-Y	86
Same_OR156/1-280 ------------------------------------------------------------	0
Same_OR40/1-407 -------------------NLYTFYGFILGLWNLTEC-LLT----------------I-Y	67
Lmig_OR69/1-279 ------------------------------------------------------------	0
Same_OR104/1-407 -------------------QLYTVYVYILALWNVTEC-LLT----------------V-Y	67
Sgre_ORKY964989.1_72/1-127 ------------------------------------------------------------	0
Same_OR79/1-429 -------------------RAYSVLIWILGLENFVEA-MVG----------------I-Y	83
Lmig_OR64/1-411 -------------------RVYSVIIWILGLENIVEA-MVG----------------I-Y	64
Same_OR107/1-421 -------------------YAYVGAVLLTSLANMAEA-ALG----------------I-A	77
Sgre_OR63_/1-370 -------------------CAYIGAVLLASLANMAEA-ALG----------------I-A	25
Lmig_OR72/1-411 -------------------KVYTGFTFAIGIWSVVEC-LLA----------------V-Y	67
Lmig_OR71/1-411 -------------------KVYTGLTFLMGIWSVVEC-LLA----------------V-Y	67
Same_OR86/1-423 -------------------TLYTAFAFTLGLWSVVES-LLA----------------V-Y	79
Same_OR130/1-446 -------------------KLYTGFTFAVGVWSVAEC-LLA----------------V-Y	102
Sgre_OR68_/1-341 ------------------------------------------------------------	0
Lmig_OR78/1-236 ------------------------------------------------------------	0
Same_OR170/1-284 ------------------------------------------------------------	0
Sgre_OR64_/1-392 -------------------GIFFAVVFVSNLGNMTEA-ALG----------------L-Y	26
Same_OR35/1-400 -------------------YAYAASIFGLGVWNAVEG-PLA----------------V-Y	67
Lmig_OR66/1-215 ------------------------------------------------------------	0
Lmig_OR80/1-404 -------------------PLYTAYAAALGVWNTAEG-FLA----------------V-Y	67
Same_OR169/1-237 ------------------------------------------------------------	0
Sgre_OR69_/1-163 ------------------------------------------------------------	0
Same_OR138/1-337 ------------------------------------------------------------	0
Lmig_OR79/1-233 ------------------------------------------------------------	0
Lmig_OR76/1-397 -------------------GAYTLFAFSLGLWQTAES-LLS----------------C-Y	77
Same_OR128/1-372 -------------------NFYSALVLTLGVWNCMEG-ALA----------------I-G	30
Same_OR11/1-410 -------------------QLYVIFVFAMGVWNFAEG-SLC----------------V-S	67
Lmig_OR136/1-237 ------------------------------------------------------------	0
Same_OR64/1-434 -------------------DLYVVFVFALGAWNFVEA-SLA----------------V-F	91
Sgre_OR75_/1-140 ------------------------------------------------------------	0
Same_OR154/1-281 ------------------------------------------------------------	0
Sgre_OR56_/1-133 ------------------------------------------------------------	0
Same_OR172/1-258 ------------------------------------------------------------	0
Sgre_OR61_/1-190 ------------------------------------------------------------	0
Lmig_OR70/1-444 -------------------KVYTSFTFAMGVWSVVEC-LLA----------------V-Y	67
Sgre_OR73_/1-220 ------------------------------------------------------------	0
Lmig_OR58/1-412 -------------------RAYTAFTLVLAVGYSVEA-VIH----------------I-W	65
Lmig_OR6b/1-412 -------------------RAYTAFTLVLAVGYSVEA-VIH----------------I-W	65
Same_OR12/1-412 -------------------RAYTGIILVLVVAYSVEA-VIH----------------I-R	65
Sgre_OR52_/1-392 -------------------RAYTGAILVLVVAYSVEA-VIH----------------I-R	97
Same_OR16/1-442 -------------------RIFTVTISALSLGHIAEG-VVH----------------L-C	96
Sgre_OR48_/1-322 -------------------RIFTATISALSLAHIAEG-VVH----------------L-C	97
Same_OR136/1-358 -------------------RSSTATIVVLCVAHIAEA-AVN----------------L-C	81
Lmig_OR59/1-331 -------------------RSSTAVIVMLCVAHIAEA-AVN----------------L-G	65
Sgre_OR46_/1-391 -------------------RIFTVTIITLCLGHICEA-SIN----------------L-C	102
Same_OR65/1-402 -------------------RICIATIVTLCLGHIAEA-GIN----------------L-C	68
Sgre_OR47_/1-400 -------------------RIFIATTVTLCLGHIAEA-GIN----------------L-C	65
Lmig_OR60/1-408 -------------------RLLTAFLIALCLGHFVEG-LVN----------------L-C	65
Same_OR52/1-443 -------------------RTLTAFFIALCLGHFAEA-VVN----------------L-Y	101
Sgre_OR49_/1-408 -------------------RTLTAFFTALCLGHIAEA-GVN----------------L-C	65
Same_OR132/1-181 ------------------------------------------------------------	0
Sgre_OR50_/1-328 -------------------RCLVTVVIALCFGHFVEA-VIH----------------L-C	65
Lmig_OR57/1-402 -------------------RCVVTVIIALCLGHFVEA-VIN----------------L-Y	65
Same_OR30/1-401 -------------------RCLVAVFFSLSLGNFTEA-VIN----------------L-C	65
Sgre_OR51_/1-164 ------------------------------------------------------------	0
Same_OR10/1-369 -------------------YVYTAAVFLASLANMAEA-AVG----------------I-A	77
Sgre_OR55_/1-346 -------------------HAFSALVVALCGTHMAFV-VLG----------------V-G	104
Same_OR96/1-415 -------------------AVFTTFVFVVKWTHILMA-VRT----------------L-Y	65
Lmig_OR40/1-375 -------------------AAFTSFVFIVKWTHVLMA-VRT----------------L-Y	58
Same_OR126/1-416 -------------------YVTKSILSLLAVGNAIEN-TLG----------------V-W	70
Lmig_OR63/1-203 ------------------------------------------------------------	0
Lmig_OR62/1-415 -------------------SLLKVWLAALAVGNAVEN-VLG----------------V-W	67
Sgre_OR62_/1-362 ----------------------------LAVGNAIEN-VLG----------------V-W	14
Lmig_OR65/1-398 -------------------HAFFAVVFASNLGNMAEA-AVG----------------L-W	86
Lmig_OR141/1-208 ------------------------------------------------------------	0
Lmig_OR54/1-217 ------------------------------------------------------------	0
Lmig_OR55/1-405 -------------------HAFTAAVLAVGVAHLAVA-ALG----------------I-W	64
Same_OR73/1-371 -------------------HAYTAAVLAVGVAHIAVA-AVG----------------I-W	101
Sgre_OR53_/1-353 ------------------------------VAHIAVA-AVG----------------I-W	12
Same_OR69/1-406 -------------------HAYTAAVLAVGVAHLAVA-SVG----------------L-W	59
Lmig_OR56/1-360 -------------------DAYTAAVLAVGVADLALA-SAG----------------L-W	64
Lmig_OR52/1-419 -------------------HCFTAFSLASSAVVIAMD-IVA----------------A-C	76
Same_OR48/1-483 -------------------RAYTAFSLSFSAAAIVMK-VVG----------------A-C	141
Lmig_OR51/1-408 -------------------RCFTAFNLSSSATIIVMN-VVG----------------V-C	74
Same_OR57/1-441 -------------------HLFSGTAFLLGVIHIGVA-IFG----------------S-Y	96
Lmig_OR61/1-429 -------------------YLLSGTAFLLGVMHIVVA-IFG----------------S-Y	92
Same_OR101/1-434 -------------------HAYTVFIFAMGLGGLAQD-LAS----------------V-Y	91
Lmig_OR50/1-415 -------------------HAYTVLVSAIGLAGLAQD-LAG----------------V-C	72
Lmig_OR53/1-370 -------------------SAFTAAVLVAAALHAAGA-FVG----------------L-C	61
Sgre_OR54_/1-216 ------------------------------------------------------------	0
Lmig_OR39/1-420 -------------------TIYTVWIYLTQWAVFALD-FMS----------------L-F	59
Same_OR2/1-447 -------------------TFYTAWIYLTQWAVFALD-SMS----------------L-Y	85
Sgre_OR39_/1-426 -------------------AIYTAWIYLTQWAVFALD-SMS----------------L-Y	63
Lmig_OR31/1-428 -------------------LLYTCWLFGSQLFMVAGQ-LAG----------------L-W	57
Sgre_OR32_/1-131 ------------------------------------------------------------	0
Same_OR84/1-429 -------------------LAYSAFIQLCSFAYIAMC-MVS----------------I-F	77
Lmig_OR49/1-430 -------------------LAYSAFIQLCSISYIVMC-MLS----------------I-F	77
Same_OR161/1-210 ------------------------------------------------------------	0
Lmig_OR138/1-184 ------------------------------------------------------------	0
Sgre_OR58_/1-185 ------------------------------------------------------------	0
Same_OR13/1-403 -------------------LLHTVMVQLCAIAYIAVG-VAS----------------I-Y	70
Sgre_OR59_/1-368 -------------------LLHTVMVQLCAVAYIAVG-VAS----------------I-Y	75
Lmig_OR47/1-449 -------------------PLYFGTVCTSMLHIGALA-ILR----------------S-Y	85
Same_OR7/1-448 -------------------PLYFGTVCTSMLHIGALA-IFR----------------S-Y	85
Sgre_OR43_/1-445 -------------------PLYFGTVCTSMLHIGALA-ILR----------------S-Y	81
Same_OR22/1-443 -------------------PLYFASVCGSLLNIIGLD-IVR----------------S-W	84
Sgre_OR42_/1-432 -------------------PLYFASVCGSLLNIITLD-IVR----------------S-W	72
Lmig_OR46/1-429 -------------------PLYFGSVCGSLLNIITLD-MVR----------------S-W	72
Same_OR118/1-416 -------------------PVYTGVLYLCFLSVLFAV-LEL----------------V-Y	57
Lmig_OR42/1-389 -------------------ALYTAALYACFAAVLLMA-LQL----------------A-Y	31
Lmig_OR41/1-454 -------------------AAYSAVAFLSQAVAAGMT-LHL----------------I-Y	64
Same_OR50/1-445 -------------------AAYTAVAFLSQVVAIDMT-LYH----------------I-Y	87
Sgre_OR45_/1-421 -------------------TAYTAVAFLSQVVAIDMT-LYH----------------I-Y	62
Lmig_OR48/1-426 -------------------PLYTASVYFCQSATIAMG-ALL----------------T-Y	56
Same_OR33/1-471 -------------------PLYTATIYFCQSATIAMG-IWL----------------T-Y	106
Sgre_OR44_/1-452 -------------------PLYTATIYFCQSATIAMG-IWL----------------T-Y	86
Same_OR125/1-338 ------------------------------------------------------------	0
Lmig_OR45/1-424 -------------------PLHLASVYLSQLANIAMA-LRL----------------M-Q	65
Same_OR23/1-440 -------------------PAYTATIYFSMLATIAMG-FLF----------------A-Y	80
Lmig_OR44/1-468 -------------------PLYTASIYFSMLATIAMG-FQF----------------A-Y	107
Same_OR120/1-421 -------------------PLYTASIFLSQGLCIALG-RLH----------------A-Y	67
Lmig_OR43/1-385 -------------------ALYTASVLASQAACIAMG-LRH----------------A-L	30
Lmig_OR27/1-399 -ILGEGPAD--LDRF-TRALCFFNT--------SLTWLLRLAHV------ALREKQFHAI	102
Lmig_OR25/1-256 ------------------------------------------------------------	0
Lmig_OR11/1-409 -----------VQR----RVAE----------------MDGDGR------SSGSVHLRWC	99
Same_OR77/1-418 -LWRGGTAE--IDRF-TLLLSTFNT--------VAAWLFRLGHI------AVHERQFHYL	110
Lmig_OR13/1-406 -X-XXXXXX--XXX---XXXXXXXX--------VSACLFRLGHI------SVHEHQLHYL	96
Same_OR19/1-409 -MLRESTRD--LDRF-MLMVSTFNS--------VIIWFLRMCHI------AIHEHQFHYL	100
Sgre_OR17_/1-410 -ILREGTRD--LDRF-MLMVSTFNS--------VTIWFLRMCHI------AIHEHQFHFL	100
Lmig_OR12/1-403 -IWREGARD--LDRL-TLVLSTFNT--------IATWLFRLGHI------AVHEHQFHYL	93
Sgre_OR16_/1-146 ------------------------------------------------------------	0
Same_OR91/1-429 -LWRNGTTD--LEVF-TLTVCILIT--------SCSWMIRLRHL------AAWEVEFQRL	131
Sgre_OR20_/1-319 ---------------------------------SCSWMIRLRHI------ASWEVEFQRL	21
Lmig_OR18/1-271 ------------------------------------------------------------	0
Same_OR152/1-285 ------------------------------------------------------------	0
Same_OR28/1-443 -LWRDGATD--IERF-TLSLSVLNT--------ASVVMIRLRHI------AAREADFHRL	140
Sgre_OR21_/1-359 -LWRDGAAD--LERF-TLSLSVLDT--------TSVFMIRLRHI------AALEADFHRL	55
Same_OR127/1-437 -LVREGAED--LARF-TITMSLCDT--------GTTWLYRLSHI------TIHESDFHRL	120
Same_OR44/1-387 -LFRGGTSD--LDSF-TLTLSLIDT--------QGTWLVRIRHI------AALQPQFHRL	113
Lmig_OR16/1-419 -LFRAGTAD--LDNF-TLTLSLIDT--------QGTWLLRIRHI------AAMEPHFHRL	114
Same_OR115/1-401 -MWRGGTAD--LDRF-TLLLSHCNS--------FTMWIVRLGII------AAHERDFHYL	122
Same_OR39/1-451 -MYREGTSD--FDRF-TLTVSVFET--------GSTCVYRRCHI------AWRERDFQKL	109
Lmig_OR15/1-386 -VCREGITD--FDRF-TITLSVFDT--------GNTWVYRRCHV------AWHERDFQKL	60
Same_OR42/1-400 -LYHQGTED--LDLF-ILILGIADT--------IAMWVFRMAHI------TLHESDFHKL	106
Sgre_OR15_/1-274 -LYHQGTED--LDLF-ILILGIADT--------IAMWVFRMAHI------TLHESDFHKL	49
Lmig_OR23/1-387 -LFRVGAGD--LDVF-TITIGVADT--------NIIWFCRMVHI------SVCERAFHKL	91
Same_OR31/1-404 -LYREGTED--LTAF-TMTLGVADT--------NIIWLFRMVHI------TLCERAFHKL	109
Sgre_OR12_/1-360 -LYREGTDD--LTAF-TMTLGVADT--------NIIWLFRMVHI------TLCERAFHKL	89
Same_OR100/1-245 -LYSEGTAD--LDVF-TLTLSVADT--------NGTWLFRMAHT------FVCERAFHKL	136
Sgre_OR11_/1-349 -LYSEGTAD--LDVF-TLTLSVADT--------NGTWLFRMAHT------FVCERAFHKL	77
Lmig_OR19/1-265 ------------------------------------------------------------	0
Sgre_OR13_/1-142 ------------------------------------------------------------	0
Sgre_OR10_/1-359 -LYREGTED--LDVF-TLTLSVADT--------DIIWLFRMAHA------IVCERAFHKL	88
Lmig_OR24/1-406 -LFRDGTAD--LDAF-TLTLSVVDT--------NTIWLFRMAHT------VACERAYHKL	110
Same_OR93/1-361 -LFRDGTAD--LDVF-TLTLSVVDT--------NTIWLFRMAHI------VMCERAYHRL	109
Sgre_OR80_/1-360 -LFRDGTAD--LDVF-TLTLSVADT--------NTIWLFRMAHI------VMCERAYHRL	89
Sgre_OR18_/1-337 ------------------------------------------------------------	0
Same_OR67/1-448 -MWQMGFED--FDYL-TLALCLLDT--------YITWISRLGHI------AKHERDFHRL	106
Sgre_OR19_/1-445 -MWQMGFDD--FDYL-TLALCLLDT--------YITWIARLGHI------AKHERDFHRL	106
Lmig_OR14/1-289 ------------------------------------------------------------	0
Same_OR122/1-343 -VCRQGTAD--LDVF-TLTLSVSDT--------TGTWLVRLVHI------AIREHDFHRL	90
Same_OR20/1-402 -MCREGTTD--LDVF-TLTLSVADT--------TAIWLVRLLHI------AMCERDFHRL	109
Sgre_OR14_/1-424 -MCRQGTTD--LDVF-TLTLSVADT--------TAIWLVRLLHI------AMCERDFHRL	134
Same_OR144/1-179 ------------------------------------------------------------	0
Lmig_OR17/1-389 -LVHDDTGD--MDVI-ILLISTINT--------ASIWIIRMVHI------AVFERDFHKL	90
Lmig_OR26/1-244 ------------------------------------------------------------	0
Lmig_OR20/1-398 -LFREGTED--LDVF-TLTLSVADT--------NGTWLFRLAHT------VACEAAFHKL	105
Lmig_OR22/1-404 -LFREGTED--LDVF-TLTLSVADT--------NGTWLFRLAHT------VACEAAFHKL	105
Lmig_OR21/1-394 -LVHDDTGD--MDVI-ILLISTINT--------ASIWIIRMVHI------AVFERDFHKL	98
Same_OR66/1-481 -LIADTPSD--LAEL-TMTAFEMTV--------PLTVVSKGVCC------ILQRDTIHNL	138
Lmig_OR113/1-286 -LLTDTPSD--LAEL-TMTAFELTV--------PLTVVSKGLFF------ILQRDTIHEL	98
Lmig_OR112/1-443 -LFIDTPTE--LTEL-TVCAYLFVI--------ITANFVKAFCL------LLQQGTLHEL	97
Same_OR61/1-402 -LFVDTPTE--LTEL-TVCAYLFVI--------ITANFVKACCL------LLQRNTLHEL	62
Sgre_OR99/1-348 -LFIDTPTE--LTEL-TVCAYLFVI--------ITANFVKACCL------LLQRNTLHEL	118
Lmig_OR114/1-372 -LCLDTPQE--LAAV-ADYGYAVFH--------LSAVTVKVACF------ILQRSTIEEL	48
Lmig_OR137/1-226 -LCLDTPQE--LAAV-ADYGYAVFH--------LSAVTVKVACF------ILQRSTIEEL	97
Lmig_OR115/1-286 ------------------------------------------------------------	0
Same_OR46/1-449 -LCMDTPEE--LTAL-TDCGYSLLR--------LSAITVKVACF------ILQRTTLQEL	110
Sgre_OR100/1-453 -LCVDTPED--LTAL-TDCGYSLLR--------LSAIAVKVACF------ILQRTTLQEL	113
Same_OR94/1-344 ------------------------------------------------------------	0
Lmig_OR91/1-368 --------G--GSAL-AVHAYYCTV--------LLANTAKTLVF------AACRHSLGRA	35
Lmig_OR104/1-469 -LLLDPPAD--AEGQ-RETFFYIMA--------SFTWTVRGVFF------MLERTRHEKL	125
Sgre_OR83_/1-296 -------------------------------------WVKAVFF------MLDRTRLEEL	17
Lmig_OR106/1-465 -SVVLDPPP--MDSV-LEVVLTLAS--------SVTWGVRNVAI------LVRQNRLQNL	123
Lmig_OR105/1-450 -QLVLEPLP--LEEI-LDAVFTCAC--------SFTWGIRVMVI------RLRQRRVQQL	108
Same_OR8/1-450 -IIVDPPPD--FDSI-GEAVFTTAC--------SFTWGVRIVSI------LVRQNRVQQL	109
Same_OR5/1-502 -EIGIDPPP--LDVI-LEAIVTIAC--------SFTWGVRMVSV------LVRQSRVQQL	161
Sgre_OR110/1-394 -EIVIDPPP--LDVI-LEGIFTIAC--------SFTWGLRMVSV------LVRQSRVQQL	52
Sgre_OR116/1-143 ------------------------------------------------------------	0
Same_OR106/1-401 -------------TL-LVVAMFG-----------TTAVMKL--C------LEQVDDLEEL	78
Lmig_OR101/1-326 -------------MS-E-GIFICTT--------VIVSTARMLYF------LAYRMRLQRL	50
Lmig_OR94/1-413 -LVMDTPED--LPQL-SFTAYTTLT--------CFGLIAKLVSF------SLDGARLTRL	94
Lmig_OR135/1-247 ------------------------------------------------------------	0
Same_OR32/1-437 -LIMDTPSD--LPQL-SFTAYNSLT--------VIGLTAKVVSF------PLEGARLSRM	98
Sgre_OR106/1-265 ------------------------------------------------------------	0
Same_OR178/1-225 -----------------------MT--------DIGLTSKMFSF------SLDGTRVTEL	23
Same_OR75/1-455 -IIMDTPTD--LPRL-SFIAYNCLT--------YIGLASKMFSF------SLDGQRLTEL	120
Sgre_OR105/1-349 -----------------------------------------FSF------SLDGHRLTEL	13
Same_OR24/1-457 -ITMDTPSN--LPQL-SFIAYNCLT--------DAGLTCKMFSF------SLDGQRLTEL	108
Lmig_OR95/1-435 -ITMDTPSD--LPQL-SFIAYNCLT--------DAGLTCKMLSF------SLDGCRLTEL	96
Lmig_OR96/1-419 -ITMDTPSD--LPQL-SFIAYNCLT--------DAGLTCKMLSF------SLDGRRLTEL	70
Same_OR41/1-427 -FLNCRFDS--LDLL-ATNVFLFSG--------MGGVSLKALLF------ALDKRRFDRL	107
Lmig_OR93/1-376 -FLSCRFDS--LDLL-ATNIFLLSG--------MAGVSSKALLF------VLDRERFELL	64
Same_OR21/1-313 --------------------------------------------------MGQRGHHHLL	10
Lmig_OR103/1-425 -MAGRSCSS--PASY-SKYFHDAPVSGHLGFVKTLDWKGFYRSVNHYEASAANGAESAGR	81
Same_OR111/1-447 -MLVDTPED--PAAF-REVFFLCSC--------CFSWTVRVVTF------MLHRKRLQRM	99
Sgre_OR113/1-175 ------------------------------------------------------------	0
Lmig_OR102/1-451 -MLIDRPED--PADF-REVFFICSC--------GVSWSVKVVAF------LLQGDRLERM	99
Same_OR3/1-473 -MLFDTPTD--PEVF-REVFFICTC--------GFSWFVKMVSF------LVQWRRLQRM	131
Sgre_OR112/1-303 ------------------------------------------------------------	0
Same_OR37/1-423 -LIMDTPDD--LEVL-TINAFACMT--------TLGMIVKVVSY------VLDRGSFNAL	94
Sgre_OR107/1-426 -LVMDTPDD--LEVL-TINAFACMT--------TLGMIVKVVSY------VVDRGSFNAL	96
Same_OR71/1-397 -VLMESARD--LKSL-SDAFFVIAT--------SVSVSSRIFLL------TGQKDLMQEL	59
Sgre_OR111/1-155 ------------------------------------------------------------	0
Lmig_OR108/1-446 -LAVDTPTD--PETL-RDVLFTSTC--------GLAWASRMVLF------MKQGVRLQRL	98
Lmig_OR107/1-445 -LAVDTPTN--PETL-RDVFFQTTC--------SGAWAIRTVLF------MQQRDRLQRL	96
Sgre_OR108/1-379 --------------------FQCTN--------CSSWTIRIVLF------MQQRVRLGRL	26
Same_OR102/1-465 -LVVDTPTD--PETL-RDVFFQTTC--------SFAWGLRTVLF------MQQRARLGHL	113
Sgre_OR109/1-163 ------------------------------------------------------------	0
Lmig_OR92/1-439 GAGGDEESE--AQQT-TVALFIVGT--------IIGMLVKIWSF------MGQRGRMQVL	123
Same_OR160/1-227 ------------------------------------------------------------	0
Sgre_OR102/1-376 GGG-DEDEE--ARQT-SVAIFIVGT--------VIGMLVKIWSF------MGQRGRMQLL	67
Lmig_OR109/1-400 -LCADKPRQ--TERA-SVTAFLFSV--------SIINFVKAVSL------LRHRSRLRRL	58
Sgre/1-142 ------------------------------------------------------------	0
Lmig_OR110/1-454 -LYLDPPEE--TEKA-SQVAFLMTV--------SVANAMKGFSM------VQQRARLQQV	102
Same_OR59/1-453 -FYLDPPEE--TEKA-SQAAFLLTV--------SIPNAVKGISL------TRQRTRLQQV	102
Sgre_OR82_/1-342 -FYLDPPEE--TEKA-SQVSFLLTV--------SIPNTVKGISL------TRQRTRLQQV	66
Same_OR105/1-451 -LTTEHSHD--LLDL-TWNVFILFA--------SSLVFVKVACF------VHQRAAMQEV	96
Lmig_OR116/1-395 ----EPADD--LLDL-TWTVFILFG--------GAIVFVKMVCF------VHQRAVMQEA	39
Lmig_OR99/1-373 -----------------MNAYVCAM--------GALLSVKVAAF------LWHRERLWQL	29
Same_OR34/1-399 -LAFQPPRD--LERL-AMNAYVCAQ--------GTLLSVKVAAF------LWHRKRLRQL	56
Sgre_OR114/1-421 -LAFQPPRG--LERL-AMNAYVCAQ--------GTLLSVKVAAF------LWHRKRLRQL	88
Same_OR76/1-394 -LLAEPWRP--LEEL-AIAALIFVT--------GSSFTFKGAMF------LRYRPRLLQL	58
Lmig_OR98/1-401 -LLAEPWRP--LEEL-AIAALIFVT--------SASFTFKFAMF------LRYRPRLLKL	64
Lmig_OR97/1-432 -LCAEPPAV--YEEL-IAVIFILVA--------SVSWTFKATAF------VGQRRRLQAL	96
Same_OR14/1-398 -LCADPPAV--YEEL-IAVIFILVA--------SVSWTFKLRRR----------------	90
Sgre_OR117/1-387 -LCADTPAV--YEEL-IAVIFILVA--------SVSWTF---------------------	81
Sgre_OR115/1-338 -LWAAPGRS--LERL-AADAYVGVT--------GIAMTVKVSAF------LWHRSRLQRL	97
Same_OR164/1-223 ------------------------------------------------------------	0
Lmig_OR134/1-244 ------------------------------------------------------------	0
Same_OR95/1-441 -LWVAPAAK--LEEL-AVEVFVCIT--------GVAMTVKVAAF------LWQQERTQRL	93
Sgre_OR119/1-490 -LWVAPAAK--LEEL-AVEVFVCVT--------GVAMTVKVAAF------LWQQEQTQRL	141
Same_OR54/1-434 -LIMADDVD--LEEI-TTCGLVIVS--------TVAILIKAICF------VHQRSTLQQM	83
Sgre_OR101/1-306 ------------------------------------------------------------	0
Lmig_OR111/1-291 ------------------------------------------------------------	0
Same_OR162/1-271 ------------------------------------------------------------	0
Sgre_OR118/1-176 ------------------------------------------------------------	0
Lmig_OR131/1-473 -LLIHPPAE--LEEV-ALCSFIATI--------CSGFTIKHSER------IIVAKVDRIP	99
Same_OR29/1-362 -LYMDPPED--LVEF-ALCSFSFII--------SDGVFIKTAIF------IADRGMLHQM	120
Same_OR92/1-174 ------------------------------------------------------------	0
Lmig_OR133/1-425 -LCVDTPDQ--FEDV-ALCAFITNV--------VAAILVKAVML------VARGQRLRRL	92
Lmig_OR117/1-256 ------------------------------------------------------------	0
Lmig_OR119/1-406 -LLMDRPRE--LDEL-GACIFIVTM--------LAEVFFKMLCF------VVQRPTLHKL	100
Lmig_OR118/1-411 -LVMDCPRE--LEEL-SACIFSATM--------LCEVFFKMVFF------VLKVPTLHKL	99
Same_OR131/1-359 -LVMDRPRE--LEEL-CACIFSVTM--------LCEVFFKMVCF------FLQGSTLRQL	100
Sgre_OR98/1-157 ------------------------------------------------------------	0
Lmig_OR120/1-420 -LYMEPPED--LVEF-ALCSFSFII--------SDGVFVKTAIF------IADRGMLHQM	82
Sgre_OR97/1-281 ------------------------------------------------------------	0
Lmig_OR126/1-429 -LVFDTPDQ--FEDI-TLCGFNIDI--------VSLDLLKGVLF------VVQGAPLREL	94
Same_OR81/1-435 -LLIDPPAE--LEEV-VLCSFIASI--------CTGFLIKAAFF------IGAGDTLNRL	102
Lmig_OR128/1-276 ------------------------------------------------------------	0
Sgre__KY965012.1_/1-404 -LVLDPPQQ--LEDI-ALCCFVIVL--------CSGFLAKVAFF------IYKSDALREL	99
Sgre__KY965013.1_OR96/1-375 -LVKETQQQ--LEDI-SLCCFVIVI--------CFGYFSKVAFF------IYKGGALREL	77
Same_OR26/1-438 -LIIDPPEQ--LEDI-SLCCFVIVI--------CFGYFIKVAFF------IYKRDALREL	99
Sgre__KY965011.1_/1-419 -LIIDPPEQ--LEDI-SLCCFVIVI--------CFGYFIKVAFF------IYKRDALREL	105
Same_OR70/1-460 -LIMDTSQE--LDEM-ALCCLVIFV--------SFGFVTKVSFF------IYESNTLHHL	120
Lmig_OR130/1-435 -LIMDTPSE--LEEI-TLCCFVIFL--------CSGFIIKSALF------IYQGDILKEL	99
Sgre__KY965009.1/1-353 -LIMDTPSE--LEEI-TLCCFVMSI--------APGFLTKAVLF------IYQGDTLKHL	47
Same_OR121/1-358 -LIMDIPPE--LEEI-TLCCLVIFI--------CSGFLIKAAFF------IYQGASLKRL	130
Lmig_OR129/1-440 -LLIDPPPE--IEEI-AMCYLLIFA--------CTGFFSKAAFL------IYKGETVWKL	101
Same_OR72/1-464 -LIIDPPPE--LEEI-AMCYLLIFA--------CTGFLTKAAFF------IYKGDTMKEL	126
Sgre__KY965010.1_/1-410 -LIIDPPPE--LEEI-AMCYLLIFA--------CTGFLTKAAFF------IYKGNTMKEL	100
Lmig_OR139/1-215 ------------------------------------------------------------	0
Same_OR88/1-428 -LCVDTPQE--LEEL-AQCFCIAIV--------CGLLWTRVALF------IEHGTTFRQL	99
Sgre_OR103/1-145 ------------------------------------------------------------	0
Same_OR82/1-432 -LCADFPEE--LEEL-VLCSYMFII--------CSGSLIKVALL------IGEGGTLREL	99
Sgre_OR90_/1-397 -LCADFPEE--LEEL-VLCSYMFII--------CSGSVIKVALL------IGEGGTVREL	63
Lmig_OR127/1-437 -LCGDFPEE--IEET-AHCSYICIV--------CFGCIVKAVLF------VMEGDTVREL	101
Same_OR62/1-428 -LCGDFPEQ--IEEM-AHCCYIFIV--------CFGSIVKAVLF------IVEGGTLREL	99
Sgre__KY965008.1/1-357 -LCGDFPEE--IEEM-AHCCYIFIV--------CFGSIVKAVLF------IVEGGTLREM	99
Same_OR89/1-435 -LTMDPPDE--LEEL-AMCGFVAFI--------TSGMLVKAALF------VHGVSALRQL	96
Sgre_OR89_/1-339 -LTMDPPDE--LEEL-AMCGFVALV--------AGGMLVKAALF------VHGGRALRQL	68
Lmig_OR132/1-278 ------------------------------------------------------------	0
Same_OR124/1-463 -LCVDPPQP--LEEV-TLCGFVACM--------DFGFLIKAALF------IKQGATMHQL	123
Sgre_OR88_/1-431 -LCVDPPQP--LEEV-TLCGFVACM--------DFGFLIKAALF------IKQGATMHQL	123
Lmig_OR121/1-409 -LCVDPPPQ--LEQL-TLCSLVSSI--------CTGFIIKAAFF------LAFGGTLRQT	72
Same_OR103/1-438 -LYVDPPEE--LERI-TLCSLATSI--------CIGFLFKAALF------VAQGATLRQT	99
Lmig_OR125/1-345 -LYVDPPEE--LEQI-TLCSLVTSI--------CMGFLFKAALF------VAQGETLRQT	76
Same_OR15/1-436 -LCADPPEE--LEQI-TLCGLVGSA--------CVGYFFKAGLF------VVQGGTLRHT	99
Sgre_OR86_/1-386 -LCADPPEE--LEQI-TLCGLVGSA--------CVGYFFKAGLF------VAQGGTLRHT	99
Same_OR119/1-437 -LIADPPEE--LEQI-ALCSLVATI--------GVGFFVKAALF------MAQGGALRHT	99
Sgre_OR85_/1-382 -LIADPPQE--LEQI-ALCSLVATI--------GVGFFVKAALF------MAQGGTLRHT	109
Lmig_OR123/1-439 -LYADPPEE--LEQI-ALCGLVASL--------CIGFFFKALLF------MVLGGTLRQT	99
Sgre_OR87_/1-313 -------QE--LEQL-TLCCLVVSI--------CVGFLCKVALF------VAQGSTMRES	36
Lmig_OR124/1-407 -LCADTPQE--IEQL-TLCTLVASI--------CVGFICKTALF------VIQGDTLQQT	78
Lmig_OR122/1-266 ------------------------------------------------------------	0
Same_OR112/1-401 -LYMDPPED--LEQI-ALCTLVATV--------GAGFIIRAVLF------MAQGGTLRQT	62
Sgre_OR84_/1-416 -LYMDPPED--LEQI-ALCTLVATV--------GAGFIIRAVLF------KAQGGTLRQT	79
Same_OR141/1-161 GGGGDDDEE--ARQT-SVAIFIVGT--------VIGMLVKIWSF------MGQRGRMQLL	121
Same_OR85/1-159 DPPE----D--LVDS-ALCSFAFII--------TDGVFIKTAIF------IADRGMLHQM	113
Same_OR148/1-176 DTPS----D--PAIF-REVFFLCTC--------TFSWTIRLVTF------MLYRKRLQHM	111
Lmig_OR1/1-455 HNWG----D--MLST-TDAVNTFVI--------YLATSHKYFRL------IYHEKDLKKL	94
Same_OR80/1-317 HNWG----D--MLST-TDAVNTFVI--------YLATSHKYFRL------IYHEKDLKKL	94
Sgre_OR1_/1-473 HNWG----D--MLST-TDAVNTFVI--------YLATSHKYFRL------IYHEKDLKKL	110
Lmig_ORCO/1-445 QRSG----D--VNEL-AANTITVLF--------FLHPVTKFGYF------AVRSKAFYRT	97
Same_ORCO/1-486 QRSG----D--VNEL-AANTITVLF--------FLHPITKFAYF------AVRSKAFYRT	98
Sgre_ORCO/1-450 QRSG----D--VNEL-AANTITVLF--------FLHPITKFAYF------AVRSKAFYRT	98
Mse_ORCO/1-473 MYAD----E--VNEL-TANTITVLF--------FAHSIIKLGFL------AFTSKSFYRT	105
Agam_ORCO/1-478 TNAD----D--VNEL-TANTITTLF--------FTHSVTKFIYF------AVNSENFYRT	102
Dme_ORCO/1-486 LNAE----E--VNEL-SGNTITTLF--------FTHCITKFIYL------AVNQKNFYRT	104
Lmig_OR140/1-240 ------------------------------------------------------------	0
Same_OR153/1-259 ------------------------------------------------------------	0
Sgre_OR9_/1-160 ------------------------------------------------------------	0
Same_OR157/1-286 TERA----S--ITAF-L-----FSV--------SVINLIKAVSL------LMQWRRLRRL	98
Lmig_OR2/1-449 NNSG----D--IADI-TANLPVTTI--------IFSSTYRLFFF------TLHRDRYQAI	101
Same_OR6/1-447 ENHS----D--IADI-TANLPITTI--------VFSSAYRLFFF------TLHRDRYQAI	101
Sgre_OR2_/1-438 ENHS----D--IADI-TANLPVTTI--------VFSSAYRLFFF------TLHRDRYQAI	91
Lmig_OR3ok/1-426 LNIA----D--VQQL-GKNLPISSL--------VGGSWYRLSYF------TMRRDAYWRL	113
Same_OR58/1-409 LNIA----D--VQQL-GKNLPVSSL--------VGGSWYRLSYF------TLRRDAYWRL	98
Sgre_OR3_/1-380 LNIT----D--VQQL-GKNLPVSSL--------VGGSWYRLSYF------TLRRDAYCRL	68
Lmig_OR5/1-413 SGAA----E--LYRF-IYNFSVVDL--------HLQGMGKWAVM------VARRRRYTAL	118
Same_OR55/1-425 SGPT----E--LYRF-IYNFSVVDL--------HLQGLGKWAFM------VARRRRYTRL	122
Sgre_OR79_/1-158 ----------------------------------LQGLGKWAFM------VARRRRYTRL	20
Lmig_OR4/1-430 ARGG----G--VDRL-IHHLSVLGI--------HLDSFWKWLFM------LTQRRRLTCL	120
Same_OR74/1-432 AANG----D--IDRL-IHDVSVLGI--------HLDTFWKWLFM------LTQRRRFIQL	122
Sgre_OR4_/1-325 AANG----D--IDRL-IHDMSVLGI--------HLDTFWKWLFM------LTQRRRFIQL	121
Same_OR142/1-140 QAGA----D--LDQA-TLALCVAST--------MCVAICKVLNI------LRSEQLFLRL	120
Same_OR139/1-185 LGTE----D--VDVF-ILLISTVDT--------ATIWIFRMVHT------AVFERDFHKL	114
Same_OR145/1-155 DGAT----D--LEEL-TLTLCVLNT--------TITFIFRLRHI------AAWQSEFQRL	128
Same_OR140/1-138 TARG----D--VNSI-SYTLLHTLE--------VFSGMVKAGLF------FSKRRSFYRL	107
Same_OR17/1-399 QYWG----G--ELSHTTINACIILL--------VAVALCKASSL------VSLRRPIIQL	107
Lmig_OR8/1-442 VLWG----F-----------------------------EKFRYF------LYGCKTREYT	147
Lmig_OR38/1-380 --MK----E--IRNL-TISNANNSM--------KVRHAYRLGIN------SEGDRSDDGL	37
Sgre_OR57_/1-139 YNLS----D--IDQV-TGALSTILP--------MSGGLANGLFL------MRRRPAICRM	127
Sgre_OR81_/1-232 HFAG----D--MKAA-TEDMCLLCA--------FVTTSYKLLVI------LLRRTQIVRF	98
Sgre_OR78_/1-243 HFWG----D--LLNV-TMSTCLMFT--------YSMAIVKVIVF------LRMRSSAEEL	53
Sgre_OR77_/1-322 HFWG----D--ILSV-TTNACVTFT--------YAMSTFKFIVL------LKMRPLTNKL	104
Sgre_OR41_/1-393 LLWG----D--MTEI-TYAVVTAVC--------CFNGVYKMVHC------FKHGGTYSRL	124
Same_OR155/1-155 ------------------------------------------------------------	0
Same_OR97/1-429 SYTG----D--FSRA-VLNICAMAT--------FFANVCKMFHF------QFRKSDYFHL	100
Lmig_OR37/1-389 CKPG----G--IIP--VVELVIPDA--------MKRTGCGLL-Q------ADALCDYFRL	51
Sgre_OR5_/1-159 ------------------------------------------------------------	0
Lmig_OR85/1-430 AQWA----RGDITSF-SMNAYVCFA--------IFAAQIKVSTF------GYWGGPQ-RL	108
Lmig_OR84/1-426 GHWA----N--LPTV-STSVCLTLT--------TSCTIFKALVF------LRQRRRVDAL	97
Same_OR167/1-247 ------------------------------------------------------------	0
Sgre_OR30_/1-318 ------------------------------------------------------------	0
Same_OR68/1-313 ------------------------------------------------------------	0
Lmig_OR83/1-434 GHWD----H--LPTV-ATSVCLIVT--------SICTLFKASSF------ALRRGRVDSL	97
Lmig_OR81/1-403 GHWD----D--LQTV-FTSLCFDLT--------VTCTIIKGSIF------VAQRGSLDAL	66
Same_OR4/1-434 GHWD----D--LQTV-FTTLCFAFT--------VTCTIIKGTIF------VLQRESMDAL	98
Sgre_OR29_/1-438 GHWD----D--LQTV-FTTLCFAFT--------VTCTIIKGTIF------VLQRESMDAL	101
Lmig_OR82/1-168 ------------------------------------------------------------	0
Same_OR38/1-446 GHWD----N--LPVV-STSLCFVLT--------ITCTFIKAVIF------VTQRPRVDAL	113
Sgre_OR31_/1-442 GHWD----N--LPVV-STSLCFVLT--------ITCTFIKAVIF------VIQRPRVDAL	107
Same_OR49/1-427 HVWG----D--LYST-SLCVYLTLA--------VLSAWFKMVQF------YLARPKVDAL	103
Lmig_OR90/1-426 HVWG----D--LYST-SLCVYLTLA--------VLSAWFKMVQF------DLARPKVDAL	103
Same_OR134/1-346 HFWG----D--MLSV-AMNACLIFT--------YLAASLKAVAF------VTMRHFAGTL	88
Sgre_OR24_/1-274 ------------------------------------------------------HFADTL	6
Same_OR117/1-226 ------------------------------------------------------------	0
Same_OR158/1-239 ------------------------------------------------------------	0
Same_OR109/1-248 HFWG----D--ILSV-TTNACVTFT--------YTMAIFKLLVV------LTMRRSAEHL	41
Lmig_OR86/1-409 HFWG----D--ILSV-TTNACVTFT--------YTMAMFKLLVV------LIMRPSAEYL	106
Sgre_OR25_/1-182 ------------------------------------------------------------	0
Lmig_OR88/1-426 HYWG----H--MLGV-TMNACLMFV--------YLMNIVKIVSL------LKMQPSAEEF	107
Same_OR83/1-428 HYWG----H--MLGV-TMNACLMFV--------YLMNVVKIIAL------LKMQPSAEKL	109
Sgre_OR27_/1-229 ------------------------------------------------------------	0
Lmig_OR87/1-425 HYWG----H--MLGV-TMNACLMFT--------YVMNSIKIVAF------LKMRPAIDQF	116
Same_OR60/1-428 HYWG----H--MLGV-TMNACLMFT--------YVMNIIKIVAF------LRMRPAIDQF	108
Sgre_OR26_/1-392 HYWG----H--MLGV-TMNACLMFT--------YVMNSIKIVAF------LRMRPAIDQF	71
Lmig_OR89/1-306 HFWG----D--LLSA-TNNACVTSS--------YSMAVFKFFAF------RAMRPSVEHL	61
Same_OR114/1-370 HFWG----D--ILSA-TNNACVTSS--------YSMAVFKFFAF------RVMRPSAERL	64
Sgre_OR28_/1-213 ------------------------------------------------------------	0
Same_OR116/1-324 HFWG----D--ILSV-TTNACVTFT--------FGMAIFKFIVF------LKMRPLTNKL	44
Same_OR45/1-419 HFWG----D--IISI-TNSVCVTFV--------YILAIFKLVIL------LKMRRLTDEL	108
Sgre_OR76_/1-393 HFWG----D--IISI-TNSVCVTFV--------YILATFKLVVL------LKMRGLTDEL	108
Same_OR63/1-309 ------------------------------------------------------------	0
Lmig_OR6/1-338 ------------------------------------------------------------	0
Lmig_OR29/1-409 HFRG----E--LRTA-TEVACLLFA--------FATTCYKLLAV------LLRRRRILRF	70
Same_OR165/1-288 ------------------------------------------------------------	0
Sgre_OR40_/1-200 ------------------------------------------------------------	0
Same_OR159/1-228 ------------------------------------------------------------	0
Sgre_OR6_/1-256 ------------------------------------------------------------	0
Sgre_OR38_/1-278 ------------------------------------------------------------	0
Same_OR47/1-429 WGRA----G--LAVV-SLNVCVMTT--------IAAGICKAAAF------LWQLDTARQL	107
Lmig_OR28/1-308 ------------------------------------------------------------	0
Same_OR56/1-420 FFWG----D--MDKI-TLDICLLIA--------AVLGVIKIVTF------LRKKESFFRI	95
Lmig_OR30/1-302 ------------------------------------------------------------	0
Same_OR98/1-441 YFRA----D--MDKI-TLDICLTVT--------VVMGVIKGAVI------VAHKEQFFSI	106
Sgre_OR37_/1-265 ------------------------------------------------------------	0
Lmig_OR33/1-472 YFWG----D--TNRI-LQDVCLLIT--------TILGLFKFFTF------VARQEQVFRI	162
Lmig_OR32/1-240 ------------------------------------------------------------	0
Sgre_OR36_/1-189 ------------------------------------------------------------	0
Same_OR25/1-423 YFWG----D--ANRI-IQDVCLLVT--------TILGLFKFFVF------VIKQEDVFKI	114
Sgre_OR35_/1-358 YFWG----D--ANRI-IQDVCLLVT--------TILGLFKFFVF------VIKQEDVFKI	124
Lmig_OR35/1-409 HFWG----D--MDKI-THDVCLMIS--------IILSITKFFIF------NFKEREVFRL	97
Same_OR129/1-394 YFWG----N--LDKI-THDTCLLIT--------TIQCLIKFFTF------VLRQQDFFRV	100
Same_OR36/1-414 HFWG----N--IDKI-THDTCLMIS--------IILSLIKFFSF------VLRQEEFFRM	100
Sgre_OR33_/1-390 HFWG----N--IDKI-THDTCLMIS--------IILSLIKFFSF------VLRQEEFFRM	75
Same_OR51/1-442 YFRG----N--MDKI-THDTCLLIT--------TILGLVKFFTF------VLKQEDFFRM	128
Lmig_OR34/1-412 FFWG----N--IDKI-THDTCLLIT--------TILGLVKFFTF------VLRQEDFFRM	97
Lmig_OR36/1-430 HFWG----D--VGKV-THDVCLMVT--------VVLGLIKFGVF------SLRKDDFFRI	101
Same_OR53/1-375 HFWG----D--VGKV-THDVCLMVT--------VVLGLIKSYVF------CRRKVDFFRI	61
Sgre_OR34_/1-385 HFWG----D--VGKV-THDVCLMVT--------VVLGLIKSYVF------CRRKGDFFRI	70
Lmig_OR9/1-328 ---------------------------------------KLSLS------TLRPRRYRRL	15
Same_OR87/1-409 GIGG----D-DMLTL-SLNTCVMLS--------NAVAIYKLVLS------TVWPGRYRSL	100
Sgre_OR22_/1-404 GIGG----D-DMLTL-SLNTCVMLS--------NAVAIYKLVLS------TLWPGRYRSL	100
Lmig_OR10/1-390 RQAG----S-DLDQA-TLALCVAST--------MCVGMCKILNI------LRSEHLFLKL	91
Sgre_OR23_/1-216 ------------------------------------------------------------	0
Sgre_OR8_/1-453 QYWG----G-ELSHT-TINACIILL--------VAVALCKASSL------VSLRRPIIQL	107
Lmig_OR3/1-414 GTRA----D-IQVTA--VLVGVTSS--------YVGAIFKMFTL------CYKRSQVSGL	113
Lmig_OR7/1-413 GTRA----D-IQVTA--VLVGVTSS--------YVGAIFKMFTL------CYKRSQVSGL	113
Same_OR113/1-387 EARP----D-IQVTA--VLVGVTSS--------YVGAVFKMLTL------FLKRSQVCQL	64
Sgre_OR7_/1-167 ------------------------------------------------------------	0
Lmig_OR73/1-325 CTWG----D--MEQT-TLALMATST--------NCNGLVKMAFF------LRDRRRYQAL	106
Same_OR27/1-414 FTWG----D--MEQT-TLVLMAIST--------NCNGLVKMGFF------LWDRRLYYSL	110
Sgre_OR74_/1-415 FTWG----D--MEQT-TLVLMATST--------NCNGLVKMGFF------LWDRRLYYSL	110
Lmig_OR77/1-412 FYWG----D--MEET-TLLLTSSVS--------NGCGTVKLAVV------MRNQRQYHAL	106
Same_OR1/1-411 FYWG----D--MEET-TLLLTSSVS--------NGCGTVKMAVF------MRNQRQYFAM	106
Sgre_OR67_/1-412 FYWG----D--MEET-TLLLTSSVS--------NGCGTVKMAVF------MRNQRQYFAM	106
Same_OR90/1-381 YCWG----D--MEET-TLVLTSTFT--------IGCGTVKMAFF------MHNQRQYYAL	94
Lmig_OR75/1-411 FCWG----D--MEET-TLLLTSTFT--------IGCGSAKMALL------LARRGRYRAL	106
[truncated: 4,801 more rows]
