# Supplementary material for: Identification and analysis of odorant receptors expressed in the two main olfactory organs, antennae and palps, of Schistocerca americana
Source: Sci Rep. 2022 Dec 31;12:22628. doi: 10.1038/s41598-022-27199-3 (PMC9805433; doi:10.1038/s41598-022-27199-3)
Supplement: Supplementary file 6 — Supplementary Information 2. [file 41598_2022_27199_MOESM6_ESM.txt]

>gi|1844531958|gb|MT072639.1| Ceracris kiangsu odorant receptor 90 mRNA, complete cds
ATGTTCGAAAGCGAGGTTGACGTCTCAGCAAAGGAGGAGCATGTGGCGGGTGAGGAGGATCCGGACAAGG
AGCTGGAGTTGCGCGTGCAGCAGGAGTTCGGGATGTACTGCCGGCTGATGTCTCTGGGCGGCGTCTGGCC
GACGGGCGGCGCGGAGCCCGCGTGGAGGAAGGCGGTGCGCTGGCTGCTGCTGGCCAACTCGCTGCTGACG
ACGGCGGCGCTGGCCAGGGAGGCGGCGCTGGCGGCCGCGCGCACCAGCGGGCTCACCGACTTCGCCTGCC
GCTGCGCCTTCGTGGTGGCGCTGGGCTCCAACAACGTCATCATGCTGCTGATGGCGCGCCACCACGGCCG
CCTGCGCCGCCTCATGGCGTGGGCAGTCACCATCCGGCCGCGCGCCTCCTGCCGCCGCCTGCAGCGCAAC
GCGAGGGCAGGCGCCACCGCCATGGCAGCGCAGGTCCTCCTCTGGCTGGCCGGCTGCTTCTGCATAGGGC
CGCACGCGCTGCTGCTGGACATCTCGTACCCGGTGGACGGGCTGGTGGCCGGCCGCGCCAGGCAGGTGCT
GCTGCTGCTGGACCAGGCGGCCGTGGCCTTCAACCACCTGTGCTCCGTCGCCTCCTTCTCCACCATGTTC
GCGCACTTCGTCTACATAGCCTGCCAGCACCTGCAGCGATCCATGGACGACCTCACCGCCGACAACTGCG
ACATCGCCGCCGTGGTGCGCCACCACCAACAGACACTGAGATACATCAAAGGAATAGAAGATGTATACTG
CATTATCATGTTGTGGGTTTTCCTACCGATGATGGCAGTTATGTGTCTCATCATGTTTGTCGTCCTTAAG
ATGACATCAGTGGATATCGAGTTCCTTGAGATGCTGGCGTTCTTTCTCATTTACTTCATCACCAACGGAG
TCATTTCCATATGTGGCAGTATGTTGACTTCCAAGGCGGAGCGCGTGGTGTTGGCGGCGTACAGCAGCGC
GTGGCCGGAGCGCGGGCGCGGCTTCAGCGGCGCGGTGCGCGTCGTGATGGTGCGCTTCCTGCAGCCCGCG
CAGCTCACCGTCGCCAAGTTCGTGCCGCTCTCCATCAACACCTTCTCCAAGTTGGTGCAGGAGTCGTTCT
CGTACCTGATGGTGATGCTGAGCCTCGTCAATGAGAAGGACAGTGAGCCGCAGCCCGCGGTCGTCCTGGA
AGCTGCCTCCAACCACAGCGCCCACTACTAG

>gi|1844531904|gb|MT072638.1| Ceracris kiangsu odorant receptor 89 mRNA, complete cds
ATGGAGCGCATGCAGAGAGCGGTGGAGGGGCGAGACGGCGGTGGGCAGCCGCGCGCGCTGTGCGGCCACG
TGGTGTACCTGGCCGTGGCGGGGCTGTGGCCGCGAGCGCGGGGCGCCCTCTACGTGTGGCATGCGGCGCT
GGTACAGGCGTGCGCCGCCTGCTACGTGGCCCTGGGGCTGGCCAGCGTCCACAGCGCCCGCGGCGACGTC
GACGCCATCTCGCACACGCTCATGCACACGCTCGAGGTCGTCTCGGGCATGGTCAAGGCGGGGCTGTTCT
TCGGCAAGCGGCGGGCCTTCTACCGGCTGGTGCACGACCTGCACGCGCTGGTGTCCGCCGACTGGGAGCG
CCCGGAGCTGGCGCGCGCTCGCCGGCGGGCCCGGCGCATGACGGTCTCGCTGAGCGTCTACATCTACGCG
CTGATCCTGCTGTGGCTGCCGGCGCCGCTGCTGGTGGCAGGGGAGCGGAGGCTGCTGCCCGTGGTGCAGA
TCCACGGCGTGGACTGGTCGCGGCGGCCGGGCGCGTACGCCGCGCTGTACACTCTGCAGTGCGTGGTGCT
GCTGACGCAGGTGCCCGTCGTCATCGGGCTGGACTGCTTCTTCGTGGCGGCCATGCTGCACGCGGGGGCG
CTGCTGCAGCTGCTGGGCCGGCGAGTCTCCGGGCTGTGGCTCTCTGGTGACGCGGAGGCACCTGTCGACG
GCGGTTACGATACTCAGCAGGCGCTGTATGCTGACCTCTGTGGCTGCATCCGCACCCACCAGAAAATTAC
CAAGTTCCTGCGCGACCTGGAGTCGGCGATGAGCGCCATGGTGCTCGTCCAGTTCTCCTCCAACATGGTG
GGCCTCTGCATGACGCTCTACCAGCAGACGCAGATCAAGACGTGTTTGGAGATGAAGTCTGCGTCTTTGC
AGATCAAGGACGCGTATTTCCAGATGAAGGACGCGTGTTTGCAGATGAAGGGCATGTGTTCGCAGATCAA
GGACGCGCTGACGGCGCTGCAGTACGCGCTCATCCTGCCCTTCTACACCGGCCAGCTCTACTTCTACTGC
TGGACGGCTGACGTCATCACGGAGCAGGGCGAGGCACTGTCGTCGGCGGCCTACAGCAGCGGCTGGGTGG
GTTCCAGCGCTGGCTTCCAGAGGGCTCTGTCGGTGGTGATGGCGCGCGCCCACCGCCCCCTGGTGATGAC
CGCGGGCCGCCTCTACCCCATCACCACGGCTACCTTCGTGGCGCTGATGAAGGCCTCCTACTCCTACTAC
ACTCTGCTGAGGCAGCTGGACGCCGACTGA

>gi|1844531851|gb|MT072637.1| Ceracris kiangsu odorant receptor 88 mRNA, partial cds
CTGCAGCTGCTTGCGGAGGCTCGCCAGCGATTCCCTGACGCGGAAGGCCGGCGCGCGAGCCACCACCGCA
TCGCCTTGAAGCTGCACCGATTCCTGCAGGTGTCGTACAGGCTGAACTCGGCCATGTGGACGGTGGCGCC
GATCGTGGCCGGCGCCATGGCGTCGCCGCCCGCGCAGCGCGGCTTCATGATGCCGCTGTGGCTGCCGCTA
GACACGCAGGCGTCGCCCGCCTACGAGCTGCTGCTGGGCGTGCAGGTGCCCTGCTGCTGGCTCTGCTCCG
AGACGTCCGTGCTGCTCGACTGCGCCATGCTGGCGCTCATGCTGCAAGCGGCCGCCGAGCTGGCCGTGCT
CAACGACAGGCTGTGCGGCGTAGGGGCGAACAGGGGCGACACTGCTGGCGGCAAGGGTGCCCTCCAGCCG
CAAGCCGACGTGTTACACCGCCTCGTCGAGAACATAAACCACCACCAGATTATTATCACCTACATGCACC
TGCTGGAGATGATGCTCAGCCGTGGAATATCTGTGCTACTCATCTGTAACACAATCTCCATATGTTTCCA
CATCGTAGCAACAGTGGCATTGCTGCAGGAAGATATTGAGCCTGTTGGGATGACGAAGATGGTGCTGGGC
TCGACCCTCTATGCTTACCAGACGGCCATTTTGTGTCTCTTGGGTCAAAGGATCACTACACAGAGCGAGC
GGCTGCCTGTGTCTGCGTTCAGCTGCGACTGGCCGTCTGCAGACAACCGCTTCCGCCGGCTGCTGATGGT
CTTCTGCCTGCGTTCCTCACAGGCGCTCGTCATCCGTGTCTGTGGCCTCTACTCCCTCTCCAGGGAGACG
CTTCTCCAGGTCTTGAAAGCTGCCTATACTCTCTTCAACTTCGTGTACCAGACTGTTGGTGAAGAAGAAC
CATTAAACTGA

>gi|1844531806|gb|MT072636.1| Ceracris kiangsu odorant receptor 87 mRNA, complete cds
ATGGACGGCGATGCTGACGTTGACAAGGTGGTGGGGCCGGTGCTGGTGCTGATGCGGCTGCTGGGCCTGT
GGCCGCAGGCGGGCCGCGACCGCACCGGCTGCCTTACAGGCGCCGTGCGCCGCACTCTCGCTTTCGTCCC
CATGGCCCTCATGGTAGTGGGTAGCGCCCTCAAGCTGTGCCTGGACACGCCGGAGCAGTTCGAAGACATC
ACGCTTTGCGCATTCATAACTAATGTTGTAGCTGCAATACTGCTAAAGGCGGTGATGCTGGTGGTGCAGG
GCGGCCGGCTGCGGCAGCTGTCGCGCCTGCTGGCTGAGGCCTGGGCGGAGTTCCCGGAGGCTGCGCCAGG
CGGCAGCACCGGCACCCGCGGCCGCTACGAGGCGCTGGCCGACCGCATGAGGCTCTGCTTCCAGGTGGGC
GGGCTGGCGCCGCTGCTGTGTTGGCTGTCGGCGCCGCTGGTGCCGCGCCTGACTGCAGCGCCGGGCCAGA
GGCGGCGGCGGCAGCGGCAACTGCCGATACCTGCCTGGATGCCCACCGACGTGTACGCGTCGCCCGCCTA
TGAGCTGGTGTACGCGCTGCAGGCCCTGGGCTGTGCCGGCGCGTGCGCGGCCACCATCTGCGCAGACTCC
TTCTTCGTCCGCCTCCTGCTGCTCATTGCGGCCGAACTGAAAGTCCTCAACGAAAACATTTCCAGTATAC
GGAGCACGGATCCGGTACGCGGTGATAGGGGGTACACCTGCAGGTGTCGAGAAACTGCTGTTATCTTGCC
GTCTGCTTGCGAAGACTGTCGTAACACCTCCATCCCACCGTCAGAGAAGACTGCAGATGAACTGCATCGA
CAACTGGTCAACATTATTCGTCACCATCAGATAATTATTAGAATGGTCTCCCTTCTGCAGGAAGCAATGG
ACGTCTCAATATTCGTACTGCTGTTCGCTAACATGGCGAACTTATGTTCCAGTTTGTTCACCGCAGCAAT
ACTGTTACAGGAAGGAGGGAGCATGTCCAAGATCCTGAAGGGTCTCTCGCCGTTACCTGTCGTCCTGTAC
CAGACCAGCCTGTTCTGCATTTTCGGGCACATCGTAACCGACCAGAGCGAGGAGCTGGTGAACGCTGCTG
CCGGCTGCCAGTGGGCTGGGTGCGACGTGCGTTTCAAACGCAGCCTGCTCATCTTCATGACGGCGGCGCT
CAGGCCTCTCGACATCACGGTGGGCAAGGTCTGCCCGCTGTCCAGGGAGATGCTGCTGCAGGTTTTGAAT
GGAACATATGCACTGATGAATATGTTTTATTATTACCATCACAAAACTAAGTAA

>gi|1844531760|gb|MT072635.1| Ceracris kiangsu odorant receptor 86 mRNA, complete cds
ATGCCTCCCAGGACCACGTGCTGCTGCACGTTACCTGTGCTTACGCAGTTTGAGGTTTCTGATGAGAACC
GCCGGCAGTCAGATGGCTTTCCGCTGTTGGGGCCTGGCGCGACGCTGAGGCGTGTGATGGGCCTCTGGCG
GCCGGAGGGCGGGGGCGGCGGTGGGTGGCGCGGGGGCGGCGCCAGGGCGGCGGTCACGCTGGCCGCCATC
GCCTTCCCCGTGGCCTGCAGCGTACTCAAGCTGTGCGCGGATCCTCCCAGGCCCCTCGAGGAGGTCACAC
TCTGCGGATTCGTCGCCTGCATGGATTTCGGATTTCTAATCAAGGCTGCTCTCTTCATTAAACAACGAGG
TACGATGCGCCAACTGGTCCGTCTATTGTGGGAAACCAGAGAAAAATACACCAATGGACAGAATAACGAG
AGGGCACGCGCCCGTTATCAGAAGCTTGTGCGCCGTATGTACGTGTACATGCAGGCGGTGGTGGTGCCGG
CGCTGGCGTGCTGGGTGTGGTCGCCGCTGCTGTCCCGCGCTGTCCTCACCTCACGACAGAACGCGACAGA
CGCCTCCAGACAGCTGCCCGTGCACGTCTGGCTGCCGGCAGACGTCAACCGTTCGCCCACATACGAGGCA
CTGTTCGCGGCGCAGTCCTTCAGCCTGATGGTGCTGTCCCAGGCCACCGTCTGCATGGACGTCTTCTTCG
TGCACCTCATGCTCATGGTCGCGGCCGAGCTAGAGGTTTTAAATAACAATGTATCAACTATGCAACGTGG
AAATGTGCAGCGTGGTAGATCCACGTATGTGGAGACTACCGTCATTCAAGATGAAAACAATGGTGGACCT
ACATTCACCAGCAGTGATCATTGCCTAGGTGTTGCCGTGACGTCATCGCAGCGTGATCAGAATGAGCATA
TGTATGTGGAACTGGTGAAGAACGTACGCCATCATCAGGCAGTTCTGAGTTCTGTCAACCTCTTGCAGAA
AGCAATGAACCCATCGATTTTCATTCTTCTCTTCATCAACATGGCGAACCTCTGTGGCACGGTGTTTGTA
GCTGCCGTCCTGTTACAGAGAGACGGAAATATAACGAAAGCTTTGAAGGAACTTATGCTGATACCCTGTG
TCCTGTACGAAACTGGAATGTACTGCATATGCGGCCACATGATAATCAATCAGAGCGAGAAGCTTGTCAT
GTCGGCCTTCAGTTGCGGCTGGACTGATTGTGACCGTCGTTTCAAACGCAGTCTTCTTATCTTCATGATG
GCCGCGATGCGTCCGCTCGAGATTACGGTGGGAAAGATGTGCAAGCTGTCCAAGCAGATGTTGCTGCAGG
TGCTCAACGGATCATACGCACTGCTCAACATGCTTTATCATTTCCACCGAACTTTGTGA

>gi|1844531706|gb|MT072634.1| Ceracris kiangsu odorant receptor 85 mRNA, complete cds
ATGAATCAGGCGGAGACGGAGTACCCGTCGCTGCTGGGCCCTGGAGTGACCATCCGGCAGGTGATGGGCC
TGTGGTCGCCACAGGGGCGGCGTGGTCACTTCCAGTCAGCAGCGTGCGCCACCGTCACACTGGTGTCCCT
CGCCTTCCTGCCGACTTTTTGTGCCCTCAAGCTTATCATAGATACTCCCCCAGAGCTCGAAGAGACCACA
CTGTGCTGCTTCGTTATCTTTATCTGTTCCGGATTTCTGATCAAGGCGGCGTTATTCATCTACCATGGTG
ATATTCTGAAAAAGCTGTTGCAGATTCTGTCTGACAATAGAAGAATCTACAGGAACGACGAAAACAGTGA
GGACATCCGATACACTTACCTAAAGCTATCACGCCGTGTGTACCTCTACATGCAGGTGGCGGTGCTTCCG
GGGGTCGCTGCGTGGGTTTTGGCTCCAATGCTGGCCCGCGTCTTCCTCAGTTCCGAGGATGATGCGACTG
AAGCCAGTCAACAGTTCCCTGTACCTCTCTGGTTTCCAGGAAACATGTATCTGACACCCACATATGAAAT
ACTCTATGGTGCTCAATCTTTCTGTTTACTAGTAGCCGCTCAGTCTACTGTTGTAATAGACGTTTTCTTC
ATCCACATAATGCTGATGGTTGCAGCTGAACTACAAGTTTTGAATGAAAACTTCTCACTTATGCAGAAAT
TAAACGTGAAGGCCCAAGAATACGAAGAAGAAGAGTGGAGATTAAGAATTAAAAGCAACAATGACGAACT
GACCTTTTCAAGAAATTATCATCCCACTAGTGCTACACATTCTTGGTCGGAAGAGAACTCAGATGAAAAA
ATGTGTCTGCAACTGGTGAAGAATATTCAGCACCATCAGCATATCCTCAGATCTGTCTTCCTACTGCAGA
GCGTAATGAATGTGTCAATCTTCATCCTCCTTTTCGTCAACATGGCGGATTTGTGTTCCTGTATATTCGT
TACCGCTGTGTTGTTGCAGAGAGACGGAAACGTCACAAAAGCTGTGAAGCCACTGCTAGTAATTCCACCA
CTCCTGTACGAAACCGGCATGTACTGCATCTTCGGGCAGATCTTAACTGATCAGAGTGAAAAACTGATAA
GCTCCGTGATCAGCAGTGGTTGGATCGACTGTGACGCTCGGTTCAAACGTGACCTCCTGATCTTCCTCAT
GGCGGCCAGGAGGCCTCTGGAGATCACAGTGGGCAAGATGAGCAAGCTGTCCAAGCAGATGTTAGTGCAG
GTGCTGAATGGATCATATGGTTTGCTCAATTTGCTATATCATTTTCATAGCACACAGTAA

>gi|1844531688|gb|MT072633.1| Ceracris kiangsu odorant receptor 84 mRNA, complete cds
ATGGGGCAGCCTGCGAACGAGCCTGTGAGCGTGTTGGGCCCCGAGGCGTCGGTGCTGCGGCTGCTGGGGC
TGTGGCGGCCGCAGGAGGGCGCAGGCCAGCTGGCGCCTCTGCTGCTAGCGGCGGTCTCCCTCGCCTCCGT
CGCCTTCATACCTGTTGGCGTCGTGCTCAGGCTGTGCGGGGACTTCCCGCAGCAGACAGAGGAGACTGCG
CACTGCTCCTACATATGCATCGTCTGCTTCGGGTGTATCGTTAAGGCTGTCCTCTTCATTGTGGAAGGAG
GCACGGTACGTGAGCTGGTACACCTGCTGCACGCTATGAGGAGCGAGTACGGCACTGACGAAGGGAGCGA
ACGCATCCGCAGCTCATATCAGAGCACCGTGGACCGCATATACCGCTACTTTCAGGTGATGGCCCTCGTC
CCGACGCTGTTTTGGATCTGCTCCCCTTTGGTGTTCGCAGCTTTGGCGAACACTCCGCAGGACCCACAGA
CCAACCATCACCAGCTACCTCTGCCCTTCTGGCTCCCTGGAGGCGTCAGCTCGACACCTACGTATCAACT
TTTATACGCAATACAAGCCCTCAGTCTCACTGTAACAGTAGTATCTGCAGTTTGTTTGGATGTATTCTTC
ATTCGCCTAATGATGATGGTGGCAGCCGAGCTTCAAGTCTTAAATGAGAAAATTTCAGCTATCGAGAGTT
TTCAGGCGAGTGGATCAATGTATGGACGTGAGGCCCAAGAATATGCTTTAGTAACCAGTGGTGATCGTGC
CCGTGATTCTACAAAGAAATCAGCTGAGAATTTTTCAGATGACGAGATATTTTCACAACTATTGAATAAC
ATTCTTCACCATCAGGTGATACTGAGATGTATCTGGCTGCTACAGACGGCAATGAATGTGTCCATCTTTA
TTCTCCTGTTTGTCAACATGGCTAACTTGTGTTTCAATATTTTTGTTACTGCTGGACTGCTACAAGACGG
GAGAAACGTGACGAAGGCAGTGAAGGCGTTCTCAACAGTACCGGGCCTCATTCTGCAAACTGCCATGTAC
TGCCTTTTCGGCCAAATCACAACGGATCAGAGTGAGAAACTGTTATACTCGGCCTTCAGTTGTGGATGGG
ATGACTGCAACACTCGTTTCAAACGTAACCTACTCATCTTCATGCTGATGGTGGGGAGGCCGGTGGAGAT
CACAGTAGGAAAGACCTACAAGCTGTCTAAGGAGATGTTACTGCAGGTTCTGAATGGAACATATGTCTTA
CTGAACATGCTATTCCATGTTCACTCTGATGATTAA

>gi|1844531600|gb|MT072632.1| Ceracris kiangsu odorant receptor 83 mRNA, partial cds
ATGGCGGACAGCGGGTCGCTGGCGGGCCCCGGCGGCGCGCTGCGGCGGCTGATGGGTCTGTGGCAGCCGG
AGGGTCGGGTCGGCCGCCTCCTGAACGGCGTGCTCGCCGCCATGACGCTCGGCTGCGTCTCCTTCATAGC
GCTCTGCGTCACACTCAAGCTGTACGGAGACACTCCGGAGGAAGTAGAGCAGATCACGCTGTGCGCCCTC
GTCGCTTCTATCTGCGTCGGATTTCTCTGCAAGGTGACGCTCTTCGTGACACAGGGCGGCACGTTGCGGC
AGGCGGTGCGACTGCTGGAAGAGACCAGGGCGCGGTTCTGCAATGGAGACCACAATAAACTAACGCGTCG
CCGCTACTTGGACCATTCAAACAACGTTTACTACTACTGTCAGATGGTGGCGGTGCCGGCGGCCATTGGC
TGGGTGGTGTGTCCGCTGCTGTCCCGCGTCCTCACCAAGACCGACGAGGGCCAACCGCAGCCTCAGTGGC
AGCTGCCTCTGCCCACGTGGTTCCCAGTCGACATGTACGCGTCGCCCACATACGAGACCTTGTACGTCGT
CCACTCCTTCTGTGTGCTGGTTGCAGTTCAGTCCTGCCTCAGCATAGACATCTTCTTCGTTCATATGATG
CTGATGGTGGCGGCCGAGTTGGAAGTTCTGAACTGCAACCTTTCTGCCATGCAGCACATTAATTTCCAGA
CGACGAGAACCGAGGAAGAAGGATTTATTTCTAGGTATAAAAGAAATGGGAGACGATTGGCTTTACTCAG
CAGTGGCCAGTCCCTTGCTGACCAGACCCTGACAGAGGGCGCCTCACAGAAGGAGCTTAATCAACAATTG
CTGAAGAACGTCCTTCACCATCAGGCAATACTAAGATCTGTCTCCCTCTTGCAGTCAGCA

>gi|1844531499|gb|MT072631.1| Ceracris kiangsu odorant receptor 82 mRNA, partial cds
ATGGGGCATCCATCGGCGGACAGCGACTCGCTGGAAGGCCCTGGAGTCATCCTGCGGCGGGTGATGGGGC
TGTGGCGGCCGCGCGGGCGAGTCGCTCGCATCTTCAACGTGCTGCTCGCTGGAATCACGCTCGTCAGCAT
AGCGTTCCTGGTGGTGTGTGTGGCTCTCAAGCTGTACGCGGACCCACCAGAGGAGCTGGAGCAGATCGCG
CTCTGCGGCCTCGTCGCTTCTCTTTGCGTTGGGTTTTTCTTCAAGGCATCTCTCTTCATGGCGCTGGGTG
GCACGCTACGGCAGACGGTGCGACTGTTGGAAGACACCAGGGTAGAGTTCTTCAGCGGAGACAACAATAA
ATTGACGCGGCGCCGTTACCAGAAGCTTTCGAGGAACATTTACTACTACGGTCAGATGGTGGCGGTGCCA
GCGGCTATCGCCTGGGTCACGTGTCCGCTGCTGTCTCGCATCCTCGCCAAGACCGACCAGGACCATCACG
AGGTTCAGCGACAGTTCCCAGTTCCCGTCTGGTTTCCATTAGATGTCTACGCATCTCCCATATTTGAGTA
CATGTATGTCGTCCAATCCTTCTGTGTCCTGGTTGTAGCAGAGTGCTGCATCAGCACGGACATTTTCTTT
GTTCATACGATGTTGATGGTGGCAGCCGAGTTAGAAGTTCTTAATTCCAACCTATCTTCTCTGGGACACA
CTAATTTGCAAACGAAGAAAGTCAAAGGAGAGGAATCTATTTTTAGATATAAAACATATGACAGACGTTT
GACGTTGCTCAACGGTGTCCAACCTCTTGGTGAACATGCATCGACCGAGGACACTGTACATGAGTGGCTT
CATGAACAATTGGTGAAGAGCGTGCGTCACCATCAAGCAATACTAAGAGTTGTCTCCCTCTTGCAGTCAG
CAATGGATGTGTCAATCTTCATTCTCTTATTCGTCAACATGGCA

>gi|1844531384|gb|MT072630.1| Ceracris kiangsu odorant receptor 81 mRNA, complete cds
ATGGCGACAACAGGAGCGACTGCAGTGGCGCTACTGGGTCGCAACGCGACAATGCTGCGACTGCTGGGTC
TGTATCAACAAAAAGGCGGCGGCAGTAAGGTTGCGCCCGCTCTTCTCTCTGCCTTCTCTCTCGTCTTTCT
GCTTTACCACCCAGTCTTTGCTGCCATGAAGCTCTACATGGAGCCTCCAGAAGACCTAGTGGAGTTTGCA
TTATGCTCATTCTCTTTCATAATCAGCGATGGTGTTTTTATAAAGACTGCAATTTTCATCGCAGACAGAG
GGATGCTGCACCAGATGCTGCAGGTGTTGTCTGACTCAAGGAGGCTCTACGGTGGTGAAGAGACAAGCAA
GAAGATCCGAAATCGTTACGAAGATCTCGCAGAGCGAGTGCTGCTGTATATGCAGGTGTCGACGATGCTG
GCGTCGGTGGGGTGGCTGGCGGCGCCTCTGGTGTTCCGCGCGCTGCTGCTGGCCTCTGGGGAGTCTGAGG
TCCCGCGCAAGCTGCCGCTGCCCGTCTGGCTGCCCGTCGACGTCCAGGCGTCCCCCACCTACGAGATTCT
CTACGTCATAGAGGCCTACTGCGTCACACTCACTGGACTCGTCACCCTCTGCATAGACGTCCTCTTCATA
CGGCTCATGCTCATGGTCACCGCCGAGCTCCAAGTTCTCAACAACAATGTCGCGACCATGGCAAAGAGGC
GTGAGAAAATTTCAAATGAGCTACATCCACAGGGTACTGAGACCCAGGACTTTTACAGGGGTGATAAAGC
ACTTCAAATGGCAAATACATCCTACGAAGAGGGCCTCGATGACCAATTGTACCAACAACTAGTGACCAAC
GTTCGTCATCATCTGATCATCCTCAGGACCGTCGACCTGTTGGAGGCAGCCATGAGCAAATCGATTATTA
TTCTCCTCTTTATTAACATGGGCGCCCTGTGTTCTAATCTGCTCGTTGTCGGTGTGCTGTTACAGGCTGG
AGAAGGAGTGACAAGGCCTTTGACTTTGACTGCAATGATTCCATTTCTGCTGTACCAAACTGGCATGTTC
TGCGTCTTTGGGCAGATGGTAACTGATCAGAGCGAGATGCTGATGACCTCTGCATTCAGCTGCGGATGGA
ACGAGAGTGATTCCCGTTTCCGACGCAGCCTGCTCATCTTTATGGCGATGGTGAATCGACCTCTAGAGAT
CACTGTCGGGAAAACCTGCAAACTCTCCAGGGAGATGTTCCTGCAGGTCTGTAAGGAAGAGTACTTCTAG

>gi|1844531311|gb|MT072629.1| Ceracris kiangsu odorant receptor 80 mRNA, complete cds
ATGATCGACGAGGTGAGCGAGCTGCTGGGCCCGGTGGCTTCGGCGCTGCGCCTGCTGGGGCTGCAGGCGA
AGCCGTCGGCGTCGTCTACGTCGTGGTCCCTGACGTGGAAGGCGGCGCTGCTGCTGGCGGTGAACGTGTC
GGTGCCCGCGATGGCTGCCTCCAAGCTGTGGGTGGCCCCGGCAGCCGCCTTGGAGGAGCTCGCCGTCGAA
GTCTTCGTCTGCGTCACCGGCGTCGCTATGACCGTCAAGGTTGCAGCCTTCCTGTGGCAGCAGGAGCGGA
CACAGCGGCTGGCGCAGCTGCTAGCGGGCTGTCGCCGAAACTTCAAGTGCGGCCGAGGCGGGTCAGGGGA
CACGCGGGGACGCTACGGGCGGCACATCCGCCGCATCGTCGTCCTCATGCAGGTGATGGTGGTTGTGCCG
ACGTCGCTGTGGCTACTGGACCCCCTGGTGGGCGGCGGGTCTTGGGCGCGGCGCCTCCCCATGCCCATGT
GGGTGCCGCCCAGCCTACGCTGCTCTCCAGGTTACCAGATTCTCTACGCCTTCCAGGCTCTCGCCATGAT
CACTGTGGTCGAAGCGTCACTCTACCTCGACGTCTGCTTTGTCCTTCTCATGCTCAGCGTCTCTGCCGAG
CTGCACGTGCTCAACGACGCTGTCGCCTCCATTAAGGCTCCGGGAGCCCTGCGAACAGCGCCGTACAGTG
CCTGGAACAGAGAGACCAATTTGACGAATGAAGGTTATCTGCACAGTCAGACAGGTGCAGTTGCTTGTAA
TAGTCATCAATCAACCGGAGAGCGCAGCGAGACTACAACCATCATAACTGACGATGCAAATGGGACAGTT
ACGGATATGTATCGTGCACTGGCGAAGAGTATAAAACACCATCAAGCCATAATTCGGTGTGTCGAGGAGT
TGGAGTCAGCAATGTCACAGTCAATATTCGTCCTCCTCTTTCTGAATATGATGAACATCTGCGTACACAT
CTTCGTCACATCAGTGTTGTTACAGAAAGAAGTGGAACGTACGACGATGTCCAAGATGTTGTGTACGCTG
CCAATTTATATGTACGAAACGGGGCTGTACTGCGTATTCGGCCAGACAATTATCGATCAGAGTGAACAGC
TGACTGCGTCGGCCTTTAGTGGGGACTGGCCCGAAGGCGACGCGCGCATGCGCAAAGCGCTCCTGGTGCT
GATGCTGCGCTCGTCCAGGCCTCTGAAGCTCACCGTGGGGAAGCTCTACGTCCTCTCCAGGCACACGTTT
CTCCAGATACTGAATGGATCGTACACGTTGTTCAACATGCTGTACCAGGTGCAGAAGAATAAGTGA

>gi|1844531257|gb|MT072628.1| Ceracris kiangsu odorant receptor 79 mRNA, partial cds
ATCACGGCTTTCAACGTTTCGGTCGATCGTAGAACGCAGAGGATTTTAGAAGATATGTACGACCAGTTAG
TGGGAAACATACGACACCACCAGATGATCATCGAGTGCGTTGAAGTACTTCAGACGGCAATGAATTATTC
CATTTTCGCCCTGCTCTTCTTCAACATGACGAGCATATGCCTCAACATCTTCGTCACTGCTATCTTGCTG
CAAAGTGACGCGGACTTGGTAACGGCAATGAAGGCTGTTTTCACAACACCTGTTTTCCTGTGCGAAAGTG
CGATGTACTGCATTTTCGGCCAGATGATTATAGATCAGAGCGAGCAGCTGCCGCTGTCCGCCTTCAGCTG
TGGCTGGACCGCTGCGGACACCAGACTGCAGAAGGCGCTGCTTGTCTTCATCATGAGGTCGTCGCAGCCG
CTCAGGATCAAAGTTGGGAAGACGTACCAGCTCTCCAAAGACACCTTCGTACTAAATGGATCATATGCAC
TCTTCAACATGTTATATACATTCCATGGAAAGAAGTAA

>gi|1844531179|gb|MT072627.1| Ceracris kiangsu odorant receptor 78 mRNA, partial cds
CTCAAACTCTCCATTGAGCCGGCGCACGACCTGCTCGACCTCACCTGGACCGTCTTCCTCGTATTCGCCG
GGGCCCTCGTCTTTGTCAAGGTGATGGTTACAACGGCATGGATGATTGTGGTGTTTTTACCACTGCTGAA
TCACCAAGTACCTGCCACTGAACAGGAACTGACAGCCAAAGAACATGCCCCGCTGCCCATCTGGCTGCCT
TTTGAAGTGCACAGCTCACCTTTCTATGAGTTCACATATGCTGCTCAAATATTGTGGCTGGCATTTGTTG
CAGAGACATCTATTTGTGTAGACTGCATCTTTGTCAATCTAATGCTGATGATTACAGCAGAGCTTCACAT
CTTGAATAGCACGTTATCAACCCTGCAGGAGGACTCAATTGTTAATAAAGTTCCGGATGTTGCTACAAAT
AAAACTACTGAAGACCTCTTGTCTTCCAGCCACAGAAGCAGAATCCAGTACAGTACACAACTATATGAAA
AGTTGATCTCTATTGAAGGGACTGACAACAACGTATCTGATATGAGTGATACCTTCTATGCCAATTCACA
GAAAAAAATAAAACAGGAGATGTATCAGCAACTACTAAAAAATGTACAGCACCATCAAACAGTTATAAAG
TGCACAGCATCAGCACAAAAAGCAATGAATTTTTCAGTGTTTGTGTTGCTTTCCACTAACATCTTGGAAA
TATGTAGTTCTATATTTGGCACAGCTGAGCTGCTGAAGAATGATATGCCTTCAGCAGCAATGAAGACACT
TTCTATGATCCCACTTATCTTGAGCCAGAGTGGAATGTACTGCTTTTTTGGTCAAATGATTTCTGATGAG
AGTGAGAAGCTGGTGCAGTCTGCCTACAACTGTGACTGGTATGAGGGTGACATTCACTTTAGGCATATAT
TACTCTTCCTAATGCTGAGAGCAACAGGTCCACTTAAGATTACAGTTGGAAAAACAATGTCACTGTCGAG
GCAGACCTTTCTTCAGGTGCTGAATGGAGCATATGCATTACTCAACATGGCTTACCACGTCAACAAG

>gi|1844531118|gb|MT072626.1| Ceracris kiangsu odorant receptor 77 mRNA, complete cds
ATGGAAGGGAGTAAACAGTCAGTGGCCGCCTTGGAGGACGCCGAGGACTTGGTGTGCCCCAACACCGCTC
TGCTGCGACGGCTGGGGATGTGGAACGGGCTGGACGCTGCCGGTGGGCGGATCAAGAGCTGGGTCGTCTG
GGCCATGGCAGCTTTCATATCGGGCTCAGGCGCGTGGAAGCTGTGCTTCGACACACCACCAGAGCTGGCG
GACGTCGCCGATTATGGCTACTTTGTGTGTCACTTGTCTGCCGTTGCAATGAAGGTTGCGTTCTTCATTC
TGCAGAGGGGGACTATTCAAGATCTTGTTAAGCAGCTGGCGTACACCAGGAAGACATACGGCAGAACAGA
GGCCAACCATCGCGTCCGGGACGTGTATCGCCGACGCGCTACTAAAGTGTACATCGTCCTGCAGGTATTA
GTGGTGGCAATAGTTAGTTTGTGGGTCAGTGCACCACTGTTCCAGGACATTAGAGGGCCACACCCAATCT
GGCATCCTGAACATTCACCAGCATTCGAGATAGTATTCGTGATGCAGCTGGTGTTTGGCACTACAGCAAC
TGAGCTGGCCATACTGCTCGACACCTCGTACTACAAGCTGATGCTGATGGTGACGGCCGAACTGCAGATC
CTCAACGACAACATGGCAGTGCTGGGAAGGGCGGACGAATCTGCCGACCTAAAAGGCAGTTCTGCCACTG
ACGTGCCTGGAAAGGAGAGAGATGTTGCTATTCCGCCGACTAAACAAACTCCTGTTCCAGACACTGAGGA
TAACGATCTTACAAGACGGCTACTGTACTTCCAGTTGGTGGAAAACCTACGTCATCATCAGGCCATTATA
AAGTGTTTCAACCTACTGCAGTCGATGCTAATGTACTCTGTTACCATTATTCTGGCCAGCAACGTATTTA
CTGTGTGCTTTTCTATCTTCATTGCTTCTGTGCTGTTCCAGAGTGATGGAGGTATGAAAAGAATTAAAAC
ATTATCTGGGATTCCTAGCGTATTAGGCGAGACTGGAATGTTGTGCATATTTGGCCAAATGATTGTAAAT
CAGAGCGAGAGACTGCGTGTGTCCGCCTTCAGCTGTGGTTGGCCTGACGCCGACGCCCGCTTTAAACGGA
CGCTCCTCATATTCACGATGAGGACATCGCAGCCGCTACAGATCACAGTAGGGAAGTTAATCAGACTGAC
CAGTCCGACGTTTTTGCAGATTCTGAATAGTTCGTACACCCTCATCAATTTGCTGTATCAGTTCCAAGGA
CCAAAAAATTGA

>gi|1844531067|gb|MT072625.1| Ceracris kiangsu odorant receptor 76 mRNA, complete cds
ATGGAGGCGACAGACGAGGAAGTGTACTCGGTGGTGCCGTGCGCAGCGCGGATCGGCCTGCTGGGCTACT
GGCGGCGGGGCGGCGCTGCGGAGGGGCTGGGGCGCTACCTGCGGGGGTGGGTGTCCTGCTCGCTCATCAC
GTTCATCACGCTGAGCGCCGCAGAGAAGCTCCTCATCGACCCGCCCTCAGACCTGGCCGAGCTCACCATG
ACCGCCTTCGAACTGACCGTGCCGCTCACTGTAGTGTCCAAGGGAGTGTGCTTCATACTGCAGCGGAAGA
CCATTCACCGGCTGATCGACTTGCTGGTGGAGATGAGGCGTCAATACGCTGAAAGAGACAACGGTCCAGG
GAGACGAAGGGCCTGTTACCTGTATGTCCTCGCAGTACAACGTGCGCTCCTGGTGATGGGTCTGATGGTA
ATCGGCGGCTGGGTGGCGGCTCCCGTGCTGCCGCACGTGCTCTCGCTGTCCTCCCAGAACTTGTCCAGCG
CGCCCTGGCAGACCCCCCTGCCGCTGTGGCTGCCCGTGGACACGCAGCGCAGCCCCCTCTACGAGTGCCT
CTACCTGCTGCAGACCTGCTGCGTTCTCGCCTCGCTGCTCTCCGCCGCCGCGCTGGACGCCTTCAACTGC
AACATGACTCTCGTGATCGCCGCGGAGCTGCAAGTCTTGAACGATAACATCGCGTCGCCGAGCGGCAAAG
AGCCGGTTGTCGACAAAGGAGAACTGAAGTCGCTTGCTGTAGGGGATCACACTCGGTATAACGGCGGTGC
CACAGCGGATGCTCATCCGTCAAATACAGAGATGAGTTCTTCTCGAAAGCAGACAACTCACAGCTTAGTT
CAAAATATTCGGCACCATCAACAAATTCTGCGATGTATCAGTCTGCTGGAGACATCGATAAAATATTCGA
TTCCTTTCCAACTTCTCAACAGCGTTACATCTATGTGTTTCGTTCTATTTGTTTGTTCTGCGTCGTTGCA
GAGAGGTACCGGCCTGAACAGCGCTTTGAAGACCTTTTTGTGTATGCCATACCTGATTTTCGAAACTGGG
ATCTACTGTATATATGCACAAGAAATCCTTGACCAGAGTGAGGATCTGCTGCAGTCGGCTGTTACTTACG
AGTACATCGAAGCAGGCCCAAACTGCTGTAGGACGCTGCTGATATTCATGCTGATGGTCTCATCCCCTCG
AGAGGTCAAAGTGAGCAAGATTGTCCCGCTGTCTAAGCCAACGTTTCTGCAGATCTTGAATGGGTCGTAT
ACTCTAATCAATTTGCTGTACCACTTTAGTGTACCTGACGAATAA

>gi|1844530995|gb|MT072624.1| Ceracris kiangsu odorant receptor 75 mRNA, partial cds
ATGGAGGAGAGTGGCGACGTGATCGGCCCCAGCATGTGCGTGCTGCGGCTGATGGGCTTGTGGGTGCCCG
CGAGGGCCTCCGGAGGGGTCTGCAGCGGCGCGGCCCAGTACCTGCCGGGGGCGCTCAGCTGCGCCGCCAT
CGGCCTCCTGTCTCTCTCCTGTGCCTCCAAGCTCTTCTTAGACACGCCCAAAGAGCTAACGGAGCTCACA
GTCTGCGCCTACCTGTTCGTCATCGTAACGGCTAATTTTGTGAAGGCATTCTGTCTACTTCTTCAACAAG
ACACCCTCCACGAGCTGGTGACACTGCTGGCAGAAGCCAAAAAGAAAAATGTCATCGATGTGCAGCACAA
CGAAGAAATTCGCAGCCAGTACGGACGGACGTCCGTCAGACTGTACCGATACTTGCAGGTGATGATCGTG
GTGTCGTCGATCGCGTGGCTCTTCGTGACGGTGCTGATCCGCGTGATTAGAGCCGGGTCTACCAACATCG
AGTGGCCGACGCCCATCCCCATCTGGCTTCCACTCGACATGCAGCTCTCACCGACCTACGAACTCATCTA
CCTGGCCCAAGTGTCGTGCGCCGTGATAACCGCAGGGACCATGCTGGGGGTGGACACGCTCTTCTTCCAC
CTGACGCTGATGATCGTCGCCGAACTGCAGGTTCTGAACGGCAACGTCTCGGTGGTGGGGAGGACGACGT
CCCGTAACAAGGAGGAGGTCGTTTTCGGAATTAGTTCTGACTGCGTTACCAGCAGACTCAATGACGGCGG
AGTTTCTCTAGCGAACTCCCGAGAGATAGTCACAGAAGAGGAGAACTATTTGGACTTGATTGAAATTATA
CAACACCATCAAATTATTATCAAGATGGTCAGCTTGCTGCAGACAATTATGGACTACTCAGTATCGGTAC
TCCTTCTCACCAACGTGTTGGATATGTGCTTCTTAATATTCACCATGTCCGAGCTGCTACACCATGAGAA
GGGCTTACATGCAGTGCTGCAGACCATACTTTCACTCCCTTGTCTTTTGTGCGAATCTGGAGCCTTCTGC
ATGTTTGGCCAGATGATAATTGATCAGAGCGAGAACCTGGTGCAGGCGGCCTTCAGCTGCGAGTGGCTGG
ACGCGGGCAGCCGCTTCAGGGAGGCACTCTACACGCTCATGCTGATGGCGACGCACCCCCTGCAGATCAA
GCTGGGCGGCGCCACCAAGCTGTCCAGGTCCACGTTCCTGCAGGCCCTCCACGGTTCGTACTCTCTT

>gi|1844530941|gb|MT072623.1| Ceracris kiangsu odorant receptor 74 mRNA, complete cds
ATGTTGCCATCAGCGGATGACGAGAAGCTGCTGTTAGGCTATACAAGATTTCTTCTCGGGAAGTCAGTGA
ACTGGCGTAACAGCTCCTTCAGAACACTGCTGATCGACTACACCACTACTGCTGCCTTGCTTTCAACAGC
GGCAGCTAACTTGCTGATCATGGTCTGCTGTGCTTTGAAACTCTACTTGGACCCACCTGAGGAAACTGAG
AAGGCATCTCAAGTGGCCTTACTGATGACAGTCTCCATAGCCAACGTAATGAAGGGGATCTCGATGGTGC
AACAGCGGGTTCAGCTGCAGCAGTTGGTGGCGTGGCTGCTGGTCATGAGGAGAGCCATCTGCGATGGCAC
CGGAGTTCGCAACGTCTACACCCGCAGCGCCACCGTCCTCAGGAACGTATGGATGGTTATGTCTGTCATC
CTGGGGATAGTATGGGCTGTGGATCCCCTGCTCAATCAGCCGGCTCAGCTGAATGGGACGTCACCGGATC
CTGCACTACCGCTACCAATGTGGCTCCCCTTCGACGTGAGTGCACCAGTCACCTACGGTGTAATGTTCCC
GCTGGAGGCTGCCGTCTGTGGCTGGACCATATTCTTCGTCATGTCTGTCGACATGCTCTACGTCACGTTC
ATTCTCAACTTCGCTGCAGAGCTTCATGTCCTCAATCACAACGTTCAAATAACGGGGAATAGAGATGATT
TCACTGCACATCCAAATAGAAAGATGGGTGTGTCTAACCGCGTGGTCACGTCTCGTTATGAAGGCAACGG
CGACGACTCAACGGTCAACCAAAATTTCTCTTCAGCACAATTCATTACAGATAATCCTTTGATGCCTGCT
TATACTCAACAGCACTTCAAAGTGGAGATAAGTGAAGGCAACGATACATATCGATCACTTGTGAAGAATA
TTCAGCACCACCAACTCATAATCAGATGTGTCAACGAATTCGAAAAGGCAACCGGCTTACCAGTGCTGTT
GGTAGTTTCCATCAATGTTTTGAATATGTGCTCTAACATCATCTCACTAGCAGTGCTGGTGGAGGAGGAC
CCAAATGTATCTGCTGTAGGAAAATCATTACTTTTCACCATCTCATTTGCGAGCCAGACCGCTTTATACT
GCCTTCCAGGGCAGATGATCTTAGACCAGAGTGACCGACTGGCCCACTCGGCATTCAGCTGCCACTGGCC
AGACACCGACGGCCGCTTCAAGAGTTCGCTGCTCATCTTCATGGTGTGCGCTGGGAGGCCCCTCCGCCTC
AGGGTGGGAAAGCTCGTCACCATCTCCAGGGAGACCTTCCTGGAGTTGCTGAAGTTGTCGTACCAGCTGT
TCAACTTGGTGTACCAACTACAGAGCAGCTAG

>gi|1844530891|gb|MT072622.1| Ceracris kiangsu odorant receptor 73 mRNA, complete cds
ATGGAGGGTCCAGGTGAGGAGGAGCGTCGCGTGCTGGGTCCAGTGGGCGGCCTGGTGGGACTGGCAAGCG
GGCAGCGGCGCTCGCTGTCAGCTCGCTTGGCCGAGTGTGGCCGAGTCGCCGCCGCCGCCCTCAACATCCT
CGCCAACGCCTCGCTGGTCACCACCACCGCCGTCCAGCTCTGCGCAGACACGCCGAAGGAGACCGAGAGG
GCCTCCGTCACCGCCTTCATCTTCTCCGTCTCCACCATCAATTTCGTTAAGGCGGTGTCCCTGCTGCGCC
ACCGGTGGCGGCTGCGGCAGCTGGCGGGCCGGCTGGTGGCCATCAGGGGTGCGTTCGCGGACCACGCGGG
CACCCGCCGCAGCTACGCCCGAAAAGCCGGCCGCCTCGCCATCACCTGGGTGGTGACGGCGGAGATGAAC
GTGGCCTTCTGGTGCCTCGACCCTCTGATCAGCGAGCTGCTGGGCGGCGCGGTGCAGGAGCGCCAGCTGC
CGCTGCCGCTGTGGCTGCCCTTCAACCAGAGCCAGCCGTCCAACTACGCCCTCCTCTTCACTCTGGAGTC
CACCATGTTGATGAGCGGCGTGCAGATCGCCATCATTGTCGACGCACTCTTCGTCACTCTCATCATAAAC
GTCACGGCCGAGATACATGTGCTCAACAGCAACATTCGGAGTATGAGAAAGGCAGCTACCTATGATGGTG
GCCTGCTGTCGATGGCTCCTGCCTCTGCGTCGGTTGGAACGACCGAAAACAGATCAAAAATCAGATCGAA
CAGTTCTTCTATATCTGAGGTCACTGCAGAACCCCTCAGAAATGAAAGCAGCGCTGATGATGAAATGTAT
GGGCTATTAGTGAAGAATATCCAGCACCATCAACTCATTATCATATGTGTGAGCGAGTTGGAGAAAGCAG
TAAGCATGGGAACCTTTGCTCTTCTCTCGATAAACATCCTCAACTTATGTTCACACATCTTCTCCTTAGT
CGTGATGCTGGAGGGAGAGAATAGTGCCTCCGCCATAACCAAAATGTTTGTGGCAGTTCCGGTTTTCATG
TTGCAGAACGGTCTGTACTGCCTCACTGGACAGGCGATTATCGACGAGAGCGACCGCCTCATCAACTCAG
CCTTCGGCTGCGGCTGGCCCGACGCCGACGAACGCTTCAAGAGGTCTCTGCGGGTGTTGATGGCGCGTGC
CTCGCAGCCGCTGCGCATCAGGGTGGGCAAGCTCATCTCGCTGTCCAGGGCCACCTTCCAGGAGCTGCTG
AAGGGGTCGTACCAGCTATTCAACGTGGTGTACCAGGTTCACACGAACTAG

>gi|1844530836|gb|MT072621.1| Ceracris kiangsu odorant receptor 72 mRNA, complete cds
ATGGAGGCGGAGATAAAGTCGCTGGTGGGCCCCAGCGGGTGGGCGCTGCAGCAGGTGGGCGTCTGGCGGC
CTGTCGACTCTGGGCCGGCTGGTCTGCGCCTGTTGGCAGCCGTCTTTGTCGTCGCCACAGACGCGCTCGT
CTCCACCTCCAGCCTCGTACAGCTCGTCGTCGACACTCCGACAGACCCGGAGACGCTGCGCGACGTCTTC
TTCCAGTCCACTTGCAGTGGCGCCTGGGCCATCAGGGCGGTGATGTTCATGCAGAAGAGGCGTCGCCTGC
AACGTCTGTTGGTGACGCTGCTGGACACCAGGAAGAGGTATGCTGAGGAAGTCCCAGGGATCAGGAAAAG
ATACGACCGGAGCGCAGCAATCTTGTTCTTTGCCTGGCAGATGCTGCCGCTGACCGCCATATCGCTGTGG
GCGCTGGAGCCGGCGACGGCCCCCGCGGAGACGGTGGTGGTGGGCAACGCGACCGTGGTGCTGCGCCGGG
AGCCGCTGGTGCTGTGGCTGCCGATCGACACGCAGCAGTCGCCCGCCTACGAGGGCATCTTCGCCCTGCA
GGTGGTCGGCATCGCCACCGTCTCCGAGGTCAGCGTGCTGCTCGACATCTTCTTCGTCACCCTCATGATC
CACGTCACGGCCGAGATCGCCGTCCTCAACGCCAACGTCACCAGGATACGCCTGTCCAGGCTCAGCGGAA
AGGCCCGTCAGCCGTACGGATCTGCCGATGCGACAGCAGTGGGTCAGCAGAGCTACAAAGGCGGAGGGCA
GCTTGCAGACGGCGACGGGCCTACCGGCTGGTCGGCTGCAGGAACCGGACATCTCTCTGACAAAACACTC
TTCTACTCGCAGGATATGGAAGACACACAGAGGCGACTCTACGCCAGTTTAAAGACGAATATTCAGCATC
ACCAGGCCATCATACTATGCGTCAACGAGCTGGAGGCAGGCATGAGTGATTCCACATACGTCACTCTGGC
CGTGAACGCGCTGACCATTTGTTTACACGCCTTCGGATTTGTTGAGCTGTTCCAGGGAGGTGGAAAGGGA
CCGGCCGTGGTGAAGAGGCTGCTCGCCTGCCCCATCTACATGGGGCAGACTGCCCTCTTCTGCCTCTACG
GACAGTCACTGATTGACCATAGCGAGCGCCTGCTGGACTCTGCGTTCAGCTGCGGCTGGCCAGCCGGCGA
CAGGCGTTTCTGCAGCGCGCTGATCATCTTCATGCAGCAGGCGTCACAGCCTCTCAAGATCAGGGTGGGG
AAAATAGTCACACTCTCCAGAAACTCTTTCTTACAGATTATGAACGTTTCTTACACAATATTCAACATGC
TGTTAAATACACAGTGA

>gi|1844530775|gb|MT072620.1| Ceracris kiangsu odorant receptor 71 mRNA, complete cds
ATGAGAGACCAGATGCACAGTGGAGGAGAGCAGGTGTGGGACACGACGAAGGAGGTGGAAGCGATGCTGG
GGCCGAGCGCCGGCCTCATGCGCTGGATGGGTCTCTGGCAGCCGCCGGGAGGCGAGCCCGCGGGCGCCAA
GGTGCTGGTCGCCGTCGCCATGGACGTCATGTTCTTCATGATCTTCGCCGGGGGCCTCGTGCAGGTACTG
CTCGACCCACCGCCTATGGACTCCATGTTGGAGGTGTCCCTCACACTCGCCTGCAGCGTCACCTGGGCAG
TCAGGAATATGACGATTCTAGTACGGCAGAACCGGTTGCAGCAGCTGGTATTGGATCTGCTGAACATGAG
GAGACGGTTCACGGAGAATGGCGAGTTCTTTCGTAAAAAATACTACAGGCGCTCTTTGATCGGAAGCACT
TTACTGCTGGGTATTCCAATGTTCGCCATACCGATGTGGCTTGTGGAACCTGCACTAACCAAGACACTAG
TTACAACATCTGAAAATGCCACAATAGTCGTCCGGAGAACTCCGCTTGTCATGTGGATGCCAATGGATAC
GCAGACCCACCCAAGCTACGAAATAGCGTACACATTCCAGCTCTTATTAATTTCTATCGTTGTCAACGCC
AACATCGTGATTGATATTTTCATCAGCTGCTTAATAATCACTGTAACAGCTGATATAGCTGTCCTGAATC
ATAACATCGCAAACATGCGAATGTGTAAAGAAGGATTTACGGAGAATTCGGAGGAACGACTCAAGTTATC
TAGAGCATGGGAGATCACGTGCAAGAGCAAGAAACCACAGATGGAGGAAGGTGAACAGTATGACGACAGC
AAAGCCGTGCACGCATCGTATACCACCGACTCCAGCGCACAACTGTACAGAACGCTGGTGAAGAACATCC
AGCACCATCAATTTCTAATGTCAATCGTCAACGACTTGGAATCACTCATGAGTGAGTCGAGTGTTCTCAT
GCTGGGCTTAAATTCAATAAACATCTGCTCACAAGGGATTGGATTTGTAGACGGTTTTCGTCCAGGCGCG
AATAAAACCACTGTTTTGAAGAGATTTCTCACCTTCCCGGCGTACGTTAACCAGACCGCCCATTTCTGTT
GGTATGGCCAGGATATCATTGACCAGAGCGAGCGACTCCTGGAATCAGCCTTCAGTTGTGGCTGGCCCGA
CGCGGACCAGCGTTTCTGCAGTACTCTGCGCATCTTCATGCTTCAAGCGACGCGACCGCTCAAGCTGCAG
ATTGGCAAGATATTCACGCTCTCTAGGAATCTCTTCCTGCAGATTCTGAATACATCGTACACGATCTTCA
ACATGTTCATTAACTTCTAA

>gi|1844530710|gb|MT072619.1| Ceracris kiangsu odorant receptor 70 mRNA, complete cds
ATGCCAGCTGCGCGAGCGATGAAAAACCAAGTGGACAATGACGAAAAGATGTGGGACACGACGAAGGAGG
TGGAAGCGATGCTGGGCCCCAGCGCCGTGCTGATGCGTGCCATCGGCCTGTGGGAGCCGCCGGGAGGCGA
ACCAGCGGGCGCCAAGGTGCTCATCACGGCCTTCGTACTCCTCATGATGGGCGTCGTCTTCGTCGGCGGG
GTCGTCGAGATCGGCCTCGACCCCCCGCCTCTGGATGATATCTTGGAGGCGACCTTCACTTGCGCCTGTA
GCCTCACGTGGGGAATCAGGATAGCGATAATTCTATTGCGGCAGAGCCGAGTGCAGCGGTTGGTGGTGGA
TGTGCTCAGAATGAGGAGACGCTTCACGGAGAACGCCGCAGTCTTGCGTAAGAAGTACCACAGGCGAGGA
CTGATCGTGTGCGTCGCATGGGTGGTTTTTCCATTGCTGGCCGTACCGATGTGGTTTGTGGAACCTGCGC
TGACCAAGAAAGTGGTTACAACATCTGAAAACACCACCATAGTTGTTCGGAAAACTCCGTTTATCATGTG
GATGCCTATGGACACTCAGGGGCATCCAAACTATGAAATAACTTACGCCATACATCTTTTCCTCATCGTT
ACCATTGTGTCAGCGAACGTCGTAGTTGACCTTTTTTTCGCCTGCTTAATGATCAATATGACAGCCGATA
TCGCTATACTGAATAATAACGTCGCAAACATGCGACTTCATAAAGAAGATGGATTTACGAAGAATTCTGG
GAAAGGAGTCAAGATATCTGGAACATTGGATGTCACGTACAATGGCAAGCAATCGCTGACGGAGAAAAGT
GAGCCACATGACGACAACACACAAGTGAACGCATCGTATACGACTAACACCAGTGCACAACTGTACAGAA
CTTTGGTGAACAACATTCAGCACCATCAACTAATAATGTCGATCATCAGTGACTTGGAATCCATCATGAG
CGAATCGAGTGTCATCATGCTGGCCGTTAATTCAGTAAACATCTGCTTACAAGCGCTTGGATTTGTAGAC
GCTTTCCGTCCAGGTGCGAAGAGATCCTCTGTTCTGAAGAAAGTACTAACATTCCCAGCGTACATCAACC
AGACCGCCCATTTCTGCTGGTATGGCCAAGAAATCATTGACCAGAGCGAGCGCCTGCTGGAGTCAGCTTT
CAACTGCGGCTGGTCAAACGCTGACAAGCGCTTCTGCAGTTCTCTTCGCATCTTCATGCTGCAGACGTCA
CGCCCGCTCAAACTGCAGATCGGCAAGATATTTACACTCTCAAGGAACCTCTTCCTGCAGATTTTGAATA
CATCGTACACGATCTTCAACATGTTCATTAACTTCTAA

>gi|1844530662|gb|MT072618.1| Ceracris kiangsu odorant receptor 69 mRNA, complete cds
ATGGGCACGGCCGCTCAGAGCGACGCGCTGCTGGGGCCCAGCTCGGTCGCGCTGTTCTGGCTGGGCCTCT
GGGGGCCGCCCGGTGGTCGCAGCCCGGGCCTCCGCCTGCTGGGCGCCGCCTTCATCACCGCCGCCAACGT
CGTCATCTTCGTCTGTTCTGGCGTGCAGATGCTGGTCGACACGCCGGCTGACCCGGCACTCTTCCGCGAG
GCCTTCTTCCTCTGCACCTGCAGCTGCTCGTGGATCTTCAAGGTAGTATCGTTCATGCTGCACCGGAAGC
GCCTGCAGCGAATGGTGCTGAGTCTACTCGACGCGAGGACGCGCTTTCCCGACAGTCGAGGAGGCGTCCG
GGAGAGCTACAGCAGGACAGCGTACACTGTGTGGAAACTGTGGATGGGGGTGACGGTGACGGTGGTGCTT
TGGATGGGAGACCCACTCATTCAGACCCTGACGTCACCACCAGCGGAGAACAGCACCTGGCCGCTAATCT
TCTGGGTGCCCATAGACGCGCAACATTCTCCCGCCTACGAGATAACGTACGCCCTGCAGGCACTTTGCAT
AGGAGCAGTCGGAACCACCAGCATCCTGATGACGATATTCTTCATCACTCTCATCCTCCATGCGGCATCC
GAAATAACTGTTCTGAACGAGAATATCGCACGAATGAGCCTTGCGAATTCGCGCGACCGAGAAAAGGAGC
CGGAAGGAGATACCAGTGTACAACGTGTAGACAGCACCACATGGGAAGTGAGCAGACTACAAGCAACCTA
CGTGTTGAGTGAGGCTATACCTGCACCACAGGTCAGTTCAGAATATCATGGGAGTCTGTTGGTTCTGGAC
ACAGACGGTAAATGCTGCGATCTGTACAGCGCTTTAGTGAAGAACATACGACACCATCAACATATTATAA
CGTATATGAAGGACCTACAAGTGGTGGCTAGCACATCTCTTTATCTGATGCTGCTGGCGAATGCGCTCAA
TGTTTGTTTGCATTCCTTCGGATTTGTTGCGTTGTTTCAGGAGGGGGCGACCCGGTCGACCGTGATAAAG
GAAGTGCTGTCGTTCCCGTCTTTTCTGGGCCAGACGGCCTTATACTGCTTCTTTGGACAAGTGGTGATCG
ATCAGGCGGAGCGGCTGCAGTTCTCTGCCTTCAGCTGCGACTGGCCGCACGCGGACGAGGAGTTTCGGCG
AACGCTGCGCATCTTCATGCTGCAGACGGCGCGCCCTCTCAACGTCAAGGTCGGCAAGCTCGTCACCCTC
TCCAGGAACACATTCCTGCAGGCACTGAATGCATCATACACAATATTCAACATGCTGTTTAATGTAGAGA
AGAGAAATTAA

>gi|1844530602|gb|MT072617.1| Ceracris kiangsu odorant receptor 68 mRNA, complete cds
ATGTCTGTCACGGCCGCTCAGAGCGCCGCGCTGCTGAGCCCCTGCTCGGTGGCGCTCTCGTGGCTGGGCA
TCTGGAGGCCCCCCGGCGGCCGGCGCTGGCGCTGGGGGCTGGGCGTGTTGGGCGCCGTCCTCATCGCCGG
CCTCGACATCACCATCAGCTCCCTGGCGCTCCTGCAGATGCTCATCGCCAGGCCGGAGGACCCCGCTGAG
TTCCGCGAGGTCTTCTTCATCTGCAGCTGCGGTCTGTCGTGGTCCGTGAAGGTGGTGGCGTTCCTGCTGC
AGTGGGAGCGTCTGCAGAGGATGGTGCTGTGCCTGCTGGACGCCATGACGCGGTTCCCTGACCACGGCGC
GGGCGTCCGCGAGAGGTACACCAAGATGGCGTACACCGTCTGGCGGCTGTGGCAGGCGTTCCCGGCGGTG
ACGGTGCTGCTGTGGATGAGCGACCCGCTCCTACAGACCCTGATGGCGCCACCGGCCGAGAACGCCACCA
GGCCGCTCATCTTCTGGCTTCCGGTGGAAGTGCAGGGTTCGCCCGCGTACGAGATTACGTACGCCCTCGA
GGCCTTCTTCATAGGAACCGTCTCGGAGACGAGCATCCTGATGGACATATTCCTAATCATCCTGCTAGTC
TATGCGGCAGGCGAAATAGCTGTCCTGAACGAGAACGTAGCGGGAATGGGACATGCGAAGCAGCGTGACC
CAGCAAAAGCACAGCCTGTAGAAAGTTCCGGTGAGAAACTGAGCACATACAAAGCGAGCTACGCGCCCAG
TCGGAGTTCACCTGCGCCCGACGTCACCGGGGGCAGTAAGGCTGAGCTGCTCGCTATGGACAGAGATGAC
GCGCGCTCGGAACTGTACAGTGCTCTAGCGAGGAACATTAAACATCATCAAGTTATTATAACGTACATCA
ACGACCTGGAAGTTGTGTTGAGCACATCTATTTATGTCCTGCTGCTTACGAATGCACTGAATGTTTGTCT
GCATTCTTTCGGACTTGTAGCGTTGTTTCAGGAGGGAGCAACAAGCTCGACCGTGGTTAAGGAAATTATC
TCGTTCGTCTCTTTCCTGGCCCAGACTGGCTTGTTCTGCTTCTTTGGACAGCTAATAATCGACCAGGCGG
ACCAGCTGCAGTTCTCCGCCTTCAGCTGCGACTGGCCGAACGCGGACGAGGCGTTTCGGCGCTCGCTGCG
CATCTTCATGGTGAGGGCGACGTGCCCACTCAAGGTCACCGTCGGCAAACTCGTCGAGCTCTCCAGTAAC
ACATTCTTACAGGCAGTGAATGCTTCATACACCATATTCAACATGCTGTTTAACCTACAGACGAGTGACG
AAAATTAG

>gi|1844530550|gb|MT072616.1| Ceracris kiangsu odorant receptor 67 mRNA, complete cds
ATGCAGGTGTCGGGACCTCGGCACCTCTCGATGGAACAGCACTCGCGCGACGGCAGCAGCGTCGGCCAGA
GGGAGGACGTGGGCCGTCTGCTGGGTCTGGGAGCGTGGGGCCTGCGCGCGCTCGGCATCTGGGCGGGGCC
CGAACCCGCGACCACGCGGTGGGGGCGCGCCGGGCCCACGCTGCTGCTGACAGCCTTGTTCGCGGCCAGC
GCCACCGCCCAGCTGGGCCGGGAGCGACTGGACGACCTGGAGCACCTGGGCGAGCAGATCTTCGTCTCCA
CCACCCTCACGGTCACCAGCATGAGGATCATGTACTTTATGGCGTACCGCTTGCGCATGCAGCGGTTGGC
AAACCTGCTGCTGGAGGCCCGTCGGCGCTTCCCCGAGCAAGGAGCGGCCATCCGCAAGAGATTCCAAAGA
CGTGCCACCAGGATGTGCATCGGCTTCCAGATGACGGCGACGGTGCCGCTGGCGATGTGGGTGCTGAACC
CGGTGCTGGCGGCCGCGATGACGTCACCGCCACCCCGCGGCCTCAACGCCTCGGCGTCGGCCTCTGCCGC
GGCGGCCGTCCGACAGACGCCGCTGTCGCTGTGGTTACCAGTGGACGATCAGCGGTCGCCCGGATACGAG
CTCGTCTTCGCCTTGGAGGGCTTCCTCATCGTCTTCACGGGGATGGCCAGCCTCTTCCTGGACATGTTCT
TCATCGTGCACATCATCCACATCACGGCCGAGCTCAACGTCCTCAACGACAACTTGGCCGCTATCCGGGT
GGGAGCTGTCAGAGGTGGAAGTTCATCTATTTCAAACACCGGTAGCATGCGTCGTTCCTTCAACAGGCCA
GATAAGTTTGCAAAACTGAATACTAGCACCAGCGTGATTAGCCGCATCGATTCTGACGAGTACAGCCACC
TCGTTGAAGCCATTCGACATCACCAGACAGTGATGAGGTACGTCCAGGAACTGGAAAACGCTATGAGTCA
GCCGCTATACATACTCCTGTCAACGAACATGGTGAACATGTGTTTACATATGTTCACATTTATGACGCTG
TTACAGAGAAACATCGAACCTGCTTCAATGATGAAGTTCATGTTTACCTTCCCGGCGTATCTCTACCAGA
CGGGTACCTACTGCATCTTCGGACAGGCAATAATTGACCAGAGCGAGCGCCTGGTGTCGTCGGCGGGCAG
CTGCGGCTGGCCAGAGTGCGCCCCTGACTTCCGGCGGATGCTGCTGGTGCTCATGGAGCAGGCCTCCCGC
CCACTGTGCATCAGGGTCGGCAAGCTCGTCACGCTCTCGAGGAACACCTTCCTGCAGCTGCTGAAGGATA
CATACACCATGTTCAACATGCTCTTCCAACTCCAGGGAGACAAGTGA

>gi|1844530535|gb|MT072615.1| Ceracris kiangsu odorant receptor 66 mRNA, partial cds
CCGGCACGGTCTCCTGGCTACGAGATAGTGTACGCGGTGCAGGCGCTGTGCGGCTCCGTGGCGGTGTTGG
TGTCCATCCTGCTCGACACCTCCTTCTACAAGCTCATCCTGATGGTGACGGCCGAGCTGCAGGTCCTCAA
CGACAACATGGCACTGGTTGGAAGGGCCGTCGTGTCTGCCAATCCAAACGGCAGTTCTGCCGCTGGTGCG
GCTGGACAGAAGGGAGAAGATGTTGCTGTGCCACCGATTAAACCATCTGCTGCTCCATACACTGAGGATG
ACGATAGTGCACGAAAGCTGCTATACCTTCAGTTGGTGGAAAACGTGCGTCACCATCAGGCCATTATAAA
GTGTTTCCAACTGCTGGAGTCGGCGTTAAACTACTCTATTTCCATTCTTCTCCTCACCAACATACTTACG
GTGTGCTTTTCTATCTTCTTTGCTTCAGTGATGTTACAGAGAGATGGAGGTCTGAGAAGAGCCATGAAAA
TAACATCGTCAATTCCAAACTTATTAATCGAGACTGGAATGTTCTGCATATTCGGCCAAATGGTTGTAGA
TCAAAGCGAGAGACTGCCTCGGTCGGCCTACAGCTGCAGTTGGGTTGATGCTGACGCTCGTTTAAAACGA
GCGCTGCTCATATTCCTGATGAGAACATCGCAACCGTTGGAGTTCACAGTCGGGAAGTTAATTAAGCTGT
CCAAGGAGACATTTCTGAAGATTCTAAATAGCTCGTACACCCTGATCAGTCTTCTGTATCAGTTCCAAGA
ATCAAATGACTGA

>gi|1844530495|gb|MT072614.1| Ceracris kiangsu odorant receptor 65 mRNA, partial cds
CTGAGCATCGCCGCCGAGCTGCGCGTCCTCAACAACAACATGATGGCGATGGGCAAGTGCAGACACTGCG
AGGCGGGCGCGCGGTATGAGACAGATGAGGTAGTGTCCAGAGACCGAGTCGCTTCCAGTCTGCTAATCGA
CCACCGTAAGCCGCGTGTGCCGTTAGCAGCGGCAAACAAATCGTCACCTGGACCTGTAGCTGTCCACGTA
CACAAAGTTGGCTACCAATATATGTACCATCAACTGCTAAAGAATATTCGGCATCATCAAGTGATCCTTG
TGTCTGTTGAGGAGCTGCAAAAAGCTATGACTCACTCTATTTTCGTTCTTCTCTTTCTAAACATGCTTAA
TATCTGTGTCGTCATTTTCGCTGGAACTACGTTGTTGCAGAAACAAGCAGACCAAGTGGCAATGTATAAA
ATGTTGTTCAGCGTTCCAATTTACATGTACGAAACTGGATTCTTCTGCGTCGTTGGACAAACCATTATTG
ATCAGGGTGAGCGGCTATCAATGTCAGCGTTCGCCAGTGCCTGGCTGGACAGCCCCAGGAAGTTGCATCG
CCTCCTGCTGGTCTTCATGCTACGATGCACGAGACCGCCCACCATCACTGTAGGCAAGACGTACACCCTC
TCCAAGCGCACCTTCCTCCGGATACTGAATGGGTCATATACAATGTTCAACATGCTGTATCAGTTCCAGA
GGAAGAGGTAA

>gi|1844530455|gb|MT072613.1| Ceracris kiangsu odorant receptor 64 mRNA, partial cds
ATGTCCATCTCATTGTTTGTCTTTCGGCCCACTTTAGAGGCGGTGGTGTGCGGCATGGAGACGGCCGACC
AGCTGCTGGGGCCGAGTGCGTCTGCGCTGCGGCTGCTGGGCGTGTGGCCCGGCGCGGCGTCGACGTCCGC
CGCAGTGGGGACCTGCTGGGTGTGCGGCTGCTACCTGGCGCTGGTGGCGTTCGCCGCCTCACAGCTGCTG
GCCGAGCCGTGGCGGCCGCTCGAGGAGCTGGCGATCGCAGCGCTCGTCTTCGTCACCAGCGCGTCCTTCA
CTTTCAAGGGCGCCATGTTCTTGAAGTACCGCCCCCGGCTGCTTAAGTTGGCGACACTGCTTTGTGGTGG
CGGGCTGCGGTCGGCCGTGGGGGCGGAGACGCGCCGCCGCTACAGGGAGCGCGGCCGCAAGGTGTTCATC
TACCTGCAGGCAATCCTGAGCGTGCCGACGCTGCTGTGGGCGCTGCAGCCGCTGCTGGTGCCGCCTGGCG
GCAGTGCCGCGATCGTCTGGAACGCGACGGCTGCTGTGCGCATGCGCAGCACGCCGCTCCCAATGTGGCT
GCCGCCAGTGCTGCAGCGCTCTCCCACCTACGAGCTGGTGTACGGGCTGCAGGTCGCCTCCATGCTGGTC
GTGCTGCAGACCTCGGTCTTCACTGGCATCTTCTTCCTCGTCCTCATGCTCAGCATCGCCGCCGAACTGC
ACGTCCTCAATGACAATATTGCTAGAAACAGCACACTGTTGTCGAACTCTTCCAGGCAACAACTCAGTTC
GTTTACGATGGAAATGCACCATGCCTCTGAAGGAGGTCCTACGAATGACAGTGCAGTCGCCAATTTTGAC
AGAAAATTATTCCTCCAACAGATGTATTCCGACTTGGTGAAAAACATTCGACATCATCAACTGATTATAA
AGTGTGTCAAGGAACTAGAGGCTATAATGAACCTGCCCATCTTCGTTCTTTTGTTTCTACATATGGTGAA
CATCTGCGCACAGATCTTCGTCACTTCTCTCCTGTTGCAGAAGGACAATGACTCAACGACGATGTTCAAG
GTGCTGTTTACACTGCCAATATATCTTTATGAGACTGGGCTTTACTGCGTTTTTGGTCAAATAATTATCG
ACCAGAGCGAGCGCCTGTCCAACTCTGCGTACAGCGGCGCCTGGCTGCAGGGAGACGTTACATTCCGAAG
GGCGATGCTGCTGCTGGTGTCACGCGCCGCCCGGCCCCTCACACTCACCGTGGGCAAGACCTACACGCTC
TCCAGGCACACC

>gi|1844530411|gb|MT072612.1| Ceracris kiangsu odorant receptor 63 mRNA, complete cds
ATGGAGGAGGCGAGCGATTTGGTGGGCGCCACCTCCGTGGCTCTGCAGCTGATGGGGCTGTGGGGGTGGG
GCGCTGGGGGCGTGGCGGCGCACGTGGCAGTCGCCGCCCCCACGCTCTTCGTGATGGGCTCCGCCGCCGT
CCTGTCCGGAGCCAAGCTGTGCGCTGACCCACCCGCCGTCTACGAGGAGCTCATCGCCGTCATCTTCATC
CTGGTGGCCAGCGTCAGCTGGACCTTCAAGGCGTCGGCGTTCGTGGGACAGCGGGAGCGGCTGCAGGCGC
TGGCAGCGCACCTGGTGGGCGCCGGCCGCAACTACGGAGGTGTCGGCGGCGGTACCCGCGCCCAGTATCG
CGCGCTCGCCCGCCGCGTATTTATTTACACACAGGCTATCACTGCGGTGCCAATCGCGATGTGGGCGCTG
GAGCCACTCCTGTCTGGCGGCCAGAACACGCCGCTGCCCGCGTGGCTGCCGCTGGACCTGCACGAGACGC
CCGCCTACGAGCTGCTGTGCACCTTCCAGGCGGTCGCCGTCACCCTGTCCGTCGAGGCCAGCGTCTGCCT
CGACATGTTCTTCATCGTCCTCATGATCGCCGTCGCCGCAGAGCTGCACATACTCAACGACAACCTCGAG
ACGATACGACTGCACCCGGTCGACTCCACCCCTCTGAAGCCTGCGGACGACTCTGCGGCTCGCTTGCTCA
GAAATGCGTCTTCTCTCACGGAGAAAGAGCTGCCGAGCATGCAGCAGTTCGAGTTTTGCCGGGATAATCA
CAAAAGCACGAACGCATTTCACGGAACGGCCGATGCACGCGAATTGATGTATTACTCGCTGGTGAAGAAC
ATACAACATCATCAACTGATTTTAAAATGTGTCAAAGAACTAGAGACTGCAATGACCTATTCTATTTTTG
TTCTACTGTTCTTAAACATGGTGACCATCTGCACACTCATCATTAGCACCACAGTGCTGTTACAGAGTGA
CTCAGATCCAACATCGCTCTACAAGATGGTGTCATCACTGCCTATTGTTATGTTTCAGACAGGACTCTTT
TGCATCTTTGGACAGATGATCATCGATCAGAGTGAGCGCCTGCCAGCTGCTGCATTTAGCAGTGGCTGGC
TGGAGGGTGATGTCCGCCTGCGGAGGGCACTGCTACTGCTGATGCGGCGTGCAGCCAGTCCTCTGTGCAT
TATTGTGGGAAGAATGTATCCTCTCTCCAGGCACACTTATCTGCAGTTGCTGAATGGATCATACACAATC
TTCAACATGATGTATCAAGTCCGAGGAAGAAGTGATTAA

>gi|1844530356|gb|MT072611.1| Ceracris kiangsu odorant receptor 62 mRNA, partial cds
GTGACTTACAGAATCAACACATCGTACTGGTTGCTGGCTCCCATTGTTCGGAACATAATTGCTGTAATAT
CTAAGAAGACTTACAACAGAGATATTCCCATTCCTATATGGCTGCCGTTCGACATCCATTGGTCGCCGGC
TTTCGAGATTCTGTACACCATGGAACTGGCTTTTGGGTGGGCTATTTCCGAGACCACTGTGCTCGTTGAT
GGATCCCTGATAGCCATGATATTGCAAGTGGCTGCTGAACTGGCGGTCCTGAATGACCATCTCGCAGACG
GCACAGATCCAACTCTAAAGGAGGCACTAAATGAAATTATCGCCACTGTAGGTACAGTCAAAGACTTAGA
TGTCCAGATGCCGCCAAAGTCGTCCTTGGTCGTAGGAGTCTCTTCCGATTTCCAGCACAGTTCTGTACGT
TCGGATGGTGAAATGTATCAACAGCTGGTCGGGCACATTCAGCACCATCAGACTATTATAAGATGTGTGA
GACTCTTGCAAAAAATTCTCAGTCGCGCCACTTCCGTGCTTCTCTTCTGCAACACGATCTCCATCTGTTT
TCAAGTCATCGCTACTGCCGTCCTGCTGCAGGAGGACGGAGAGATTGTGGAAACTCTCAAGATGCTGATG
GGCTCGACGCTGTATGCGTACCAGGTGGCGCTGTTCTGTCTGCTCGGTCAGAGGATCATTAATCAGAGCG
AGCGCCTGATACGGTCAGCCTTCAGCGGTGACTGGCCAGATGGGGATGTCCGCTGCTGGCGCCTGGTGAA
CATGCTGTGCATGAATACCAAGACGGCCCTCAGCCTCAAGATCTGCGGAATCTACACGCTCTCCAGGATG
ACGCTACTGCAGATACTGAACGTTTCGTATAGTCTGCTAAACTTCATATACCAGACGAAGACAGAACAAA
ACAATGCTCAAGAGTAG

>gi|1844530297|gb|MT072610.1| Ceracris kiangsu odorant receptor 60 mRNA, partial cds
ATGCGAGGTCACAAGTCTGCAGGGCAAGAGCACGCTGAGATGCAGATGGCGCTGGAGGCGGGCGGCCAGC
TGTGCCCCTGCTTCGCGGGCCTGCACAGGCTGGGGCTGTGGCGGCCGCAGACGGCCGGCGGCGGTGGCGC
CGCGCGCTGGCTCCGGGCGACACTACTGGCCGCGGCGCACCTCGTGCTGCCCGTCACGCTCGCCATCAAC
TTCCTCAGCTGCCGCTTCGACAGCCTCGATCTCATCGCCACCAACATCTTCCTCTTCTTTGGCATGGGAG
GTGTGTCCACAAAGGCGCTGCTGTTCGTTCTGGACAGGAATCGCTTCGATCATCTGCTGGTGCGGCTGCA
GCAGTCCCGGATGCACTTCGCGGACAACTCAGGAGCCAGGGAGCGCTGCCGCAAGTTCGCCACCTGGCTC
TACCACACACAGCACGTGGTCGTGCAGCTGGTGGTGGTGCTGTGGGTGGCGCAGCCGACGGCGACGGCCC
TGCTCAACGGCAGCGCTCCAGCTGACGGGGAGCTGCCCATGCCGCTCTGCGTGCCCGCTCACCACGTCCA
CCTCTCCCCCTACTTCGAGCTCTTCTACGCCATACAGGCCTTGTGCCTATTCGTCGCGGTCGAAGGAATG
GTGAACCTGGATGCCTCCTACCTGACGCTCATGCTCAACATCGCTGCCGAGCTGGAGGTTCTTAACAATA
ACCTCGTCTCCATCAACTACACAAAACTGCTGAAGAACGAAAAGTGTTCTCATTCATCTGACTGCTACCC
ACTCTCGCCCAGTAACCCTGCTGTCGAGGAAGACATATACATACAGTTAGTGGAGAATATAAAACATCAC
CAACACATCATATGCCGCGCCAGGGAACTGGAGTCTGTGATGAGTGGGCCCACTTTCGTACACCTGTTCT
ACAGCCTCGTCTGCATTTCTCTGAGCATCGTGTCTGTCACAGTGCTTTTGCAGACTGACGGGAACATGCA
AAAAATTCTGAAGACCATCTTCGTCATCGCGGTTTTTGTTTCCCAGTTGGGTTTCTTCTGTATACTTGGC
AACAATATCATTGAGCAGAGCGAGCAGCTCATGATGTCCGCCTACAGCAGCCGCTGGCCGGACGCAGACC
CTCGCTTCAAGAAGACGCTGCTGGTCTTCGTGCTGCGGGCGCTGCATCCACTGCACAT

>gi|1844530248|gb|MT072609.1| Ceracris kiangsu odorant receptor 59 mRNA, complete cds
ATGCGCGTCACCACAGTGCACAAAGAGACGGCCGTAGCGTCGGAGGCGGGTCGCGACCTGATGGGCCCCG
GCGAGGCGGTGCTGCGGCTGCTGAAGGTGTGGCCGCCCCCGGGGCCGGAGGCGCGGGGGCGTCTGCGGGG
GCTGCCGTTCCCTCTGCTGGCGCTGCAGGCGGGCATGTTGGCCGTGCTGGCCAGCACCGCCGCCTACATA
CACCAGGGGGGCGCCACGGAGGGCGACGCCCAGGAACACCACGTCACCGTCTCCATCTTCGTCGCCGGCA
CCATCATCGGCATGATGGTCAAGATCTGGTCGTTCATGGGTCAGCGCGGGCACATGCAGCTGCTGCTGTC
GCTGCTGCTGGAGATGCGCCGGCGCTACCAGCGCGACGACACGGGGGCGCGGCCGCGGGCGCAGGCTCAG
GGGGTCACGCTCTTCTACATCCTGCAGGTGAACGCGGTGGCGGCGGCGGTGGCGTGGTCGGCGCAGCCGC
TGGTGTCTGGCGGCGGGCGGCGCCTGCCGCTGCCCGCGTGGCTGCCGTTCGACGCGACCGCCTCCCCTTA
CTACGAGGCCGTGTACGCCGGCCAGTCGCTCAGCCTGCTGCTGGTGCCTCAGATCTCGCTGTGCCTCAAC
ATCTGCTACTTCGCGCTCATGCTGCACCTCGCCGCGGAGCTCGCCGTCCTCTGCGACAACGTGGCCGCCG
TCGGCTGGCGGCGCCCGTCCAAGCAGCCCCACCACCAGCCACAGGACCGCGAGTTCGCCGCACAGTCCGA
GAACCGCCTGCTCGAGGACAACGTCCGCCACCATCAGCTCATCATTCGGGCCGTCAGTGAGCTGCAGCAG
ATAACGAGCACCTCAGTCTACATCCACCTGTTTGTCAACATGATCAACGTCTGCTCACACATCTTCGTTA
TTTCTGTGGTGCTGCTGGAGACTGGTGACATGGCCGTGGTGGTGTCCATAGCGTCCAGCCTGGCCGTCTT
CCTCAGCGGCATCGCTCTCTACTGCATCATCGGACACACCATCATCGACCAGAGCGAGCGGCTGCCACTG
GCGGTGTACAGCAGCGGGTGGACGGGCGCGGACATGTCCTTCCGCAGGACCGTCTCCATCCTGATGGTGC
GCGCCGCGCAGCCGCTCAGCATCACCGTGGGCAAGATGCGCGTCCTCTCCAAGCCCACCTTCGTACAGGT
GCTGAATGGATCTTACACGCTATTCAACTTTCTCTACCGGACACAGAGCGATAAGGAACGGAAAGGTTAA

>gi|1844530212|gb|MT072608.1| Ceracris kiangsu odorant receptor 58 mRNA, complete cds
ATGAGCGTCGACGAGGAACAACCGGGTGACGAGCTGCTGCGGCTGGTGGTGTCGGCCCTGCGCTGGGGCG
GGCTGTGGCGGCCCCCTGGCTCTGGGCTGTGGTACCGGCTGTACCAGACGGCGGTGCTGTCGGTGGGCCC
CCTGCTGGTGGCGGGCGTGCTGCTGAGCGCCGCCCACGTGGCCCGGCAGGCGGAGGTGGGCGGCAGCGCG
CTCGCCGTGCACGTCTACTACTGCACCGTGCTGCTCTCCAACACCGCCAAGACCGCCGTGTTCGCTGCCT
GCCGCAACAGGCTGAGCCACGCGCTCGCCATACTCGCCCACTGCCCCAGATCAGAACGCAGCAAGGAGAT
GGGCGTAATTTCACGACGCAAGGCGAGGTTGATGTTCGCGCTGCCTCAGGTGATGGTGGTGCTCGCCGTG
GCTACTCACTCGGTGGTGCCGCTGCTGGGCACTGAAGACAACGGACCGAGCATCTGCTCCTCCCTGCAGG
CGGAGGACGGCCTCAGCACGGCCGGCGGCTGCTTCTCTGGGCGGTTCCCGCTGGAGCTGTGGTACCCCAC
GGCTGCGCACTCGGCCCCACTCTACCACATAGTCTACGTCCTGCAGCTGCTGGCCATCTACTATACGTGC
CACACGGCCATTAACGTCGATCTCTTCTTCTTCGCAGTTACCAACCACGCCAGCTCCCAACTGGAGGAGC
TCAACAATGCTCTCTGCAGCATGGGTTCACGGCGTCCCGCTCACCACATTCCTATAAATCGACGACGAGG
CAGTGCCGAAAGTGACCACTCGCTGAATGGCAGCCGTGGGGATGGTCCTTCGTGGGATACGAGCGAGAAG
AATCTAGTGCAGGTCGAGCATCAAAAGACGATGTACCAGGGTTTAATTCGTCTCATAAGACTGCACCAGA
TAATCACAAGAGCTGTGACGGAGCTAGAACCCGTCATTAGTTACGCGCTCTTCGGTCCAATACTGACAAA
CATTCTCAACATATGCCTCCATATGCTGGTCCTAACAACGGAGCATGACAACATGGGAACCAATAGCAAA
GCTTTTGTGGGAATAGTGTTCAACCTCATTCAAAATGGACTGTACTGTTCTTTTGGGGAAACCCTCACTC
ACCAAAGCGATCGATTGTTTATCTCGATATACTCCAGTGGCTGGGAAGACGGCTACCCTAAGTTCGAGCA
GGCAGTGGCGATTCTCCTGTTTCAGACGAGGAAACCGCTACAAATAAAAGTGGCAAAACTGTACACGCTA
TCGAGAAGGACTTTCTTGCAGCTACTGAACAACTCATACGGTTTGTTTAATTTACTTTATCAAGTAAAGA
ATCCTGAATAG

>gi|1844530160|gb|MT072607.1| Ceracris kiangsu odorant receptor 57 mRNA, partial cds
ATGCAAAAAGGTTCTGCACAATATTCCCAGGCGAGCCTGGAAGTCCGTCGCGGCCTGGACCTGTCTACGT
GCGAGCACATCCTGCACTGGTTCTCCTGCTGGCGGGACGGCTCCGTGTGGTACATCGCCTACGTGGTGGC
GGCGCGCGTCAGTGTGGGGGCGGTGGTCGCGTCCCAGCTGGGGCTCCTACCGCACGTCTGGGGAGACCTC
TACAGCACCTCGCTCTGCGTCTACCTCACGCTGGCCGTTCTCAGCGCGTGGTTCAAGATGGTGCAGTTCG
ACCTCGCCAGGCCCAAAGTGGACGCACTGCTGCAGGAGCTGAGAGGGGAGCTACTGCTGCACGCCGATGA
CCCCAGCGAGGGCACCGAGGACGTCTTCCGGCGGTTCCAGAAGCGGTCGGGCGTGTTCCGGCGGGTGTTC
CTGGTGCTGGGCCACCTCACCATCCTGTCCTGGGCCGTCAAGCCCTTCCTGGACCGCCTGCTGGGCTCGG
ATGGGGCGCTGTCCCTGCCGCAGGACGCCTGGTACCCTTTTGACACGGCGCACAGCCCCTACTACGAAAT
CGCCTACCTGCATCAGGTGGTGTCACTGTACGTGGCGGCGACGTGCGTGGTGACGGTGGACGTGTTCTTC
ACGACGCTCTTCATGTACATCACGGCGCAGCTGCACGTGCTCAACCTGCACCTGCAGGCCATGGACTGCC
GGCCCCAGCTGACAGAGGACGCTGATAAGGTGGCCAGATGGGAGAAACGCGTCACGGCCCAGAAGTCAGC
GGGAGCAGACGGACTTCCATCGGCTGATCCTCCGGACGCCTATGGCCAGCTGCTGCGCAGCGTGCAGCAC
CACCAGGTCATCATACGGTCCGTGAGGATTATGGAAGATGCAATGGGACCTTGTGTTTTTGTGCAGTTTC
TTTTCAACGTGATAGTAATTTGCATCTATGCCTTCGTAATAGCTGGGGTTCACAATATGAATATAGGAAG
CCTCATCATATGTTTGACAAACTTGATTTCTACTTGCGTTGAGAACTTCGGCTACTGCTGGTTTGGAAAC
GAGATAATCTCACAGAGCGAGCAGCTGGCCTTCTCTGCGTACAGCAGCGGCTGGGTGGGCGGCGGCAGCC
GCTTCCAGAGGTCCCTGATGCTGCTGACGATGCGAGCCCAGCGCCCTCTCTGCCTCACCGTGGGCAGCCT
CTACACG

>gi|1844530109|gb|MT072606.1| Ceracris kiangsu odorant receptor 56 mRNA, partial cds
CTGCACTTCTGGGGCGACATCCTCAGCGCCACCAACAACGCCTGCGTCACCTCCAGCTACTCCATGGCCA
TCTTCAAGTTCTTCGCCTTCCGCCTGATGCGTCGCTCCGTAGAACACCTCGTTCGTGACCTCGACAGATG
CCTGCAAGTGTACGGTAACGAGTACGCGGCAGAGAAGGAGGCCATCTTCGGCGCGTGCGCGCAGAAGGCC
CGGCTGGTGTCGCGGCTGCAGGTCTCACTCGGAGTGTCGGTGTACCTCAGCTGGGTGGTGCTGCCCGCCA
TCCGCGCCCAGGCCTGCCACTCCACGGACTGCCGCGTCCACACCGGCTTCCCCGCGCTCGTCTGGTACTC
CTTCTCCTTCACCGAGCCGCCCGTCTACCAGATGATATACGCCGTCATCTGCATGGGCCTTTTCTACGGC
TGTGTCATCTTCACGTCTCAAGACGGCTTCTTCTGGTCCCTCATCATCTACGTAGGGGCGCACTTGCGCT
TCCTCAACTTCATGGTGACCAACATGTCGAGTGCCGAGGGCGACGCCAAGACCCCCACAGGGTCTCCGGA
AATGGAGGAGAATATGAGGCGCCGCCTCAGGGAGTGCGTCTGCTACCACAATGACATAGACAGGTGCGTG
CAGCGGCTGAGCTCTCTGCTGGGCCCCGTGATGCTGGGGCAGTTCCTCACTGACATCGTCACCATCAGCG
CCAGTGCCTTTGTGGCCACGATGCTGAAAGCGGACTCTGGGTGGCTGTTGAAGTACGGCTCTTACCTGTC
TGGCACGATCGAGCACATGTTTCTCTTCTGTTGGTTCGGGGACGACATCTTGACGGAGAGCGAGCGGCTG
CCGCTGTCGGCGTACAGCAGCGACTGGACGGACGCCTCCCCGCGCTTCCGGAAGGAGCTGCGGATGTTCC
TGTGCCGCAGCCAGCGGCCGCTCATACTCACCGCCAGCAAGTTCTGCGCCATCTCCCGCCAGACCTTCCT
CAGGCTAATGAACGCCTCCTATTCGTACTTCGCACTGCTGAACCAGCTGAGTTCCGAA

>gi|1844530057|gb|MT072605.1| Ceracris kiangsu odorant receptor 55 mRNA, partial cds
ATGCTGGTGGCCATGAGCGGCTGCCTGTACTGGACGCTGGCGCCCGGCGCGCGGGCCCACGCCTGCGGCG
GCTCCGTGCACTGCCGCGGCCGAGTGGGGCTGCCCGCGCACGTCTGGTACCCCTTCCACTTCACGCACAC
GCCCGTCTACGAGGTGGTGTACACGCTGGTGGCGAGTGGCCTGCTGAGCGGCGCACTCATCTCGTGCATC
GTGGACGCCTTCTTCGTGTCGCTCATCATCTACCAGGCGGCGCACCTGCAGCTGCTCAACCTCATGCTGG
CCAGCGTCGGCAACCAACAGCGGTCTGGGCCGGCGGCCAGCAGCGACCGCAAGCGCAGGGAGGCAGCTGG
GCCCGAAGACCTCGAGGACGACATGAGGCGGCGGCTGGCGGAGTGCGTCTGCTACCACTGCGACATCGAC
AGCTGTGTGCAGCACCTGAGCTCGCTGGTGGGGCCCATCCTTCTGGGCCAGTTCCTCGGGGACATGGTCA
CCATCAGTGCCACCGCATTCGTCGCCATAGCCAATAACGCAGACTCCAGCTGGCTGTTGAAGTACATGTC
CTACCTGTCGTCTGTGATCCAGCAGCTGCTACTGTACTGCTGGTTTGGGACGGACATAATAACGCAGAGC
GAGCGCCTGCAGATGTCCGCCTACAGCAGCAACTGGGTGTCCGCGTCCCCGCGCTTTGGTAGGGAGCTGC
TGGTCTTCCTGTGCCGCGCCCATCGCCCCCTACGGCTGACCGCCAGCAAGTTCTACACCATCTCC

>gi|1844530021|gb|MT072604.1| Ceracris kiangsu odorant receptor 54 mRNA, complete cds
ATGGTGAAGGCGCACAAAGCCGGTGATGGTGGTAAGCGGCTACGCACGGACCTGCGCCTCCAGCAGTGGC
TGCTGCGGTTCGTGGGCGCGTGGGCACCGCGCCGAGGGCCGTCGACGTCCGTGTGGTGGCGCTTGTACGG
CGCCTACTCTGCCTGCATCGTCGCCATCCTGATGCTGTTCGTGGCCAGCCTGCTGTTCGCCATGGTCCAC
TACTGGGGGCAGATGCTGGGCGTCACCATGAACGCCTGCCTCATGTTCACCTACGTCATGAACATCATTA
AGATCGTTGCCTTCCTCAGAATGAGACCCGCCATCGACGAGTTCATCGATGAGCTCGACAGATGCCTGCA
GGAGTTCGGCCAGGAGCTGCGGAGCCAGCGGGAGGTGGTGTTTAGGTGGATCGCCCTGAAGAGCCGCATC
GTGTCGGTGGCGCGGCTGTCGGTGACGGCGATGGGCTGCGTCTACTGGTCCGTCATGCCCGCCGTCCGTG
CCAGGGCCTGCGGAGATACCGTCCAGTGCAGGGCGAGGGTGGGGCTGCCCGCCCACGTCTGGTACCCTTT
CTCCTACACGCAGTCGCCCGTCTACGAGGTGATCTACGCGGAAGTGGCGGCTGGCCTGATGTACGGCGCG
CTGCTGTCCTCCATCATGGACGGCTTCCTGGTGTCGCTGTTCATCTATATGGCAGGCCATCTGCAGCTGC
TCAACCTCATGCTGCGCAACATGTGTGGTGGCCAGGCTGAGGATGAGGACCACCACGGCAAGAGGCCTCA
CCACCTCGCAGCTGTCCATCAGGAGCAGCTCATAAGGTGGCGGCTCGCTCAATGCGTCACCTACCACTGC
CATATCGATAGGAGTGTACAACGTCTGAGTACGTTATTTGGGCCAATCCTGCTGGGCCAGTTTCTGATGG
ACATCATAGCCATCGCCGCCACAGCTTTCGTCGCCATCGCTAAGAACGCAGACTCCACGTGGCTAGTCAA
GTACACGTCCTATCTGTCCGCCGTGATCCAACAGCTGCTCTTCTACTGCTGGTTCGGAACTGATGTTCTC
TCAGAGAGTGAACGCCTGCAGACGTCCGCATACAGCAGCGACTGGGTGGATGCGTCTCCTCGTTTCCGCA
TGGAGCTACGCATCTTCCTGTGTCGTACGCACCGCCCCATGCGTCTCACAGCCAGCAAGTTCTACACCAT
CTCCAGAGAGACTTTCCTGATGCTGATGAATGCATCCCTATCCTACTTCGCGGTGCTGAGAGAGATCAAC
GCCAAGTGA

>gi|1844529966|gb|MT072603.1| Ceracris kiangsu odorant receptor 53 mRNA, partial cds
CTCGCCTGGTACGCCTCGCCGCTCATCGCCAACGCCGCGCTCGCCCAGGACCCCGCCACCAACGCCACGC
TGCCCAGGCAGCTGCTGTTCGACGCGTGGTTCCCGTTCGACCCAGTGCCGTCGCCCAACTACGAGCTGGC
GCTGGTGTACCAGTCGGTGACGCTGTACATCGCCTTCATCACGACGGCCGTCATCGACGTCTTCTACGTC
AGCGTCATGGTCTACCTGGGCGTCGAGCTGGAGATCCTTAACGAGGCGGTCGCCAGGAGCTGCCGGCCGC
CCCAGGAAAAGGAAAAGGATAAGGATAAGGAGGAGGGGGAGGGGGAGCTGGGCGACGACTGCTCCCTGCT
GGCCGCCTGCGTCCGGCACCACCAGCACCTCAACAGATGTGTTCAAACCCTCCAGGAAGTAATGGGAATC
TCCATCTTTGTGCAGTTCGTCTTCAACATGCTTCTGATCTGTGTGTATGCATTCGTGCTTACAACGACAA
AGAGCGACTTGGGGACGCTGGTCAAGTTCGCCATGACGCTGGAGAGCTACCTGTTCGAGAACCTGCTCTA
CTGCTGGTTCGGCAACAACCTCATAGAGCAGAGCGAGCGGCTGCCCTTCTCGGCCTACAGCAGCGCCTGG
CCGGACGGCGGCCGGAAGTTCCAACAGTCGCTGCGGCTGCTGGCGCTGAGGGCGGGCCGCCCGCTGCAGG
TCACCGTGGGCAGCCTCTACACGCTCTCCAGGCACACCTTCCTGCACTTGCTGAACGGATCATACAGCCT
GTTTGCAGTTCTCCACCACCTGAACAGCAAGTGA

>gi|1844529910|gb|MT072602.1| Ceracris kiangsu odorant receptor 52 mRNA, partial cds
ATGGAGGACGGCCAGCTGCCGCAGCCGGTGGTGGACCTGAGGCGGCCCTGCCTGTTCCTGCGCGCCATCG
GGCTGTGGGCGCCTGTGCGCCTGCGCGGACTCTACTCGCTGTACACGGTGTGGTCGCTGCTGCAGCTGGT
GGTCAGTGTGGCGGGGCAGTTGGCAGGCCTGCAGGGACACTGGGACCACCTGCCCACCGTCGCCATCTCC
GTCTGCCTCATTGTCACCTCCATCTGTACACTCTTCAAGGCGTCGTCGTTCGCGCTGCGCCGCGGCCGCG
TGGACGCGCTGGTGTCTCTGGTGGGCAGCAACCTGTCCACCTTCTGCGCGCACCGGCCGCGCGCCAGGGC
CGCCGTGGTGCGGGCGGCCAGGGACCGCGCCAGGCGCATGTTCGACACCTTCCTGGGCATGGGCGGCGTC
GCGCTCGTCTTCTTCTACCTGGGGCCCATCATACAGAACGTCAAGGACAACAGGATCCTGGCCAAGGCTG
CAGCCAACGAGACGGTGGACCCGCTGCTGGGCCGCAACCTGGCGGTGCTGCTGTGGTGGCCCTCGGGGCA
GCCGGTGGACACCCCTGCCTACGAGCTGACCTACGTGGGCGTCTGCTACTGGCTCATGCTGCTCTACCTG
TCCACCAGCACGGTCGACGCCTTCTACGTCACGCTCATCATCTACCTGTCCTCGCAGCTCAAGGTCCTCA
ACGTCGACTTCCTCTCCATCACTGAGGACGCCCAAGATGACAGAGACAGCCCTGCCGAGCGGACGAGCAA
GCCAGAGGTGGAGCACAAGCTGACAGTGAAACTTCCAGACGGAGACCACAAGACGACAACCCAGAGGACC
CAGCAGAGGCTACTGGAGTGCATCATCTTCCACCAGGAAGTTATAAAGTCGGTAGAGGAGATGGAGTCCA
TCCTGAGTGCATCTATCCTGGTGCAGTTCCTCGCCAGCTCGCTCGTCATCTGTTTCACAGCATTCGTTAT
CACGACGGCGGAGAACAAGCAGGACCTGCCGACGTACATCACGTACCTGGCCACCATGTTCTACGAACTC
TTCCTCTACTGCTGGTACGGCAACGAGCTGCTCTCCGAGAGCGAGCGCCTTCAGACATCAGTGTACGCCT
GCGGCTGGGTGGACGAGGGCCCCGTCCTCCAGCGGACTCTGCGCGTCGTCATGGTGCGGCTGCAGAGGCC
CGTCTGCCTCACCGCGGGCAAGTTCTACAAGATCTGCCGCGAGACCTTCCTGCTGTTGCTGAACGGCTCC
TACTCGTACTTTGCGCTGCTGCACCAGATGAACGATCAC

>gi|1844529865|gb|MT072601.1| Ceracris kiangsu odorant receptor 51 mRNA, partial cds
ATGAGAAAGTACTCGGTCATAATTGTTGAGTTGGCCTGGAGCAGGTTGGGCAGAGATCTACGACGGCGTC
TGGTTCATGCGGTGGAGGAGGGCGAAGTACGAGTAGGAACCGTTGATCAGCAGCAGGAAGGTCTCGCGGG
TGAGCCCATAGAGCTTGCAGGCGGTGAGCTTGACGGGGCTCTGCAGGCGGCACATCATGATGCGCAGCGA
CCGCTTGAGGCTGGCGTCCGCGTCCGGCCACGCGCAGCTGTACGCCGACAGCTGCAGCTTCTCGCTCTCC
AAGAGCAGCTCCCCGCCATACCAGCAGTACAGGAACAGCTGGTAGAACATGGTCGCCAGGTATGTGATGT
ACGTGTGCAGGTACGCTCTCTCCGCCGTAATAACAGTGAATGCTGTGAAACAGATTACGAGCGTACTGGT
CATGAACTGCATGAGTACAGAAGCGCTCAGAATAGATTCCATCTCAGCTGCAGACTTTATAATCTCCTGG
TGGAAGCGTATGCATTCGACGAGCCTGTCGCGGGCAGCGCGCTTGGCCCCCACGTCGGCACGCCAGCCCG
TGGACTGGAGCTGCCTCCTCCCGGAAGACTCGCGGCCGCCTCGGCCCTCTCCGTCCGACGACGGCAGCGC
GCTGGCCAGCGCGGCGTTGAGCAGGGCGAGCTGCGCCGACAGGTAGATGATGAGCGTGAC

>gi|1844529824|gb|MT072600.1| Ceracris kiangsu odorant receptor 50 mRNA, complete cds
ATGGCGAAACACAAGGACCTTCCTGACCCGGTGGTGGACTTGAGATGGATGAGCCGGGCGCTGGCCCCCG
TCGGCATGTGGGGACCCTCCGGCGGCAGCCGGCTGTACGACGCCTACTCCATCTGGACCATCGTGCAGCT
GGTGCTGACGGCCGCCGGACAGATGGCGGGGCTGCAGGGACACTGGGACGACCTGACCACCGTCTTCACC
TCGCTCTGCTTCGACCTCACCGTCACCTGCACCATCATCAAGGGAACCATCTTCGTGCTGCAGCGCGAGA
GCCTGGACGCGCTGTCGCGGCACATCGAGCGCAACGCAGTGGAGTTCTGCTCGCACCTGCCCGAGGAGCG
CCGCGCGCTGCTGGTGCGGGCCCGCAACCTGTCGCGCCTCATCGTCTGCTCCTTCCAGAGCGTCGGCGGC
GTCACCCTCGTCTCCTTCATCACGGGGCCCATCGTCCAGAACGGCCGCGACCGCGAGCTGCTGGCCAGCG
GCCTCAGCAACGTGACGGTGGACCGGCAGCTGGGCCACAACTACCCGATGCTGATGTGGTGGTTCGGCGG
GCTGCCGGTGAGCTCCCCGGGCTACGAGGCGGCCTACCTCCTCATGTGCTACTGGCTGGTGCTCATGTAC
ATCTGCACCAACGTGCCCGACGCCTACTACGTGGGCCTCCTCAACTACATCTCCGCGCAGCTCCGGCTGC
TGCACATCGCCCTGCGCAGCATCGCACACCCGGAGCCGGGCGACCTGCTCACGGAGAAACTTAGCCACAC
TTACGGACTCACCCTCAAGGGAGACGTACCGGCCAAAGGCGGAGCCCAGGAGAGCAGCCGGGATGGTGTG
TTCGCCAGGCTGCTGGAGTGCATCCGATTTCACCAGGAGATTATAAAGTGTGTAGACGAGATGGAGTCAC
TGCTGAGCCTTACAGTTCTCATTCAGTTCTTCACCAGTACGCTCGTCATTTGTTTAACAGCCATCACCGT
AATTAACACAGAAGCAGCGTATTTGCCTACTTACGCAGCGTACCTTGCTACAATGTTCTACCAGCTGTTC
ATCTACTGTTGGTATGGAGGCGAAGTTTACTTGGAGAGTGAGAGGCTGCAGTTCTCGGCCTACAGCTGCA
ACTGGCCGGACACGGACGCTCGCTTCAGGAAGACGCTCAGAATCTGCATGGCGCGTATGCAGAGACCCCT
CAATCTCACGGCCTACAAATTTTACAAACTGTCTCGGGAAACTTTCTTGTTGTTGTTGAATGGATCCTAT
TCATACTTCACATTACTACTTCAGATGAACCAGAAAAATGACTAA

>gi|1844529789|gb|MT072599.1| Ceracris kiangsu odorant receptor 49 mRNA, partial cds
ATGCGTGGTGAAGACAGAGGAGACGTGGAAGGCCCCCTGTCATGGAGGGACAGCGGCCGCTCCGTCATCA
AGCTGAACATTCGCCACCTGTGGTTGTTTGGCGCGTGGCCGCTGGGGGCCAACCGGCTGTACGACTTGTA
CACCGCGTTCGCATTCGCGCTGGGCGTGTGGAACACGGTCGAAGGAGTCCTGGCCGCTTACTACATCTGG
GGAGACCTGGAGGAGACGACCCTGGTGTTCGCCGACACCTTCACCATCGCCAGCGGCCTCGTCAAGCTGG
CCTTCTATACGCGCGACCGCAGACTCTACAGCGCCCTGGCGCGGCGCCTCGATGACCTGTTGTCGGTGCA
GAAAGAGGTCTTCTCCGAGGACCCCGAGCTGGCCAGCATCTTTGAGGGGTCCCGGAAGCAGGCGGTGCGC
CTCACCGTGGGCATGTTGCTCATGATGCTCTCGCAAGGCTTCGTCTGGTTCCCCATCCCAGCCATCGCGC
ATCCCGGCGAACAACGCCTGCCGTTCGCACAACACGGCTGGGACAACAACACCAATTACTACGGCCTGTC
GTACGCGGTCCAGTGCGTGGCGGGCATGTATCTCAGCCAGATCAGCTTCAGTATGGACTGCCTCTTCGCT
GCGATCATGATACTTATGGCTGCGCAGCTCAAAATCGTTTCCTGTCGTGTTCGCAAAGTAAAGGCGGATG
ACATTACCGCTCAGGGCGAAGAAAATGTAGGGGAGACGGCACTCAGGGCTCTACAGAAACCGTACACCAA
TTTGAGCCGGTGTATTGAAACTCATCAGAACATTCTAAGGTTCATCAAACGACTGCAGGACACAATGAGC
CCAATAGCAATGACGCAGTTCTTCTTCAGTGTCATCGTCGCTTGCATGGCGCTCTTTCAGGCCACATATA
GCAAGGACTTCACGGCTGTGTTCAGATGTGTCGCCTTCATGCCCATACCTTGCGGCCAGGTATTGCTCTA
CTGCTTGGCTGCTCACAACGTGACCGAACAGGCGGAGGCGGTGTCGTACGCAGCCTATTCCTGCTGCTGG
GTGGAGGCGGGTCCGAGATTGAAGCACGCCCTGAGGCTGGTGATGTGTCGCGCTCAGAAGCCGCTGGTGC
TC

>gi|1844529741|gb|MT072598.1| Ceracris kiangsu odorant receptor 48 mRNA, partial cds
ATGATCCTCGCGGCCGCCCAGCTCCGGATTCTCACTCTGCGCATTGCCGGCCTGAAAACGGAGAACTGCG
GGGTAAAGCCGGAAGACAGGGCGAGCTGTGTGCACGGCGTGCAGGCAAACACTCGCGATAAAATGTACGA
AAACTTGTGTCTCTGCATTGAAAGTCATCAGAAGATTCTCAGGTTCCTCAAGCACCTGGAGAGCACTATG
AGTTCGGTCGTAATGACTCAATTCTGCTGTAGTGTCCTCGTCGCGTGCGTGGCACTATTCCAAGCTACAT
ATAGTACGGACTTCACTGCAGTGCTCAAGTGCGCGTCTTTCCTCCCTGTACCAGGTGGTCAAGTGTTCCT
GTACTGCTGGGCTGCACACAATGTAACCGAGCAGGCAGAAGCAGTGACGATGGCGGCCTACAGCTGTTCC
TGGGTGGAGGCTAGTGGGCGTTTCAAACGCGCTCTCAGGATCCTCATCAGTCGCGCCCAGAAACCTCTGG
TTCTCACCACTGGACACCTCTACCCCATCAAC

>gi|1844529696|gb|MT072597.1| Ceracris kiangsu odorant receptor 47 mRNA, complete cds
ATGGAAAGGTATCAGCGAAAAGAGATGATAAAGACACTATCTTGGAGAGAGAGCGGAAAATCAGTCCTGC
ACTTGAACATTCGTCACCTGTGGTTTTTTGGAGTGTGGACATTGGGTCAATGTCCAGGGTTCAAAGTGTA
CACCGGCTTCGCAATTGCAATGGGCGTCTGGAGCGTTGTGGAGTGTGCACTGGCTGTTTACTTCACTTGG
GGGCAACTTGGAGAAACCACCCTGGTGTTGATATTCACTTCGACGTGCGGTTGCGGCATCGTCAAGACGC
TTTTCTTCGTGCGTGACGAGCAAAGATACAGATTGATGGTGCAGCAAGTGGCTAATCTCTTGGCGCTGCA
GAACGAAGCCATCTGCAAGGACCCTGCGCTGGCGGCCATATTGCAGGACTCGCGCAGACGTGTATTCCGC
CTTACTCTGGGCATGCTGCTCTTCATGTTCTCCCAGTGCTTCATCTGGTTCCCCATTCCCCTTGTAGTGT
ACGCGGGAGAGCGAAGGCTGCCATTTCCGCAGCACGCGTGGGACAACAACAGCAACTACTATGCACTCTC
GTACACCCAGCAGTGCGTGTCAGCTCTATATATGGCCCAGATCAGCTTCGGTCTGGACTGCCTCTTTGCG
TCCATCATGATCCTCGTAGCTGCTCAGTTGAAGATCCTCAGTGGACGCATTTTGAAACTGAAGAAGGAAG
TGGTACCCGCCGAGGAAAGCGAAAGTGCTCTTCAAAAGCATCAGATGGCAGTGGATAAAGATCATAGTAA
AATTTACGAGAGATTGTGCTTTTGCATCAATAGCCACCAAAAGATTCTCAGGTTCGTCGCAGACCTACAA
GACACCATGAGCCCCATAGCAATGACGCAGTTTGCTACCAGCGTGGTCATTTTATGCATGGCGCTATTTC
AAGCGACATACGGAGAGGACATGAGTGCTTCGGTCAAGTGCGCCTCCTACCTCCCCATTCCAGGAGGGCA
GGTCTATCTATACTGCTGGGCGGCTGACAGTCTGAGTGAAAATGGAGAGTCGGTGTCCACGGCAGCCTAC
AATTGCCCTTGGGTGGACAGAAATGCGAGATTCAAGCACACGATGAGGACGCTCATGGTCCGCGCACAGA
AACCGCTGGTTCTCACTGCCGGAGGCCTCTACCCCATCAACAGAGAAGCCTTTCTCACGATGAAAATCGG
AATGGCTACACTGCACGCAATTGGAGAACTATACTCACAACCTTCAGCGGACATCACAGCGTAA

>gi|1844529648|gb|MT072596.1| Ceracris kiangsu odorant receptor 46 mRNA, complete cds
ATGGGCCACGGACAGGAAGAGGACCTGGAGAAGACTCTGTCCTGGAGCGAGAGCAATCAGTCTGTACTGA
AGCTCAACATCCGCCACCTGTGGATGTTCGGCCTGTGGCCACTGTTCGAGTCGTGCCTGTTCCATCTGTA
TACATTCTACGGCTATATATTGGGACTCTGGAACTTCATAGAGTGCTTGGTGGCCATTTACTTCGCCTGG
GGAGACATGGACGAGGTGACGCTGTTATTCATGACGATCGCCTCCAACTTGAACGGCCTGATCAAGATGA
CGTTCTTCTTGTACGACCGGCGGCGCTACAACTCGCTGGCTCGCCGCGTGGGCGCGCTGGTGTCGGTCCA
GAGCGACGTCTGCGGCAGAGAGCCTGCTCTGGCGGCCATCTTGACCAGCTGCCAGAGGCGCGCCTTCCGC
CTCACACTGGCGCTGTTGCTCTTCATGTTCTCGCAGTGCTTCGTGTGGTTCCCCATGCCCCTGATAGCGC
ACCCGGAACTGAGGCGCCTGCCGTTCGCCCAGCACGCCTGGGACGACAACGCCAACCTGTACGGCCTCTC
GTACTTCGCCCAGTGCGCGGCTGGTCTGTGGATGACGCAGATGAGCTTCGGCATGGACTGCCTCTTCGCG
TCGGTCATGATCCTGCTGGCGGCGCAATTGGATATCCTCGCACAGCGTATTGTTGCTCTGAGGAAGGACG
ACTACAAGGAGAAAGGCGGATATCCTGAGAAGAAGCCAGCGCCGAGGTTCGGTGATGAAATGTACGATGA
TTTGTGCCTTTGCATCCAAAGTCATCAAAAGATACTTAGTTTCGTCACGCATCTGCAGAACACAATGAGT
CCCATCGCCATGACGCAGTTTGCTTTCAGCGTTCTTTGCATTTGTCTTGGACTGTTTCAAGCAACATTCA
GCGAGGACTTCAGTGCTGTGTTTAAGTGTGCGTCCTTCCTTCCGATTCCGTGCGCTCACGTGTTTCTTTA
CTGCTGGGCAGCCAACAATGTAACGGTGCAGGCGGAGGCGGTGTCAGCGGCGGCGTATGGCAGCTCCTGG
GTGGAGGCGAGCGAGCGTTTCAAACACGCCATCAGGATCCTCGTCAGCCGCGCTCAGAAGCCGCTGGTGC
TCACCGCTGGACACCTCTACCCCATAGACAGGGAAGCCTTCCTCTCACTTGTAAATGCATCTTATTCCTA
CTACGCACTTCTGAGTCAAATGAACAATCGCTAG

>gi|1844529603|gb|MT072595.1| Ceracris kiangsu odorant receptor 44 mRNA, partial cds
ATGAGGAGTGCGCTGGGAAACGATATGGGAAAGCCGTTGTCTTGGGCGGAGAGCAGTGGATCGGTCCTTA
AGCTAAACATCCGCCACCTGTGGCTGTGTGGAGTGTGGCCACTGCCCGGTTCTTGGAAGTTCTACGCCTA
CGCTGCCTCCGTTCTCGGGCTGGGCGTCTGGAATGCAGTGGAAGGGCCCCTGGCCGTCTACTTCTGCTGG
GGAAATCTGGAGCAGACGACGATGGTCTTGATGAACACCTTCACCAACGGCAGTGGCCTCGTCAAAATGG
CGTTTTTCCTTCGAAACACGCGGCAGTTCAACTCCGTCGTGCGCCACGTGGACGCGCTTACGTCGGAGCA
GGCGGAGGCGTGTTCTGCCGACGCTCCTCTGGGGCGAATCTTTCAGGCGTCGCGGAAGCGAGCGTTCGGT
CTCTCGCTCGGCATGGTGCTGTTCATGGCGTCGCAGGGCCTCGTGTGGTTTCCCATGCCACTCGTGGCAC
ACCCGGGCGAGCGACTGTTGCCGTTCGTGCAGCATTTTTGGGACAACAATAGCAACTACTACGAGCTGTC
GTACGCCGCGCAGTGCGTGGCAGGGTTGTGGATGGCGGAGATCAGCTTCGGCATGGACTGTCTCTTCGCT
TCCACCATGATACTGGCGGCGGCGCAACTCGAGATCCTCTCCGGACGCGTCCTTAAACTGGGACAGCGGT
CCTTGGTTGGAAACAAGAGTAATCCAGCAGCGGAAGAAATATACAGAGAGTTGTGCCGTTGTGTTGAAAG
TCACCAAAAAATTCTCAGATTTGTTTCGCGCCTGCAAGAAACAATGAGTCCCATCGCCATGACCCAGTTC
GTCTGCAGCGCTCTTGTCCTGTGTGTGACGTTGTTTCAGGCAACATACAACAAAGATATCATCACTTCGT
TGAGTTCCATGACCTTTCTTTCCAACCCGTGTGGACAAGTATACCTCTACTGCTGGGCAGCTCACAACGT
GGCTGACAAGGCGAATGCAGTCTCAACGGCAGCATACAGCTGCTCCTGGGTGGAAGGTAGTGCACGTTTC
AAACGCGCTGTCAGGATCCTCATCAGCCGCGCCCAGAAGCCG

>gi|1844529545|gb|MT072594.1| Ceracris kiangsu odorant receptor 43 mRNA, partial cds
ATGAAGGAGAAAGGCGGTCGGCAGTGGGAAGACAGTGCAGAAGCGGACGACACGGCTACGCTGACGTGGC
GGGAGACGGCGTCCTCGGTGCTGAAGGTGAACGTGCGCGGCCTCGCCCTGTTCGGCTCGTGGCCGCTGCC
CGAGTCGCGGCTGTACCACGCCTTCTTCGCCGTCGTCTTCGCCTCCAACCTGGGCAACATCGCGGAGGCG
GCGGTGGGCCTCTACATGGGCCACGGCGGGCTCGGGGAGATCACTCTGGTACTCCCGAACACGCTGACCA
CGGCCGCCGGCGTCTTCAAGATGGTCTTTCTGTACCGCGACCGCGGCCGTTACTACGGGCTGGTGAGGCG
CACCGACCTCCTGACCACCTCGCAGTTGGGCGTCCCTGGACACGATGCGGCGGCCGTCGTCCGAGAGGCC
AGCCGACACTCGCTGAAGCTCACCTACTCGGTGTTCGCCTTCGTATCGTTGCAGATAGTGGTCTGGTTCC
CGATGCCGCTGTACGCCTACGCCGGCCAGCGCAAGCTGCCCTTTGTCCAGCTG

>gi|1844529499|gb|MT072593.1| Ceracris kiangsu odorant receptor 42 mRNA, complete cds
ATGCCAACGTCAACAACCACTAAACCCATGACGTGGAGTGAGTCCGGCAACTCTATTCTCAAGGTCAACA
TCAGAGAACTTTGCCTCAGCGGGGTATGGCCGCTGACGGACTGGAAGCTCTTCCGCGCTTACAGCGTCGT
AATCTGGATTCTGGGCCTGGAGAACATGGTCGAAGCGATGGTGGGGATTTACCTGAGCAACGGAGACTTG
GAGCAGATAACACTGGTGCTACCCAATACGTTCACCACCGCCGGCGGGGTCTTCAAGATGGCCTTCTTCC
TCAGGGACCCGCACAGCTACAACGTCCTGGTTCGCCTCATGGACGAACTCCTCTCAGACTCCATCCAGTA
CAGCACGGGCGACCATCAGATGACGGCCATCGCGAGGGAAGCCCGCAGGAGCGCGCAGCGATTGTCAGTC
TTCATTTACGCGTTCGTCAGCACGCAGATCATCATCTGGTTCCCCATGCCGCTGATCGCGTATGCCGGGG
AGGGGAAACTGCCGTTCATACAGCACCCGTGGATCAACTCGACGACTTTCCCGGCCTACGATACGATGTA
CGCGCTGCAGTGCCTGTCTTCCGGGTTCCACATCTTCATCAGTCTCGGCATGGACTGCTTCTTCGCAGTG
GTGATGATCCACTCGACTGCCTGCTTGAAGATACTTTATTTGCGAATTACTGCCCTGCGGTCGGGTAACG
CCCGAAGCAGTGAGGGACCGGCGACAGGCATGCGTAGTGAGGATCGAGAATCTCTGGCGCATGATGAGAT
GTACAAGAACTTGCGCGCCTGTATATGCAGCCACCAGAAGATTATTGGATTTATCTCCTACTTGGAAACA
GTCATGAATCCTATAGCAATGACGCAGTTCGCATTCAGTGTACTTGTAGCCTGCGTCGCCCTGTACCAAG
CTACATACAGCCAGGACGTTAGCGCCGCTTGCCGATGCGCCGCATTCATTCCGACGCCAGGAGCCCAGGT
GTTCCTCTACTGCTGGGCGGCGCACAACGTCATGGAACAGGGCCTAGCAGTGTCGGCGGCGGCGTACGAC
AGCTCTTGGGTGTCAGGGGACGGCCGCTTCAAGCGCGCCCTGCGCATCCTGATGTGCCGCGCTGAGAAGC
CGCTGGTGCTCACCGCTGGACACCTCTACCCCATCAACAGGCCCGCCTTCCTCTCGCTGGTGAACGCTTC
ATACTCATACTACGCACTATTGGGCCGCCTGCAATGCCGTTGA

>gi|1844529453|gb|MT072592.1| Ceracris kiangsu odorant receptor 41 mRNA, partial cds
ATGAAGGACGACGAGGGGCGTGCCTCTTTCAGTGATTCCAGTGCCATGACGTGGGACTACACGAAAAAGT
CGCTGTTGTGGCTAAATGTCCGTCTACTATGGGCGTTTGGAGTGTGGCCATTATCAAGCTCCTGGTTCCG
TTACGTCACCAAATGTATATTGTTCATACTGGCGGTGGGTAACGCCCTCGAAAACACCCTAGGTGTCTGG
GCGAACCTGGGAGACATGGAGGAAGTAACTTACTCGCTGATGAATGCCTTCACCATAGCTGCCGGTATCG
CTAAAACATTCCACTTCGTCCTCTTCCAAGGCAGGTACTGTCTGCTCGTGCGCCGAGTGGACAGCCTGGT
GTTGAGCCAACGCGAGTACATCGAGGGAGATCCAGAAATGCTGGCCGTGACGCGGCGGTGCCGCAAGATG
GCGCTGCGCATGACGGTGGCGGCGTTCGCCTACCTCACGGCCCTGTGCCTCATCTGGGCTCTGTTTCCAG
TCGTGGTGCATCCTGGGGAGCGCTGGCTGCCCTTCAACCACTTCCCCTTGGAGCCGGCGCCACTCCCACT
CTATTACGAGCTGTCGTACGCGATCCAGAGCGCCTCCTCGCTACTGTACATCCAAGTCAGCTTCGGCGTC
GACTTCTTCTTTACGGTCGTCATGATCCTCATCACGGAGCAGCTCATAATCTTGAACGCACGCCTCGCCC
AATTGCATTTATATGCTGGTGGGGGAAAATCGACTGCTACGAGGGTTTCGAGAATGGCGGCTAGGGAGGA
CCGAGACGAAATGTATGAAGAGCTCTGTCTTTGCATTGATACGCACAAGGAAATAATGAGGCTAATTTCT
TTCCTGGACAGCGTGATGAACCCGATTGTGCTGACGCAATTCACGCTGAGCGTCATGGCTGCGTGTCTGA
CTTTGTACCAACAGACGTACAGTCCTGACGGCAACTCCGTAATGAAAAGCGCCTCCTACCTACCGACTCC
CGGCATCCAGGTGTTCGTCTACTGCTGGGGAGCGCACAGCATCCTCGAACAGGCAGAAGCTGTATCGGAG
GCGGCGTACAGCTGCGCCTGGTTCGACGGCAGCCCGCGCTTCAAGCGCGCGCTCCGTATGCTGATGTGCT
GCGCGCAGAAGCCGCTGGTGGTCACCGCGGGC

>gi|1844529399|gb|MT072591.1| Ceracris kiangsu odorant receptor 40 mRNA, complete cds
ATGAAGGACGAGGAGCCGTCCGCCTCCGTGGAAGACGGCAGCCCGTTGACGTGGGAGTACACGCGGCGGT
CGCTGCTGCAGCTGAACGTCCGCCTGCTGTGGGCGCTGGGCGTGTGGCCGCTGCCTGCCTCCTGGCGCTT
CTCCCTGCTCAAGGCCTGGCTGGCGCTGCTGGCCGTGGGCAACGCCATCGAGAACGTGCTGGGCGTCTGG
AAGAACTGGGGAGACCTCACAGAGGTGACCTACTCGCTGCTGAACGCGTTCACGATCGGCGCCGGCGTGG
CCAAGACGTGCCACCTGGCGTTCTACCAGGAGCGCTACTGCGTGCTGGTGCGGCGCGTCGACCTGCTGGC
GCGGTCGCAGCGCGGCTACTGCGACGCCGACCCCGCGATGCGCGGCGTGACGCTCAGCTGCCGGCGGACC
GCCCGCCGCGTCACGGTGGCCGCCTTCACCTACCTGACGGTGCTCTGCCTCATCTGGATGTTCATGCCGC
TGGTGGCGCACCCCGGCGAGCGGCAGCTGCCCTTCAACCACATACCATGGGAGCCCCAGAGCTTCCCCCT
CTTCTACGAGATCTCCTACGCCGTCCAGAGCGCCTCCTCCGTAATATACGTCTTCATCAGTTTCGCACTC
GACTGCTTCTTCGCTGTCGTGATGATTTTCGTCACCGAGCAGCTGATGGTCTTGAACTTGCGTATCAAGC
AGCTGTACGCTCGTCCCGCTGGGGACGGTTCGCCGCTGGTGTCTAAGCAGTTTCTGGACAAAATATCAAT
GAACAGCGACGAAGAGATGTACAAGGAACTCTGTCTTTGCATTGATACTCATAAGGATATTATAAGGCTA
ATTTCTTTCCTGGACACCGTGATGAACCCCATCGTCTTAATTCAGTTCATGCTGAGCGTCATGGCTGCAT
GCGTGACTCTCTTCCTGGAATCATACAGCGCTGACGGCAGCTCTGTCCTCAACAGCGTGTCCTATCTGCC
CACGCCTGGGATCCAGGTCTACCTCTACTGCTGGAGTGCACACAACGTCCTCGAAGAGGGGGCGGCGGTG
TCGGAGGCGGCGTACGGGTGCGCGTGGTACGAGGGCAGCGGCCGCTTCAAGCGCGCGCTGCGGACCGTCA
TGTGCCGCGCGCACAAGCCGCTGCTGGTCACCGCGGGCAGGCTCTACCCCATCAGCAGGGCCACCTTCGT
CTCGCTGGTGAATGCTTCATATACATACTACGCTTTGCTGAGCCGGGTGCACAACCGGGATGCCATTAAC
GGATAA

>gi|1844529351|gb|MT072590.1| Ceracris kiangsu odorant receptor 39 mRNA, complete cds
ATGCAGGCGAAGGATTCCGTCTCCAAATCAGGAGCTGTATCTGCTAGGTTCCGTCCAGCAGACGGTGGAT
CAGAGGATAAGGACGGTGATTCCGCTCAGCCCACCGAATCGCAGGAGTCAATCCTGACGTGGAAGGGCAC
CTCGCAGTCGGTGCTCAAACACAACGTCCGCTACTTGTGCGTGCTCGGAGCCTGGCCGCTGACGCGTTCG
CGACTTTACCACCTCTTGAGCGGCACGGCTTTCCTGCTGGGAGTCATGCACATTGGGGTAGCCGTCTTCG
GTGCGTACCTGTATAGAGATAATATCGAGGAGATGACTCTGATGCTGGCCAACCTGTTCTTAGTCTGCTC
TGGCATTACCAAGCTGGTCCTCTTCCTCGTATATCGAAATAAGTACCGACAGCTAGTACTGGTGACTGAT
GAGGTAACCACCAGGCAGCGCTCTTACTGTGAAGGTGATGCTGCTCTAAAGTCTATCCTGTTAGACTCTG
AGAGACTAACGGCCCGTCTGACTCTCTTCGTGCCCGCCTACATAGCTACATTGTCCATCGTCTGGGTACC
CATGCCCCTCATAGCTTACGACGAGCGCAGGCTGCCTTTCGTTCAGCTCCCGATGGTGAACCAAGTGAGC
TCATTGATGTACGCGCTGCTGTACGTCATGCAGAGCGTTCCGTCACTGCTTTTCTTCAACATCGGTTTTG
GAGTAGACGCCTTCTTCGCGTCTGTTACGATCAATGCAGCCACCCAGTTGCGGCTTCTGTTCCTTCGGAT
TAAAGACCTGCGGATCGGAGGTAGAGATGCTGTCAAACTATCAATTGGTGATGATATCAGACATGAGAGA
ATGTTTGGAGAATTATGCACGTGCATCCAGATACATCAGCAACTTGTAAGGTACCTTACATTTGTCGGCA
AAGTGATGGATCCAATTGCCATGACGCAGGTTGTCTTCAGTGTCTTGATCGCTTGCGTCACGCTGTTCCA
GGCGACCTACAGTGCAGACAGCAACGCTGCCTTCAGATGTGTGGGATTCCTTCCAACACCTGGAGCTCAG
GTTTTCTTGTACTGCTGGGGAGCTCACAACCTCATGGAGCAGAGTGCGGCGGTGTCGGAGGCGGCCTACA
GCTGCTGCTGGGTGGAGGCCAGCGGGCGTTTCAAGCGCGCGCTCTGCCTGCTCATGTGCCGCGCGCAGAG
GCCGCTGGTGCTCACCGCGGGAGGCCTGCTGCGCATCAACCGCCCCACATTCATCTCGTTATTGAAGGCG
TCTTACTCATACTACACACTGCTCGGACGGATCAACAATCGATAG

>gi|1844529306|gb|MT072589.1| Ceracris kiangsu odorant receptor 38 mRNA, partial cds
ATGGACTGGGATCCGAAAGAAACGAAGCCACTGACATGGCAATACACGGCTCGTTCTGTGCTCAAGTACG
ACCTGCGCATCCTCCACCTCCTTTGCTTGTGGCCGCTGCCAGGCTCGCTGTTTTTCCGAACTTTGACAGC
TTTCTTCGTGGCGCTGTGCCTGGGGCACTTTGCGGAAGGGGTGGTCAACCTGTGCACCCTGAGTGGGGAC
ATGGAGGACTACACGCTGGCGCTGTCCAACTTCTCGGTGGTCACAATTGGCGTTGTCAAAATAACCTTCT
TCCTGCGCAACGAACGCAGGTACTGCCACCTCGTGCGTTGGTTGGACGCACTGGTGGCAGCAGAGAGAGA
ATCCGCTGGCGGTCGGCAGCTGATGGAGGCTATCTTGCCGGCAGCCCAGAAGCGGTCCGTTCGCGTCGCG
GCGGGCTTGTTGTTGTACAACTGTTTCCTGCTCTTCATCTGGTTGACAGCGCCCCTCGCCGCCCCATCGG
AAGCTAGAATACTACCCCTGCAACAACTCCCTTTAACGGACGCGAACGCTTACCCTTTGTACGAACTCTC
TTACGCGCTGCAAGCTCTGTCCACAGTCTTCGTCGGCTTAATCAACGTGCATCTGGATTGTTTCTTCATG
GTAGCTATGATCCAGACCGCCGCTCTACTCAAAAGTTTGTCCTCGCGTCTTGCCGACCTGCAGGTGCGTA
ACACTCTTTCGAGACCAAAAGTGAACGAGCAGGGGAAGAATCTAATGACGACCGACGACATGTACACAGA
ATTGTGCCTCTGCATCAGGACTCACCAGGAAATCACAAGATTT

>gi|1844529281|gb|MT072588.1| Ceracris kiangsu odorant receptor 37 mRNA, partial cds
ATGGGCTGGTATTCGAGAGAAGACCAGCCGCTGACGTGGCAGTACACGGGCGACTCCGCACTCAAGTACG
ACGTGCGCATTCTGCACATAATCGGACTGTGGCCCCTGCGAGCTTCGAAGCTGTACCGATGTCTGGTGAC
TGCCATCATCACTCTCTGTTTCGGGAACTTCGTCGAGGCCGTGATCAGCCTGTACACGCTGCACGGAGAC
CTGGAAGACTTCACCCTGTCCCTGTCCAACTTGGCGGTTGTGATCGTGGGCATCCTCAAGGTGAGTTTCT
TCCTGCGCCACGAGCGCGACTACTGCCGTCTGGTGCGCTGGTTGGACGCCCTGGTAGTCAGCCAGAGGGT
GTACACTCGAGGACGGCCGCAGCTGGAGCATGCCTTCACTGGAGACCACAGGCTGGCTACGCGCATCACC
AGATGGTTCTGCGTGTACAACGCGTCCGTGGTGCTCACCTGGGTTCTGGCGCCGCTTGCTGCGCCACCGG
AAGCCAAGAGGTTGCCCTTCCAGCAGCTGCCCTTCGCGGAGGGGAGCCCCTTCTCCCTCTACGCGCTGTC
CTACGCA

>gi|1844529246|gb|MT072587.1| Ceracris kiangsu odorant receptor 35 mRNA, partial cds
ATGATCGCCGAGGTGGGACAGACGTGGAAATCCACGGGGGGTTCGGTGCTGAAGTACAACGTGCGGCTGC
TGTTCTTGTGCGGGCTGTGGCCGCTGCGCCGCGGCCGGCTGTTCGCGGCCTTCACGGCGGCTGTGCTGGT
CGCCGCCGCTCTGCACGCCGCTGGGGCCGTGGTCGGGCTGTGCTCGGAGCCCGGGGGCCTCCAGGAGGTG
ACTCTGGCGCTCGCCAACCTGTTCGTCGTGAGCTCCGCCATCGTCAAGTCCTGCTTCTTCCTGGCGGACC
GCACCAGGTTCTGCGCGCTGGTCTCCACCTTGGATCGACTGGTGCTGGAGAACGGTGAGCGCGTCGTGGT
GGACGCCCTCTTGAGACGGCGGCTGACGGGGTCGCGGCGGAGCGCCGTGCGGCTGACGCTGTCGTTCCAC
GTGTACGTGCTGTCGGCGCTGGTGGGCTGGAGCCTGATGCCCGCGCTCAAGCACCAGCGCAGACTGCCCT
TCCAGCGGCTGCGCTGGCTGGACACGTCCTCCGCGGCCGTCTACGGCGCCTCGTACGCGCTCCAGTGCAC
CGCCACCTGCTTCTGCTCCTTCATCAACACCCACCTGGACGTCTTCTTCATGGCCGTCATGATCCACGTG
GCCGACCAGTTCAGGATCCTCGCGGCGCGTTTCGCCGACCTGCGGCTCGATGCGGACGCCGACTCCGAGG
GTCAGTCAGTGAGGCTGGGCGAGGAACTGTACCGGGAGCTGAGTCGCTGCATCCAGAGCCATCAGGACCT
CGTGAGGCTGGTGCAGCTGCTAGACGACGTGATGAGCCCCATAGCCACGACGCAGTTCGTGGTGGGCGCC
GTCAACGCCTGCATGGTGCTCTTCCCAGCTACATACAGCACTGATGTGGGAGCCGTTCTCAAATGTTGGG
CCGCCCTGCCCATGGTGGGCATCCAGATCTTCCTCTACTGCTCGGGAGCCCACGACATCATGGAACAGGC
AGAGACGGTGTCCACGGCGGCGTACGGCTGCTCGTGGCTGGGGGCGGGCCAGCGGCGTCGGCGCGCGCTG
CTGCTGGTGATGAGCCGCGCGCAGCGGCCGCTGCAGCTCACCGCGGGAAAGCTCTACCCCATCAACAGGC
CCACCTTCCTCTCGCTTTTGCAGGTGACTTACTCTTACTACACACTGCTTCAGAACTTGAACAGTCGC

>gi|1844529182|gb|MT072586.1| Ceracris kiangsu odorant receptor 34 mRNA, complete cds
ATGGAAAAGCAGAAAGAGAGGAGTTTCCAGGTGCAGGATTTGGGCAGTGGAGACGGAGAGGACCTCTCTT
TGGACGAGGTGGAGTGCTCCGTTCTCAGGCAGAACATCCGCCTGCTGTACTACATGGGCCTGTGGCCAAT
GGAAAGCTCCTGGGCCTACCACTGCTACACTGTCTTCAACCTCACCTCCAGTGCTGCCATCATACTGATG
AATGTCATCGGGGTCTGTTACAGCCTGAGCGACATCGACCAGGTGACGGGTGCGCTGAGCACCATCCTGC
CGATGAGCGGCGGGCTCATCAACGGGCTGTTCCTGCTCAAGCAGAGGCCCACCATCTGCAGGATGGTGCG
CACCATCGACCGGCTGGTGGCCAGCCAGCGCCAGTACTTCCAGCGGGATGCCCAGTTGGACGCCATCGTG
GCCCGGGCCCGGAGGCAGACCCTGCTGGTGACGGTGGGGGTGTCGGGCTACCTGTTCGCCATCGCCTCCT
ACTGGATCGTTATCGCCTTCACGCTGCCCCCCAGCCTGAGGGTGCTGCCCTTCGTCCAGCTGCCCTGGAT
GCCCTCCTCGGGCCTCGGCCTCTTCTGGTTCACGTTCGCCGCTCAGCTGTACACGGCGCCCTTCTGCAGC
TACACCACGCTCTTCGTGCAGTTCTTCTTCCTGGCGGTCATGCTGCACCTCTCGGCCCAATTCAAAGTCC
TCGGAAGCCGTTTTGCCAGTCTGGGTCGGTCTTTGCCATCCAAAGCTGCCGTGGACTCTGATGTGGTATA
TGAGGAACTGCGCCTCTGTGTGAAGACACACCAGGAACTGCTCAGGTTCGTGAGGTTCCTTGACGACGTG
ATGAGTCCGTTCGCCATGATGCAGTTCGTCGCTGGGACGCTGGCCGTGTGCGTCGTGCTGTTCCAGGCGG
CAAACAACCAGGACCTGAACACCAACCTCAAGTGCGCGGGCTGGCTGCCTGGCCCGTCCCTGGAGCTGTT
CATCTACTGCGGGGGCGCCCACGAGGTGGTGCATGGGGGTGAGGCGCTGGTGGAGGCAGCGTACGACTGC
CTGTGGTACAACGTGGCGCCCCGCGTAGGCCGGACCGTCCGCCTGGTGATCACGCGGGCGCAGGTGCCGC
CGGTGCTCACCGCGGGGCACCTCTACCCCATCACCAGGCCCACCTTTGTCTCGCTGGTGAACGCAGCTTA
TTCGTACTACGCACTGCTCAGCCAGATGCAGAACAAGTGA

>gi|1844529122|gb|MT072585.1| Ceracris kiangsu odorant receptor 33 mRNA, complete cds
ATGGAGCGCAGGGATGACGAAGCGACGGAAGGGAGGGTCCTCACGTGGCGAGAGACGGCGGACTCGGTGC
TCAAGTACAACATCCGCCAGCTGTGCGTGTTCGGGGTGTGGCCGCTGCCCGGCTCGGCGCTCTTCCACGC
CTACACGGTCTTCGTGTGCGCCATCGGCCTCGCCGGGCTGGCGCAGGACCTCGCGGGCGTCTATGCCTGC
TGGGACGACCTCCAGGAGGTGACCATGGCGCTCATCCACATCCTGTCCGTCAGCAGCGGCTTCGTGAAGC
TCGCCTACTTCGTCTGCCGCCGGCCCGTCTTGAACGCTCTGGTGCGCCGGACGGGCCAGCTGGTGTCTGC
CCAGAGGCACTTCTGCGACTCGGACGAACGCCTGCGGGCCACGTTCAGGGCGTCGCACAGGAAGGCGGTA
TATATCACCCTGCTGGCGTACGGCTACCTGTCGGTGCAGGGCTGCATATGGTTTCCCTTGCCGATGATCG
CCTATCCGGGAGAACGGAAACTGCCCTTCATGCAGATGCCAGGCGCCACCACCGGCAGCATTTACGTCTA
TGTACTACTGTACAGTCTACAGTGCCTATCGTCCATGTTCGTCACCTTCATCGGCGTCACGGTCGACTGC
TTCTTCGCCGTAGTCATGATTCACACGGCGGTGCAGTTCAGGATCCTCAACGCGCGCATCGAGGCTTTGC
GGCCGGATGTGGCTGGGTCCGCCAGTACTAGAATTACAGTGAACGACCAGTCGAAGTATCACGATAATAT
GTATAACCAGCTGTGTCAGTGCATTCAAACGCACCAACGCTTACTCAGGTTCGTCAGGTACCTAGATTCC
GTTATGAATCCAGTTGCTATGACACAGTTCACGTTCGGCGTCATGGTTGTGGGGATAACTCTTTTCCAGG
CTTCAGACAGTCCGAGCAGCAGCACTATTTTTAAGTGTGCTACATGGCTACCCATGCCGGGCACCCAAAT
TTTCATGTACTGTTGGGGAGCACACGATGTCATAGACCAAGGGGAGGCGGTGGGCGGCGCGCTGTACCGC
TGCGGCTGGGTGGACGCGGGCGGCAGCTTGAAGCGCGCCATGCTGATCATCATGAGCTGCGCTCGCAAGC
CCGTCTCCCTCACCGCGGGCCGCGTCTACGCCATCAACAGGGCCACCTTCATCTCCCTGATGAACGCAGC
CTACTCCTACTACACGCTCCTACGCCAGGTGAACGGCCGCGAATAG

>gi|1844529079|gb|MT072584.1| Ceracris kiangsu odorant receptor 32 mRNA, complete cds
ATGGAAAGCTCGACGAAATATGATGAAGGCGTCTCTGGAGAGCGAGGAGGCGGCCGCTGGACGCTGTGGA
AAGACCCCGAGACGGCCAGCAGCGTGCTCAGGCTGAACGTGCGCTGCCTGCTGCTGGGAGGCCTCTGGTC
CAAGTCCAAGGGGCTGCTCTACCTGGCCTACAGCGCCTTCATCCAGCTGTGCAGCGTCGTCTACATCGTC
ATGTGCATGCTCAGCATATTCTCTCCGGAGGGCGACATCAACGACGTCACACTCACCCTGATGCACACCT
TCGAAATCGTCTGCGGCATCCTCAAAGCGGTCATCTTCTTTCTGAAACGGGACGAGTATTACCAGATCGT
GCACAATTTGGACCGACTCGTATCCTCGCAACGTCAGTACTTAACCGCAAGTAAAGACGAACATCTGCTG
ATGTTGCTGGACGCAGCTCACAAGAAAACCAATTTTTTGACGCTCGTGCTCACAGGGTACATTTACGGGC
TCGTTTTTGTTTGGCTGCCGTTCCCTTTGATACTTATGCCTTCTGAAAGACTAATGCCCTTCGTACAGAT
ACCGGGAAATTACTTCAAAGAGCATTTCTCGGTCTACATAATTGCGTATGCCATTCAGAGCTTTGTTCCG
CTTGCATTGATTATGGTCGTGGACGGTCTCGACTGCTTCTTTGTGTCTTCGGTGGTACACGCTGAAGCTC
TCCTCAAAGTTCTGTCGGAGCGCATCGCTTCTCTAGGGCACCCTCACTATACCGACTTCAGGCTGCAGCG
GTTTTCTGATATGGAGCGGGAATCACGCAAGAGAAATGTTGAGAACAACGCTGATATGACAGCAGAGTTA
CGTTCGTGCATCATACACCATCAAGAGATTATAGAGTTTCTACAAAGATTGGAGAAGGCTATGAACATCA
TGGTGCTAATACAGCTCTCCTTTGCAATGTTCAATCTTTGTATGGCATTGTACCAGCAGACTAAAATACC
GAATTTCACTTCAGCGCTAAAATACGTAATTTACGTACCGTTCCCTACAATGAAAATATTTTTCTACTGT
TGGGCTGCCCACAACGTTAAGGAACAGGGTGAGGAAGTCTCTTGGGCAGCCTATAACTGTGCTTGGCCTG
ATACTAATCAGGAGTTTCGGAAGAGCTTGGCGATCACTATGTGCAGAGCCCAGAGACCATTGCTCCTGAC
TGCAGGGCGGATATATCCAATCAATAAGGATGCCTTTGTCTCGCTGCTCAAGGGGTCATATTCGTACTAT
ACATTGCTACGGCAGTTTGAATCCAAATGA

>gi|1844529044|gb|MT072583.1| Ceracris kiangsu odorant receptor 31 mRNA, complete cds
ATGGCAGGACGGAAAAGCGGGCGCTCGTTATGCGCCGACGACGTGCTGCGGCACAACGTGAAGCAGCTGC
GGCTGGGCGGCGCCTGGCCACCCGACAGCCGCCGCGGCCTGCGCCGCCTCTTCCCGCTCTACACCGCCAC
CATCTACTTCTGCCAGAGCGCCACCATCGCCATGGCCGTCCTGCTCACGTACGACCTGTGGGGCGACGTC
GACGCCATCATGCTCACGTACGTCAACACGTTCACGCTGATCGGCGGCTTCATCAAGCTCATCTACTTCT
CCAGCGACGTCCGCGGCTACCGCGAGCTCGTCGCGGTGCTGCGCGACGTCACCAGGCAACAGTGGCCGCA
CTGCGAGGCCCACGCCGAGCTGATGGCTATATTCACCGCTGGGTACCGGAAGGCCTCGTGGCTGACGTTC
GGCCCCCTCGTCTACCTCAATATACTGGGCCCCACCTGGTTCTTCATGCCTCTCATCGTTCGCGCCACCA
CCGGTTCGAAGGAACGCCTCCTGCCGTTCGTCAACATGCGCGACAGCGTGACGGAAATTTTCCCCCTGTA
CGTTGCCATCTACGTGGTGCAAGTTTACTGCATGTTCTTCTGGAATATAATCAGCGTCGGCCTGGACATG
TTCTTCGTCGCGTGCATGATCCACGTGGCTACGCAACTCAGAATCCTCAATGCACGCCTATCGAGCTTAG
GTGAAGATTCATCAGACGAGGCCTGCAGAGCTGGGTTGAATCGCAATATTATTCGAGAATTTGGCAGCTC
GCAAAAGCGGCCGTTCAGCCGTGACGGACGAACGAGAGACATGTATGAGGAGCTGCGTAATTGCATCAAA
ACACACCAACACATCCGAAGCTCACTGAAGACGCTGCAGCGCATGATGAGTCCCGTGGCCATGACGCAGT
TCCTGTGCAGCGCATCGGGGGTATGCATCACCCTGTTCCAGGCCACATTCAATCCTGAAGGAAACTCGAC
TCTGAAATGTTTAATGTTCCTTCCAATGCCAGCGTTTCAAATATTCATTTACTGCTGGGCCGGGCACGAA
ATAGTTTATCAGGAGGAGTTGCTGTCACTATCTGGCTACCGCAGTGTGTGGGTGGGCACCGGTAGACGCA
TCAGCGCACTACTCCACATCCTAATGTGCAATGCGCAGAAGCCACTGCAACTCACTGCAGGGAAGTTCTA
CCTCATCAACCGCGACACGTTTGTCACACTGATAAATGCCTCATATACATTCTACACTCTGATGCGCCAG
ACGAGGGACGAAGGATCAATAGCGCAGACATAG

>gi|1844528990|gb|MT072582.1| Ceracris kiangsu odorant receptor 30 mRNA, complete cds
ATGGTGGCTATCGGATCCCGTGCAAAGCCGATACTTGTGCAACAAAGCAAATCCACCAGCAAAGGCAAGG
ATGCGGGGGACGAGTACGGCAGGTCCCCGTCGGAGAACGTGGTGCGGCGCAACATCCGCATCCTGCGCAT
GGCGGCGGTGTGGCGGCCGACGGGCCGGTGGCGGTCGCGCGTCTACCCGCTCTACTTCGGCAGCGTGTGC
GCCAGCATGCTGCACATCGGGGCGCTCGCCATCCTGCGCAGCGCCACCATCTGGGGGAACATGACCGAGG
TCACCTTCGCCCTCGTCTCCGGGCTCACCTGCTTCAACGGCGCCGTCAAGATGATCCACCACTACACCCA
CAGCGAGGCCTACTACCGGCTGGTCGACGAGCTCAACATTCTCATAGACCGGCAGCGGCCGCACTGCGAG
GGCGACGCCGAGCTGGACGAGGCCTTGCAGAACGCCCACCGGAAGGCCAAGCGGCTCACCTGGGGCGTCC
TGCTCTACATGTTCGTGCTGGGCCAGATGTGGTGCATCGTGCCGCTCTTCATGCAGTTCCCTCCGGACGA
CCCCAGCAGTCCGCTGCCCCTCGTCACCATCACCCGCGTGCACAAGGTGCACAACCACACCCTCTACTCG
CTCGCCTACCTGTCCGAGTGCCACACCGTCCTCTACTGGAACTGGTCCAGCCTCGGCATGGACGTGTTCT
TCGGGTCCATCATGATCCACGTGACGGGCCAGCTCAACATACTCAACATACGGCTGTCGCGCTTGCGCGG
TGGTGGCCCGGGAGAAGACCTGTCGCAGTACTCCAGCTTCGGCAAAGGCGGAGAGCAGCTGAAGGGGGAC
ATTCGCGATTCTGCCTCAATGTATGCTGAACTGTGCGAGTGTGTGAAAGATCACCAGGAAATACTAAGAT
ATCTGGATTTCCTAGAAAACTTGATGAATCCAGTTCCTTTGGCGCAGTTTCTTCTTTGCGTGGGCGGCAT
ATGTCTCACATTGTACCAGATAACATTCAACCCAGATGATGGTGGAGTGATCGAATGCATCCTCTTTCTA
CCTATCCCAGCTCTTCAGATATTCATCTACTGTTGGGCTGGACATGGTATAATGGAAGAAAGCGAGTACG
TCTCATTCGCGGCGTACAGCTGCCGTTGGGGAGGATCTGACCGAAAGGTGACGGACGTTCTGCGCATCGT
GATGAGCAGGGCCCACAGAGCGACGATGCTCACTGCCGGCAAGGTCCACCCCATCAACAGGGACACCTTC
CTCTCGCTACTGAATGCGTCATATTCGTTCTACACTCTTCTGCGCCAAATGAAAAATCTTGAAGAGGAGA
ATGAAGCATCTTCGTAA

>gi|1844528943|gb|MT072581.1| Ceracris kiangsu odorant receptor 29 mRNA, complete cds
ATGGTGGTTCTGGAAGCCTCCGCCAGGCAGACACTTGGAGAATCAGGAGAACCTTGGGATGTCTTACGTC
GAAATGTGAAGGTCCTGCGATTCGGTGGCGTGTGGCGGCCGGCTTCCCGGAGCGGTTGGCGGCCCTGCCT
GTTCCCGCTGTACTTCGCGTCGGTGTGCGGCAGCCTGCTCAACATCATAACGCTGGACATGGTCAGGAGC
TGGCTACTGTGGGGGGACATGACGGCGGTCACCTTTGCGCTCGTGTCCGCCATGACGAATCTGAACGGCG
TCGTCAAGATGGTGCACTGCTTCAGACACCACGACACGTACAGCCGGCTGGTGAGCGACCTCAACGGCCT
GGTGGCGCTGCAGCGGCGCTACTGCGAGAGGAACGGCGCGCTGAAGGCCGCCTTCCAGAGGGCGTGCCGG
CGCGCCGCGCGGCTCACCGTGGGCTGCCTCGCCTACATGAACGTGCTGGGCCAGATGTGGTGCGTGGTGC
CGCTGCTGTCGGCCGAGCCCCCGGACGCCCGCGAGAGCGCGCTGCCGCTCGTCTCCCTGCCCGGGCTGCG
CAGCGACAACCGCGCCTGGTACTCCTTCGCATACCTGGTCGAGAGCCACGCCGTCTTCTACTGGAACTTC
GCCAGCCTCGGCATGGACATGTTCTTCGCCTCGGCCATGATCCACGTGACTGGCCAGCTCAACATACTCA
ACATTCGACTGGCGCAGCTGAGGCGGGAGGGGTCAACAGAAGACCAGCTTCAGCCATCCAGATCCACCCT
CAACGGAAACAACCGACCACAGGAGCGGCTCGCCGGTGATTCTGCTACAATGTACGGCGAGCTGTGCGAG
TGCGTGAAACACCATCAAGCAATACTAAGGTACTTGGAGTTCTTGGAGAGCGTGATGAGCCCCGTGGCGC
TGACACAGTTCCTGTGCAGCGTCGTAGCAGTGTGTGTCACTTTGTACCAGATAACATTTAATCCAGAAGG
CAGTGGGGTGATTAAATGCGCCATGTTCCTTCCAATCCCGGCTCTACAGATGTTCGTCTATTGCTGGTGT
GGACATGATATAATGGAAGCAGGTCTGTCGGTGTCGCTGGCGGCGTACAGCTGCGCGTGGGTGGGCGTGG
GCCAGCGGGTGACGAGCGCGCTGCGGGTCGTCATGTGCAGGGCACAGCGGCCGCTGCAGCTCACCGCCGG
CAAGGTCTACCCCGTCAACAGGGACACCTTTCTCTCGCTGATAAATGCATCCTACACATTCTACACACTC
TTACGGCAGATGCGAAATCGTTAA

>gi|1844528902|gb|MT072580.1| Ceracris kiangsu odorant receptor 28 mRNA, partial cds
ATGGTCTCGCTGGTGCAGAAGGCAAGGCAGATGCCGCCAGCGGACGTGCTGTCGACCAACGTGCGAATCC
TGCGGTGGTCCGGCCTGTGGCCGCCAGAGGCGCGCGGGTGCTGGGCGCGGTTGTTCGCCGCCTACTCGGC
GCACGCCTTCCTCAGCCAGGTGGTGGCCACCGCCATGACGCTCCACCTCATCTACCACTCGTGGGGCGAC
ATCTACGAGATCACCATCACCATGATGGTCACCATGACCCTCGTCGGCGGCGTCCTCAAGATGGCGCACT
TCTTCGGCAACGCCGACACCTACTACAGGCTCGTTCGCGACCTGCGCGAGCTCATCGACTTGCAAAGGGG
CCTCTGCGAGCGGGACGAGACCGTGGCCGGCATCTTCTGCTCGTACCACCGCCAGGCCATCCGCTTCACG
TGCGGCGCGCTGGGCTACCTCAACATCCTGGCGCCCACCTGGTTCCTGATGCCAGTCATCTCCGGGGCCG
CGAACGACCCCACCGACAGGAAGCTGCCCTTCAGCCAGCTGAAGGGACTCCGCTCGGACGACCTGCTCGG
CTACTCGATAGCCTACTTCGTGCAATGCCACGCCATCTTCTACTGGAACTTCATCAGCGTCGGTCTGGAC
GTGTTCTTCGCCACGGCCATGCTCCACGCCGCCGGCCAATTGAAGATACTAAGCCACCGGCTCTCCAGGC
TCGGGAAAGGCCCAAATGGACATGACGAGCAAACGACGCACTGGAATGATCTCCGGAGGGACACGACACA
AGTTAGGCAGATAGTGCCTTACCAAGAAACGAAAGATTTGTACTCAGAGCTGCGCAGATGCATCAAAGAT
CACCAGGAGATTTTGCGGTTGGTGCTGTTCCTGGAGACGGTGATGGGTCCCGTGGCGTTCATCCAGTTCC
TGTGCAGCGTCGTGGCGGCGTGCGTCGCGCTCTTCCAGGCCACCTTTAACGCTGAAGGAAATGGTGTATT
GAAATGCACAATGTACCTGCCGACGCCTGCGTTCCAGATATTCATCTACTGCTGGTGTGGTCACGAGATA
ATGGAGGAGGGCCTGGCCGTGTCGATGGCGGCCTACAGCAGCGGCTGGGTAGGCGCGGGCCATCGCGTCA
CCAAGGCTCTCCGCGTGGTGATGTGCCGCGCGCAGCGGCCGCTGCTGCTCACCGCCGGCAAGCTCTACCC
CGTC

>gi|1844528850|gb|MT072579.1| Ceracris kiangsu odorant receptor 27 mRNA, partial cds
GCCGTCTTCACCAGCTCGCACCGCAAGGCGCTGTGGCTGATCTGGGCGCCCATGGTCTACCTCAACATCC
TGGGCCCCGTCTGGTTCATGATGCCCGTCGTCGCCTGGGCCTCGGGCGCGCCCGGTCGGCAGTTCCCCTT
CGCCAACGTGCGGGGAGTCGTCAAGACGAATTTCCCACTCTACATCACCGTCTACTTCATACAGTGCCAC
TCAGTTTTCTACTGGAATTTTCTGAGCTTCGGTCTGGATATATTCTTCGTCACGTGCATGATCTATATAG
CTGCACAACTGCATATAATGGGAAAACGTCTTTCGAATGTCGGGAGAGGTGCAAAAGTCGATGGAAATAG
AGGTGTCGATAACGAAAAGAGAAGGCTGCAAAAATTAGAAGACAAATCGTACAAGCCATTAGAGGCTGAT
GGAAGATCGGAAGAGAGCCTTGCAGAACTGGTAGACTGCATCAAGGCTCATCACCATATTCTAAGCTTCC
TGCTGGTGCTGCAGGACGTGATGAGCCCGGTGGCGATGGCGCAGTTCGTCTGCAGCGCCACCGCCGCCTG
CATCACGCTCTTCCAGGCCACCTTCAATCCCGAAGGAAACTCTATTTTCAAATGTCTGATGTATCTTCCC
ATGCCAGCATTTCAAATATACATATACTGCTGGGGCGGACATGAAATAATTGATGAGGGGTCGTCGCTGT
CGGTGTCTGCATACAGCTGCGCGTGGATCGGGGCGACGCGGCGTTTCACCACGGCGCTGCACATCCTCAT
GTGCAGAGCGCAGAAGCCGCTCATCCTCACCGCTGGGAAGCTGTACCCGGTCAACCGGGACACGTTCGTC
TCTCTGATAAACGGATCTTACTCATTCTACGCCCTTCTGCGGCAGATGAGAGGACACTGA

>gi|1844528798|gb|MT072578.1| Ceracris kiangsu odorant receptor 26 mRNA, complete cds
ATGTTGAGTGAGGCGCACGGCGTCCTCCAGAACAACGTGCGCGTGCTGCAGCTGTCTGGTCTGTGGCCGC
CAACGCCACGGCGCATGCGCGGCTGGGCGCTGGTCTTCCCGCTGTACACGGCCGCGCTGTACGCCTGCTT
CCTGGCCGTGCTGGCGGTGGTGCTGCAGCTCGCCTACCTGTCCCAGCGCGACATCAACGACCTCACGTAC
GCGCTCATCGTCGTCATGTCGCACGTCGGCGTCCTCTTCAAGATGACGCACTTCCTGTACAACAGGGCCG
CCTACCTCCAGCTCGTGCACCGTCTCAACGGCCTGGTACGGCAGTCCGTGACGGACGTCCAGTCTGACCC
TCAAGGCGTGCTCTCCGCCTGCCACATGAAGGCGATGCGGCTCACCTTCTACACGTTCGCCTACTTGGCA
CTGACCGGACTCACCTGGTACCTGGTTCCCATTGTCGACGCCATCCGCTCTGGCTCAGAAGGCAGGCGGC
TTCCCGTGGTCAATCCACAGTGGATAGACAACACCGACACGGCGCTCTATGCGGTCGGATACGTCGTGCA
GTTTCCGTCCATCTTCTACTTCGTGGCACTCAGCGTGGGGCTGGACGGCTTCTTCGCCACCACCATGATC
CACGTGGCTGCCCAGCTGCAACTGCTCAGCTTACGACTGTCGCGGCTGAACGAAGGAGGGTCGCCGTTGT
CTGCGCTGACCACGTCTTCTGACGAGCACAAGCGACACGTGTCGTCGACGGCTGTGTTGGGAATGCAAGG
AATCGACGGAAGTGAAGGAATGTATCAGCAGCTGGTTCAGGAAATAAAACGACACCAGGAAATTGTCAGC
TTCGTGAAGTCCCTGGAGGCCGTGATGAGCCCAGTGGCCTTCGTGCAGTTCCTCTTCAGCGTTGGCAGCA
TCTGCGTCACGCTCTTCCAATCAACATTTAATCCACGGCCCGACGTCGTTCTCAAGTGCGCCATGTATTT
ACCCACGCCGGCCTTTCAGATATACATGTACTGTTGGTGTGGCCACGATATAATGGAGGAGGGCGCAAGA
GTTTCGCTGGCTGCCTACAGCTGCGCGTGGACGGGGGCGAGCAAGCGCAGCAAGGACGCGCTGCGCATGC
TCGCATGCAGCACGCAGCGCCCGCTGCTGCTGAGAGCAGGCAAGATCTACCCCGTCAGCAAGGCCACCTT
CCTGTCGATGATAAATGCCTCTTACTCGCTATTCGCAGTGCTACAACAAATGAGGGCCCGATGA

>gi|1844528748|gb|MT072577.1| Ceracris kiangsu odorant receptor 25 mRNA, complete cds
ATGGAAGACAGCCTCTCAGCGCGACACCGAGAGTCCGTACTCAAGTGGAACGTCTGGGTGCTGTCAACCG
GCGGCCTGTGGCCGGCGGGTCCTCCACGGCTGTTCGCAGTCTTCACCTCGTTCGTCTTCATCGTCAAGTG
GACGCACGTGCTGATGGCCGTGCGGACGCTCTACCTGTCGTGGGGCGACCTCAACGAGATCACCCTGACG
CTCTTGTCCATGATCACCATGCTGGGCGGCAGCGTCAAGATGACCATCTTCCTCAAGAACAAGACCGTCT
ACTATCAGCTGGTGCAGAGACTCGACGACGTGGTCCGTTACCAGCAGCAGTACTATCTGGGGAACGAGAC
TATGGTGACCACTTTTCAGAAGGCCAGAAAGAAAGCCTTGCGTCTCACTTTCATTACCCTCGGATATCTG
AACGTTCTCGGTCCACTGTGGTTCGTCATGCCCCTCCTGGAAAACTCGTCAGAGAAGCACCTGCCGTTCA
TTCCGATGCACGGCCTCAACTTCACCTCGGTGCCACTGTACGAACTCTCCTACGCCACGCAGTGTACTGC
GACCTTCTTCTGGCACCTCGTGAGCGTCGGTCTCGACATGTTCTACGCTAGCGTCATGATACACGTCACA
GCTCAGCTCACCATTCTGAACCTCCGCTTCAAGAACCTCCGTTTGGAAAGGGAAGATTTTAGTGGCCGGT
CTAACCTGAGATCTTTTACAGCATCGTTGGACAACAGGGAGTTGGCACATGCCCACATTAAAATGTACAA
GGAGCTTTGCGATCTTGTCAGATCCCATCAAAAAATTATTGAATTCACAAATTACCTTGAAAACGTTATG
AATTCGACGGTGCTGGTCCAGTTTCTTTCCAGCGTCCTTGTAGCTTGTGTTACACTGTTTCAAGCTACTA
TTAACTCTGAGGGAAACACCGTCGTCAAGTGCTGGTTGTACCTGCCCATGCCAGCTTTCCAAATCTTCGT
TTACTGCTGGTGTGCACACGATCTCATGGATCAGGGCCTGGAGGTGTGCACGTCGGCCTTTCTGAGTGCC
TGGGTGGAGGGCACCCGCGGCCTTCGTCGTGGCCTGTTGGTGGTGATGGTGCGCGCCAGGAGGCCTCTGG
AGCTCACCGCGGGGCGACTGCACCCCATCAGCCGCGCCACATTCGTCTCGTTAATCAACGCATCTTACAC
GTATTATGCTGTGCTACGCCGAGTCAACGACCGCTAA

>gi|1844528704|gb|MT072576.1| Ceracris kiangsu odorant receptor 24 mRNA, complete cds
ATGTATGAAGTACCAGACAAGGGGCTGACTTCTTTGCCCGGCCCGAATTCTGTGATCAACGTGAACATCG
GTGTACTTAAAATAGCAGGCCTGTGGCCTACTCGCCCGTACGGTCTATTCGCCGCCTACACTGTGTGGAT
ATACTTAACGCAATGGGCCGTATTCGCTCTGGACTTCATGTCGCTGTTTTACTACTGGGGCAACCTTAAT
ATGATAACAGCAGTCTTCTGTAACCTTACGTCCATAACAGCTGGAATCATCAAAATGACTCATTTCTTCG
TATACAAGCCGAAGTACTACATGCTTGTCAACAAATTAGATGCAATGGTGGCTTCTCAGCAACAGATTAC
AGATACAAACGTAAATTCAAAGTCCATTTTGGTTGAGACAAGTAAGCTGAATAAATACTCTACTTATATC
ATTGTGACGTATGGTAATCTGGTGGGGGTGCCGTGGATCATTCTGCCGTTCGTGATGGACATTGGTGATA
CGGAGAGGACCCTTCCAGTGGTGGAGTGGTACGGCATCACGCAGGATAAGTCTCCCGTTTTCGAAATTGG
CTACGTCCTCCAGTGCCTCACGATAATGTACTGGTTTTTCGCAAGCTGGGGTCTGGACCTCTTCTTCGGC
TCACTAATGATTCATCTGGCGGGCCAGTTTAAGATTCTCAACAAACGAATTGCCAGTGTGGGGCGAAAAG
TTGACTCCGCATTAGAAACCTCGTCTTCTGGAGAAACTGAACGGAAAATGATCAACAGAGGTGAAGTCTC
TAAAAGGACAAATGTTCAACAGCAAGAAACGGCACTGTACAGCGATCTCCACACGTGCATCAAGGACCAC
CAGGAAATGATAAGTTTCATGACTGATTTGGAAGAGACTGTCAACTTCGTAGTTCTCGTTCAGTTCATGG
CGGGAACATTGGTAATTTGTGTGAATCTGTTCCAGGCTGCATTGAATGTCCAGGACTTTTCTTCGGTGCT
CAAAGTTTGCATGTACATGTTTGAGCTTATATTGCAACTTTTTATATACTGTTGGTGCGCTCATGACGTT
ATGGTGGAGAGTGAGCGGTTGTCCACATCGGCGTACTTCAGCGAATGGACCGGCGCACCACGGCGTTTCA
CCACAGCGCTGCACATCCTCATGGCCCGCGCCCAGAAGCCGCTAACCATCTCCGCCGGCCGCATATACAC
CATCAATAGGTCTACGTTTGTCTCGCTGATCAACGCTTCTTACTCCTACTACGCCATATTACGTCAGATG
AGCGATCGATGA

>gi|1844528666|gb|MT072575.1| Ceracris kiangsu odorant receptor 23 mRNA, complete cds
ATGCAGTTCCGCCTGTCGTCTGATTCTGTCATGCGGTGGAATGTGATCCATCTGCAGCTAGCTGGGCTTT
GGCCAGTAGAGAATTCGCGACTGTTTAGCCTGTACACTGCCTGGCTTTTCTTCACCCAGTGCCACATCGT
TGTGCTGGAGTCGATTGACCTCTGTACCTACACCGGAGATTTCAGCAGGGCCGTCCTCAATATCTGCGCC
ATGGCTACCTTCTTCGCTAACGTTTGCAAGATGTTTCATTTCCAGTTCCGTAAAGGCGACTATTTTCGTC
TTGTCACCGAACTTGATGCATTTGTCAGCGAACAGCGTACGAAATATTCTCACAACGAGACCGTCAAAGA
ATTGTTAGACACTTCCACGAAACGTACATCCTCCATCACAAAAGCAGTTATGGTGTACCTCATAGTTTGG
ACATTCATGGTTGTTCCCGCCCTCTTCTTGATAGAAGCACCTTACGGAGTGTTTCCATTGATGGCTTGGT
ACCCATTCACAGCAGACATATGGCCACGGTACGAAATTATAATAACGTTGCACTTCTTGACCATTGGGTA
CTGTTTCTTCACCAGCTGGGGAATGGACCTTTTCTTCGGCTGCCTTATGTACCACCTTTCGCTTCAACTC
CGACTGTTGAATTATCATTTGGCAAATATTCGCTGCAGAAGTAAGGCGGACCGCATTCTGGAAAAAAGTT
TGCCAGAAATCGAAGCTTTGTCTACTTCACATGTGGAGCGAGAAACGACTAAAACTGCACAACAGAAACA
GTTTGAGGGAGAGGTTTATGAGAGATCAGCTGAGGACGTAATGTATGATGACCTCTTGCAATGCATTAAA
CATCATCAAAGGATAATTCGTTACGCAGAAAGCGTGGAGAATGTGGCAAATCCTGTAATACTGTCACAAT
TCGTAGTCAGTGTACTGGTTCTGTGTGTCGTATTATTCCAGACGTCCTCAGAGTTGGAAACTCTAACAGC
TTTCGTAAGATTCCTAGTTTATCTGTTGGAATTACTTCTACAAATTTTCATTTACTGTTGGGTCGCCCAT
CAAATTTTTGAGGAGAGCGAGCACGTGGGCGAGGCAGCCTACAACAGCGACTGGCCTGACGGCTCGGCGA
GCTACAAGGCCGCGCTGCGGCTGGTGATGCGGCGGTCTCAGCGGCCCATCACCATCTCGGCCGGCACGAT
CTACGCAATCGACAGGACCACTTTCGTATCGATTGTGAATGCATCTTATTCTTATTATGCAGTACTGCGC
CAAATCAACAACTAA

>gi|1844528588|gb|MT072574.1| Ceracris kiangsu odorant receptor 22 mRNA, partial cds
GACAAAATCACCCACGACGTGTGCCTTATGATCAGCATAATTCTAAGCATCACAAAGTTCTTCATATTCA
ATTTGAGAGGTCAAGAATTACTTCGCTTGGTGCGGAAAATAGACAATACCAGGGCAGAACAAAGTAATAG
AGGCGACTCAGAAACAGTCTCTATTCTCGACGCGTCATACAGATCGGCGAGAGCTGTCACGCTGAGGATG
ACGTGTTTCGGTCCCGTGCCTGCCATCTGGGCCATCATTCCCATCATCATGCGGAAGGTCGGGATATTCC
CACCAGAGCGGGAGCTCCCGGGCACCTCCTGGTACACTGGTAGGGACAGCGAGAGCCCCATCTACGAGAC
ACTCTACGTACTGCAGTACTTCAGCATGCAGAACAGCTTCTTCACTGCAGTGGGTCCAGACCTGCTGTTT
GTATCCATAATCGTCCACGCAGCTGGTCAGCTGGAAGTTCTCAACGCTAGACTGAGACGAGTTGGCGAGA
TGACCAACCCCCACAAACAGCTGAAGCCGCAGGAGGAGCTTCCACACGAAGTTTGCTGTGAAGAGATGGC
ATGGACAGATCTCTGTAGTTGCATCAGGCACCATCAGGCCATCATAAAGTTGATTAATGAAATTGAAAGG
ATGGTGAGCAAAATAGTCCTCCTTCAGTTCTTGGGAGCTACTGTTATAATTTGCGTCACACTATACCAAA
GTTCCAAGCACACCGAGAACATGGCAGCGCTTTTGATGCTACAAGGGTATTTAGGACTCATCATGTACGA
AGTATTTATGTATTGCTGGCACGCTGAAGATATATTATATCAGTTGATGAGTGCCTCGTACTCTTACTAC
GCTCTTCTCCGCCAGGTGAATGACAAA

>gi|1844528515|gb|MT072573.1| Ceracris kiangsu odorant receptor 21 mRNA, complete cds
ATGCCAGAAACCATACCGTGGTCGCATACGGCACTGTCGATAAATGTTCGACTTTTAGCAATTGGCGGCA
TGTGGAGGCCACCGTGGTGCCAACCAAAATGGTACCTTCTCTACAGGACGTGGGTGTTCTTCTGTCTGTT
CAGCTTCTTCGTTGGTCAGGTGCAAGGTTTCTGGTACTTCTGGGGAAACATGGACAAAATCACCCACGAC
GTATGCCTTAATATCGGCATAATTCTAAGCTTCACTAAGTACTTTATCTTCGTTCTGAGACAGCAAGACT
ATCATCGCTTGGTGCAGAAAACAGACGGTATCAGGGCGGAACAAACCAACACTGGTGACTCAGAAATAAC
CTCCATCCTCGACGCATCGTACAGATCTGCGAGAACTATAACGCTGTACATGACTTGCCTGGGAGGTTCA
TCACCTGGCATCTGGGCCGTCATTCCCACCATCATGCGGAAGCTGGGTATATTTCCTCCAGAGAGGGAGC
TTCCAGCAACTGCCTATTATTTCAGTAGGGACACTGAGACCCCCTACTACCAGATGCTCTGCGTACTCCA
GTTCTTCAGCATGCAGTACGGTTTCTTCGCTGAGGTGGGCCCGGACCTATTCTTTGCTTCCATTATAATT
CACACAGCTGGCCATCTGGAGATTCTTAATGCCAGACTGAGTCGTATTGGACAAAGTACGGGGAACATTG
GCGCTAACAGCGACAAACAAGATAACGCACAGGAAAAATATTTCGACGAAATTCCGTGCGAAGAGCTGGT
GTGGAGAGATCTCTGCACTTTCATTCGGCACCATCAGGAAGTCATAGAATTAATTAAAGAAATTGAAAGG
TTGATGAGCAAAATTGTCCTAGTTCATTTCACAGGAGCTACTATCGTTATTTGCGTCACATTATACCAAA
GTTCTCAGAATACTGAGAACATTGCAGCGCTATTGATGTTACAAGTATACTTAGGAGTTGTCATTTACGA
AGTATTTATATACTGCTGGTACGCCGGAGACATATTATATCAGAATTCTCAACTGGCAACGTCCGCCTAC
TCCTGCGGATGGCCCGGGGCTTCTCCAAAGCTGCAGCGCGCCCTGGCGTTCATCATCTGCAGGACTCAGA
GGCCTGTAGGACTGACCGCCGGCAAATTCTACTACGTGTCGCGAGAAATCTTTGTCCGGTTGATGAGTGC
ATCCTACTCTTACTACGCTCTCCTCAACCAGGTGAACAACAAATGA

>gi|1844528468|gb|MT072572.1| Ceracris kiangsu odorant receptor 20 mRNA, complete cds
ATGAAGGAGGAGGAGACCCCGTGGTCGGACACGTGCCTGTGGCTGATCGCGCGCGTGCTGGCGCTGGGCG
GCTCGTGGCGCCCGCCACGTGCGCGCGGCTTCGCGCTCTACCGCGCCTGGGTGCTCTTCACGCAGTTCAG
CTTCCTGTACGGCCAGATGCGCGGCGTCTTCTCCTTCTGGGGCGACGCCACCCGCGTCATCCAGGACGTG
TGCCTGCTCGTGACCACCATCCTGGGCATCTTCAAGTTCCTCGTGTTCGTCGCGCGCCAGGAGGACGTGT
TCCGCATCGTCAACACCATCGACGCTCGCCGGCGCGAGCAGTCGGCGCTCAACAACCCGCGCATCGACGC
CATCTTGTACGCGTCCTACAGGTCTGCGCGCCGCATCACGGTGCACATGGCGCTGGTGGGGGGCTGGCTG
CCCGGGGTGTTCGCCGTCACGCCCTTCGTCCTGCGCGGCCTGGGCGTGGGCCCCGCGGAGCGCGAGCTGC
CCGCCACCGCGCGCTACACCGACCGAGACACCGCCACCCCAGTGTACGAGCTGTTGAGCCTGCTGCAGTA
CTTCAGCATGCAGTACTCGCACTTCGCCGCCATGTGCATCGACCTCTTCTTCGCGTGCCTCATCATCCAC
GTGGCCGCCCAGCTCGAGGTCCTCAACGTCAGGATCAGCCAGATCCGGGAGGACTACTACCGTAACGGCG
ACGCAGGAGCGGGCGCCAGGGACGAGGAGGCAGCGGAAGAGGCCGCGTGGAACGAGCTGTGCGAGTGCGT
GGACCACCACAAGGCCGCCATCCAGTTAGTTGGCGATTTGGAGAGCTTAGCAAATATTGTTATTCTTACT
CAGTTCATGGGAGCCACAATAATGATATGTGTAACGTTATTCCTAATTACAACCAGCAAACAACACTTCG
CAGCGCTTGTGAAACTACAGGGTTATCTTGTCGTGGTCGTGTACGAAATATTTATGTACTGCTGGTTCGG
TGACGACGTCATGTATCAGAACTCGCGGCTGGCGACGTCGGTGTACACGTGCGGCTGGCCGGGAGCCCCC
CAGAAGCTGCAGAAGGCGCTCATCATTATCCTGATGCGTGCGCAGAGGCCCCTGGGGGTCACCGCCGGCA
AGTTCTACTACGTCTCCCGAGGGGCGTTTGTCAGCCTGATGAAGGCCTCTTACTCCTACTACGCGCTACT
CAACCAGATGAACAAATGA

>gi|1844528424|gb|MT072571.1| Ceracris kiangsu odorant receptor 19 mRNA, partial cds
ATGAAGGAGGAGGAGACCCCGTGGTCGGACACGTGCCTGTGGCTGATCGCGCGCGTGCTGGCGCTGGGCG
GCTCGTGGCGCCCGCCACGTGCGCGCGGCTTCGCGCTCTACCGCGCCTGGGTGCTCTTCACGCAGTTCAG
CTTCCTGATCGGCCAGCTGCAGGGACTCTACTACTTCTGGGGCGACACCAACAGGATCATCCAGGACGTG
TGCCTGCTGGTCACCACCATCCTGGGCCTCTTCAAGTTCTTCGTCTTCGTCGTCAAGCAGGAGGACGTGT
TCCACATCGTGCGCGCCATCGACGACCGCCGTCGGGACCAGAGTAAGCTGGGGAACCCGAGCGTCGCGTC
CATCCTGGAGGAGTCCTACCGGTCGGCCAGGACCATCACGGTGTACATGGCCGGCTTGGGCGGTACCGCT
CCGGCCGTGTGGGCCGTCATGCCGCTGGTGATGAGGCGCCTGGGCGTGGGCCCGCCGGACCGCGAGCTGC
CCGCCATGGCGTGGTACACCGGCCGAGACACCGCCACGCCCGTGTACCAGCTGCTGTACGTGCTGCAGTA
CTTCAGCATGCAGTACTCGTACTTCGCCGCCATGTGCCTCGACCTCTTCTTCGCGTGCCTCATCATCCAC
GTGGCCGCCCAGCTCGAGGTCCTCAACGTCCGGCTCAGCCAGATTCGAGAGGACTACTACCGCAACGAGC
AAACGCGAGAGGATTCCAAGGTCGATCACGCAGAGGAAGACTCTGCGTGGAAGGAGCTGTCTGAGTGCGT
GGAGCACCACAAAGACGCATTAAAGTTGGTAGACGACTTGGAGTCTCTGGTGAATCCAATTATCCTTTCT
CAATTCATGGGAGCCACAATTATCATTTGTGTGACCTTATTCCTAATTACAACCAACAAACAACACGTCG
TTGCGCTTGTGAGACTACAGGCGTACCTTGCAGTGGTGGTGTACGAGATATTCATGTACTGCTGGTTCGG
TGACGATGTCATGTACCAGAACTCGCGGCTGGTGAGCTCTGTGTAC

>gi|1844528385|gb|MT072570.1| Ceracris kiangsu odorant receptor 18 mRNA, complete cds
ATGTCGGCGCGAGTGCCGTGGCGGGACTCTGTGCTGTGGGCGAACGCGCGGCTGCTGTGCGTGGCGGGCG
TGTGGCCGCCACCCGGGCACGGCGGCAGCTACCTGCTCTACACCTGCTGGCTGTTCGCCTCGCAGTGCTT
CATGATCGCCGGCCAGCTGGCGGGGCTGTGGTACTTCCGCGCCGACATGGACAAGGTGACACTCGACGTC
TGCCTCACCGTCACCGTCGTCATGGGCGTCATCAAGGGCGGCGTCATCGTCGCGCACAAGTGGCGCTTCT
TCAGCATCGTCAACCGCCTGGACGACGCGACGGCAGCTCAGCTGGAGGAGGGCGACCCCGAGGTGGCGGC
CGTCATCAACTCCACGGTGCGGCTGTCGCGCACCATCACGGTGATGGTGCCCGTGATGGGCAGCCTCTCG
CCCGTCATGTGGGGGCTCACCCCGCTGCTGCTGCGGCTGCTGGGGGGCTCCCAGAAACCCGAGCTGCCCG
TCGTCTGCTGGTACGGCTCCTGGGACACCGTCTCGCCCTACTACGAGGTCCTCTACGTGGTGCAGTTCGT
CACCATACAGGGCGGATACCTGGTCGTCATGGGGTCAGACCTCTTCTTCATAACGCTTATGATACACGCC
GCGGCGCAGCTGCGGATACTCAACATGAAACTCGTTAAGATTCTCAACAATGAAGCTGAGGTCAAGGGAA
AACACTTTGAAGGAATTAAATGTGTGCCCGGTTATCATAATAAGGATTTGAAAAGTATTGAAACGAGTGA
CAAGGGGTGGAACTCACCGGCTAAGCATCAGCACAATCTTTCCGATGAGACTAGCAGCTACGATGAACTT
CGTTTGTGGGTGGAACAGCATAAGGATGTTATCAAACTTGTGCAGCATCTGGAACAGCTACTCAACATGA
TCATCTTGTTCCAGTTCCTTGGCGGGACAATAATCATTTGCGTGACATTGTACCAAAGCTCTGCTAAAAC
GGGCGAAGTAACAACGCTGTTCAAGTTACAGCTTTATCTGGGGACGATGTTGTCCGAAATATTTATGTAC
TGCTGGTATGCGGATGGAATAGTACAACAGAGCGCTCGCCTGGCGACGTCCGCCTACTCCTGCGGCTGGC
CGGACGCCCCGCAGCCGTTTCGGCGCTCTGTGCTCATCATCATGCGCCGCACACAGCGGCCTCTCTTCCT
CACCGCCGGCAAGTTCTACACCATCTCCAGGGCCACCTTCGTCAGGCTCATCAATGCTTCGTATTCATAC
TACGCTCTCCTCCGGCAGATGAATGACCACTGA

>gi|1844528320|gb|MT072569.1| Ceracris kiangsu odorant receptor 17 mRNA, complete cds
ATGACTGTCCGGGTCCCGTGGACGGGCTCGCTGTTTTCCGTCAACGCCCGCATCCTAGCCGTCGCCGGCA
TCTGCGCGCCCCCTGGGTCACGCCTGTACTTGGTGTACACGGGATGGATGCTCTTCACGCAGCTCAGCTT
CTTCGCCGCGCAGGTGCAGGGCCTGTGGTACTTCTGGGGCGACGTGGACAAGATAACTCTGGACGCGTGC
CTGATGGTCGCCGAAGTTCTGGGCATCATCAAGATCGCGACCTTCCTGCGGAGGCAGAGCGACTTCTACA
GGATCGTCAACAAACTGGACGACGTGGTAACGCGGCAGCGCCACTCTGGGGACGCTGAGGTGCGGTCCAT
CCTGGAGGCGTCCAGGAAGACCGCGAGGGCGCTGACGGTGTGCGTGACCCTCCTGGGCTGCCCGTCGCCC
GCCGTCTGGACGGCGTCGCCCTTCCTGATGGCCCTCGTGGGCGGCGGCGGTGGGGCGGCGCACAGGAGCC
TGCCCGCCGCCGCGCGCTACACCGCCTTCGACACCCAGAGTCCTTGGTTCGAGGCCCTGACGGCGCTGCA
GTTCTTCAGCATGCAGTACAGCTTCTTCACCACGGTCGGCGTCGACATGCTCGTCGTCAGCATCATGATC
CACGCCTCGGCGCAGCTCGAGGTGCTCAACGTCGTGTTCTGCAGGCTCGGAAAGTCACTCGGAAGCTCGG
TGGAGAACTCCGACCCCGGCGCCAGTAGCAGCTACAGGGCGAACATTTACAGTTGCGCTGGGAGTTACGG
AATGTCGCGTCAGGCAAACAGCGCGGAGACGACGACGAAGAAGAAGTTCTACGGAGAACTGAGGGACTGT
ATTCGACACCATCAGGATGTCATACAATTGGTTGCAGACGTGGAGCGACTGCTGACGTCAATGATCCTGA
CTCAAGTTCTGGGCGCCACTCTCATTATCTGTGTGACGTTGTTCCAGTTTGCCACCAATATCGATAACAT
CGGGACAGTACTAAGGGTGTCTGTGTACATGTCGTTCATGATATATGAAGTGTTCATGTACTGCTGGTAC
GCCCACAATATTATCGATCAGAGCTGCCGCATCGCAGAGTCCGCCTACTGCTGCGGCTGGCCGGGCGCGC
CGGCGTCGCTGCAGCGGGCTGTGATGGTGGTCATCTGCCGCGCACAGCGCCCGCTGGCGCTCACCGCCGG
CAAGTTCTACCTGGTGTCGCGCGCCACCTTCATACAGTTGATCAACGCCTCCTACACCTACTACGCACTG
CTGAGACAAATGAGCGATCACTGA

>gi|1844528226|gb|MT072568.1| Ceracris kiangsu odorant receptor 16 mRNA, complete cds
ATGGCGCTGCACTCGTCGCTGTCGCTGTGCGTGCGCCTGCTGCGCCTGGCGGGCCTCGCTCCCCCGGACA
GGTGTCGCAGCTGGCGGAGCCCCGCCGGCCTGCTGTACCGCACCTACACGACCATCGCGGTCGGCCTTGT
GGGCCACGTCCTGATGCCCCAGGCGGCGGGGCTGGTGCACTACTGGGGCGACATGAAGGTCGCCACCGAG
AACTTGTGCCTGCTGTTCGGCTACGCGACCGCCTGCTACAAGCTGCTCGCCATCTTGCTGCGGCGGCCGC
GCATCCTCAGCTTCGTGAGGGAGGTGGACGCGCGCGTCACCGCCATGGCGTCGGCGTCGGCCGAGGCACG
CGCCGTCATGAGGCGCAGGGACCGCTGGTCGCGCAGGCTGGCTGTCTTCATGGTGGTACAGTCGACATCT
ACAGCTTTCATTTGGAGCATGAATAGCTTGCGAATGAGCCTTTTGATGGGGAGTTCACAGCGCACTCTGC
CAATGATTTCATGGTACCCTTATGACATGACTGTATGGTACAACTATACCGTAACATTCGTAATCCAGTT
CTTATCATTGATCACCGTTGCCTTTTGCAACAGAACAATGGACATTCTGATCATTACTCTCATGTGCCAA
ATAAGCTCTTTACTTGAAATGCTGAACCTCAAATTTCGAGACATCTCAGAAGACAATTGGTTACAAGCCG
ACAAGAGCAGAACAGAAGCAAACCCAAACTACATCTGGCAGAGCGCTGCTTCTGTCTTCTCCACAACGAC
TGGGCCGAATGCAGTACTGGAATATGTCCGCACAAGGATCTCTGAGAATGTGTCACAATCTGAAATATAT
ACCAAGCTTACCAGGTGCATAGAAGTACACCAGGAAATTATAAGGTGTGCAAAAGAGCTCGAAATGTTGA
TGAATGATATATTTCTGATTGACTTCGTCTGCTGCATGATAGTAGTATGTTCGACTCTCTACGTCAGCAC
ATCGGAAAGTGAGAAATTGGGAGACTTGATGTCGCACTTTGGGTATCTAGTCGCCATGACATATCCTGTT
CTACTCTACTGCCTATCCGCTCATGATATTATAGATCAGAGTGAGCGGGTGTCGCTGTCTGCCTACTGTT
CGCCGTGGCCACAAGCGGCCGCCAGGTACCGGCGCGCGCTCTGCATCGTCACGTGCCGCGGACAGCGGCC
GCTCACTCTCACAGCCGGCAAGTTCTACGTCATTTCACGGGCCACGTTTCTAACACTTATGAATGCTTCA
TACTCATACTACCAGATACTACGTGAAATTAATGTCAAACGTAGTGACTAA

>gi|1844528140|gb|MT072567.1| Ceracris kiangsu odorant receptor 15 mRNA, partial cds
GCGGCGGCGGGGGCGGCGAGCGACCTGTCGCACCTGCTGCGCCCCCTGCACTGGGCGGCCGTCCTGCGCC
ACCCCCGCAGCTCGCCGCTCTGCTTCCGCCTCTGCACCATCGCCATGGCGTCCTTCGCCTTCACCTCCAC
CTGCTCGGAGGTGACCGTGCTGTTCCGAGACGGCACCGCAGACCTGGACGCCTTCACGCTGACGCTCAGC
GTCGTCGACACCAACACCATCTGGCTCTTCCGCATGGCGCACACCGTCGCCTGCGAGCGCGCCTACCACA
AGCTGGCTCATCAGGTGGGGCACGACTTTGGCGAGTTCATGACCTGGGACGACATACCCGTGCTACGCGC
GCAGTGCCGCGTGGTTCGGCGCTTCACGCTGGCCTACATCTGGTTCGGCGTGGGCGCGTGCGCCTACTAC
CTTGTTTCTCCTGTGAGCGCCGAGGGCCTGCCCTTCATCCTGGCCCTGCCCTTCGACGCCACGCAGCCGC
TGAACTTCGCCGGTGCTTGGCTCTTCTGCACCATAACGTGCATGCACGTCGTGGTCATGACCATGGTGCT
CGACTCCTTGAACGTCAGCCTCATCGCGCAGCTGCGTATACAACTCGCTCTGCTCAGCAAGAATATTGTT
AGTCTCGCCAAAGAGATGTCTGACAGACCTATACACTCTTTAGGAACGTCTTCCTACCAGGACCTTAATC
ACCGACTGAAGAAGTGCGTCCTTCACCATCAGGTCATTATCAGGAATGCCGACTTGCTGGAGAGGCGGCT
AGGCGCAATGCTGCTGGCGCAGAGCATATCGATCGGATCCGTCGCCTGCTTCCAGATGTTCCAGATTGTC
ACGAGTGGAAGCGGTGGACAGGTCGGGAAGTTCGGCTGTTACTTGAGTACCACGCTAACAGAACTCTTCG
TTTATTGCTGGTTTGGAGACGACCTCATTACAGAAAGCGAGAACCTGGCGCTGGCAGCATATGACGCTTT
GACGTTACTTCAGGGGTGCCCTGTGTCCATCAAGCGGTCGCTGCTGCTGCTCATGCAACGAGCCCAACGA
CCGCTGTGCATCACGGCCGGTGGGTTCTTCCCACTCTCCAGG

>gi|1844528076|gb|MT072566.1| Ceracris kiangsu odorant receptor 14 mRNA, complete cds
ATGGCCAGGTCGGCGGCGCCCCGCTCAGTGACGTCAGCAGCAGAGGGCGCCAGCGACCTCAACCACCTGC
TGCGGCCCCTGCACTGGACGGCAACCCTGCGACACCCGCGCAGCGCCGCCACATCGCCCCTCATCTTCCG
ACTCTGCAAAATCGTCATAACGTGCATCATCTTCTCGTTCTTCTGCTCCGAGGCCACGGTGCTGTACCGC
GTCGGCACGGGAGACCTGGACATCTTCACGATAACGATCGGTGTTGCTGACACAAACTTCATCTGGTGCT
GCCGGATGCTGCACATCTCTGTGTGCGAACGGGCCTTTCATAAGCTTTCTCTTCAGGTGGGCCAAGACTT
CGCCGAGTTCTTGACCTGTGAGGACATTCCAGTGCTGCGCGCGCAGAGCCTCGTGGTGCGTCGCTTCACG
CAGATGTACGTCTGGTGGGGCGTCGGCTGCGTCGTCTACTACCTGTTCTCCCCTGCGAGCGACGCCGGCC
TGCCCGTCATTCTGGCCCTGCCCTACGACATGAACCAGCCGTTAACCTACGCCGTCACGTGGCTCTACGT
TGCCATAGCGACTTTCCACGTCCAAGTGATGACCATGGTGTTCGACTCCTTCAACGTCAGTATCATGGCG
CAGCTACGCACACAGCTCACACTGCTCAGCAATAAAGTTGTCGTTCTGGCCAAAGAGATATCTGAGAAGC
CAGTTCACTCGGCGGAAACTACTGCCTATCGTGAACTCCACTGTCGACTAGAGAAGTGTGTCCGTCACCA
TCAAGCAATTATCAAGAATTCAGACTTGCTGGAGAAGACTATAGGACCGATGTTACTCGCGCAGTGCTTA
GCCATCGGTACCTGTGCTTGCTTCCAGATGTTTCAAGTTGCCACGAATACAAACGGTCTGCAAGAGACCG
GGAAGTATGGCGCCCACTTGGTTGTGATGCTTGCAGAGCTTTTTGAATACTGCTGGTTTGGAGAGGGCCT
AATTACAGAAAGCGAGAACTTGGCGCTGGCAGCATACGACGCTGTGACGTCACTGGAGGACTGCCCCATT
TCAATCAAACGGTCGCTGTTGCTGATGTTGCAACGTGCACAGCGACCATTGTGCATCACTGCTGGTGGGT
TCTTCCCACTCACCAGGGAGTCCTTTGTCTCGGTCGTCAATGTGTCTTACTCATTCTTTGCCATTCTACG
GAATTTCAAGAATGAAGAGGAGTAG

>gi|1844527977|gb|MT072565.1| Ceracris kiangsu odorant receptor 13 mRNA, partial cds
ATGACGGCGGCAATGTCCTCGGCGCCGCAGCCTCCCTCCTCGTTGGCAGCGGCGGCGTCTGCAGCCAGCG
ACATGCGGCACCTTCTGCGGCCCCTGCACTGGACCGGCGTCCTGCGACACCCCCGCTTCGCCGGCAGGTC
GCCCCTCCTGTTCCGGCTGTACACCGCCGCGCTCGCGTCCTTCGCCCTGGTCTTCATCTGCTCCGAGACC
GCCGCGCTCATCCACGAGGGCACCGCGGACATGGATGTCGTCATACTGCTGCTCAGTACCATCAACACGG
CCAGCATCTGGATCTTTCGCATGGTGCACATCGCTGTGTTCGAGCGCGACTTTCACAAGCTCGCTCTTCA
GGTGGGCCACGACTTCGCCGAGTTCCTGACCTGGGACGACCTCCCTGTGCTGCGCTCGCAGAGTCGCCTG
GTGCGTCGGTTCGCGCTGACCTACATCTGGTTCGGCGTGGGCGCGTGCGCCTACTACCTGGTCTCGCCAG
TCAGCGCCGAGGGCCTGCCCTTCATCCTGGCCCTGCCCTTCGACGCCTCGCAGCCGCTGGGCTTCGCCGT
CACGTGGGTATTCTGCAGCGTGGTGACCCTACACGCCGTCGTGATGACCATGGTGCTCGACTCCTTCAAC
GCCAGCGTCATCGCGCAGTTGCGCTTACAGCTCAAGCTGCTCAGCGGTAAAATTGTCAGTCTCGCCATAG
AGATATCCGAGGGAGACGTCGACTCTTCAGAAACGACTGCTTACCGTGAACTTCATTATCGACTGGAGAA
GTGTATCCGCCACCATGAAGCAATTATCAAGAATGCAGACTTGTTGGAGAGGAGCCTAGGAACCATGTTG
CTGGCGCAGTGCATCTCCATTGGTGCCTCCACTTGCTTCCAGATGTTC

>gi|1844527900|gb|MT072564.1| Ceracris kiangsu odorant receptor 12 mRNA, partial cds
TTCGCCAGCGCGGAGGACGTGCCTTTGCTGCGCGCGGGCAGCCGGCGCATGCGCAAAGTGATGCTGCTGT
ACCTGGCGTTCGGGCTGGCCGAGTGCTGCGTGTGGCTGACGGCGCCTGCCAGCGAGACCGGCCTGCCGTT
CGTGCTGGCGCTGCCCTACGACGCCTCCCGGCCGCTGGCCTTCGCCGCCACGTGGCTCTTCAGCGTCTAC
ATCGTCTTCTGCGTCCACATAGGCACCATGGCCGCAGACTCCTTCAACGTCACCGTCATCCTCCAGCTCC
ACAACCAGCTCGATCTGCTCGGCAGAAACCTTCGCAGCCTCAACAACAGCATCTCAGACATGAAATATTT
TCCGATCCACACTCTCCCCGTGAAATACAAACAGCACTCAGATGACAGCCGTGACATTCACTATCGGCTC
CGAAAAAGCGTGCTTCATCATCAAGCAATTATCAGGAACGTTCAGCTACTGGAGCGGTGTTTAGGTGGAA
TGTTACTGGGCCAAAGCCTTTCCATTGGGACCTCCTTCTGCTTACAGCTTTTCCAGGCTGCAACGAGGGC
TAAGCGTGTGCAAGAACTTGGTAAGACGTGTAGCTACCTCGTCACCGCATTTTCAATGCTGTTTATATAC
TGCTGGTTCGGGGACGATCTCATTTCGGAGAGTGAAAAACTGGCTTTCTCAGCATACGACGCGGTGACGT
CACTGCAGACGTGCCCAACGTCCATTAAACGGTCGCTGCTGCTCCTGATGATGAGAGCGCAAAGGCCACT
GCGGCTTACTGCTGGTGGCTTCTTCTCTCTCTCCAGGGAGTCCTTCGTGGCGGTTTTGAATGCGTCGTAT
TCATTCTTCGCTATTCTTCGTAATTTCAAGGAGGATTGA

>gi|1844527835|gb|MT072563.1| Ceracris kiangsu odorant receptor 11 mRNA, complete cds
ATGCCGCCCGCCGTGCCCTTGGAGCAGTCCCCCGGTGAGGCTGCGCAGGTGGCGTGCGACCTGGGCTACC
TGCTGCGCTTCCTGCACTGGACGGGCACGATGCGCGACCCGCGCGCCGGCCCGCTCGCCTCCCGCGCCTA
CTACGCGGCGAACGCGGCGGTGACGCTGGCCTTCGTGTACTTCGTGTGCTCCCAGGCGGTCGTCCTGTTC
CGCGCCGGCACCGCGGACCTGGACAACTTCACGCTCACGCTCAGCCTCATCGACACGCAGGGCATGTGGC
TGCTGCGCATCAGGCACATCGCCGCGCTAGAGCCGCACTTCCACAGGCTCGCCTATCAGGTGGGCCGCGA
CTTCGGGCAGTTCGCCAGCGCGGAGGACGTGCCTTTGCTGCGCGCGGGCAGCCGGCGCATGCGCAAAGTG
ATGCTGCTGTACCTGGCGTTCGGGCTGGCCGAGTGCTGCGTGTGGCTGACGGCGCCTGCCAGCGAGACCG
GCCTGCCGTTCGTGCTGGCGCTGCCCTATGACGTCACGCGGCCGGTCGCCTACGTCGCCACCGCCGTCTA
CTGCTGCTTCATCACCCTGCACACCATCATGGCCAACTTCGCAGCCGACGCCTTCAACGCCAGCCTCATT
GTCCAGCTGCGAATGCAACTGGCCCTGCTCAACAGAAACATTGTCAACATTAACAAGGTGGCCGAGGAAC
CGAGGTCCTCGGCGTACAAATCTGCGGATGCTCTACAGCCGTATCAGTCGTTCAGTAACAGTGACGTCTA
CTACCGACTACGAAAGAATATACTTCATCATCAAGCCATTATCAGGAATGTTGAGCTGTTGCAGAGCTGC
CTGGGCAGTATTCTGCTGGGACAGAGCCTCTCCATTGGTATCTCTGTTTGCTTCCAACTCTACCAGGTCG
CCAAGAGTGCTGACAGCCTTCAAGACGCCGGGAAGTATAGTAGCTACCTGTTCACCATGTTCGCCGAACT
GTTTGTCTACTGTTGGTTCGCAGATGATCTGATATCAGAGAGCGAGAACGTGGCACAGGCCGCCTACGAC
GCGGTGCCGTCCCTGCTGGAGTACCCCACGTCCGTCAAACGTTCGCTGCTCATCCTCTTGCACCGAGCCC
AGCGGCCGCTTAGCATCACAGCTGCAGGACTCTTCCCGCTCTCCAGGGAGTCCTTCGTGTCGATTGTCAA
CGTTTCCTACTCATTCTTCGCCATCCTTCGTAATTTCAAAGAAGATTAA

>gi|1844527758|gb|MT072562.1| Ceracris kiangsu odorant receptor 10 mRNA, complete cds
ATGGATCCTGCTATGTCGACAGCGAGAGACGCAGAAGAGGTGACCAGCCTGGACTACCTGCTGTGGCCGT
TGCACTGGACGGGCGCCATGTGTCACCCCAAGGCAGGGCCGTGGGCTTGTCGCGTCTCCTACCTGCTGAG
ATTCCTCGCGGTGGTAGCGACATCTTACGCCGACGGATGCGACGTGGTGGCAGTCTGCCAGGAAGGGATC
TCGGATTTCGACCGTTTCACTATAACACTGAGCGTCTTCGAGACTGGCAACACATGGGTGTACCGTCGCT
GCCATCTCACCTGGAATGAACGTAAATTCCAGAAATTCGCTCAGCAGGTGCGCGACGACTTCGGAGAGTT
CATGACTCCAGACGACATCCCTGTACTACGCATCCTCGCTGATCCTCTGCGGCGCTTCGTGACTGCCTAC
TTGATGATGGGCGTGTTCAGCGTGGTGGTGTGGCTGTCGTGCCCCACGAGGGGCGAGGGCCTCCCCCTGC
TCATCTTCCTGCCCTTCCAGACGGACCACTCCTTCGGCTGGTTCACCGGCTGGCTGATCTGCGCCTACAT
CACAGCGGATGCGGTGATAGTCAACTTCATGGTCGACTGTTTAAATGTTTGCCTTATGGAACAACTACGT
ACGCAACAGATCGTCCTGAGAAAGCATATTGCCGAGTTGGGAAACGAATTTGGAAGCACGGAATATTCGC
TACTAGAAAAGGATTCTGGGTTGGAATTTGGGAATAATTTTGCCAAATATCGTGACAGCTGTAAACCACA
GGGGGCCGATTACCAGAAACTACACACAAAGGCATCGTTGGAGAAAGAGGGAGCGGAAGGAAGTCAGCAG
CCGACTGAAGCTGCCAATTCTAGCGACATTCATAGCCGATTGCGTGGTATCATCCTTCACCACCAAGCTA
TCCTCAGGAATGGCGAGTCACTGCAGAAATGCCTCGGCAACATGCTACTGGTTCAGAGCCTCTCCCTTGG
TTCTGTCCTCTGCATTATTCTGGTCCAGATATCTCTGAGCGCACAAGGAGCACGAGAAACTACTAAGATC
TGCGGCTACCTGTTTATAATATTGGGAGAGCTGTTGCTCTACTGTTGGTTCGGAGACAAACTCACGTCGG
AGAGCGATAATTTGACGCTGGCGATATACGACGCAGTGACGTCACTAGACGAAAGCCCGACGTCCATTAA
ACGATCGCTGCTACTGCTCCTGCTGAGATCACAGAGACCGTTGTGTATCACTGCTGCTGGTTTCTTCCCT
CTCTCCAAGGAGTCCTTCGTGTCGATCTTAAACATCTCTTACTCATGCTTCACTGTTCTTCGAAATTTCA
AGGAGGAGTAA

>gi|1844527685|gb|MT072561.1| Ceracris kiangsu odorant receptor 9 mRNA, complete cds
ATGGTGAGCAAGATGGAGCGAGCGGCGTCGCCGCTGCCAGCCACCCGGCCACCGCCACCGCTGGAGTACC
TGCTGCGGCTGCTGCACTGGACGGGCGTGATGCGCCACCCACGCGCAGACTCGTGGTCGGGCCGCGCCTT
CTACATTCGGAAGGTCGTCGTCTCAGTCGCCATCAGCGCCTTCCTCATCTCACAGGCGCTGGCCCTCTGG
ACGGGCGGCACCGCCGACATTGACCGTTTCACACTCCTGCTATGCACCTTCAACACCGTCCTCGCCTGGC
TCTTCCGCCTGGGTCACATTGCCCTGCACGAGCGAGAACTGCATTACCTCACTGCGCAGGTGGACCGAGA
CTTTGGAGACTTCCTGCGCCCACGTGACGTTCACCTGGTGCAGACGCACGACCGCCATCTGCGTCGAATC
GTGTTGGCCTACATTTGGTTCAGCATCGCGGGCTGCTTGTGGTGGATCATATTTCCGCTGCTTCGCTTTG
GTTTCTGCGCTGAAGGTCTGCCTTTTATCATGGAGCTGCCGTATGAAGTGACGAGTCCAGCCGCGTTCAT
CCCTACGTGGTTCTTCTGCAGCATCCTCACGTTGCACCCCACCCCGATGACCATAGCTGTCGACTCCTTC
AACGTCAGCCTGGTAGCACAACTGCGAGTGCAGCTCACCCTGCTCTCCAGAAACATCATTGAACTTGCTA
ATGAAGACAAAGATCGCTCTCCTGTATTAGTCAAACACATCTCTTCTGGAAATGATCTCTCGTCTGAGTC
GGTGAATGGCATCCACATCGCCCGTCGACTCCGGAAAATGATTCTCCACCATCAGGCTATTATTAGGAAC
ACAGAGCTGCTGGAGAAGTGCTTAGGAGTCATGCTGTTGGGGCAGAGCTTGTCCATTGGCACTTCTGTGT
GCTTCCAGCTCTTCCAAGTCGCCTTGAGTGCTGGTAGCGTGGCGGAGGCGGGCAAGTTCGGCTGCTACCT
GTCAGTCATGCTGGCTCAGCTCTTCGTCTATTGCTGGTTTGGAGACGACCTTATCACAGAGAGCGAGAAG
GTGTCGCTGGCGGCCTACTCGGCAGTGACGTCACTGCATGGAATCCCCATCCCCCAGAAGCGGTCCCTGC
TGCTGCTGATGGTCCGCGCCCAGAGGCCTCTGCGCATAACAGCCGGCGGCTTCTTCCCCCTCTCCAGGGA
GTCCTTTGTGTCGGTCGTCAATATGTCTTACTCCTTCTTCGCCATTCTTCGGAACTTCAAAGGTGAATAA

>gi|1844527582|gb|MT072560.1| Ceracris kiangsu odorant receptor 8 mRNA, complete cds
ATGCGCCACCCGCGCGCCGGCCGCTGGGCCAGCCGCGCCTTCCGCCTGCTCAACGCCGCCGCCGTCGCCA
CCGTCGTCGTCTTCAACTGCTCGCTGGCGCTCGGCATCTGGCGCGGCGCAGCCAACAACCTCGACCGCTT
CACGCACTTCTCCTCCCACTGCAACACCATCACCATGTGGATCCTCCGCCTGGGCATCATCGCTGCCCAC
GAGCGCAGCTTCCATCACCTCGCGGGCCAGGTGGAGCGGGACTTCGTGGAGTTCATAGCGGCAGAAGACA
TCCCGCTGTTGCGCGACCGCGGCCTTCGCCTGCGGCTTGTGGTGCGGGCGTACCTGTGGTGGGGCTTCGC
CGGCTGCATGTGGTGGCTGCTCTACCCGGTCCTGTGCTTCGGCTTGACCGTCGAGGGCATGCCCTACATG
ATGGCCGTGCCGTACGACGTGTCACAGCCGCTCGTCTTCATCGCCAACTTACTCTTCTGCACGGTAGCCA
CGCTGCACGTGGCCGTCATGACCATGGTCTCCGACTCCTACAGCGTCAGCCTCATGGTCCAGCTGCGTCT
GCAACTGGAAATTCTCAGCAAAAATTTGGTCGCCATGGCACGAGGGGACGAGGAGACTGGACAGGAGAAA
TGTATCGGAAAAGGTCCACCAACTGGAACAAGCCAGTTACAGGACAGGATACGCCAAAACATCCGCCACC
ATCAGGCAATTATTAGGAACACCGAATTGCTGGAAAAATGCATGGGCACTACACTGTTAGCACAGTGTCT
GTCAATTGGAGCCTCAGTCTGCATCCAGCTGTACCAGATCGCTATGCATGCACAGCGGTTGGCGGACGCT
GGGAAGTTTGGCTGCTACCTCTTTATCATGCTTGCTCAACTCTTTGTCTACTGCTGGTTCGGAGATGACT
TCATAACAGAGAGCCTGAAAGTGAGCACGGCAGCGTACGACTCCGTGACGTCACTGGAGGGGTGTTCCAG
CTCCAGCAAGAGGTCGCTGCTGCTCGTCATGCAGCGCGCGCAGAGACCGCTGCGCATCACCGCCGCTGGC
CTCTTCCCGCTCTCCAGGGAGGCCTTCGTCGCGGTTGTGAATATGTCTTACTCCTTCTTCGCTATTCTAC
GGAACTTCAAAGACGAGAGCGTCATTTAA

>gi|1844527489|gb|MT072559.1| Ceracris kiangsu odorant receptor 7 mRNA, partial cds
CACGTGATCCACCAGGCGGCGATAGCGGCGGGCCGTCGGCGCCTGCGCGGTGACTCGCGCGCCGCCTACA
CCTTCACCATGGGCTTCGTGGTCTGCGGCCACGTGACGGTCGCCTCCTGGTCGCTGCTGCCGCTGCTGCT
CAAGCCTGTGGACAAGCTGAGGCTGCCGCTCGTCGCATGGACGCCCTTCGACTCCAGCCGCGGCATCGGG
TTTCTGGTAACGTACGTGTACCAGTTTACGTGCACCCTGTTTATGGCGTGGACGTCTGGTGCGACGGATC
TCATCTGCGTGAACGTGGTGATGCAGCTGTGCAGCCACCTGGGCATCTTGTGTTCGCACTTGGAGAGGGT
GGGCGCGCAGTGCTGCGGCGACCAGACCCAGTTCTGCAACCACGGCTACCTGGGCAAGAGCGGGGAGAGG
CCGGCTCCTCTCAAGGACGACCTCCGCGATCAGCTAAGACGCTGCATCCGCTACCACCAGGAGATAATCA
GTGTGGCCCGTGAGATGGACAACCTGATGTGGACCATTGTGCTGAGTCAGTGCCTCTGCGGCATGGCCGT
CTTGTGCCTGCTGCTGTTCCAGATGGCCCTGTATACTTTGACTATCGAGACAATCGCCAAGTACATGAGC
TATATGGCGTCAATACTGCTACAGATCTTTTGCTACTGCTGGTTTGGAGACAATCTAAGCTCAAAGAGCA
CGGCCGTGGCGCGCACGGCCTACACCTGCGACTGGACCAGAGGCTCGTCGGGCTTCGGCCGGTCGCTGAG
CATCCTGATGGCGCGCGCCCAGCGCCCGCTCGTCGTGTCCGGCGGTAGCTTCTACGTCCTCTCCAGGGAG
GCCTTCATCAGGATACTGAATGCTTCGTATAGCTACTTTGCTATCCTGTACAGCATGAGTGACGAATGA

>gi|1844527414|gb|MT072558.1| Ceracris kiangsu odorant receptor 6 mRNA, complete cds
ATGTTGAACGCGCCAGACACGATGGCGCTACAGGAGAAGCGATCTCTGGTGGAGTTCGGGTGGAACCGGC
GGCTGCTGCGCTGCGTGGGGCTGTGGCCGGAGGAGCGGGGCAGCCTGTGGCGGCCTTCCAGGAGGCCGAA
CGCGCTGCTGCAGCAGGGGCTGCTGCTCGCCATGGTGAGCTGCGAGCTGGCGGCGCTGCGGCGCTTCTGG
GGCGGCGAGCTCAGCCACACCACCGTCAACGCCTGCATCGTGCTGCTGGTGGCCGTCGCCTTCTGCAAGG
CGGCCTCCCTGCTCTCGCTGCGGCGCCCCATCATACAGCTCATGCACACGCTGAGGGACACCTCGCTGCC
TCAGAACGAGAGGGAGGCTCGCATCTACTCCGGGGCGGCCAGACACGCACGCTTGCTCACTTTGGTGCTG
TGCGTCGACTACGCCATCGTGGCCGTCATCTGGGACTTGCTGCCACTGGTCAACTTCCTCAGGCAGTCGC
ACCAGGGCCGCTACAACAACAGCGACGCCATCTTCTCGCAGTACCCCATCATCGCGCTGCACCCGTGGGC
GGTGCAGTCGGGCCCGGCGTACGCGTTCACGTTCGCGCTCCAGGTGGTGGGCGGCGGCATCTTCACGATG
ACGCACCTGGCGTGCGACACGTTCCTGCTGTCGCTCGTCATCTACATCTGCAGCCAGATAGACGTGCTGT
GCGCCTCCCTGCAGCAGCTGGGCCGGCGGGCAGACGGCGCGGGGGCGGCGGGGTCCGGCGGCGGCCAGCG
CAAGGCTCCCAGCGACCAGTGCTCTGAGCCGGAGCTGTACCGTGAGCTCGTGGCATGCATAAAGCACCAC
CAGAACATCATAGCGTACGTCGGCGTGTTGCAACAGGTGCTGAGTCCCGTGGCGCTAGCGCAGTTTATGT
GCAGCATGCTCATCATCTGCCTGTCCGGCTTTGGCATAGCGATTTCTAACGACTTCGGCACCCTCTTTCG
GTACTCCGTGTACTTCACTGCAGCAGCCATTCAACTTCTCTTGTTTTGCTGGTATGGAGAGGTGCTGATC
ACAAAGAGCGAGCGCGTGAGCGAGGCTGCCATGGGCTGCGGCTGGACGGAGGCGCGCGGCCGCCGCTTCA
CCAGCTCCGCGCTGCTCATCATGACCCGCGCGCAGCGGCCGCTGGCGCTCACTGGCGGCAAGTTCTACGT
CGTCTCGCTCAAGACGTTCGTGCAGCTGCTGAACGCCTCATACTCCTTCTTCGCGGTACTCCGGCAGCTG
AACGAATCAGGTCACCGCGAAGATGACGGCGTTCTGGATTCACTGTGA

>gi|1844527356|gb|MT072557.1| Ceracris kiangsu odorant receptor 5 mRNA, complete cds
ATGGACTGGAATCCGCGGGAAGAGGCGCCGCTGACGTGGCGTCAGACGGCGTCCTCGGTCATCAGGTTCG
ACGTGCGCATCCTGTACGTCATAGGCGTCTGGGCCATGCCGGTGACCAAACTGTACCGGACGTACACGGG
CGTCATCTTGGTTCTGGCCGTGGCGTACTCTGTGGAAGCGGTGATGCACATCTGGTCGGTGCGCAAGAAC
ATGGAGGAGGTGACGCTCGCGTTGTCCACGTACGCGGTGATCGTCACCAGCTGCTTCAAGCTGCTGTCCT
TCCTCCAGCACGAGCCCGGCTACTGGCGACTGGTGCGCCGGTTGGACGCCCTGGTGGCCGACCAGAAGCG
CTTCTGCGAGGAACGGCCCCCGCTGCAGACGGTCTTCGACGAGGCCAAAAAGCGCGCCACGAGGTACCCG
AACGCGCTTCGCATCTACAACACGTCGCTGATCCTCGCATGGGTGTTCAGCCCCCTGCTGGCGCCGCACG
GCCAGAGGCCGCTGCCGTTCCATCAGCTCCCCCTGTCCGAAACGGACGATTTCCCCCTCTACCTGGCGTC
CTACCTGATGCAGTCGCTGTGCATGTTCTCCTTGTGCCTGGTCAGCGGCTGCTTGGACAGCTTCTTCACG
GCGACTATGATCCACACGGCTGCGCAGTTCAAGATTCTGAGCCTGCGCATCGCTTCACTCCGACAGGATA
ACGGGGAGAGAAAACAAGATACGAGGTCCGACGTTCACGAGAAAGTCCGAAAGGATGCGGCGACTGAGCA
CGTGTACGAAGAACTGCGTCTTTGCATCCGAACTCACCAGGAAATTACAAGCTTTGTCGCGCACCTTGAA
AGTGTGATGAATCCTATTGCAGCGCTGCAATTAATTACTGGGGTGACCAACGGCTGCTTGATGATATTCC
CAACAGCCGCTAGCTCAGAGAGCGGTGCACTACTTAAGTGCATTGGGTGCATGCCCACCATCTGCTCGCA
GGTGCTCATCTACTGCCTGGGAGCTCACGCCGTCATGGAACAGAGCGAGGCGGTGTCGGAGGCGGCGTAC
GGCTCTGCCTGGCCGGACACGAGCCCGCGGTGCCGGCGCGCGCTGCTGGTGGTGATGGCGCGCGCCATGA
AGCCTCTCACGCTCACCGCCGGCGGCATCTATACCATAGAGAGGGCCACCTTCCTCTCGTTGCTGAATGC
GGGGTACTCCTACTACGCACTGCTCAAGAACTTCAACAGCCGCGAATGA

>gi|1844527295|gb|MT072556.1| Ceracris kiangsu odorant receptor 4 mRNA, complete cds
ATGCTCGCACAGGGGCAGGCGTGCTCTGGGACAGGGGCAGGGCTCCCTGGGACCCGAGTCTCGTCCGTGG
ACCTGCGTGCGCATCTCAGCCCCATCCTCAAGTGCCTGGCGGTGTTTGGCATGTGGCCGACCTCCGCCTA
CACGCGCGTTTCCGCAAAGGCAGCGGCGTTAACAACTGGTCTGGTGACGCTGTCCCTCTTCCTGATGCAA
CTGATGGCCGAGGTGATGGCTTTAGCAGCCTCTCCAGTCAACGGACCGGCCGAGCTATACCGCTTCATCT
ACAACTTCAGCGTGGTGGACCTGCACCTGCAGGGGCTGGGCAAGTGGGCCATAATGGTGGTGCGCCGGCG
CCGCTACACAGGGCTCGTCGACCGCCTCCAGCACTGCATCCACCTGAGTGGCCTCGCAGACGCCGACTGC
AGCGCTTCTCTGCTCCCTACATCCCAAAAAAGCCAAAAGGCAGCCGTGACGAGGGTGCACCAGCAGCTGG
GAGACTGCCGCCGATGGGGCGTGCGGGCCAACGCCTTCTGGCTGTCCGCGTGCGTGTACGGCGTCACGCA
CTGGTGCCTCGTCCCCCTGCTCATCGGCGACAACTCGCTGCCTTTCGATGCTCTCTACCTGTTCGACACC
GACCAGCCGCCACTACGTCAGGTGGCGCACTGCATTCAGTACGTGGCGGGCCTGCAGAACGTGCTGCTGT
CCGTCTTCTTCGACCTGTTCGTGTTCTGGCTGCACCTGCTACTGTGCGCCCAGCTGCGATACGTGGCCGG
CAACCTGCGCCGCCTTCGTCGGCTCACAGACACGGGCGAGTACAAGAGGCTACTGGTCGCTTGCGTCGCG
CATCACAGCCACCTCCTCAGCACAATGCAAGAGCTTAATTCATGCGCTGGTCCCAGCTTCTTCCTGCAGT
GCTTCGAGAACACTATCAGGATGTGCATGATCGCTTTCATGGCCACAACAACAGTCGCTGATCAGATGCA
GGTGTGGAGTTCTGCTCAGTTCTTCCTGGCAGCTGTGGGTCAGCTCTTCCTGTACTGCTGGTGTGGCCAG
CAGCTCTCGCATCTGGCAGAGGGCATATCAGAGGCAGTTTATGACAGTGGTTGGGAAGAGCATGAGGTTT
CAACACAGAAGAATGTTGCTTTCATCATGTGGCGTGCCCAGAAAACACTCATCTTCAAAGGCGGCTGGTT
CTACACGCTGACCACAGAAACTTTTGTGGAGCTCATCCGCCTGTCATTTTCATACTACACTGTGCTTCGA
AATATCAATGACAGCTGA

>gi|1844527238|gb|MT072555.1| Ceracris kiangsu odorant receptor 3 mRNA, complete cds
ATGTTGGCGAACGGTATATCTGGCCTCGACTTGACGGACTACCTGCAGCCCATCCTCAGGCCGCTGGCGG
CTACCGGGATGTGGTCGTCTTCTATTTACAGCAACAATGTGCACAAGACAGTCGCGAGGACCATTGGGCT
GTCGCTGTTGGGACTGTTCCTGGTGGAGCTGTCGGCCGAGGTGGTTGGCACGCCGCTGGCGCTGGCCAGC
AACGGCGACGTGGACCGCCTGATCCACGACCTGAGCGTGCTGGGCATCCACCTGGACAGCTTCTGGAAGT
GGCTCTTCATGCTCACCCAGCGCCGGCGACTCACCCAGCTGCTGCAGCTGCTGCAGCGATGCTTCTGCCT
CGGCGTGCTCGCGTCCCCACCAGACCGCCTCGCCCTTCAGAACGGATACATTCGGCAGCAACAGTCGCTG
GCGGTGCCGGCGCTGCTACGCGAGGAGCTGGGGAGGACGCGCCTGCGCTGCCTGCTGGTGACGGTCCTGT
GGACGGGGTCGTGCGTGCTGGGCGCCTGCCACTGGTACTTCGTGCCGCGCCTCAAGGGCGACTCCTCCCT
GCGCTTCGACGCCTGGTACCCATTCCACAGCCAGCAACCACCTATTAAACAGCTGGTCTACTGGCTGCAG
TACTCGTGCTCGATCTCGTCGCTGCTGATGCTGTGCTTCTTCGACTGCCTGCTGGTGTGGCTGCAGCAGC
TACTGTGCGTACAGCTGCGCTCGTTGGCTAGCAACCTGAGGGGCCTGTCTCGTAACGACGCAAGCCTCAA
CTGCGACCAGCGGAGGATCTTGGCTGTCTGCGTTTCACACCACGAGCACATTCTCAGAGCTATGCGAGAG
CTGAACGCCTTTGTCGCACCTCTGCTGTTTTTACAATGCTTCAAAAACATGATAGTCCTGTGCGTGGTGG
CGTTCTTGGCATCAGTGGCGGGCGTAAATGACCTTCTGGAGTTATCGAGCTTACTGCTGTACTTCATGGC
CGCCTGTCAACAGCTATTCTTCTACTGTTGGTGCTGCGAGGAGCTCACTCACTTGGGACTGGAACTGTGC
GACGCCGCATACGACAGCGGCTGGGAGAACTGGGATGTTTCATCGCAGAAAAGCATCGTCATCATGATGT
GGCGTGCACAGAAGCCTTTCTTCTTCAGGGGTGGCTGGTTCTATACACTCAACGTCGCAACTTTCGTTGA
TCTCATCAGACTGTCCTTCTCATACTACACAGTTCTACGAAACATGAGAGAAGGATAA

>gi|1844527167|gb|MT072554.1| Ceracris kiangsu odorant receptor 2 mRNA, complete cds
ATGCTGCGGCAGGTGTACGACGCACTGCGCAACGCAAACGAGCCGTCTCGCTACCTGCAGTTCAACGTGC
TGATGGTGCGCTTCATGGGCGTGCTGGTGGGGCGCGGCGTGGCCGGGGCGCTGTACACGTGGTCTCTGCT
CGCGCTGCTCCTCACCCAGGGGCTGGCCGGCGTGCTCGACCTGGTCGACAGCAGCGACATCGCCGACATC
ACCGCCAACCTGCCCGTCACCACCATCATCTTCAGCTCCGCCTACCGCCTCTTCTTCTTCACGCTGCACC
GCGACCGCTACCAGGCCATCGTGGACACTGTCGGGGAGCGCTTCGTCGCATCTTCCACCAGCGTCGACAT
GGCTGCCTGGCTACGTCGCTCCAGAATAATTTCCATGGTTTACTTCACGTATGGTTCCTTTGTGGCTGGA
ACTTGGCAGCTTCACCCACTGATCTCAGCGCAGTTAACGTCAGCTGCAATGGCGAAGGAAAGCAATGGGA
CTTTTGAAGGCCTGCCTAGAGAGCTGTGGGAGTTCCCTTTCAGAGCAGAATACCCATTTGATGCAAGGCA
ACCATACGTCTACACTGTTATTTTTATCCTACAAGGAGCTACTACATTTGTTGCTGGATGCATGATTCTT
GTACTTGATATGATGTTCATTACACTAACTTCACTCATAAGTGGACAGCTTGAAATAGTCAAAGATAAGC
TCCGAAACATGAGAAAGATAGCTACTGGTGAAAGGAAAAATGAAGAAATTGGTTTAGTAGGGAAAGCTCT
GCAGAAACAAGCACTGGAGCGACGTAGGAGGATCCTGAACTCAAATATTGATGCAACTAAGGACGAAAAT
TTTAATGAAGATATTGTAACCAGAAAGATAAATCTGTTACTTGGAGAATGCGTAGAACATCACAACATGC
TTCTGTCGTTGATTTCTGAAATTGAATTTATGCACTGGTCAGCATTCATGGTCAATTTCTGTGTCTTACT
CATCATATTCAGCTTTGCAGCATTTGAAGTGACATCAGGAACTCCAACTTCTCCAGCAAAAGTGGTGAAT
CTTGCAGAATACCTACTGATTTCTATACTGCAAATGTTTCTGCTGTGTGACTGTGGTGATAAATTAGTAG
ACCAGGAACTCAGTGTGTCTCAAGCTGCATATGAATCACAATGGTATCACTGTTCAGAAAGTGTGAAATG
CACTTTACAGATCATTGTGCTCCGAGCCAGGCAGCCTGAGCAAATCACGGTTGGAAAAATAGCTGGACTT
AATCTTGACACCTTTAGTGATATGCTGAGCCGATCTTTCTCTTACTTTACAGTTCTAAGACAAATACGAG
ATGGATAA

>gi|1844527103|gb|MT072553.1| Ceracris kiangsu odorant receptor 1 mRNA, complete cds
ATGTCTAATAGAAATGAAAGTATATATTTTGGTACTATCATTAATCTCATGCATTTCTTCAAAATATGGT
CTCCAGATGACTCAAAGAGAAACATATCATTTTCTGTTTACATCTTAATCCCAGCATATTTATTCTTTTT
TGCACTGTCATGCATTGAAATTTATCACAACTGGGGTGACTTGCTTTCCACAACTGATGCTGTAAATACA
TTTGTTATTTTTTTTGTTACTGGTCACAAATGTTTTAGTTTTATTTATCATGAAAAGGATTTTAAGAAGT
TAATTAAAATCATTGATAATAATTTCTCTGTGCCCACATGGCAGAATGATGAATCACATAATTCCATAAT
TAAAAATTATGTGCAACAAGTGAAAAAACTAAACATAATTTGGTCTATTACTGCTTTCACTAAACATTCC
GGATTCATGATTTTGCCTTTAGCTGATGGCCTGTTCCACTATCACACAGCAAATAAGACAGCAGAAGTTG
AATGGAAAATTCCATTTAGGACTTGGACCCCATTTAATGATTATGGTACAATTGTTACATTACCACTTTA
TATATATCATATGTTTATGGGGTTTGTCTTAGTCTATTTCATACCTGCTTTTGACACACTATTTTGTACA
TTGATAACGCATGCATGTGCTCAGTTGAAAATTCTTCAGAATTCTCTAGTAAATATAGTTGCAATTTCAA
CTCAAAATGTACACTCAGATGAAAACAATAGTTTTACTTTTGATACAATGCTTAATGAACATTGCACCTT
TGAGGAAAATAAAGATCGAAGTAGTATACCCCAAGCACCTAAAATGAATAGTGCTTTAAATTATTACACT
CCTAATGGGAACTATGACAGCACATTGAATCCTATACATGATAGTGAACTAGACAACAAGATACGAAAGA
ATGTTGGACAGCTTGTGAATCATCATGAGAGGATACTTGAGTTTATTGATGGTGTGGAGGCTATTGTAAA
TGCTGTATTTTTAACACACATCTTATGCAGTGTTACAGCATTCTCTGCCACAGGTTTCCAACTCACAGTG
GTTTTGGAAGAACAACAACTTGTTAGATATCTTAATATGATGGGATTGTTAGGTGGAGCCATATTTGAAA
TGGGAATGTTTTGTTACTATTCAAATCGAGTAATGGATGAATTTATCAATGTTGGAAAGGCAGCATATGA
CTCTCAGTGGTATTATGTTTCCAAGGATTATGGAATTTCAGTAAGCATAATTATGGCTCGCTGCACTCGC
CCACCAAGAATAACATTTGGAAAATTTGCAGAACTTACTATGGAAAAGTTTGGTTCAATTTTGCATGTTT
CATATTCATATTTTACTCTCCTCACTGGACTCAATGAATGA

>gi|1802920554|gb|MN005040.1| Ceracris nigricornis odorant receptor coreceptor (ORco) mRNA, complete cds
ATGCAGAAGCCGCACGGGCTGGTGGCGGACCTGTGGCCGCTGATCCGCATGGTGCAGTACTCGGGCCACT
GGATGCTCGAGTACAGCGGCGGCAAGGCCCTGCGCGCCATCTACAGCTCGGTGGTGTCGGTGCTGGTGGT
GACGCAGTTCGCGCTCATGGCCGTCAACCTGATCCAGCGCTCGGGCGACGTCAACGAGCTGGCCGCCAAC
ACCATCACGGTGCTCTTCTTCCTGCACCCCGTCACCAAGTTCGGCTACTTCGCGGTGCGCTCCAAGGCCT
TCTACCGCACGCTCGCCACCTGGAACCAGTCCAACAGCCACCCGCTGTTCGCGGAGTCGCAGGCGCGCTT
CCACCAGCTGTCGGTGGTGCGCATGCGCCGGCTGGTGATGTACGTGGTGGCGGTGACGGCCCTCAGCGTC
GTGTCGTGGACGTCCATCACGTTCATGGGCGACTCCACGCGGGAGGTCACCGACCCCGACAACGCCAACG
AGACCATCATTGAGGAGGTGCCCAGGCTGATGATCAGCACCTGGTACCCGTTCGACGCCTCGTCCGGCAT
GGGCTACATGCTCGGCTTCGTTTACCAGCTGTACTGGCTGACGGCGACGCTGATGCACTCCAACCTGATG
GACGTGATGTTCTGCTGCTGGCTGATCTACGCGTGCGAGCAGCTGGTGCACCTCAAGGAGATCATGAAGC
CGCTGATGGAGCTGAGCGCCACGCTGGACACGGTCGTGCCGCACACCAGCGAGCTCTTCCGCGCCGCCTC
CACGCTGCCCACCAGCGAGCCGCTCTACGGCATGGGGCCAGACATGAGCAACGGCGTGACGGACGGCATG
ACGATCCGCGGCATCTACAGCAGCCAGCGCGACTTCTCGGGCTTCAACCGGCGCTCGGCGGCGCTGTCGA
CGGTGCGCGAGGCGGACGCGGGCGGCGCCGTCACGTCTGCCGGCGGCATCGGCCCCAACGGGCTCAGCAA
GCGCCAGGAGATGCTCGTGCGCTCCGCCATCAAGTACTGGGTGGAGCGCCACAAGCACGTCGTCAGGTTC
GTGGGCAACATCGGGGACGCGTACGGCGCGGCGCTGCTGCTGCACATGCTCACCACCACCGTCACTCTCA
CGCTGCTCGCCTACCAGGCCACCAAGATCGACTCTGTGAACGTGTACGCGGCGTCGGTGCTGGGCTACCT
GTTCTACACGCTGGGGCAGGTCTTCCTCTTCTGCGTCTTTGGCAACAGGCTCATTGAGGAGAGCTCGTCG
GTGATGGAGGCGGCGTACAGCTGCCACTGGTACGACGGCTCCGAGGAGGCCAAGACGTTCGTGCAGATCG
TGTGCCAGCAGTGCCAGAAGTCGCTCATGATCTCCGGCGCCAAGTTCTTCACCGTCTCGCTAGATCTCTT
CGCTTCGGTGCTGGGAGCGGTGGTGACGTACTTCATGGTGCTGGTGCAGCTCAAGTAG

>gi|1802920552|gb|MN005039.1| Ceracris nigricornis odorant receptor 70 (OR70) mRNA, complete cds
ATGACGGACCAGATGCACAGTGGCGGAGAGGTGTGGGACACGACGAAGGAGGCGGAAGCGATGCTGGGGC
CGAGCGCCGGCCTCATGCGCCGGATGGGTCTCTGGCAGCCGCCGGGAGGGGAGCCCGCGGGCGCCAAGGT
GCTGGTGGCCGTCGCCATGGACGTCATGTTCTTCCTCATCTTCGCCGGGGGCCTCGTGCAGATACTGCTC
GACCCACCGCCTATGGACTCCATGTTGGAGGTGTCCCTCACATTGGCTTGCAGCATCACCTGGGCAGTCA
GGAATATGACGATTCTAGTACGGCAGAACCAGTTGCAGCAGCTGGTATTGGATCTGCTGAACATGAGGAG
ACGGTTCACGGAGAATGGCGAGTTCTTTCGTAAAAAATACTACAGGCGCTCATTGATCGGAAGCACTTTA
CTGCTGGGTATTCCAATGTTCGCCATACCGATGTGGCTTGTGGAACCTGCACTAACCAAGACTCTAGTTA
CAACATCTGAAAACGCCACAGTAGTCGTCCGGAGAACTCCGCTTGTCATGTGGATGCCAATGGATACGCA
GACCCACCCGAACTACGAAATAGCGTACACATTCCAGCTCTTATTAATTTCTATCGTTGTCAACGCCAAC
ATCGTGATTGATATTTTCGTCTGCTGCTTAATAATCACTGTAACAGCTGATATAGCTGTCCTGAATCATA
ACATCGCAAACATGCGAATGTATAAAGAACGATTTACGGAGAATTCGGAGGAAGGAGTCAGGATATCTAG
AACGTGGGAGATCACGTACAAGAGTAAGAAACCACAGATGGAGGAAAGTGAACAGTATGACGACAGAACA
GACGTGCACGCATCTTATACCACCGACTCCAGCGCACGACTGTACAGAACACTGGTGAAGAATATCCAAC
ACCATCAACTTCTAATGTCAATCGTCAATGACTTGGAATCAATCATGAGTGAGTCGAGTGTTCTCATGCT
GGCCTTAAATTCAATAAACATCTGCTCACAAGGGATTGGATTTGTAGACGGTTTCCGTCCAGGCACGAAT
AAAACCACTGTATTGAAGAGATTTCTCACCTTCCCGGCGTATGTTAACCAGACCGCCCACTTCTGTTGGT
ATGGCCAGGATATCATTGACCAGAGCGAGCGACTCCTGGAATCAGCATTCAACTGTGGCTGGCCCGACGC
GGACCAGCGTTTCTGCAGAACTCTGCGCATCTTCATGCTTCAAGCGACGCGACCGCTCAAGCTGCAGATT
GGCAAGATATTCACGCTCTCTAGGAATCTCTTCCTGCAGATTCTGAATACATCATATACGATCTTCAACA
TGTTCATTAACTTCTAA

>gi|1802920549|gb|MN005038.1| Ceracris nigricornis odorant receptor 69 (OR69) mRNA, partial cds
GGTACTCCAGGAATTCATCCTCGCGCTGCAGCGCTTCACTCATCAACCTCCGGGTCTTGTCCCGGTTGGC
TTCACCCGCGTCGTCGGGGGCTGCCGAGCCATTCTGCGAGGGCGGCGGTGGCGGCAGCGGAGGCGGCGAG
CGACCTGGGCTACGTGCTGCGGCCGCTGCACTGGATGGCCATCATGAGGCACCCGCGCAGCGCCGCCGGC
TCGCCGCTGCTCTTCCGGCTGTGCACCCTCGGCTTCGGGGCCGTCTGCCTGTCCTTCTTCTGCTCTGAGG
TGGTCGTCATGTGCCGCGAGGGCGCCTCAGACCTGGACGTCTTCACCATGACGCTCAGCGTCTCGGACAC
CACCGGCATCTGGGTCGTCCGCCTGGTGCACATGGCTCTGCGCGAGCGCGACTTCCGCAGGCTCGCCCTT
CAGGTGGAGCAAGACTTCGCGCAGTTCCTGCAGCCCGACGACGTGCCGGCGCTGGTGAGCCAGAGCCGCG
CGGTGCGCCGCTTCACCACCACCTACATCTCGGTGGGCGTGGTCTTCTCCGCCTGCTGGCTGGTCTCGCC
CGTCAGCCCGGACGGCCTGCCCTTCATCCTGGCGCTGCCCTTCGACGGGACCAAGCCCCTGGGCTACGCC
GTCTCCTGGCTATTCTGCACCATAACGTGCCTCCACGCCGTGGTCATGACCATGGCGCTCGACTCCTTCA
ACGTCAGCCTCATCGCGCAGCTGCGCATGCAG

>gi|1802920547|gb|MN005037.1| Ceracris nigricornis odorant receptor 68 (OR68) mRNA, partial cds
GTGCTGCAGGAGGTGATGAGCCCTGTGGCGATGGCGCAGTTCGTCTGCAGCGCCACCGCCGCCTGCATCA
CGCTCTTCCAGGCCACCTTCAATCCCGAAGGAAACTCTATTTTCAAATGTCTGATGTATCTTCCCATGCC
AGCATTTCAAATATACATATACTGCTGGGGCGGACATGAAATAATTGATGAGGGGTCGTCGCTGTCGGTG
TCTGCGTACAGCTGCGCGTGGATCGGGGCCACGAGGCGTTTCACGACGGCGCTGCACATCCTCATGTGCA
GAGCGCAGAAGCCGCTCATCCTCACTGCTGGGAAGCTCTACCCGGTGAACCGGGACACGTTCGTCTCTCT
GATAAACGGATCTTACTCATTCTACGCCCTTCTGCGCCAGATGAGAGGACACTGA

>gi|1802920545|gb|MN005036.1| Ceracris nigricornis odorant receptor 67 (OR67) mRNA, complete cds
ATGGACTGGAATCCGTGGGAAGAGGCGCCACTGACGTGGCGTCAGACGGCGTCCTCGGTCATCAGGTTCG
ACGTGCGCATCCTGTACGTCATAGGCGTCTGGGCCATGCCGGTGACCAAACTGTACCGGACGTACACGGC
CCTAATCTTGGTCCTGGCCGTGGCGTACTCCGTGGAAGCGGTGATGCACATCTGGTCGGTGCGCAAGAAC
ATGGAGGAGGTGACGCTCGCGGTGTCCACATATGCGGTGATCGTCACCAGCTCCTTCAAGCTGCTGTCCT
TCCTCCAGCACGAGTCCGGCTTTTGGCGACTGGTGCGCTGGTTGGACGCCCTGGTGGCCGACCAGAAGCG
TTTCTGCGAGGAACGGCCCCCGCTGCAGGCGATATTCGACGAGGCCAAAAAGCGCGCCACGCGCTACCCG
AACGCACTGCGCATCTACAACACGTCGCTGATCATCGCCTGGGTGTTCACCCCCCTGCTGGCGCCGCACG
GCCATAGGCCGCTGCCGTTCCAACAGCTCCCCCTGTCCGACACGGACGATTTCCCTCTCTACCTGGCGTC
CTACCTGCTGCAGTCGCTGTGCATGTTCTCCTTGTGCCTGGTCAGCGGCTGCTTGGACAGCTTTTTCACG
GCCATCATGATCCACACGGCTGCGCAGTTCAAGATTCTGGGCCTGCGCATCGCTGCACTCCGACAGGAGA
ACGGGGAGAGAAAACAAGATACGAGGTCCGACGTTCACGAGAAACTCCGAAAGGATGCGGCGAGTGACCA
CGTGTACGAAGAACTGCGTCTTTGCATCCGAACTCACCAGGAAATTACAAGCTTTGTTGCGCACCTTGAA
AGTGTGATGAATCCTATTGCAGCGCTGCAATTAATTACTGGGGTGACCAACGGCTGCTTGATGATATTCC
CAACAGCCGCTAGCTCAGAGAGCGGTGCACTGCTCAAGTGCATCGGGTGCATGCCCACCATCTGCTCGCA
GGTGCTCATCTACTGCCTGGGAGCTCACGCCGTCATGGAGCAGAGCGAGGCGGTGTCGGCGGCAGCATAC
GGCTGCGCCTGGCCGGACTGCAGCCCGCGGTGCCGACGTGCGCTGCTGGTGGTGATGGCGCGCGCCATGA
AGCCGCTCACGCTCACCGCCGGCGGCATCTACACCATAGAGAGGGCCACCTTCCTCTCGTTGCTGAATGC
AGGGTACTCCTACTACGCGCTGCTCAAGAACTTCAACAGCCGTGAATGA

>gi|1802920542|gb|MN005035.1| Ceracris nigricornis odorant receptor 66 (OR66) mRNA, partial cds
CGAACTCACTGCTCGGTGGGTCTCTGCCATCGCCGGTCGACACTTGGAGGACACAGTAGCAGCAAGATGG
AGGCGGAGGTAAAGTCTCTGGTGGGCCCCAGCGGATGGGTGCTGCAGCAGGTGGGCGTCTGGCGGCCCCT
GGACTCCGGGCCGGCCGGTCTGCGCCTGCTGGCAGCGCTGCTTGTCGTCGCCACAGACGCGCTCGTCTCC
ACCTCCAGCCTCGTGCAGCTCATCGTCGACACCCCGACTGACCCGGAGACGCTGCGCGACGTCTTCTTCC
AGTCCACCTGCAGCGGCGCCTGGGCCATCAGGCTGGTGATGTTCATGCGGCAGAGGCGTCGCCTACAACG
TCTGGTGATGACGCTGCTGGACACCAGGAAGAGGTATGCTGAGGAAGTCCCAGGGATCAGGAAAAGCTAC
GATCGGAGCGCAGCAATCGTGTTCTTTGCCTGGCAGATGCTGCCGCTGACCGCCATATCGCTGTGGGCGC
TGGAGCCGGCGACGGCGCCCGCGGAGACGGTGGTGGTGGGCAACTCCAGCGTGGTGCTGCGGCGCGAGCC
GCTGGTGCTGTGGCTGCCCATCGACACGCAGCAGTCGCCCGCCTACGAGGGCGTCTTCGCGCTGCAGGTG
GTCGGCATCGCCACCGTCTCCGAGGTCAGCGTCCTGCTCGACATCTTCTTCGTCACCCTCATGATCCACG
TCACGGGCGAGATCGCCGTCCTCAACACCAACGTCACCAGGATACGCCTGTCCAGACTCAGCGGAAAGGC
CAGCCTGCCGTACGGATCTGGCGATGCGACGGCAGTGGTCCAGCAGAGCTACAAAGGCGGAGGGCAGCCT
GCAGACGGCGACGCGTCCACCGGCTGGTCGGCTGCAGGAACCGGAAGTCTCCCCGACAAAGCACTCTGCT
ACTCGCAGGACACGGACGACGCACAGAGGCGACTGTACGCCAGTTTAAAGACGAATATTCAGCATCACCA
GGCCGTCATACTGTGCGTCAACGAGCTGGAGGAAGGGATGAGTGATTCCACATACCTCACTCTGATCGTG
AACGCGCTGACCATTTGTTTACACGCCTTCGGATTTGTTGAGCTGTTCCAGGGAGGCGGGAAGGGGCCGG
CCGTGGTGAAGAGGCTACTCGCCTGCCCCATCTACATGGGGCAGACTGCGCTCTTCTGCCTCTACGGACA
GTCGCTGATTGACCACAGCGAGCGACTGCTAGACTCTGCGTTCAGCTGTGGCTGGCCAGCCGCCGACAGG
CGTTTCTGCAGCGCGCTGATCATCTTCATGCAGCAGGCGTCGCAGCCTCTCACGATCAGGGTGGGGAAAA
TAGTCACGCTCTCCAGAAACTCTTTCTTACAGATAATGAATGTTTCTTACACAATTTTCAACATGCTGTT
AAATACACAGTGA

>gi|1802920540|gb|MN005034.1| Ceracris nigricornis odorant receptor 65 (OR65) mRNA, partial cds
AACACGTTCACGCTGATCGGCGGCTTCATCAAGCTCATCTACTTCTCCAGCGACGTCCGCGGCTACCGCG
AGCTGGTCGCGGAGCTGCGCGACGCCACCAGGGAACAGTGGCCGCACTGCGAGGCCCACGCCGAGCTGAT
GGCCATATTCACCGCTGGGTACCGGAAGGCCTCGTGGCTGACGTTCGGCCCCCTCGTGTACCTCAATATA
CTGGGCCCCACCTGGTTCTTCATGCCTCTCATCGTTCGCGCCACCACCGGTTCGAAGGAACGCCTCCTGC
CGTTCGTCAACATGCGCGACAGCGTGACGGAAATTTTCCCCCTGTACGTTGCCATCTACGTGGTGCAAGT
TTACTGCATGTTCTTCTGGAATATAATCAGCGTCGGCCTGGACATGTTCTTCGTCGTGTGCATGATCTAC
GTGGCTACGCACCTCAGAATCCTCAATGCACGCCTATCGAGCTTAGGTGAAGATTCGACAGACGAGGCCT
CCAGAGCTGGGTTGAATCGCAATATTATTCGAGGATTTGGCAGCTCGCAAAAGCGGCCGTTCAGCCGTGA
CGGACGAACGAGAGACGTGTATGAGGAACTGCGTAGTTGCATCAAAACACACCAACACATCCGAAGCTCA
CTGAAGACCCTGCAGCGCATGATGAGTCCCGTGGCCATGACGCAGTTCCTGTGCAGCGCATCGGGGGTAT
GCATCACCCTGTTCCAGGCCACATTCAATCCTGAAGGAAACTCGACTCTGAAATGTTTAATATTCCTTCC
AATGCCAGCGTTTCAAATATTCATTTACTGCTGGGCCGGACACGAAATAGTTTATCAGGAGGAGCTGCTG
TCACTGTCTGGCTACCGCAGTGCGTGGGTGGGCACCGGCAGACGCGTCAGCGCGCTGCTCCACATCCTGA
TGTGCAATGCGCAGAAGCCGCTGCAGCTCACTGCAGGGAAGTTCTACCCCGTCAACCGCGACACCTTTGT
CACACTGATAAATGCCTCATATACATTCTACACTCTGATGCGCCAGACGAGGGACGAAGGATCAATGGTG
CAGACATAG

>gi|1802920538|gb|MN005033.1| Ceracris nigricornis odorant receptor 64 (OR64) mRNA, complete cds
ATGGAAAAGCAGAAAGAGAGGAGTTTCCAGGTGCAGGATTTGGGCCATGGGGACGGAGAGGACCTCTCTT
GGGACGAGGTGGAGTGCTCCGTCCTCAGGCAGAACATCTGCCTGCTGTACTACATGGGCCTGTGGCCACT
GGAGAGCTCCTGGGCCTACCACTGCTACACTGTCTTCAACCTCACCTCCAGCGCCGCCATCATACTGATG
AACGTCGTCGGGGTCTGTTACAGCCTGAGCGACATCGACCAGGTGACGGGTGCGCTGAGCACCATCCTGC
CGATGAGCGGCGGGCTCATCAACGGGCTGTTCCTCCTCAAGCAGAGGCCCACCATCTGCAGGATGGTGCG
CGCCATCGACCGGCTGGTGGCCAGCCAGCGCCAGTACTCCCAGCGGGATGCCCAGTTGGACGCCGTCGTG
GGCCGGGCGCGGAGGCAGACCCTGGTGGTGACGGTGGGGGTGTCGGGCTACCTGTTCGCCATCGCCTCCT
ACTGGATCGTCATCGCCTTCACGCTGCCGCCCAGCCTGAGGGTCCTGCCCTTCGTGCAGCTGCCCTGGAT
GCCCTCCTCGGGCCCCGGCCTCTTCTGGTCCACGTTCGCCGCTCAGCTGTACACGGCGCCCTTCTGCAGC
TACACCACGCTCTTCGTGGAGTTCTTCTTCCTGGCGGTCATGCTGCACCTCTCGGCCCAGTTCAAGGTCC
TCGGCAGCCGCTTTGCCAGTGTGGGCCGGTCCTCGCCATCCAAAGCTGCCGTGCACTCGGATGCGGTGTA
CGAGGAACTGCGCCTCTGTGTGAAGACACACCAGGAACTGCTCAGGTTCGTGAGGTTCCTGGACGACGTG
ATGAGTCCGTTCGCCATGATGCAGTTCGTCGCCGGGACGCTGGCCGTGTGCGTCGTGCTGTTCCAGGCGG
CAAACAACCAGGACCTGAACACCAACCTCAAGTGCGCGGGCTGGCTGCCTGGCCCGTCCCTGGAGCTGTT
CATCTACTGCGGGGGCGCCCACGAGGTGGTGCACGGGGGTGAGGCATTGGTGGAGGCGGCGTACGACTGC
CTGTGGTACGACGTGGCGCCCCGCGTAGGCCGGGCCGCCCGCCTGGTGATAACGCGAGCGCAGGTGCCGC
CGGTCCTCACCGCGGGGCACCTCTACCCCATCACCAGGCCCACCTTTGTCTCGCTGGTGAACGCAGCTTA
TTCGTACTACGCACTGCTCAGCCAGATGCAGAACAAGTGA

>gi|1802920536|gb|MN005032.1| Ceracris nigricornis odorant receptor 63 (OR63) mRNA, complete cds
ATGGTAACGCTGGGAAACATACCCTGGACGGACACAGCGCTGTGGATGAACGCTCGGGTACTGGCGCTGG
GCGGCATGTGGAGGCCACCGTGGTGCCAACAGAAATGGTACCTGCTGTACCGGACGTGGGTCCTCTTCAC
GCAGTTCAGCTTCCTCTTCGCCCAGGTTCAAGCCCTCTGGTACTTTTGGGGAAACATAGACCTAATCACT
CATGACACCTGTCTTCTGATCACCACAATTCTCGGTCTAGTTAAGTTCTTCACCTTCGTTTTGAGACAGG
ACGATTTCTTCCGGATGGTGCAGAAAATAGACGACACCAGGGCAGAACAAAACAAGACCGGAGACACAGA
AATAATCTCTATTCTCGAAGCATCGTACAAATCTGCGAGAACTATTACACTCTACATGACGTTTCTGGGA
GGTTCTTCGCCTGGCATATGGGCCATCATTCCCACCATCATGAGGAAGTTCGGTATCTTTCCTCCAGAGA
GGGAACTTCCAGCAACGGCCTATTACTCCAGTAGGGACACTGAGACCCCCTACTACCAGATGCTCTGCAC
ACTCCAGTTCTTCAGCATGCAGTACGCTTTCTTCGCTGAGGTGGGGCCAGACCTATTCTTTGCTTCCATT
ATAATTCACACAGCTGGTCAGCTGGAGGCTCTTAATGCTAGACTGAGTAGTATCGGACAAATTACGGGGA
ACATCGGCGCGAGCGGTGAAAAACATGTAAAGGCACCGGGAAAATATTTCGACGAAATTCCGTGCGAAGA
GCTGGTGTGGAAAGATCTGTGCAGCTGCATTCGGCACCATCAGGAGGTCATAGAATTAATTAAAGAAATT
GAAAGGTTGATGAGCAAAGTTGTCCTAGTTCATTTCACAGGAACTACTATTGTTATTTGCGTCACATTAT
ACCAAAGTTCTCAGAATACTGAGAACATCGCAGCGCTATTTATGTTACAAGCATATTTAGGAATTGTCAT
TTACGAAATATTTATATACTGCTGGTACGCCGGGGACATATTATATCAGAATTCCCAGCTGGCAACGTCC
GCCTACTCCTGCGGATGGCCCGGAGCTCCTCTAAGGCTTCAGCGCGCCCTGGCGTTCATCATCTGCAGGA
GTCAGAGGCCTCTGGGGCTGACCGCCGGAAAATTCTACTACGTGTCGCGAGAAACCTTTGTCCGGCTCAT
GAGTGCTTCGTATTCCTACTATGCTCTCCTCAACCAGGTGAACGACAAATGA

>gi|1802920533|gb|MN005031.1| Ceracris nigricornis odorant receptor 62 (OR62) mRNA, complete cds
ATGGATTGGGCATCTCAGGGATCGCAGCCGTTGACGTGGAAATACACTGCCAGCTCCGTTCTCAAGTACG
ACGTGCGCTTTCTGAATGTCTGTGGTATGTGGCCGCTACAAGGCTCGCGACTGTTTCGCATCTTCACCGC
CACCATCTTGGCACTGGGCTTGGGTCACATTGCCGAAGGCGGCGTCAATCTCTGTACGTTACGCGGTGGG
CTGGAAGAATACACACTGGCGCTGTCCAACGTGTCGGTGTTCATCGTCGGCGTGCTCAAGGTGTCGTTTT
TCCTCCGCAACGAGGGCAGCTGGTGCCGCCTGGTGCGTTGGTTTGACTCGCTGGTGGAGAGCCAGAGACA
GTTCTTGCTGGACCAGCCGTCGTGCGGCGCAATCTTCAGGAAAGCTCAGCAGCGCACCAACCGCATCTCC
AAAGGTCTCGACGCGTACAACGCCTCCCTGATCTTCCTATGGATGCTTGCCCCACTCATTGCGTCCCCGG
GCGCCAAGAGATTGCCCCTCCAGCAACTCCCGATGGCGAATACCACTGACTTCCCTCTGTACGAACTGTC
CTACTTCGTGCAAGGCACCTCCCTGATGTTCATCGGTTTACTCAACGTGCATATTGACTGCTTCTTCATA
GTAGTCATGATTCACACCGCAGCTCAGCAAAAAATTGTGGCCTCGCGCATTAATGATCTACATCTGCAGC
AAAATGGTGGTGGAAAATCTCTGACCGAATCAAAATCGGAAAGGAATGGCATGGTAACGCAAGACTTGTA
CAAGGAGTTGTGTCTATACATCCAGACGCACCAGGATATTACCAGTTTCATCGTGCATCTAGAAAAGGTG
ATGAACCCCATCGTAATGATGCAACTGGCAGTCGGAGTGTTCAACGGCTGCATGCTCATTTTCCCGGCAG
CGTATAGCGCCGAGAGCGGCTCTCTGCTCAAGGTGTTGGTATGCGCTCCTGCAGTCAGCATGCAGCTGCT
GCTCTACTGTATGGGGGCGCACAGCGTCAGGGAGCAGGGCGAGTCGGTGTCGGTGGCGGCTTACAGCTGC
GGCTGGCCGGGCGCGCCGCGCTGCTGCCGGCTGGCGCTGCTGCTGGTGATGCGGCGGGCGCAGCGGCCGC
TCACGCTGTCCGCGGGCGGCATCTACCCCATACAGAGGGCCACCTTCCTCTCGCTGCTGAACGCAGGCTA
CTCCTACTACGCTGTTCTCCAGAACTTCACCGGCCGCTGA

>gi|1802920531|gb|MN005030.1| Ceracris nigricornis odorant receptor 61 (OR61) mRNA, partial cds
GCGGCTCTTTCAAGGTCGCATCACACCAGTCTGAACAGAGCGGAGGTGATAACGGGGTTCAATAACTCTA
GAGTAGGACCATCACGCAGACTAAAAACAGGTGGGGTAGACGCTTCAAACACAAAGACCAACCCACCGAA
AGACTACAGGGAAAAAGGAGGGATGCAGGGTGGCCAGAGAGAAGACGCGCCCCTCTCGTGGTCAGACAGC
GGGCGGTCGGCCCTGAGCCTCAACATCCGCCACCTGTGGCTGTTCGGGCTGTGGCCGCTGCACGACTTCT
GGCCCTTCTACCTGTACACCGCCTGCGGTCTGGTACTGGGCTTCTGGAACGCCGTCGAGGGCGTGACGGC
CGCCTGCTTTTCCTGGGGCGACATGGACGACATGTCGCTGGCGCTCCTCACGGCCATCAACCAGGGCTGC
GGGGCGCTCAAGACGGTCTTCTTCGTGTGCTACAAGCGGCACTACAGCTTCCTGGTGCGCCGGCTGGACG
CCCTCCTGTCGATGCAGAGCGAGGTCTTCGGCGGCGACTCTCCACAGTTGGCCAGCCTGCGCGCATCCCA
GAGGCGGGCCCGCCGCGTCACGCTAGCCACCCTGCTGTTCATGCTGTCGCAGTGCTTCGTGTGGTACCCC
ATGCCGCTGGTGGCGCACAGTGAGGAACGCCGGCTGCCGTTCGCGCAGCACCCCTGGGACGGCAACAGGC
ACCAATATGCACTGTCCTACGTGGCCCAGTGCGCAGCCGGCCTGCTCATGACGCAGATCAGCTTCGGCGT
CGACTGCCTCTTCGTGTCGGCCATGGTCCTCGTGGCCGCCCAGTTGGAGACGCTGGCCATGCGCATCGAG
GGGATGGCTGTGGAGGACATTTCCCCTTACAATGCAAAGGTCAAATACTCTGACAAAGAGCTCGGGAGGA
GGGGCACTGACGAAATGTACAACCTGTTGTGCGTTTGCATCGAAGATCATCAGAAAATATTAAGGTTTGT
GACTCATCTACAGGAAACAATGAGTCCCATAGCAATAATGCAATTCGGAGCCAGTGTTCTTGTCATATGT
TTCACATTGTTTCAAGCGACATATAGCGAAGACTTCAGTTCGGCCTTCAAGTGTACATCTTTCCTTCCCG
TTGCTTGTACACAAGTCTACCTCTACTGCTGGGCAGCGAATGAGGTAACTGTACAAGCTGAGGCGGTGTC
AGTGGCTGCCTACAGCTGCTCTTGGGTGGAGACCAGTCGCCGTTTCAAGCACGCCTTGAGGATGCTCATC
AGCCGTGCCCAGAAGCCGCTGATTCTCACCGCTGGGCGTCTGTATCGCATCGACAAGGAGGCCTTTCTCT
CGATCGTGAATGCATCATATTCTTACTATGCTTTACTGAGTCAAACAACCAACCGTTAA

>gi|1802920529|gb|MN005029.1| Ceracris nigricornis odorant receptor 60 (OR60) mRNA, complete cds
ATGAAAAACCAAGTGGACAACGACGATGAGACGTGGGACACGACGAAGGAGGTGGAGGCGATGCTGGGCC
CCAGCGCCGTGCTCATGCGTGCGATCGGCCTGTGGCAGCCGCCGGGGGGCGAACCCGCGGGCGCCAAGGT
GCTCGCCACGGCCGTCGTGCTGCTCATGATGGCCGTCGTCTTCGTCGGCGGGGTCGTCGAGATCGTCCTC
GACCCCCCGCCTCTGGAGGACATCTTGGAGGCGACCTTCACGTGCGCCTGCTGCCTCACATGGGGACTCA
GGATAACGATTATTCTATTGCGGCAAAGCCGAGTGCAACGGCTGGTGGTGGATGTGCTCAGAATGAGGAG
ACGCTTCACGGAGAACACCGCAGTCTTGCGTAAGAAGTACCACAGGCGCGGACTGATCGTGTGCGTCGCA
TGGGTGGTTTTTCCATTGCTGGCCGTACCGATGTGGTTTGTGGAACCTGCACTGACCAAGAAAGAGGTTA
CAACATCTGAGAACACCACCATAGTTATCCGGAAAACTCCGTTTATCATGTGGATGCCTATGGACACTCA
GGGGCATCCAAACTATGAAATAACTTACGCCACGCATATCGCACTCCTTAATATCATTGTCTCAGTGACC
GTCTTAGTTGATCTTTTTTTCGCCACCTTAATGATCAATATAACAGCTGATATCGATATACTGAATAATA
ACATCGCAAACATGCGACTGCATAAAGAAGATGCACTGACGAAGAATTCTGCAGCACGGGATAGCACGTA
CGAGAGCAAGAAAATACTAACAGAGAAAGGTGAACCATATGGCGAGAACACAGCCGTGCACACATCGTAT
ACCACCGACCCCAGCACACAACTCTACAGGACGTTGGTGATTAACATTCAGCACCATCAGGTACTAATGA
CGATCGTCAGTGACTTGGAATCCATCATGAGTGAATCGAGTGTCATCATGTTGGCCGTTAATTCAATAAA
CATCTGCTTACAAGCTCTTGGATTTGTAGATGCTTTCCGTCCAGGTTCGAAGAGATCCGCTGTTCTGAAG
AAAATATTAACCTTCCCAGCGTACATCAACCAGACCGCCCATTTCTGCTGGTACGGCCAAGAAATCATTG
ACCAGAGCGAGCGGCTGGTGGAGTCGGCCTTCGGCTGTGGCTGGGCAGACGCCGACAAGCGGTTCTGCAC
CTCTCTCCGCATCTTCATGCTGCAGGCGTCGCGCCCGCTCAAACTGCAGATCGGAAAGATATTCACGCTC
TCCAGGAACCTCTTCCTGCAGATTTTGAATACGTCTTACACGATCTTCAATATGATGATTAATTTCTAA

>gi|1802920527|gb|MN005028.1| Ceracris nigricornis odorant receptor 59 (OR59) mRNA, complete cds
ATGTCTAATAGAAATGAAGGCATATATTTTGGTGCTTTCATTAATCTCATGCATTTCTTCAAAATATGGA
CTCCAGATGACTCAAAGAGAACCATATCATTTTCTGTTTACATCTTAGTGCCAGCATATTTATTCTTTTT
TGCACTGTCATGCATTGAAATTTATCACAACTGGGGTGATATGCTTTCAACAACTGATGCTGTAAATACA
TTTGTTATTTACCTTGCCACTGGTCACAAATATTTTTGTTTGATTTATCATGAGAAGGATTATAAGATGT
TAATGAAAATCGTTGAAAATAATTTCTCTGCGCATATACGGCAGAATGATGCATTACATAATTCCATTAT
AAAAAATCATGTGCAAGAAGTGAAAAAACTTAATATACTTTTTACTACTCTTTGTTTCACTAACCAATGT
GGATTCATGATTGTGCCCTTAGCTGATAGCGTGTACCACTATTACACAGCAAATGTGACAACAGAAGTTG
AATGGACTATTCCATATAGGACTTGGACCCCATTTAATGATTATGGTCCAGTTGTTACAGTACCACTTTA
TATATATCATATGTTTATGGTTTTTGTTGTAATTGTAGTACTACCTGCTTTTGACACCACATATTTATCA
TTGATAAGTCATTCATGTGCTCAGTTGAAAATTCTTCAGAATTCTCTAATAAATATAGTTATAATTTCAA
CTCAAAATGAACACTCAGATGAAAAAAATAGTGTTACGTTTGGTACAATTCTTGATGAGCACTGTACCAT
TGAGGAAAATAAAGACCGAAGTAGTGTACCCCAAGCACATAAAATGAATAGTGCTTTCAATAATTACACT
TCTAATGGAAACTACGACAGCAGATTGAATCCTTTACATGATAGTGAACTAGACAACAAGATTCGAAAGA
ACATTGGACAGCTTGTGAATCATCATGAGAAGATACTTGAGTTTATTGATGGTGTGCAGGCTATTGTAAA
TGCTGCATTTTTAACACACTACTTATGCTGTGGTACACTGTTCTGCATCACAGGTTTCGAACTTTCAGTG
ATTTTGAAAGAACAACAACTTGGTGGTAGATTTCTTAATATGATGGAATTGTTAGGTGGAGCCATATTTG
AAATGGGAATGTTTTGTTACTATTCAAATCGAGTAATGGATGAAGTTAACAATGTTGGAATGGCAGCATA
TGACTCACAGTGGTATTATGTTTCCAAGGATTATGGAATGTCAGTAAGCATAATTATGGCTCGCTGCACT
CGGCCACCAAGAATAACATTTGGAAAATTTGCAGATCTTACTATGGAAAAGTTTGGTTCAATTTTGAACA
TTTCATATTCATATTTTACTCTCCTCAGTGGACTCAATGAATGA

>gi|1802920524|gb|MN005027.1| Ceracris nigricornis odorant receptor 58 (OR58) mRNA, partial cds
CGTGTCTCTGCTGTGCATTTACGAATTCATAGCGGGCACTTTATACTTAATGGACATGGAAACAAACAAG
TCAGCGATTCTGCTACCGGCACTCAAGCAGAGAGGATGGCGAAACACAAGGACCTTCCCGACCCGGTGGT
GGACTTGAGATGGATGAGCCGCGCGCTGGCCCCCGTCGGCATGTGGGGCCCCTCTGGCGGCAGCCGGCTG
TACGACGCCTACTCCATCTGGACCATCGTGCAGCTGGTGCTGACGGCCGCCGGGCAAATGGCGGGCCTGC
AGGGGCACTGGGACGACCTCACCACCGTCTTCACCTCGCTCTGCTTCGACCTCACCGTCACCTGCACCAT
CATCAAGGGGACGATCTTCGTGCTGCAACGCGAGAGCCTGGACGCGCTGTCGCGGCACATCGAGCGCAAC
GCGCGCGAGTTCTGCTCGCACCTGCCCGACGAGCGGCGCGCGCTGCTGGCGCGGGCGCGCAACCTGTCGC
GCCTCATCGTCTGCTCCTTCCAGAGCGTCGGCGGCGTCACCCTCGTCTCCTTCATCACGGGGCCCATCGT
CCAGAACGGCCGCGACCGCGAGCTGCTGGACAGCGGCCTAAGCAACGCGACGGTGAACCGGCAGCTGGGC
CACAACTACCCCATGCTGATGTGGTGGTTCGGCGGGCTGCCGGTGAGCTCCCCGGGCTACGAGGCGGCCT
ACCTCACCATGTGCTACTGGCTGGTCCTCATGTACATCTGCACCAACGTTCCCGACGCCTACTACGTGGG
CCTCATCAACTACATCTCCGCCCAGCTCCGGCTGCTGCACATCGCCCTGCGCAACATTGCACACCCGGAA
CCGGGCGACCTGCTCACAGAGAAACTTAGCCACTCCTACGGACTCACCGTCAAGGGAGGCGTTCCGGCCA
ACGGCGGAGCCCAGGACAGCAGCCGGGATAGTGTGTTCGACAGGCTGCTGGAGTGCATCCGATTTCACCA
GGAGATTATAAAGTGTGTAGACGAGATGGAGTCACTGCTGAGCCTTACAGTTCTCATTCAGTTCTTCACC
AGCACGCTCGTCATTTGTTTAACAGCGATCACCGTAATTAACACAGAAGCGGCGTATTTGCCTACTTATG
CAGCGTACCTTGCTACAATGTTCTACCAGCTGTTCATCTACTGTTGGTATGGAGGCGAAGTTTACTTGGA
GAGCGAGAGCCTGCAGTTCTCGGCCTACAGCTGCAACTGGCCGGACACGGACGCTCGCTTCAGGAAGGCG
CTCAGAATCTGCATGGCGCGTATGCAGAGACCCGTCAACCTCACGGCCTACAAATTTTACAAACTGTCTC
GGGAAACTTTCTTGTTGTTGTTGAACGGATCTTATTCATACTTCACATTACTACTTCAGATGAACCAGAA
AAATGACTAA

>gi|1802920522|gb|MN005026.1| Ceracris nigricornis odorant receptor 57 (OR57) mRNA, partial cds
ATGGAGAAGATGCGCCAAGAAGACGCGGCGTCGGCGTCGGCGTCGGCGCCGCTGCGGACGGACGCGGTGG
TCCCGCGGACGCTGTTGCGCGCGGTGGGCGCGTGGGCGCCGCAGGGGCAGCCCTGGTCGTCGCTGTACGG
CGCCTACTCGGCCGCCGTCGGCGCGTCGCTGCTCGCCTTCGTGGCCAGCCAGCTGTCCGCCATGCTGCAC
TTCTGGGGCGACCTGCTCAGCGTCACCACCAACGCCTGCGTCACCTTCACCTACTCGCTGGCCACCTTCA
AGCTCGTCGCCTTCCTCAGGATGCGCCGCTCCGTCGACCAGCTCATCGCGGACCTCGACAGGTGCATGGA
ACAGTACGGGCGCCACCTGTGTGCCGAGAAGCGCGCCGTGTTCGCGGCCTGTGCCCGCCGCGGCCGCCGC
GTGTCCGGCGCGCGCCTGGCGCTGGCGGTCGTCTTCTACGTCAGCTGGGTGGCGCTGCCCGCGCTCAAGA
CCCGCGCATGCGCGACCGCCGCCTGCCGCAACAAGGGCGGCTTCCCGGCGCTCATCTGGCTGCCCTTCGC
CTACGCAGAGCAGCCGGCCTATGAGATGGTGTACACGGTCCTCTCGCTGGGCCTGTTCTACGGCAGCCAC
GTGTCCACTGGCCTAGATGGCTTCTTCTGCACGCTCATCATCTACCTGGCGGGCCACCTACGCTTCCTCA
ACCTGATGCTCCTCAACACGTGTGCAGACGTTCAAGTTGAGGCGGCCAGGGGCCACAAGCAGAAAATGGC
CGAAGCGTCGAGAGACCCGGACAGCCGAATGAGGTCCCGGCTGCGAGAGTGCGTCCGCTACCACAACGAC
ATTGACAGGTCCGTGCAGCTCCTAAGTGGCCTGTTGGGGCCCATCCTACTTGGACAGTTCATCGTCAACA
TCATCACCATTAGCGCTAGCGCTTTCATCGCTATAACACTGAAAGCGGACTCTGGCTGGATCTTCAAGTA
CGGCTCCTACCTGTTCGCCATCGCTGTCCAGCTGCTTCTCTACTGTTGGTTTGGCAATGACATCCTTACA
GAGAGCGCGCGGCTGCAGGAGTCGGCGTACGGCAGCGACTGGACGGGGGCGTCGCCACGCTTCCGCGGGG
AGCTGCGGCTGCTGCTGTGTCGCGCGCACCGCCCGCTCCGCCTCACCGCCAGCCACTTCTACACCATCTC
CAGGGAGACC

>gi|1802920520|gb|MN005025.1| Ceracris nigricornis odorant receptor 56 (OR56) mRNA, partial cds
AGCCATCTGGTAGCACAGAGGCTGCAGGTGGTGATCATGGCGACAGCAGGAGAGAGTCCAGTGGCGCTAC
TGGGCCGCAACGCTTCCATGCTGCGACTGCTGGGTCTGTATCAACAAAAAGATGGCGGCAGTAAAGTTAA
GCCCGCTCTCCTCTCTGCCTTCTCTCTCATCTTTCTGCTTTACCACCCCGTCTTTGCTGCCATGAAACTC
TACATGGAGCCGCCAGAAGACCTAGTGGAGTTTGCATTATGCTCATTCTCTTTCATTATCAGCGACGGAG
TTTTTATAAAGACTGCAATTTTCATCGCAGACAGAGGGATGTTGCACCAGATGCTGCAGGTGTTGTCTGA
CTCCAGGAGGCTCTACGGTGGTGAAGAGACAAGCATGAAGATCCGAAACCGTTACGAAGACCTCGCAGAG
CGAGTGCTGCTGTATATGCAGGTGTCGACGATGGTGGCGTCGGTGGGGTGGCTGGCGGCGCCGCTGGTGT
TCCGCGCGCTGCTGCTGGCCTCTGGGGAGCCTCAAGTCCCGCGCAAGCTGCCGCTGCCCGTCTGGCTGCC
GGTCGACGTCCAGGCGTCCCCCACCTACGAGATCCTCTACGTCATAGAGGCCTACTGCGTCACGCTCACT
GGACTCGTCACCCTCTGCATAGACGTCCTCTTCATCCGGCTGATGCTCATGGTCACCGCCGAGCTCCAAG
TTCTCAACAACAATGTCGCGACCATGGCTAAGAGGCGTGAGAAAATTGTAAATGAGCTACATCCACATAT
TGCGACCCAGAACTTTTACAGGGGCGATAAAGCACTTCAAATGGCAAATACATCCTGCGAAGAGGGCCTC
GATGGCCAATTGTACCAACAACTAGTGACCAACGTTCGTCATCATTTGATCATTCTCAGGACCGTC

>gi|1802920518|gb|MN005024.1| Ceracris nigricornis odorant receptor 55 (OR55) mRNA, partial cds
CCTACTGCTGCTCGTGGGCGTTTCAAGCGCGCCCTCACGATCCTCATCAGCCGCGCCCAGAAGCCGCTGG
TCCTCACCGCCGGACGCATCTACCCCATCAACAGGGAGGCCTTCGTCTCGCAAATAAATGAAGATGTAGG
ATGGAAGTGCTACCCTGAGAGTTTGACGCCGGTGATGATTTTGCGGGGACCGCATAAAACCAGTAAGACG
ACTAAAACAGGAAACTTTTGCTTAGCAAAATATTAA

>gi|1802920516|gb|MN005023.1| Ceracris nigricornis odorant receptor 54 (OR54) mRNA, partial cds
GAAGCTGCCAGAAATGTCTTGGCATTTTCTGTGCTCCTGAACAAGAGGTCCGGCAGGAACGTTCCATTTT
TCTTGCAATTAACGCTATATCTACATCTCATAAGCATAATTATTTGGCGTGCATTTTTGCAGTCCGGCAG
TATGGCCAGGTCGGCGGCGCCCCGCTCGGTGACGTCAGCAGCAGAGGCCGCCAGCGACCTGAACCACCTG
CTGCGGCCCCTGCACTGGACGGCAACCCTGCGACACCCACGCAGCGCCGCCTCATCGCCCCTCATCTTCC
GACTCTGCAAAATCGCCATAACGTGCATCATCTTCTCGTTCTTCTGCTCCGAGGCCACGGTGCTGTTCCG
CGTCGGCACAAGTGACCTGGACATCTTCACGATAACAATTGGCGTTGCTGACACAAACATCATATGGTTT
AGCCGGATGCTGCACATCTCTGTGTGCGAACGAGACTTTCATAAGCTTGCTCTTCAGGTGGGCCAAGACT
TTGCTGAGTTCTTGACCTGGGAGGACATTCCAGTGGTGCGCTCGCAGAGCCTGGCGGTGCGCCGCTTCAC
GCAGATGTACGTCTGGTTCGGCGTCGGCTGCGTCGTCTACTACCTGTTCTCCCCTGCGAGCGACACCGGC
CTGCCCGTCATTCTGGCCCTGCCCTACGACATGAACCAGCCGTTAACCTATGCCGTGACGTGGCTCTACG
TTGCCATAACGACCTTCCACGTGGTTGTGATGACCATGGTATTCGACTCCTTCAATGTCAGCCTCATGGC
GCAACTGCGTATACAACTTACACTGCTCAGCAATAAGGTTGTCAGACTGGCCAAAGAGATGTCTGAGAAG
CCTGTCCACTCCATAGAAACGAGTGCCTATCACGAACTTCATCAGCGACTGGAGACGTGTGTCCGTCACC
ATCAAGCAATTATCAAAAATTCAGACTTGCTGGAGAAGACCATAGGACCGATGTTGCTCGCGCAGTGCTT
AGCCATCGGTGCCTGCGCTTGCTTCCAGATGTTTCAAGTCGCCACGAATACAAACGGCCTGCAAGAGACC
GGGAAGTATGGCGCCCACTTGGTTGTGATGCTTGCGGAGCTTTTTGAATACTGCTGGTTTGGAGAGGGCC
TCATAACAGAAAGCGAGAACGTGGCTCTAGCAGCATACGACGCTGTGACGTCTCTGCAGGATTGCCCCAT
CTCAGTCAAACGGTCACTGCTGCTGATGTTGCAACGCGCACAACGACCATTGTGCATCACTGCTGGTGGG
TTCTTCCCACTCTCCAGGGAGTCCTTTGTCTCGGTC

>gi|1802920513|gb|MN005022.1| Ceracris nigricornis odorant receptor 53 (OR53) mRNA, complete cds
ATGTCGTCGCTGCGGCTCAACATCAACATCCTGCGCGTGGCGGGGCTGTGGCCACACCCAGGCATCAGCA
GCAGCAGCAGCAGGCACTCCCTGGCCTACACGGCGGTCGCCGCGGCCTTCCAGGTGGGGCTGCTGGGCAC
GCAGGCGCTGGCGCTGGTGTGGGGCGGCGCGGGGCTGGCGCTGGTCTCCCTCAACGTGTGCGTCATGACC
ACCATCGCGGCCGGCGTCTGCAAGGCGGCCGCCTTCCTCTCACAGCTGGCTGCTGCCCGCCAGCTGACGG
CGTGCCTGCAGGGCTGCCAACACTCGGCAGCGGCGGACGCGGCGGCGCGCGGCGTCACCAGCTACTACGT
GGGGGTCGGCGGCGCGGCCGTCGTCGTCTGGAACCTGATGCCGCTGCTGCTCGAGGCGGACAGGTCATTA
CCAACAATAGCATGGTATCCATATGATGAGACAAAAACCCCTTTCTTTGAGCTCACATATTTACTACAGG
GGCTAAGTACATTTTATTGTTGTATTACTAATGTTGGCCTCAATGTTTTTCTTGTATCACTGATGATATA
TGTATCAAATGAGCTAAACAATTTGAATGATAGTATTTCCAGTATTAACTACTCTTCAAGCTACAACTGC
AACTGCAGTGATGACAAGCAGAAAGGGCTGTTACACTGGTCCTCTAAGATGGTCCCTGATGATGGTGACA
TAAACGTAGATACATATAAGGTACACTCAAAAAATCTGAGGAAAAGAGCTCAGTTCTGTTGTGTCGTAAA
AGCTCAAGAGTATCTAGGCATGTGTCTACAGCACCACCAGGAGTTGATAAGGACTGTCAAGAAACTGGAA
ACAACAATGAGTGGAATTGTATTCATAGAATTTGTCGCAGGGATCATTGTCACATGTCTGACTTTGTTTC
ATGCAGCTGTAAATGCAGGAAACATGGCTCTTTTCTTAAAGTTTATAATGTACCTTCTCTACATGACAGT
TGGGATGTTCATATACTGCTGGTACGGCCAAGATCTAATGCAAAAGAGTGAAGACATGAAGTGGGCTGCC
TACAGCTGCAACTGGCAGGGAGCTCCCAGGTCATTTACAGACCTACTGAAGATCGTAATGCTCTGGGCAC
AACAACCACTTACACTGTCTGCTGGAAAATATTACAGAATTTCTTTGAAAACTTTTGTCACACTGCTGAA
TGCATCTTACTCATATTATGCTGTACTGAGGCAAATGAATGACACACAAAAATGA

>gi|1802920511|gb|MN005021.1| Ceracris nigricornis odorant receptor 52 (OR52) mRNA, partial cds
GCGTTGTTTCAGGAGGGAGCAACACGCTCAACTGTAATCAAGGAAATGATCTCATTCCCTTCTTTTCTGG
GTCAGACGGCATTATACTGCTTCTTCGGACAGTTATTAATCGACCAGGCGGAGCGGCTGCAGTTCTCCGC
CTTCAGCTGCGACTGGCCGCACGCGGACGAGGCGTTTCGACGGTCGCTGCGCATCTTCATGCTGCAGGTG
GCGCAACCGCTCAACGTCAGGGTCGGAAAACTCGTCATTCTCTCCAGGAACACATTCCTGCAGGCACTGA
ATGCTTCATACACAATATTCAACATGCTGTTTAATGTAGAGAAAAGAAATTAA

>gi|1802920509|gb|MN005020.1| Ceracris nigricornis odorant receptor 51 (OR51) mRNA, complete cds
ATGCCAGCAGCGACCCCCTGGTCGGAGTCCGCGCTGTCGCTGAACGCGTTCGTCCTCGCGCTGGGCGCCA
TGTGGCGACCCCCCGCCTGGCGCGGCCCGGCGCTGTCCACCTGCTGGGCGCTCTACACCTGCTGGATGCT
CTTCACGCAGCTCAGCTTCCTGGTGGCGCAGGCGCGCGCCCTCTGGTACTTCTGGGGCGACATGGGCAAG
GTCACGCACGACGTCTGCCTCATGATCACCGTCGTGCTCGGCCTCATCAAGTTCTGCGTCTTCTCTCTGC
GAAAGGACGACTTCTTCCGAATCGTGCAGAAGATCGACTCGGCCAGATCGGAGCAGAGGAAGTCAGACGA
TCCCGAAATAGTCTCCATTTTGCACGCGTCGTACAAATCTGCGCGGAACATGACGCTCTACATGACTCTC
CTGGGCGGGTCCTCCCCCGCCGTCTGGGCCGTCACGCCGGGTATAATGAGGAAGCTACACGTGGGACCCC
CAGAGAGGGAGCTGCCAGCCACCGCGTGGTACTCCAGCCACGACACGGAGAGTCCACTGTACGAACTGCT
TTGCGTCCTGCAGTTCTTCAGCATGCAGTACAGCTTCTTCGCCGCCATCTGCCTCGACTTGTTCTTCGTT
TCCATCATCATTCACATTGCTGCCCAACTGCAAGTGCTGGGCGTCAAGCTACGTAGCATTGGTAAACTCA
GTGACAGGAGGTCCGCCACTTCGACGAATTCGCATATATTGTGTCAAGAAGTTGAGGTCGGATTTTACGA
CGAAAGAGGTCTGTGGATGGAGCTGTGCAGCTGCATTCAGCAACATCATTCCATCATAGAGCTAGTCAAG
GAAGTAGAAAGTTTGCTCAACATCATTATACTCCTTCAGTTCTTGGGTGCTACGGTTGTTATATGTGTGA
CGTTGTTCCAGAGCTCCACGAACACTAGTAATGTTATGACATTAGTAAAACTTCAGGCGTACCTGATGGT
CATTATATATGAAATATTTATTTACTGCTGGTACGCTGACGACATACTATATCAGAGCTCGCAGCTGGCG
GTGTCGGCGTACGGCTGCGGCTGGCTGGAGGCGCCCGCGAGGCTTCGCCGCGCGCTGCCGCTGGTGCTGG
CCAGGGCGCAGCGGCCGCTGGGCCTCACCGCCGGCAAGTTCTACCACATCTCCAGGGCCACCTTCGTCAG
GCTCATCAGTGCATCGTATTCCTACTACGCTCTTCTCAACCAGATGAACGGCAAATAA

>gi|1802920507|gb|MN005019.1| Ceracris nigricornis odorant receptor 50 (OR50) mRNA, partial cds
CCTCTCAAGCTGGTAGTGGACACCCCGAAAGAGTTGGAAGAGATCGCAAACTGCTCTTTTGTCGCTCTCG
TTTTGTGCGTCTTGTGGATAAGGGTTTTCCACTTTATCACGCACGGGTCCACACTCCGGCAGGTGGCACA
GCTGTTGATTGACACCAGAACGCAGCACAACCAAGGAGAAGCCAATGAGTGCACAAGGCGCCGCTACCAG
AGGCATGTGGAACGGGTCTTTAAGCTGTTTCAGGTTGCAGTGGTGGCCGCTTTGATCGAGTGGATATTAT
GGCCGGTGATGTCCCGAGCTCTCCTGGGAGGCGATCAAACCAGCCGTCAGCTGCCGATGCCCATCTGGTT
ACCTGCTGCCTTGTACTCGTCGCCCACTTACGAGATACTGTACGCAGCCCAGTTCGCTGGTATAACTGCC
GCAGCTATCTGCTCATTCTGCTTAGACGCTTTTTTCATCCACGTGATGCTGTTGATTGGTTCCGAGTTTG
AAGTTTTAAGCGATAACGTTTCCGCTATGCAGAACAATTATGAGCAAGCTGCTACGTTCAAAAAGCGAGG
AAAAACTAGCGAATTTCAGACCATCAAGGAAACACTGGCTTCATCTTGTGCTGACATTTACACAGAATGT
GAATCAGATGAACAGATGTACCGACAATTAACGAAGAACATCCAGCATCATCAGACACTTCTGAGGTCCA
TCTCTCTCCTGCAGACGACAATGAGCGTGCCAATATACATCCTCCTGTCTATCAACATGGTTAACCTGTG
TGCAAATCTATTTATTACTACGGTGCTGTTACAGAGAGATGACAACGTTTCAAAAGTATTGAAACCACTA
GCGGCGATACCTTTTCTCCTATGCGAAACCGGTGTTTATTGCATATTTGGCCACGGCTTAACTGATCAGA
GCGAGAAGCTGCTGCAGGCGGCTTTCAGAAGTGACTGGACAGACTGCGACGTCCGCTTCAGGCGCAGCCT
GCTCATCTTCATGACTGCGACGACGCAACCGGTCGAAATCAGAGTGGGCAAGGTGACCAAGCTGTCCAAG
CAGACGCTGCTCCAGGTGTTAAATGGAACCTACGGTCTGCTGAACATGTTTTACCATTTCCAAAGTAAAA
TTTGA

>gi|1802920504|gb|MN005018.1| Ceracris nigricornis odorant receptor 49 (OR49) mRNA, partial cds
GCTGGCGTCTGGACAAGAGAAGGGGTGCACTTGTTGCAGATCAAGCCTTTTAACGATCGAGGCGATCAGA
TGGAGGTGAGTGAGTCCGAGCTGCTGTGGCCGCTGTCCTCCGTGGTGTGGGAGCTGCGACTGCTGGGGCT
GTGGCTTCCGCCCCCGGGTCGTCGACTTCGCCACCGGCTGGTCCTCGCCTTCGTCATGGTCTCACACGTT
GCCAACTTGCTCGCCGCTCTCGCCTGCATCACCATGGACACACCCAGCGACCTCCCTCAGCTCTCCTTCA
TAGCCTACAACTGCCTCACTGACGCTGGTCTCACTTGCAAAATGCTGTCGTTTTCGCTGGACGGGGAGCG
GCTGACGGAGCTGCTGCGACTGCTGGCGGCGTCCAGACAGAGGTTCCCAGACAAGGCTGGCCACAGGGCG
AGGCACCAGAAGACCGCCGTCAGGCTGCACAGATTCCTGCAGGTGACATACAGAATCAACACAGCGTACT
GGTTGCTGGCTCCCATTGTTCGGAACATAATGGCTGTAATATCTAAGAAGACTTACAACAGAGATATTCC
AATTCCTATATGGCTGCCATTCGACATCCATTGGTCGCCGATCTTCGAGATATTGTACAGCCTGGAACTG
GCTTTCGGGTGGGCTATCTCCGAGACGACCGTGCTCGTTGACGGCTCCCTGATAGCCATGATACTGCAGG
TGGCTGCTGAGTTGGCGGTACTGAACGACCATCTCGCAGACGGCACAGCTCCAACTCTAAAGCAGGCACT
GAGTGGAACTATCACCACTGAAGGTACAGTCAAAGACTCAGATGTCCAGATGCCGCCAAAGTCGTCCTTG
GTCGTAGAAGCCTATTCCGATTTCCAGCACAGTTCTATACGTTCGGATGGCGAAATGTATCAACTGCTGG
TCGGGTACGTTCAGCACCATCAGACTATTATAAGATGTGTGAGGCTCTTGCAAAAAATTCTCAGTCGCGC
CACTTCCGTGCTTCTCTTCTGCAACACTATCTCCATCTGTTTTCAAGTCATCGCTACTGCCGTTCTGCTG
CAGGAGGACGGGGAGATTGTGCAAACTCTCAAGATGCTGATGGGCTCAACGCTGTATGCATACCAGGTGG
CGCTGTTCTGCCTGCTCGGCCAGAGGATCATTAATCAGAGCGAGCGCCTGATACGGTCAGCCTTCAGCGG
TGACTGGCCAGATGGCGATCTCCGCTGCTGGCGTCTGGTGAACATGCTGTGCATCAATACCAAGAGGACT
CTCAGCCTCAAGATCTGTGGAATCTACACGCTCTCCAGGATGACGCTACTGCAGATACTGAACGTTTCGT
ACAGTCTACTAAACTTCATATACCAGACGAAGACGGAGCAAAACATTGCTAAAGAATAA

>gi|1802920502|gb|MN005017.1| Ceracris nigricornis odorant receptor 48 (OR48) mRNA, partial cds
GCCCCGGTGGGGGCGCTGCTGCTGGCCGCCAACGACGTCTCCCTGGGCCTGTCCGCGCTCGCCTTCGTCC
TCATGGAGAGCGCGCGAGACCTCAAGAGCATCAGCGATGCCTTCTTCGTCATCGCCACCTCCGTCTCCGT
CAGCAGCAGGATCTTTCTGCTGACGGGGCAGAAGGGCCTGATGCAGGAGCTGGTGACGCTGCTGATGGAG
GCCAGGAGGAGCTTCCCAGAGTGCGCGCCCGGCGTCCGGGCCCGCTACCACAGGCTGGCCGTCGTCATGT
TCCGCATCTGGCAGGTCCTGCCGATGTTCCCTCTGATGCTGTGGGTGCTGGAGCCGGTGCTCTTGGTGAA
GTTCTCCACGCGTGAGGCGAACGTCACCGCCGAGTCCCTGAGGAACACCCCGGTGCCAATATGGCTGCCC
GTCGACATCCGGCGGTCCCCCAACTACGAAATCACTTACGCGATGCAGGCTACCAGTATAATTCTCGCGA
TCGGGTTCAATGGTTTCTTCGATATTATTTACGTCGTCTTTATGGTTCACATCACAGCCGAGTTAGAAGT
TCTCAACCAAAATATCTCGAGTATGAAGGCAGGAGGGAAGGACGACGCAGGGGATAGTAGAGGACGGTAC
GAGTCTAGAGTGAAGCACCAATCTGATTACAAATCAGCTGTGGTACCCGTGCATTTTCATGAACGTTCAT
TTCCTGATGACTTGGAAGAAGAAGACAGGGTGTACTCTATTTTGGTGCAAAATATTAGGCACCATCAACT
GATTTTGGCGTACATCAGGAAACTGGAGAATCTTATGAAAACATCGATTTTCATAATTCTTCTTTCTAAC
GCACTGAGTATCTGTTTACATGTCCTTGGACTAGCGGTGATGCTACAGGAAGGAGTGGACTTACCTTCGG
TTCTGAAGATGTTAATTACTTTTCCTGCCTATTCGTGTGAAACTGGTCTATACTGCATGTTTGGGCAATC
AATAATTGATCAGAGTGAGCGCCTGGTGGACTCGGCTTTCAACTGCGACTGGCTCAACATGGGGCCTCGG
TTTCGGCGTTCACTCACCATCTTCATGCTGCAGGCGTCACAGCCTCTTAACGTCAAAGTCGGAAAACGGG
TCATCCTGTCGAGGCACACATTTCTACGGCTGCTGAATGGATCATATTCATTATTCAACATGTTACACGG
AGTACAGAAGTAG

>gi|1802920500|gb|MN005016.1| Ceracris nigricornis odorant receptor 47 (OR47) mRNA, partial cds
ATGTCTGCCACGGCCGCTCCCAGCGACGCGCTGCTCAGCCCCTGCTCGGTGGCGCTCTCCTGGCTGGGCA
TCTGGAGGCCGCCCGGCGGTCGCAGGTGGGGGCTGGGCGTGTTCGGCGCCGTCCTCATCGCCGGCCTCGA
CATCACCATCAGCTCCCTGGCGCTCGTGCAGATGTTCATCGACAGGCCGGAGGACCCCGCAGACTTTCGC
GAGGTCTTCTTCATCTGCAGCTGCGGTTTGTCGTGGTCCGTGAAGGTGGTGGCGTTCCTGCTGCAGTGGG
AGCGCCTGCAGAGGATGGTGCTGTGCCTGCTGGACGCCAAGACGCGGTTCCCTGACCACGGCGCGGGCGT
CCGCGAGAGGTACACCAAGATGGCGTACACCGTCTGGCGGCTGTGGCAGGCGTTTCCGGCGGTGACGGTG
CTGCTGTGGATGAGTGACCCGCTCCTACAGACCCTCATGGAGCAGCCAGCCGAGAACGCCACCAGGCCGC
TCATCTTCTGGCTGCCCGTCGAAGTGCAGGGCTCGCCCGCGTACGAGATAACGTACGCCCTCGAGGCCTT
CTTCATAGGAACCGTCTCGGAGACGAGCATCCTCATGGACATATTCCTAATCATCCTGCTAGTCTACGCA
GCTGGCGAAATAGCTGTTCTGAACGAGAACGTAGCAAGTATGGGGCTTACGAAGCAGCGCGAACCAGCGA
AAGCACAGCCCGCAGAAAGTTCCGGTGAGAAAATGAGCACATCCAAAACGGGCTACGCGCTCAGTCAGAG
TTCGGCAGCGCCAGACGTCACTGCGAGCAGTAAGGCAGAGCTGCTCGCTCTGGACAGAGATGACGCGCGC
TCGGAACTGTACAGTGCTTTAGCGAGGAACATAAAACATCATCAAGTTATTATAACATACATCAACGATC
TGGAAGTTGTGTTGAGCACATCTATTTACATCCTGTTGCTTACGAATGCATTGAATGTTTGTCTGCATTC
TTTCGGACTTGTAGCGTTGTTTCAGGAGGGAGCAACAAGCTCGACCGTGGTTAAGGAAATTATCTCGTTC
GTCTCTTTCCTGGCACAAACTGGCTTGTTCTGCTTCTTTGGACAGCTAATAATCGACCAGGCGGACCAGC
TGCAGTTCTCCGCCTTCAGC

>gi|1802920498|gb|MN005015.1| Ceracris nigricornis odorant receptor 46 (OR46) mRNA, complete cds
ATGGTGAAGGCGCACAATGCCGACGCAGGTGGCGGTGGTAAGCGGCTGCGCACGGACCTGCGCCTCCAGC
AGTGGCTGCTGCGGTTCGTGGGCGCGTGGGCGCCGCGCCGAGGGCCGTCGACGTCCGCGTGGTGGCGGCT
GTACGGCGCCTACTCTGCCTGCATCGTCGCCATCCTGCTGCTGTTCGTGGCCAGCCTGCTGTTCGCCATG
GTCCACTACTGGGGGCACATGCTCGGCGTCACCATGAACGCCTGCCTCATGTTCACCTACGTCATGAACA
TCATCAAGATCGTCGCCTTCCTCAGAATGAGACCCGCCATCGACGAGTTCATCGATGAGCTCGACAGATG
TATGCAGGAGTTCGGCCAGGAGCTGTGGAGCCAGCGGGCGGCGGTGTTCAGGTGGATCGCCCTGAAGAGC
CGCATCGTGTCGGTGGCGCGGCTGTCGGTGACGGCGATGGGCTGCGTCTACTGGTCCGTCATGCCCGCCG
TCCGCGCCAGGGCCTGCGGGGACACCGTCCAGTGCAGGGCGAGGGTGGGGCTGCCCGCCCACGTCTGGTA
CCCCTTCTCCTACACGCAGTCGCCCGTCTACGAGGTGATCTACGCGGGCGTGGCGGCTGGCCTGATGTAC
GGCGCGCTGCTGTCCTCCATCATGGACGGCTTCCTGGTGTCGCTGTTCATCTACATGGCAGGCCACCTGC
AGATGCTCAACCTCATGCTGAGCAACATGTGTGGCGGCCAGGCTGAGGATGAAGACCACCACGGCAAGAG
GACTCGCCACGTCGCAGCTGTCCACCAGGAGCAGGTCATAAGGTGGCGGCTCGCCCAATGCGTCACCTAC
CACTGCCATATCGATAGGAGTGTACAACGTCTGAGTATGTTATTTGGGCCAATCCTGCTGGGCCAGTTTT
TGATGGACATCATAGCCATCGCCGCCACAGCTTTCGTCGCCATCGCTAAGAACGCAGACTCCACGTGGCT
GGTCAAGTACACGTCCTATCTGTCCGCCGTGATCCAACAGTTGCTCTTCTACTGCTGGTTCGGAACTGAT
GTTCTCACAGAGAGTGAACGCCTGCAGACGTCCGCATACAGCAGCGACTGGGTGGATGCGTCCCCTCGTT
TCCGCATGGAGCTACGCATCTTCCTGTGTCGCACGCACCGTCCCATGCGTCTCACAGCCAGCAAGTTCTA
TACCATCTCCAGAGAGACTTTCCTGATGCTGATGAATGCATCCCTATCCTACTTCGCGGTGCTGAGGGAG
ATCAACGCCAAGTGA

>gi|1802920496|gb|MN005014.1| Ceracris nigricornis odorant receptor 45 (OR45) mRNA, partial cds
CGGCGCCATCACACTGCCAATTCCGGTACCGCACTTTGGCCTGGCGAGATGGCAGACAACGTACTCCCTA
AGCCGGTGGTGGACATAGGGCTGTCCAAGGCCGCGCTGGTGGCCATCGGTCTGTGGGCGCCGTCTCGGCC
CAGCCGCCTCTACTGGGCCTACACGCGCTGGTCGCTGCTGCAGCTGGTGCTCACCATCGCGGGGCAGCTG
GCGGGCCTGCAGGGCCACTGGGACAACCTGCCCGTCGTCTCCACCTCGCTGTGCTTCGTCCTCACCATCA
CCTGCACCTTCATCAAGGCGGTCATCTTCGTGGCGCAGCGGCCTCGCGTGGACGCGCTGATGGCGCACCT
GGAGCGGAACCTGTCGCAGTTCTGCTCGTACCTGCCGCGCGCCAAGGCCGCCACCTTGCGGACCTGCCGG
CGGCGCGTGCTGCTCATGTTCACCTCGTTCATGGGCATCGGCGGCATCACGCTCGTCTCCTTCTACACGG
GGCCCATCCTGCAGAACTTCCGCGACGCCGAGCTACTCGCCGCTGGGGCAGGTAACGCGACCGCGCGGCC
GCACATGGGCCGCAACCTGCCGATGCTGGTGTGGTGGTACAGCGGGCAGCCGGAGCAGACGCCGTCCTAC
CAGCTGGCGTACGCGCTCATGTGCTACTGGCTGATGCTCATCTACCTGGCGTGCGACGTGCAGGACGCCT
TCTACGTGACGCTCATCATCTACCTGTCCGGGCAGCTGCGGCTGCTCAACCTGATGGCGGAGAGCGTGTG
CTCCGGCATCGCAGGCGCGGACGACGCCTCAGAGGAGCGGGCGCGCGCCAGGCTGGCGCAGTGCGTGCGC
TACCACACGGACGTCGACAGGTGTGTGCAGCAGCTGAGCGCCTTGCTGGGGCCCATCCTGCTAGGGCAGG
TGCTGGCTGACGTGGTCACCATCAGCGCCACCGCATTCGTCACCACCACTGGTAAGACGGACTCTGGCTG
GGTGTTCAAGTACGGCTCATACCTGGCGGCCATCGCGGAACAGCTGCTGCTCTACTGCTGGTTTGGCAAC
GACGTCCTCACTGAGAGCGAGCGCCTTCAGCTGTCGGCGTACAGCAGCCAGTGGGTGGGCGCGGGCGCCG
CCTTCCAGAGGGCGCTGTCGGTGGTGATGGCGCGCGCGCGCCAGCCGCTGGCCGTCACCGCGGGCCGCGT
CTACCCCATCAACACCGCCGCCTTCGTGGCGCTGATGAAGGCCTCCTACTCCTACTACACGCTGCTGAGG
CAGCTGGACGAGTGA

>gi|1802920494|gb|MN005013.1| Ceracris nigricornis odorant receptor 44 (OR44) mRNA, complete cds
ATGGCGAAGGAAGTACCGGAGGATTTGGAGCAGCCCCTGTCGTGGGCGGCCAGTGGCCAGTCGATCCTCA
GGTTGAACATCCGCCACCTGTGGCTGTGCGGCGCGTGGCCGCTGCCCGGGTCTTGGATGTACGACACGTA
CGCCATCCTGGGCCTGATCGTGGGCGCCGTGAACGCGGTCGAGAGCGCCGTGTCGCTCTACTTCTACTGG
GGGGACATGGAGGAGACGACGCTGCTGCTCACCAGCAGCGTCAGCAACGGCTGCGGCACCGTCAAGCTGG
CCGTGGTGATGCGCAACCAGAAGCAGTACCACGCGCTGGCGCGCCGCGTCCAGGCGCTCGTGGCCCTGCA
GAGCGACCTCGTCCAGGAGGACCCCGCGCTGTCCGCCATCGCGCAGAGCGCCCGCAGGCGCGCCTACCGC
ATCACGCTGGGCATGCTGCTGCTCATGTTCTCGCAGTACTTCGTGTGGTACCCCATGCCGTTCTACGTCG
ACCCGGGCGCGCGCCGGCTGCCGTTCGCGCAGCACAAGTGGGACAACAACAGCCACTACTACGTGCTGTC
GTACTTCCTGCAGTGCGCGGCGTCGGCGCGGGGCACCCAGCTCAGTTGGAGCCTCGACCTGCTGTTCATG
TCCGTCATGCTCCTCGTGGGCGCCCAGCTGGAGATACTCACGCGGCGTATCAGCAGTCTCAAGACGGAGA
GCAGCGAGGGGAAGCTGGAAATTGTGGTTAAAAGCGAGAAAGCCATGCTGGGGATGCTGGCAAACAGCGG
CGATAAAATGTACGAAAATTTGTGTCTTTGCATTCAAACTCATCAGAAAATACTCAGCTTCATCAAGTAC
CTGGATAACACTATGAGTTCCGTCGCAATGATTCAGTTCTGCGTTAGCGTCCTCCTCGTGTGTGTGGCAT
TATTTCAAGCAACATACAGTACAGACTCCACTGCCGTGCTCAGGTGCGCGCTTTACCTTCCAATGCCGGG
TACCCAGGTGTTCCTGTATTGCTGGGCGGCACACAATGTAACCGAGCAGGCGGAGGCGGTGTCGCTGTCA
GCCTACAGCTCCTGCTGGGTGGGCACTGGCAGACGCATCAAGCAGGCCCTCAGGATCATCATCAGCCGCG
CCCAGAAGCCGCCGGTCCTCACTGCCGGACGCCTCTACCCCATCAACAGGGAAACCTTTCTTTCGCTGGT
GAATGCTTCCTACACATACTATGCTCTACTGGGTCAAATGAACAAGCGCTCTACAAACTGA

>gi|1802920491|gb|MN005012.1| Ceracris nigricornis odorant receptor 43 (OR43) mRNA, partial cds
GCCATGCTGCACTTCTGGGGCGACATCCTCAGCGCCACCAACAACGCCTGCGTCACCTCCAGCTACTCCA
TGGCCATCTTCAAGTTCTTCGCCTTCCGCCTGATGCGACGCTCTGCCGAACACCTCGTTCGTGACCTCGA
CAGATGCCTGCAAGTGTACGGGAGCGAGTACGCGGCAGAGAAGGAGGCGATCTTCGGCGCGTGCGCGCAG
AAGGCCCGGCTGGTGTCTCGTCTGCAGGTCTCGCTCGGAGTGTCGGTGTACCTCAGCTGGGTGGTGCTGC
CCGCCATCCGCGCCCACGCCTGCCACTCCACGGACTGCCGCGTCCACACCGGCTTCCCCGCGCTCGTCTG
GTACTCCTTCTCCTTCACCGAGCCGCCCGTCTACCAGATGATCTACGCCGTCATCTGCATGGGTCTGTTC
TACGGCTGTATCATCTTCACGTCTCAAGACGGCTTCTTCTGGTCCCTCATCATCTACGTAGGGGCGCACT
TGCGCTTCCTCAACTTCATGGTGACCAGCATGTCGAGTGGCGAGGGCGACGCCAAGACCCCCAGAGAGTC
TCCGGAAATGGAGGAGAATATGAGGCGCCGCCTCAAGGAGTGCGTCTGCTACCACAATGACATAGACAGG
TGCGTGCAGCGGCTGAGCTCCCTGCTGGGCCCCGTGATGCTGGGGCAGTTCCTCACTGACATCGTCACCA
TCAGCGCCAGTGCCTTTGTGGCCACGATGGTGAAAGCGGACTCTGGGTGGCTGTTGAAGTACGGCTCTTA
CCTGTCTGGCACGATAGAGCACATGTTTCTCTTCTGTTGGTTCGGGGACGACATCTTGACGGAGAGCGAG
CGGCTGGCGCTGTCGGCGTACAGCAGCGACTGGACGGACGCCTCGCCGCGCTTGCGGAAGGAGCTGCGCG
TCTTCCTGTGCCGCAGCCAGCGCCCGCTCATACTCACCGCCAGCAAGTTCTGCGCCATCTCCCGCCAGAC
CTTCCTCAGGCTAATGAACGCCTCCTATTCGTACTTCGCACTGCTGAACCAGCTGAGTTCCGAATGA

>gi|1802920489|gb|MN005011.1| Ceracris nigricornis odorant receptor 42 (OR42) mRNA, complete cds
ATGTCGGTGCGAGTTCCGTGGCGCGACTCCGTGGTGTGGGCGAACGCGCGGCTGCTGTGCGCAGCGGGCG
TGTGGCCGCCACCCGGGCACGGCGGCAGCTACCTGCTCTACACCTGCTGGCTGTTCGCCTCGCAGTGCTT
CATGATCGCCGGCCAGCTGGCCGGCCTCTGGTACTTCCGCGCCGACATGGACAAGGTGACGCTCGACGTC
TGCCTCACCGTCACCGTCGTCATGGGCGTCATCAAGGGCGGCGCCATCGTGGCGCACAAGCGGCGCTTCT
TCAGCATCGTCAACCGCCTGGACGACGCGACGGCGGCGCAGCTGGGCGCGGGAGACCCGGAGGTCGCCGC
CGTGGTGGAGTCCACGGTGCGGCTGTCGCGCGCCATCACGGTGATGGTGCCCGTGATGGGCAGCCTGTCG
CCCGTCATGTGGGGGCTCACCCCGCTGCTGCTGCGGCTGCTGGGAGGCTCCCAGAAGCCCGAGCTGCCCG
TCGTCTGCTGGTACGGCTCCTGGGACACCGCCTCGCCCTACTACGAGGTCCTCTACGCGGTGCAGTTCGT
CACCATACAGGGCGGATACCTGGTCGTCATGGGGTCCGACCTCTTCTTCGTAACGCTCATGATACACGCC
GCGGCGCAGCTGCGGATACTCAACATGAAACTCGTTAAGATTCTCAACAGTGAAGTTGAGGTCAATGGGA
AACACTTTGAAGGAATTAAATGTGTGCCCGATTATCACAATAACGACTTGAAAAGTATTGAAACGAGCGT
CAAGGGGTGTAACTCACCGGCTAAGCATCACCACAATCTTTCTGATGAGACTAGCAGCTACGATGAACTT
CGTTTGTGGGTGGAACAGCATAAGGATGTTATCGAACTTGTGCAGCATCTGGAACAGCTCCTCAACATGA
TCATCTTGTTCCAGTTCCTAGGCGGGACAATAATCATCTGCGTGACATTGTACCAAAGTTCTGCTAAAAC
GGGCGAAGTAACAACGTTGTTCAAGTTACAGCTTTATCTGGGGACGATGTTGTCCGAAATATTTATGTAC
TGCTGGTATGCGGATGGAATAGTACAACAGAGCGCTCGCCTAGCGACGTCCGCCTACTCCTGCGGCTGGC
CGGACGCCCCGCAGCCGTTTCGGCGCTCTGTGCTCATCATCATGCGCCGCACACAGCGGCCCCTCTCCCT
CACCGCCGGCAAGTTCTACACCATCTCCAGGGCCACATTCGTCAGGCTCGTCAATGCTTCGTACTCATAC
TACGCTCTCCTCCGGCAGATGAATGACCACTGA

>gi|1802920487|gb|MN005010.1| Ceracris nigricornis odorant receptor 41 (OR41) mRNA, partial cds
GACGCGGTGACGTCACTGCAGGCATGCCCAACGTCCATTAAACGGTCGCTGCTGCTCCTGATGGTGAGAG
CGCAACGGCCGCTGCGACTCACTGCTGGTGGCTTCTTCTCTCTCTCCAGGGAGTCCTTCGTGGCGGTTTT
GAATGCGTCGTATTCATTCTTCGCTATTCTTCGTAATTTCAAGGAGGATTGA

>gi|1802920485|gb|MN005009.1| Ceracris nigricornis odorant receptor 40 (OR40) mRNA, partial cds
GAGCTTTTAAATATCTGTACGCGAGGTGGAACGAAGAGCTCACACAGTTGCAACTGCAGCGGAATCCTCG
ATACTTTCTGTGATTTTTTTCGAAACTGCAAGAGAGGAAACGACATGGTTATGGAGCTGTCTTCATCGGA
GCAGCCGCAAGATGCGGCGGCAGAGGAGCCGAACGACCTGGACTTGATGCTGAAGATCCTGCACTGGACG
GGGACGATGCGCCACCCGCACGCCGGGCCGTGGGCCAGCCGCGCGCACCGCCTCATCCACGCGCTCTCCA
CTGTGGCGCTGCTGCTGTTCGACTGCTCGCTGGTCGCCCTCCTGTGGCAGGACGGGGCCGCCGACCTCGA
GCGCTTCACCCTGACGCTGTGCGTCCTCAACACGGCCGGCTTCTTCACTCTCCGCCTCAGGCACATAGCA
GCAAAGGAACCCGAGTTCCACAGGCTGGCTCTCCAGTTGCGGCGCGACTTCGGGCAGTTCCTGAGCATGG
GGGACCTCCATCAGCTGCGGCTGGGCAGCCGGTCGATGCGTCGCGTGCTGTCGGCCTACCAGTGGTCGCT
GGTGCTGACGGCCGTCGCCTACGCCACGGTGCCCGTCAACGCGGACGGCCTGCCGTTCGTGCTGGCGCTG
CCCTACGACGCCTCCCGGCCGCTAGCCTTCGCAGCCACCTGGCTCTTCAGCGTCTACATCGTCTTCTGCG
TCCACATAGGCACCATGGCCGCAGACTCCTTCAACGTCACCGTCATCCTCCAGCTGCACAACCAGCTCGA
CTTGCTCGGAAGAAACCTCCGCAGCCTCAATGACAGCATCTCAGACATGAAGTATTTTCCGATCCAGACT
CTCCCTGTGAAATACAAACAGCACTCAGATGCCAGCCATGACATTCACTATCGGCTCCGAAAGAGCGTGC
TTCATCATCAAGCAATTATCAGGAACGTTCAGCTACTGGAGCAGTGTTTGGGTGGAATGTTACTGGGCCA
AAGCCTTTCCATTGGGACGTCCTTCTGCTTACAGCTTTTCCAGGCTGCAACGAGAGCTAAGCGTGTGCAA
GAACTTGGTAAGACCTGCAGCTACCTCGTCACCGCATTTTCAATGCTGTTTATATACTGCTGGTTCGGGG
ACGATCTCATTTCGGAGAGCGAAAAACTGGCTTTCTCAGCATACGACGCGGTGACGTCACTGCAG

>gi|1802920483|gb|MN005008.1| Ceracris nigricornis odorant receptor 39 (OR39) mRNA, partial cds
GCGCCACCCGCGCGCCGGCCGCTGGGCCAGCCACGCCTTCCGCCTGCTCAACGCCGCCGCCTTCGCCACC
GTCGTCGTCTTCAACTGCTCGCTGGCGCTCGGCATTGGCGCGGCGCCGCCACCAACCTCGACCGCTTCAC
GCACTTCTCCTCCCACTGCAACACCATCACCATGTGGACCCTCCGCCTGGGCATCATCGCTGCCCACGAG
CGCAACTTCCACCACCTCGCGGGTCAGGTGGAGCGCGACTTTGTGGAGTTCATAGCGGCAGAAGACATCC
CGCTGTTGCGAGACAGCGGCCTTCGCCTGCGGCGCGTGGTGCGGGCCTACACGTGGTTCGGCTTCGCCGG
CTGCATGTGGTGGCTGCTCTACCCGGTCCTGTGCTTCGGCCTGACCGTCGAGGGCGTGCCCTACATGATG
GCCGTGCCGTACGACGTGTCGCAGCCGCTCGTCTTCATCGCCAACCTACTCTTCTGCACGGTAGCCACGC
TGCACGTGGCCGTCATGACCATGGTCTCCGACTCCTACAGCGTCAGCCTCATGGTCCAGCTGCGGCTGCA
ACTGGAAATTCTCAGCAAAAATTTGGTCGCCATGGCACGAAGGGATGAGGAGACTGGACAGGAGAAGTGT
GTCGGAAAAGGTCCACCAACTGGAACAAGCCAGTTACAGGACAGGATACGCCAAAACATCCGCCACCATC
AGGCAATTATTAGGAACACCGAATTGCTGGAAAAATGCATGGGCACTACACTGCTAGCACAATGTCTGTC
AATTGGAGCCTCAGTCTGCATCCAGTTGTACCAGATTGCTATGCATGCACAGCGGTTGGTGGACGCTGGG
AAGTTTGCCTGTTACCTCTTTATCATGCTTGCTCAACTCTTTGTCTACTGCTGGTTCGGAGATGACTTCA
TAACAGAGAGCCTGAAAGTGAGCACGGCAGCGTATGACTCTGTGACGTCACTGGAGGGGTGTTCCAGCTC
CAGCAAGAGGTCGCTGCTGCTCGTCATGCTGCGCGCGCAGAGACCGCTGCGCGTCACCGCCGCTGGCCTC
TTCCCGCTCTCCAGGGAGTCC

>gi|1802920480|gb|MN005007.1| Ceracris nigricornis odorant receptor 38 (OR38) mRNA, partial cds
GAGACCCCCTACTACCAGATACTGTGCACACTCCAGTTCTTCTGCATGCAGTACGGTTTCTTCTTTGCAG
TTTGCCTCGACGTGTTTTTTGTGTGCATTATAATTCACGCAGCTGGGCAGCTGGAGATTCTCAATGCAAG
ATTCCGACATGTTGGAGAAATTACTGGAAACTACAGTGCTAATCCTCACAAACAACAAGAGGCACATGAG
GAATTTTCGGGCGACGTTTCCGGTTCAGAATTAATATGGGAAGATCTCTGTAGCTGCATCAAACAACATC
AGGACACCATAGAAATAATTCAAGAAATTGAGAGGCTGCTGAGCAAAATTGTTCTTCTCCAGTTCATCGG
AGCTACTATTATTATTTGCGTCACTCTATTCCAAAGTTCTAAGAATACCGAGAACATTGCAGCCCTTTTG
CTACTACAAGCATACTTAGGAGTTGTCATATACGAAATATTCATGTACTGCTGGTACACCGATGATATAT
TATACCAGAACTCCCGAATCGCAATGTCTGCCTATTCCTGTAACTGGCCTGGAGCACCTCCAAAGTTTCA
GCGCGCCCTGGCATTCATCATCTGCAGGACTCAGAGGCCTGTAGGACTGACCGCCGGCAAATTCTACTAC
GTGTCGCGAGAATCGTTTGTAAGCTTGATGAGTGCCTCGTACTCTTACTATGCTCTCCTCCGCCAGGTGA
ATGACAAATGA

>gi|1802920478|gb|MN005006.1| Ceracris nigricornis odorant receptor 37 (OR37) mRNA, partial cds
CTGGCCTACAGTGCCTTCATCCAGCTGTGCAGCGTCGTCTACATCGTCATGTGCATGCTCAGCATATTCT
CTCCGGAGGGCGACATCAACGACGTCACACTCACCCTGATGCACACCTTCGAAATCGTCTGTGGCATCCT
CAAAGCGACCATCTTCTTTCTGAAACGGGACGAGTATTACCAGATCGTCCACAATTTGGACCGACTCGTA
TCCTCGCAACGTCAGTACTTAACCGCAAGTAAAGACGAACATCTGCTGACGATGCTGGACGCAGCTCACA
AGAAAGCCGATTTTTTGACGCTCGTGCTCACAGGGTACATTTACGGGCTCGTTTTGGTTTGGCTCCCGTT
CCCTTTGATACTTATGCCTTCCGAAAGACTAATGCCCCTCGTACAGATACCGGGAAATTACTTCAAAGAG
CATTTCGCGGTCTACATAACTGCATATGCCATTCAGAGCTTCGTTCCACTTGCATTGATTATGGTCGTGG
ACGGTCTCGACTGCTTCTTTGTCTCTTCGGTGGTACACGCTGAAGCTCTCCTCAAAGTTCTGTCGGAGCG
CATCGCCTCTCTAGGACACCTTCACTATACCGACTTCAGGCTGCAGCAGTTTTCTGATATGGAGCAGGAA
TCACGCAAGAGAAATGTTGAGAACAACGTTGATATGACAGCAGAGTTACGTTCGTGCATCATACACCATC
AAGAGATTATAGAGTTTCTAGAAAGATTGGAGAAGGCTATGAACATCATGGTGCTAATACAGCTCTCCTT
TTCAATGTTCAATCTTTGTATGGCTTTGTACCAGCAGACTAAAATTCCGAATTTCACTTCAGCGCTAAAA
TACGTAATTTACCTACCGTTCCCTACAATGAAAATCTTTTTCTACTGTTGGGCTGCCCACAACGTAAAGG
AACAGGGTGAGGAGGTCTCTTGGGCAGCCTATAACTGTGCTTGGCCTGATACTAATCAGGAGTTTCAGAA
GAGCTTGGCGATCATCATGTGCAGAGCCCAGAGACCATTGCTCCTGACTGCAGGGCGGATATATCCAATC
AATAAGGATGCCTTCGTCTCGCTGATCAAGGGGTCATATTCGTACTATACGTTGCTGCGGCAGTTTGAAT
CCAAATGA

>gi|1802920476|gb|MN005005.1| Ceracris nigricornis odorant receptor 36 (OR36) mRNA, partial cds
ATGGGGGATCCATCGGCGGACAGCGAATCGCTTGAAGGCCCTGGAGTCATCCTGCGGCGGGTGATGGGGC
TGTGGCGGCCGCGCGGACGAGTCGCTCGCATCTTCAACGTGCTGTTCGCTGGAATCACGCTCGTCAGCAT
AGCGTTCCTGGTGGTGTGTGTGGCTCTCAAGCTGTACGCGGACCCACCAGCGGAGCTGGAGCAGATCGCG
CTGTGCGGCCTCGTCGCTTCTCTTTGCGTTGGGTTTTTCTTCAAGGCATCTCTCTTCATGGCGCTGGGTG
GCACGCTACGGCAGACGGTGCGACTGTTGGAAGACACCAGGGTAGAGTTCTTCAGCGGAGACAACAATGA
ATTGACGCGGCGCCGGTACCAGAAG

>gi|1802920474|gb|MN005004.1| Ceracris nigricornis odorant receptor 35 (OR35) mRNA, partial cds
TTCTTCAGCGGAGACAACAATGAATTGACGCGGCGCCGGTACCAGAAGCTTTCGAGGAACATTTACTACT
ACGGTCAGATGGTGGCGGTGCCAGCGGCTATCGGCTGGGTCACGTGTCCGCTGTTGTCTCGCATCCTCGC
CAAGACCGACCAGGACCATCACGAGGTCCAGCGACAGTTTCCAGTTCCCGTCTGGTTTCCATTCGATGTC
TACGCATCCCCCATATTTGAGTACATGTATGCCGTCCAATCTTTCTGCGTCCTGGTTGTAGCAGAGTGCT
GCATCAGCACGGACATTTTCTTTGTTCATACGATGTTGATGGTGGCAGCCGAGTTAGAAGTTCTTAATTC
CAACCTTTCTACTCTGGGGCACAATAATTTGCAAACGAAGAAAGTCAAGGGAGAGGAATCTATTTCTAGA
TATAAAACAAATGACAGACGTTTGACGTTGCTCAACGGTGTTCAACTTCTTGGTGAATATGCATCGACAG
AGGACACTGCACATGAGTGGCTTCATGAGCAACTGGTGAAGAGCGTGCGTCACCATCAAGCAATACTAAG
AGCTGTCTCCCTCTTGCAGTCAGCAATGGATGTGTCAATCACCATTCTCTTATTCGTCAACATGGCAAAC
CTATGCGCCAGTTTGTTTGTCGCTGGTGTACTGCTGCATAAAGAGGGAAATGTAGGAAGAGCGCTGAATG
CACTCTTCTCAATACCTGCTCTTCTCTACGAAACTACCATGTATTGCATTTATGGACACGTCATGACTGA
TCACAGCGAGAGGCTGATGTATTCCGCTTTTAGTTCCGGGTGGATCAACAGTGACGCTCGTTTCAAACGT
AGCATGCTTATCTTCATGATGGTTACTATGCAGCCGATGGATATTACGGTGGGCAAGACGTACACACTGT
CTAAGCAGATGTTGCTACAGGTCTTGAACGGAACGTATGGCTTACTGAATATGCTCTACCACATGCATGG
AAGCTCATGA

>gi|1802920472|gb|MN005003.1| Ceracris nigricornis odorant receptor 34 (OR34) mRNA, partial cds
GCGGGGGCGGCGGAGGCGGCGCTGCCCCCGGGGCGGGCGGGCCGCCTGCTGGCGGACTCGGCTAGGCTGG
TGCGGCGGTCGGCGGCCGCCTTCTACGCCTGCGGCCACCTCATGATGCTCGCCTGGTACGCCTCGCCGCT
CATCGCCAACGCCGCGCTCGCCCGGGATCCCACCACCAACGCCACGCTGCCCAGGCAGCTGCTGTTCGAC
GCGTGGTTCCCGTTCGACCCAGCGCCGTCGCCGAACTACGAGCTGGCGCTGGTGTTCCAGTCGGTGACGC
TGTACATCGCCTTCATCACGACGGCCGTCATCGACGTCTTCTACGTCAGCGTCATGGTCTACCTGGGCGT
CGAGCTGGAGATCCTTAACGAGGCGGTCGCCAGGAGCTGCCGGCCGCCCCAGGAAAAGGATAAGGATAAG
GATGAGGGGGAGCTGGGTGACGAGTGCTCCCTGCTGGCCGCCTGCGTCCGCCACCACCAGCACCTCAACA
GATGCGTTCAAACCCTCCAGGAAGTAATGGGAATCTCCATCTTCGTGCAGTTCGTCTTCAACATGCTTCT
GATCTGTGTGTATGCATTCGTGCTTACAACGACGAAGAGCGACTTCGGGACGCTGGTCAAGTTCGCCATG
ACCCTAGAGAGCTACCTGTTCGAGAACCTGCTCTACTGCTGGTTCGGCAACAACCTCATAGAGCAGAGCG
AGCGGCTGCCCTTCTCGGCGTACAGCAGCGCCTGGCCGGACGGCGGCCGGAAGTTCCAACAGTCGCTGCG
GCTGCTGGCGCTAAGGGCGGGCCGCCCTCTGCAGGTCACCGTGGGCAGCCTCTACACGCTCTCCAGGCAC
ACCTTCCTGCACTTGCTCAACGGATCATATAGCCTGTTTGCAGTTCTCCACCACCTGAACAGCAAATGA

>gi|1802920469|gb|MN005002.1| Ceracris nigricornis odorant receptor 33 (OR33) mRNA, partial cds
GTGTTACAGATGGAGAAGGGCGAGGACGGACTGGCGTGGCCGCTGTCCTCCGTGGTGGGGGAACTGGGAC
TGCTGGGCCTTTGGGTTCCTCCCCCGGGCCGAACCCTGCTCCACCGGCTACTGCTCGGCTTCGTCATGGT
CTCGCACATCGCCCTCCTCTTCATGGTCAACGGCAGCTTCATCGTCAACACACCGAGTGATCTCCCGCAA
ATCTCCTTCGTCGCTTACAACTGCCTGACTGACATCGGGCTCACTTCCAAGATGTTCTCGTTCTCGCTGG
ACTGGGACCGAGTGACGGAGCTGTTGCGGCAGCTGGAGGCGTCGCGTCGTCGTTTTCCCGACACAGGTGG
GCACAGGGCTCGCTACCACGCCACCGCTGTCAAAATACACCGATTCATGCAGGTGACCTACAGAGTGAAC
TCGGCTTACTGGTTCGTGGCTCCCATCATCAGGATCATGACGGCTTCCAGCTCTGACGCCGGTCCCCCGG
TAAGGCGCGACCTGCCCATCCCCATGTGGGTGCCCTTCGACACCCAGCCGTCGCCCGTGTACGAGCTCCT
GTACTGCCTGCAGCTGGCGTTTGGCTGGGCCGTGTCCGAGACCACGGTGCTGGTGGACGGCTCGCTGATA
GCGCTCATCCTGCAGGTCTCTGCCGAGCTGGCCGTCCTCAACGACAACCTAGCTGCTGAGGCGGGGTCTC
ATCCACAGCGGCTGCCTGTCTCAGAGGGTGACAACAAGGACTCGAAGGCCAACTCTCCCAAAAAGTCACC
GCCTTTGATAGAAAAGCCGTTGCCGGACTCTCTACAGAGCAGAACTGCTGATAGAGATAGCTCTAATGAC
GAGACATATCAAAAGTTGTTGTTCAACGTTCAGCACCACCATGCCATTATCGGGTGTGTAGACCTCCTGC
AGAAAGTGTTAAGCCGTGCAACATCTGTGCTCCTCGTCTGCAACACCATCTCCATCTGTTTCCAGGTCAT
AGCTACTGCTGTGCTGTTGCAGGAGGATGGTGACGCAATGCAGACGCTCAAGATGCTGATGGGCTCGACA
CTTTATGCTTACCAAGTAGCGCTCTTCTGCCTGCTCGGCCAGAGAATCATCAACCAGAGCGAGCGGCTTC
CGCGATCAGCCGTCAGCGGCGACTGGCCGGAGGCGGACATCCGATCCTGGCGTCTTGTGCTGCTGCTCAC
CCTAGGTTCTTCGAGGGCCATCAAGCTCAAGATCTGCGGACTTTACACGCTGTCCAGGGAGACCCTACTG
CAGATTCTGAATGTTTCATACAGTTTGCTGAACTTCATATACCAAACGAAGTCAGAACAAAGTACTAATC
AGGAGCATTGA

>gi|1802920467|gb|MN005001.1| Ceracris nigricornis odorant receptor 32 (OR32) mRNA, partial cds
GTCAGTCGACTGAGAAGCGTTCTATCCTCCACGAGCGGCGCTTCTACTAACTATCTACAGAAAGTAGGGA
GTGCGAGCATGAAGGAGGAGGAGATCCCGTGGTCGGACACGTGCCTGTGGTTGATCGCGCGCGTGCTGGC
GCTGGGCGGCTCGTGGCGCCCCCCACATGTCCGCGGCTTCGCGCTCTACCGCGCCTGGGTGCTCTTCACG
CAGTTCACCTTCCTGTACGGCCAGATGCGCGGCGTCTTCTCCTTCTGGGGCGACGCCACCCGCGTCATCC
AGGACGTGTGCCTGCTGGTCACCACCATCCTGGGCCTCTTCAAGTTCTTCGTCTTCGTCGTCAAGCAGGA
GGACGTGTTCCGGATCGTGCGCACCATCGACGACCGCCGTCGGGCCCAGAGTAAGCTGGGGAACCCGCGC
GTGGCGTCCATCCTGGAGGAGTCCTACCGGTCGGCCAGGACCATCACGGTGTACATGGCCGGCCTGGGCG
GCACCGCTCCGGCCGTCTGGGCCGTCATGCCGCTGGTGATGAGGCGCCTGGGCGTGGGCCCGCCGGACCG
CGAGCTGCCCGCCATGGCGTGGTACACCGGCCGAGACACCACTACGCCCGTCTACGAGCTGCTGTACGTG
CTGCAGTACTTCAGCATGCAGTACTCGTACTTCGCCGCCATGTGCCTCGACCTGTTCTTCGCGTGCCTCA
TCATCCACGTGGCCGCACAGCTCGAGGTCCTCAACGTCCGGCTGAGCCAGATTCGAGAGGACTACTACCG
CAACGAGCAAACGCGTCATCCGCGAGAGGATACCAAGGTCGAGAACGCAGAGGAAGACTCTGCGTGGGAG
GAACTGTCTGAGTGCGTGGAGCACCACAAAGATGCCATAAAGTTGGTAGACGACTTGGAGACCCTAGTGA
ATCCAATTATTCTTTCCCAATTCATGGGAGCCACCATTATCATTTGTGTGACGTTATTCCTAATTACAAC
CAACAAACAACACTTCGTCGCGCTTGTGAGACTGCAGGCGTACCTTGCAGTGGTGGTGTACGAGATATTC
ATGTACTGCTGGTTCGGTGACGACGTCATGTACCAGAACTCGCGGCTGGTGGGCTCTGTGTACAAGTGCG
GCTGGCCGGGCGCGCCGCAGCGGCTGCAGAAGGCGCTCATCATCGTCCTACTGCGGGCGCAGAGGCCCCT
GGGAGTCACCGCCGGCAAGTTCTACCGCGTGTCCCGCGAGACGTTCGTCAGCCTGATGAAGGCTTCATAC
TCCTACTATGCACTGCTCAATCAGATGAACAACTGA

>gi|1802920465|gb|MN005000.1| Ceracris nigricornis odorant receptor 31 (OR31) mRNA, partial cds
GGGGCGGTGCGTGAGGCGGATGTGGCCGGCGCGCGGGGGCGCCGGGCGCCCACCCTGCTGCAGACGCTGC
GGGGAGACGTGACGACGCCCAGCCACTACCTGGGCTTCAACGTCTGGCTGTGCCGCCTCGTGGGGCTGCT
GCCCAGGCCAGGTCAGCCGCTGTGGGCGACGGTGCAGCCACTGGTGTGGTGCTGCCTGCTGATGCACCTG
ATGTGCGAGCTGGCCGACATCGCGCTCAACATCGCCGACGTGCAGCAGCTGGGCAAGAACCTGCCCGTCT
CCAGCCTGGTGGGCGGCTCCTGGTACCGCCTCTCCTACTTCACGCTGCGCAGGAACTCCTACTGGCGCCT
CGTCTCCAAGGTGGGCGAGAGCTTCCACCGAGGCGCCCCCGGGCGCATGCGCGGCTGGCTGCGGCGGTCG
CGCAAGTACACTCTGGTCTACTTCGTGTACGGCACCATCGTCTGCCTCTTCTGGCTGGGGCACCCGCTGC
TCCTCCAGCAGACCACGCACACCATGTTCAGCACCAACAGCACCAACCACAGCCGTATGTCGGAGACCGC
GGAATTCCCGAGCGGCGCGTGGTACCCGTTCGACGTGCGGGAGCGCCGCGTGTACGGCGCCGTGTACGCC
TTCCAGTGCCTGGCCATCTACTTCGCGGGCATGCTCATCATGGTCACCGACATCATGTTCATCACGCTCA
TGCTGCTCACTTGTGGACAGTTCGAGGAACTGGGAGATAAGCTGCGAAACTGCTGGGAAATAGCGGCCAC
CAGAGCGCTGAGTCGAGCGGGAACCACACAGGAGCGGGAGCTGCACAAGGTGCTCGCGCACTGCGTTCGC
TACCACGACATGCTGCTCAGGATCGTTGGTGAAATAGAGGATCTTCACTGGACATCAATGCTCGTAAACT
TCGTCCTCCAGCTCATTATACTGAGCTTTTCTGCATTCGAGGCCACTGCATCAGCAGACTTGGCGAGCCC
TTTGAAAGGCACAAATCTGTTTACATACCTGATACTGGCCATATTCCAGCTGTTTCTGCTCTGTCGTTGT
GGAGACAAATTAATGGAAGCTGAGGAGGCGGTGTCGCGCGCGGCGTACGAGGCGCAGTGGTTCGAGGCGC
CTCAGAGCGCCAAGCGCAGCCTCGCCATCATCGTGATGCGCGCGCGCCTGCCGCAGCGCGTCACCGTCGG
CAAGGTCGTCGCCCTCAACCTCGTCACCTTCAGTGAGACCCTCAGCCGGGCGTTCTCATACTTCACAGTA
CTTCGGCAGATCAGAACAAGCAACTGA

>gi|1802920463|gb|MN004999.1| Ceracris nigricornis odorant receptor 30 (OR30) mRNA, complete cds
ATGGTGGCTATCGGATCCCGTGCAAAGCCGATACTTGTGCAACAAAGCAAATCCACCCGCAAATGCAAGG
ATGCGGGGGACGAGAGCGGCAGGTCCCCGTCGGAGAACGTGTTGCGGCGCAACATCCGCATCCTGCGTAT
GGCGGCAGTGTGGCGGCCGACAGGTCGGTGGCGCTCGCGCGTCTACCCGCTGTACTTCGGCAGCGTGTGC
GCCAGCATGCTGCACATCGGCGCGCTCGCCGTCCTGCGCAGCGCCACCGTCTGGGGCAACATGACCGAGG
TCACCTTCGCCCTCGTCTCCGGGCTCACCTGCTTCAACGGCGCCGTCAAGATGATCCACCACTACACCCA
CAGCGAGGCCTACTACCGGTTGGCCGACGAGCTCAACATTCTCATAGACCGGCAGCGGCCGCACTGCGAG
GGCGACGCCGAGCTGGACGAGGCCTTGCAGAGCGCCTACCGGAAGGCCAAGCGGCTCACCTGGGGCGTGC
TGCTCTACATGTTCGTGCTGGGCCAGATGTGGTGCATCGTGCCGCTCTTCATGCAGTTCCCTCCGGACGA
CCCCAGCAGTCCACTGCCCCTCGTCACCATCACCCGCGTGCACAAGGTGCACAACCACACCCTCTACTCG
CTCGCCTACCTGTCCGAGTGCCACACCGTCCTCTACTGGAACTGGTCCAGCCTCGGCATGGACGTGTTCT
TCGGGTCCATCATGATCCACGTGACGGGCCAGCTCAACATACTCAACATACGGCTGTCGCGCTTGCGCGG
TGGCGGCGCGGGAGAAGACCTGCCGCAGTACTCCAGCTTCGGTAAAGGCGGAGAGCAGCTGAAGGGGGAC
ATTCGCGATTCTGGCTCAATGTATGCTGAACTGTGCGAGTGTGTGAAAGATCACCAGGAAATACTAAGAT
ATCTGGATTTCCTAGAAAACTTGATGAATCCGGTTCCTTTGGCGCAGTTCCTTCTTTGCGTGGGTGGCAT
ATGTCTCACATTGTACCAGATAACATTCAACCCAGATGATGGTGGAGTGATCGAATGCATTCTCTTCCTA
CCTATCCCAGCTCTTCAGATATTCATCTACTGTTGGGCTGGACATGGTATAATGGAAGAAAGCGAGTACA
TCTCATTCGCGGCGTACAGCTGCCGTTGGGGAGGAGCTGACCGAAAGGTGACGGATGCTCTGCGCATCAT
GATGAGCAGGGCTCAGAGGGCGACGATGCTCACAGCCGGCAAGGTCCACCCTATCAACAGGGACACCTTC
CTCTCGCTACTGAATGCGTCATATTCGTTCTACACTCTTTTGCGCCAAATGAAAAATCTGGAAGAGGAGA
ATGAAGCATCTTCGTAA

>gi|1802920460|gb|MN004998.1| Ceracris nigricornis odorant receptor 29 (OR29) mRNA, partial cds
GTTGTCCTGATAGGGCACGCTGCATTCAGAGAAATACGGAGGTGGTGGCTCGCTAGCAGAATGGAGCCTG
CTACGTCGGCAGCGAGAGACGCAGAAGAGGCGACTAGCCTGGACTACCTGCTCTGGCCGTTGCACTGGAC
GGGCGCCATGTGTCACCCCAAGGCAGGGCCGTGGGCTTGTCGCGTCGCCTACCTGCTCAGATTCCTCGCG
GTGGCAGCCATGTCTTACGCCGACGGATGCGACGTGGTTGCAGTCTGCCAGGAAGGAATCTCGGATTTCG
ACCGTTTCACTATAACACTGAGCGTCTTCGAGACTGGCAACACATGGGTGTACCGTCGCTGCCATCTCAC
CTGGAATGAACGTAACTTCCAGAAATTCGCTCAGCAGGTGCGCGACGACTTCGGAGAGTTCATGACTCCA
GACGACATCCCTGTACTACGCACCCTTGCTGATCCTCTGCGGCGCTTCGTGACTGCCTACTTGATGATGG
GCGTGTTCAGCGTGGTGGTATGGCTGTCGTGCCCCACGAGGGGCGAGGGCCTCCCCCTGCTCATCTTCCT
GCCCTTCCAGACGGACCACTCCTTCGGCTGGTTCACCGGCTGGCTGATCTGCGCCTACATCACAGCGGAT
GCGGTGATAGTCAACTTCATGGTCGACTGTTTAAATGTTTGCCTTATGGAACAACTTCGTACGCAACAGA
TCGTCCTGAGAAAGCATATTGCTGAGTTGGGAAACGAATATGGAAGCACGGAATATTCGCTACTAAAAAA
GGATTCTGGTTTCGAATTTGGGAATAATTTTGCCAAATATCATGACAGCAGTAAACCACAGGGGGCCGAT
TACCAGAAACTACACACAAAGGCATCGTTCGAGAAAGAGGGAGCGCAAAAAAGTCAGCTGCCGACTGAAG
CTGCCAATTCTAGCGACATTCATAGCCGATTGCGTGGTATCATCCATCACCACCAAGCTATCCTCAGGAA
TGGCGAGTCACTGCAGAAATGCCTCGGCAACATGCTACTGGTTCAGAGCCTCTCCCTTGGTTCTGTCCTC
TGCATTATTCTGGTCCAGATATCCCTGAGCGCACAAGGAGCACGAGAAACTACTAAGATCTGCGGCTACC
TGTTTATAATACTGGGAGAGCTGTTACTCTACTGTTGGTTCGGAGACAAACTCACGTCGGAGAGTGACAA
TTTGACGCTGGCTATATACGACGCAGTGACGTCACTAGACGAAAGCCCGACGTCCATTAAACGATCGCTG
CTACTGCTCCTGCTGAGATCACAGAGACCGCTGTGTATCACTGCTGCTGGTTTCTTCCCTCTCTCCAAGG
AGTCCTTCGTGTCGATCTTAAACATCTCTTACTCATGCTTCACTGTTCTTCGAAATTTCAAGGAGGAATA
A

>gi|1802920458|gb|MN004997.1| Ceracris nigricornis odorant receptor 28 (OR28) mRNA, partial cds
GTGACTGAGAAGAATACCTTAAATAACGGAAGAGGCACCGCATTCTCTTGCGTTGGCGTGTCAGGACCGG
AGACAGACGACGCAGCAACAGAAGTCTCCTCTCCAGCCAGTAGAGCAGGTGCCGGCATGGAGGATCCCTC
GGGAGTGATGAAGATACTGCTGGGCCCCGGCGACAGCATACGGCGGCTGCTGGGCCTGTGGCAGTCTCCG
GGGCGGGCCGGCTGCCTGCTGAGCGGCGCGATGGCCGGCGTCACGCTGCTGTGCATCCTCTTCCTGGTGA
TGTGCGCCTCTCTCAGGCTGTGCGTGGACACGCCCACAGAGCTGGAGCAGATCACGCTCTGCTGCCTCGT
CTCCACTGTCTCCACTGGATTTTTCGTCAGGGCGACGTGGTTCATGGCGCAGGGCGGCAAGATGCGGGAG
GTGCTGCGGCTGCTGGCGGACACCAGGGCGCAGTTCTGCAGGGGCCACCACAACGAGGTGACGCGCCGCA
AGTACCACACGCTCTCACTCAACATCTCCTACAAAGCCCAGCTGGTGGTGGTGCCGGCAGTGATCGCGTG
GACGTTCTGCCCTCTGCTGTCGCACTTGTTCACGAAGACAGAGCAGGGCCAGCAGCAGGTGCAGCGACAG
CTGCCGGTGCCCGTCTGGTTGCCGGTCGACATCCACGAGACGCCCGCGTTTGAGTGCTTGTACGTCGCTC
AGGCCGTCGCCGTCCTGGTGGGCTGTGAGTCCTGCCTCAGCGTCGACATCTTCTTCGTTCATCTGATGCT
GATGGTGGCAGCCGAGGTAGAGGTTCTCAACGACAACATTGCCGCCATGAAACACATTAATATGCAAAAC
TTGGGAGCCGAGCGAGAAGAATTTATTTCTAAATATAAAAGAAATGGCAGACAATTATCACTTACTGGTG
GCCAATCGCTTAGTGAGCAGATATTCACAGAGGACGTTGCAAACGAGTGGCTTCATCAACAATTAGTGAC
GAATGTGCTTCATCATCGGGCAATCCTAAGATGTGTGTCCCTCTTACAGTCAGCAATGAATGTCTCTATA
TTCAGTATGTTATTCGTCAACATGGCAAACATATGCTCAAGCTTGTTTGTCGCCAGCGTGCTCTTTCAGA
AAGAGAGAAGTGTAGGAAAAGCGCTGAATGCCCTTTTAACGATACCTGGTCAGCTGTACGAAGTTTTCAT
TTATTGCATTTATGGACAGCTCATGACCGAGCAGAGCGAGAAGCTGATGTACTCCGCCTTCAGCTGTGGC
TGGGTCAACAGTGATGCTAATTTCAAACGCAAGCTGATCATTTTTATGATGGTGACAAGGACCCCGATCA
TGATCACCGTGGGAAAGACGTGCACACTGTCCAAGCAGATGTTAATACAGGTATTGAATGGAACGTATGG
CTTACTGAATATG

>gi|1802920456|gb|MN004996.1| Ceracris nigricornis odorant receptor 27 (OR27) mRNA, partial cds
GGAGGCAGTGGTGATCGTTATACATTAATCAAGGTTTCGAGCAACAATAAGATGAAGGATGAAGAGGGCC
GTCGCTCTGTTAGTGATTCCAGTGCCCTGACGTGGGACTACACGAAAAAGTCACTTTTGTGGCTAAACGT
CCGTCTGCTATGGGCTTTTGGTGTGTGGCCGTTATCGAGTTCCCGATTCCGTTACGTCACCAAGTTTATA
TTGTTCATACTGGCGGTGGGTAACGCCCTCGAAAACACCCTCGGTGTCTTGGGGAACCTGGGAGACATGG
AGGGAGTAACTTACGCGCTGATGAATGGCTTCACCATAGCTGCCGGTGTCGCCAAAACTTTCCACTTCCA
CCTCTTTCAAGACAGGTACTTTCTGCTCGTGCGCCGATTGGACAACCTGGTGTTGGACCAACGCGAGTAC
ATCGAGGGAGATCCAGAAATGCTGGCAGTGACGCGGCGGTGCCGCAAGACGGCGCTGCGCATAACGGTGG
CAGCGTTCACCTACCTCACTGCCCTGTGCCTCATCTGGGCTCTGTCTCCAGTCGTTGTGCATCCTGGTGA
GCGATGGCTGCCCTTCATCCGATTCCCTCTGGAGCCGGCGCCTGTCCCATTCTACTACGAGCTGTCGTAC
GCGATCCAGACCGCCTCCTCGCTACTGTACGTTCAAGTCAGCTTCGGCTTCGACTTTTTCTTTACGGTCG
TCATGATTCTCATCACGGAGCAGCTCATAATCTTGAACGCACGCCTCGCTAAATTGCATTTATATGCTGG
TGGGGTGAAATCTACTGCTACGAGGGTTTTGAGAATGGCAGCTAGGGAGGACCGAGACGAAATGTACGAA
GAACTCTGTCTTTGCGTTGATACGCACAAGGAAATTATGAGGCTGGTTTCTTTCCTGGACAGCGTGATGA
ACCCGATTGTGCTGACGCAGTTCACGCTGAGCGTCATGGCTGCGTGTCTGACTCTGTACCAACAGACGTA
CAGTCCCGACGGGAACACCGTAATGAACAGCGCCTCCTACCTGCCCACTCCCGCCGTCCAGGTGTTCGTC
TACTGCTGGGGAGCGCACAGCATCCTCGAACAGGCAGATGCTGTATCGGCGGCGGCGTACAGCTGCGCCT
GGTTCGACGGCAGCCCGCGCTTCAAGCGCGCCCTGCGGATGGTCATGTGTCGCGCGCAGAAGCCGCTGGT
GGTCACCGCGGGCAAGCTCTACCCCATCAGCAGGGCCACCTTCCTCTCGTTGGTGAATGCTTCCTATTCG
TACTTTACCCTGCTGAGCCACATCCACAACCGGTAG

>gi|1802920454|gb|MN004995.1| Ceracris nigricornis odorant receptor 26 (OR26) mRNA, partial cds
CTTCCCCAGTTGTGCTGTGGACAGCCAGTGATCGTCCTCACATCAGCTCGTGAGGCGGCGGTGTGCGGCA
TGGAGACGGCGGACCAGCTGCTGGGGCCGAGCGCGTCTGCGCTGCGGCTGCTGGGCGTGTGGCCCGGTAC
GGCGTCGACGTCCGCCGCAGTGGGGACCTGCTGGGTGGGCGGCTGCTACCTGGCGCTGGTCGCGTTCGCC
GCCTCACAGCTGCTGGCCGAGCCGTGGCGGCCGCTCGAGGAGCTGGCCATCGCAGCGCTCATCTTCGTCA
CCAGCGTATCCTTCACTTTCAAGGGCGCCATGTTCCTGAAGTACCGCCCCCGGCTGCTAAAGTTGGCGAC
ACTGCTGTGTGGGGGCGGGCTGCGGCCGGCCGTGGGGACGGAGACACGCCGCCGCTACAGGGAGCGCGGC
CGCAAGGTCTTCATCTACCTGCAGGCAATCCTAAGCGTGCCGACGCTGCTGTGGGCGCTGCAGCCGCTGC
TGGTGCCGCCTGGCGGCAGCGCCGCGACCCTCTCCGACGCGACGGCGGCTGTGCGCATGCGCAGCACGCC
GCTTCCAATGTGGCTGCCGCCAGCGCTGCAGCGGTCTCCCGCCTACGAGCTGGTGTATGGGCTGCAGGTC
GCCTCCATGCTGGTCGTGCTGCAGACCTCGGTCTTCACCGGCGTCTTCTTCCTCGTCCTCATGCTCAGCA
TCGCCGCCGAGCTGCACATCCTCAACGACAGCGTCGCCGGGATCAGCAGCCAGGTGTCGAGCTTTTCCAG
GCGACCACTCAGCTCGTTTATGATGGAAATCCACTGTGCTTCTGAAGCAGATCCCATGAATGACAGTGTA
GTCGCCAATTTTGAGAGAAGGTTATTCCTCCAACAGATGTATTGCGACTTGGCTAAAAACATTCGACATC
ATCAGTTGATTATAAAGTGTGTCAAGGAATTAGAGGCTATTATGAACCTGCCCATCTTCGTTCTTTTGTT
TCTACACATGGTAAACATCTGTGCACAGATCTTCGTCACCTCTCTTCTGTTGCAGAAGGACAATGACTCA
ACAACGATGTTCAAGGTGTTGTTTACGCTGCCAATATACCTTTATGAGACTGGGCTTTACTGCGTCTTTG
GTCAAATAATCATCGACCAGAGCGACCGCCTCTCCAACTCGGCGTACAGCGGAGCCTGGCTGCAGGGAGA
CGTTACATTCCGAAGGGCGATGCTGCTGCTGACGTCACGCGCCACGCGGCCCCTCACCCTCACTGTGGGC
AAGACCTACACGCTCTCCAGGCACACC

>gi|1802920451|gb|MN004994.1| Ceracris nigricornis odorant receptor 25 (OR25) mRNA, complete cds
ATGTATGGAGTACCAGGCAAGGGGCTGACTTCATTGCCTGGCCCGAACTCTGTGATCAACGTGAATATCG
GTGTACTTAAGGTAGCTGGCCTATGGCCTACTCGCCCATACGGCCTATTCGCCGCCTACACTGTGTGGAT
ATACTTAACGCAATGGGCCGTATTTGCTCTGGACTTCATGTCGCTATTCTACTACTGGGGCAACCTTAAT
ATGATAACAGCAGTCTTCTGTAACCTTACGTCCATAACAGCTGGAATTATCAAAATGACTCATTTCTTCG
TATACAAGCCGAAGTACTACATGCTTGTCAACAAATTAGACACAATGGTGGCTTCTCAGCAACAGATTAC
TGATCCAAACGTAAATTCGAAGTCCATTTTGGTTCAGACAAGTAAGCTGAATAAATACTCTACTTATATC
ATTGTGACGTACGGTAATCTGGTGGGGGTGCCGTGGATCATTCTGCCGTTTGTGATGGACAGTGGGGATA
CTGAGAGGACCCTTCCAGTGGTGGAGTGGTACGGCATCACGCAGGATAAGTCTCCCGTTTTCGAAATTGG
CTACGTCCTCCAGTGTCTCACCATAATGTACTGGTTTTTCGCAAGCTGGGGTCTGGACCTTTTCTTCGGT
TCACTAATGATTCATTTGGCGGGCCAGTTTAAGATTCTCAACAATCGAATTGCCAGTGTGGGGCGAAAAG
TTGACACCGGATTAGAAACCTCGTCTCCTGGAGAAACTGAAAGGAAAATGACCAAAAGAAATGAAGTCTC
TAAAAGGACAGATGTTCAACAGCAAGAATCGGCACTGTACAGCGATCTCCGCAGGTGCATCAAGGACCAT
CAGGAAATGATAAGTTTCATGACTGATTTGGAAGAGACTGTCAACTTCGTAGTTCTCGTTCAGTTCATGG
CGGGAACATTGGTCATTTGTGTGAATCTGTTCCAGGCTGCATTGAATGTCCAGGACTTTTCTTCGGTGCT
CAAAGTTTGCATGTACATGTTTGAGCTTATATTGCAACTTTTTATATACTGTTGGTGCGCTCATGACGTT
ATGGTGGAGAGTGAGCGGTTGTCCACATCGGCGTACTTCAGCGAATGGACTGCCGCACCACGACGTTTCA
CCACAGCGCTGCACATCCTCATGGCCCGCGCTCATAAGCCGCTAACCATCTCCGCCGGCCGCATATACAC
CATCAATAGGTCTACGTTTGTCTCGCTGATCAACGCTTCTTACTCCTACTACGCCATATTACGTCAGATG
AGCGATCGATGA

>gi|1802920449|gb|MN004993.1| Ceracris nigricornis odorant receptor 24 (OR24) mRNA, partial cds
CGCAACGCCAGGGCAGGCGCCGCCGCCATGGCCGCGCAGGTCCTCCTCTGGCTGGCCGGCTGCCTCTGCA
TAGGGCCGCACGCGCTGCTGCTGGACATCTCGTACCCGGTGGACGGCCTGGTGGCCGGCCGCGCCAGGCA
GGTGCTGCTGCTGCTGGACCAGGCGGCAGTGGCCTTCAACCACCTGTGCTCCGTGGCCTCCTTCTCCACC
ATGTTCGCGCACTTCGTCTACATAGCCTGCCAGCACCTGCAGCGCTCCATGGACGACCTCACCGCCGACA
ACTGCGACATCGCCGCCGTGGTGCGCCACCACCAGCAGATACTGAGATACATCAAAGGAATAGAAGATGT
GTACTGCATTATCATGTTGTGGGTTTTCCTACCGATGATGGCAGTTATGTGTCTCATCATGTTTGTCGTC
CTTAAGATGACATCAGTGGATATCGAGTTCCTTGAGATGCTGGCGTTCTTTCTCATTTACTTCATCACCA
ACGGAGTCATTTCCATATGTGGCAGTATGTTGACTTCCAAGGCGGAGCGCGTGGTGCTGGCGGCGTACAG
CAGCGGGTGGCCGGAGCGCGGGCGCGGCTTCAGCGGCGCGGTGCGCGTCGTCATGGTGCGCTTCCTGCAG
CCCGCGCAGCTCACCGTCGCCAAGTTCGTGCCGCTCTCCATCAACACCTTCTCCAAGCTGCTGCAGGAGT
CGTTCTCGTACTTGATGGTGATGCTGAGCCTCGTCAACGAGAAGGACAGCGAGGCTCATCCGGCGGTCGT
CCCGACGGATGTCTCGAACCACAGCGCTCACTACTAG

>gi|1802920447|gb|MN004992.1| Ceracris nigricornis odorant receptor 23 (OR23) mRNA, partial cds
ATGAGTTGGGGATCGGAAGAGGTGGAACAGCTGACATGGAAGTACAGTGCGAAGTCTGTGCTGAAATGCA
ATATTCGGATACTCCACCTGGTTGGCCTGTGGCCACTGACGGAGTCGCTACTGTTTCGGTCATCCACAGC
CATCATCGTGATGCTGTGTGTGGCCCACATCGCAGAGGCAGCTGTCAACCTGTGCACCCTACACGGCGAC
CTGCAGGACTTCACCCTGGCGCTGTCCAACGTGTCAGTTGTCTGCGTGGGCGTGCTCAAGCTCACCTTCT
TCCTGCGCCACGAGCGGAGCTACTGTCGACTAGTGAGGTCACTAGACTCTCTGGTGGACAGCCAGAGGGA
GTACGTGCAGGGCCAACCAGCACTGGAGGCTCGCTTCAAGGCCACCCAGAAGCGCACCGTGCGCGTCACC
ATCGGCTTTCTGGTGTACGCCATCTCTCAGCTGGTCGCCTGGTCGTTCGCTCCTATGATCGCTGCCCCGG
GCACCAGGAGGCTACCCTTCCAGCAGCTTCCTCTGACGGACGCGACCGCCTTCCTCGTTTACGAGCTGTC
TTACGCCATGCAGGTCGTTTCCATAATATTCATAGCCTTGATCAACTGTCAGATGGATTGCTTCTTCATG
GCGACTATGTTGCACACCGCTGCGCAGCTCAGAATTTTGTCTGCCCGCATCAAGAGTCTGAAGCTGCAGA
ACGAAGACGTTCCGGCGATATTTAGCTCTGGTGGAGAAGAGGGAACCCAGACGTCTGCCATGCAGGACAG
TACTTACAACAATCTATGTCTCTGCATCAAGACGCATCAGCAACTCGTAAGGTTCGTCCGTCACCTGGAT
CGTGTAATGAGTCCTATCGCTATGATGCAGTTGGGGCTTGGGGTTTTCAATGGCTGCATGCTGATATTTC
CAGCGGCATATAGCGCAGAGAGCGACGCCCTGGTGAAGTGCCTGGCGGCCGCGCCCACCATCAGCACGCA
GCTGCTGCTCTACTGTATGGGAGCTCACGATATACGGGAACAGGGTGAGCTGATGTCCCTGGCTGCATAC
AGCTGTGGGTGGCCAGACCTCAACGTCAGTTTCCGTAAAGCGCTGCTGGTGGTCATGGCGAGGGCTGAGA
AGCCGCTCAGGCTGACTGCGGGCGGCATCTACCCCATTCAGAGGGCCACCTTCCTCTCGTTG

>gi|1802920445|gb|MN004991.1| Ceracris nigricornis odorant receptor 22 (OR22) mRNA, partial cds
GTTCCGTTAGCTCTTTGGGCGGCTAATTTTGTGAAGGCAATCTGTCTAGTTCTTCAACAAGACACCCTCC
AAGAGCTGGTGACACTGCTGGCAGAAGCCAAAAAGAAAAATGTCATCGATGTGCAGCACAACGAAGAAAT
TCGCAGCCAGTACGGACGGACGTCCGTCAGACTGTACCGATACTTGCAGGTGATGATCGTGGTGTCGTCG
ATCGCGTGGCTCTTCGTGACGGTGCTGATCCGCGTGATTACAGCCGGGTCCACCAACATCGAGTGGCCGA
CACCCATCCCCATCTGGCTGCCGCTCGACATGCAGCTCTCCCCGACCTACGAACTCATCTACCTGGCCCA
AGTGTGGTGCGCCGTGATAACCGCAGGGACCATGCTGGGGGTGGACACGCTCTTCTTCCACCTGACACTG
ATGATCGTCGCCGAGCTGCAGGTTCTGAACGACAACGTCTCGGTGGTGGGGAGGAAGACGTCCCGTGACA
AGGAGGAGATCGTTTTCAGAATTAGTGGCGCCGGAGAGCGACGGAAAGACCGTCCTGACTGCGTTACCAG
CAGACTGGATGACGGCGGAGTTTCTCTAGCGAACTCCCGAGAGACAGTCACCGCAGAGGAGAACTATTTG
GACTTGATTGAAATTATACAACACCATCAAATTATTATCAAAATGGTCAGCTTGCTGCAGACAATTATGG
ACTACTCAGTATCGGTACTGCTTCTCACCAACGTGTTGGATATGTGCTTCTTAATATTCACCATGTCCGA
GCTGCTACACCATGAGAAGGGATTGCATGCAGTGCTGCAGACCATACTTTCACTCCCTTGTCTTTTGTGC
GAATCTGGAGCCTTCTGCATGTTTGGCCAGATGATAATTGATCAGAGCGAGAACCTGGTGCAGGCGGCCT
TCAGCTGCGAGTGGCTGGCCGCGGGCATCCGCTTCAGGAAGCCGCTGTACACGTTCATGCTGATGGCGAC
GCACCCCCTACAGATCAAGCTGGGCGGCGCCACCAAGTTGTCCAGGTCGACGTTCCTGCAGGCCCTGCAC
GGTTCGTACTCTCTTATTAATTTGCTGTATCATTCCCGCCGTCCTGGTGGATAA

>gi|1802920443|gb|MN004990.1| Ceracris nigricornis odorant receptor 21 (OR21) mRNA, partial cds
GTGCAGCGTCCAGCGGGCCGGCATGCGCGTCTCCACAGTGCACAAAGAGGCGGCCATAGCGTCGGAGGCG
GGTCGCGACCTGATGGGCCCCGGCGAGGCGGTGCTGCGGCTGCTGAAGGTGTGGCCGCCCCCGGGGCCGG
AGGCGCGGGGGCGGCTGCGGGGGCTGCCGTTCCCTCTGCTGGCGCTGCAGGCGGGCATGCTGGGCGTGCT
GGCCAGCACCGCCGCCCACATACACCAGGGGGGCGCCACGGAGGGCGGCGGCCAGGAGCACCACGTCACC
GTCTCCATCTTCATCGCCGGCACCATCATCGGCATGATGGTCAAGATCTGGTCGTTCATGGGGCAGCGCG
GACGCATGCAGCTGCTGCTGTCGCTGCTGCTGGAGATGCGCCGGCGCTACCAGCGCGACGACACGGGGGC
GCGGCCGCGGGCCCACGCGCAGGGGGTCACGCTCTTCTACATCCTGCAGGGGAACGCGGTGGCGGCGGCG
GTGGCGTGGTCTGCGCAGCCGCTGCTGTCTGGCGGCGGGCGCCGGCTGCCGCTGCCCGCGTGGTTGCCGT
TCGACGCGACCGTGTCGCCCTACTACGAGGCGGTGTACGCCGGCCAGTCGCTGAGCCTGCTGCTGGTGCC
GCAGATCTCGCTGTGCCTCAACATCTGCTACTTCGCGCTCATGCTGCACCTCGCCGCAGAGCTCGCCGTC
CTCTGCGACAACGTGGCCGCCGTCGGCTGGCGGCGCCCCTCCAAGGAGACGGACCACCACGCACTGGACC
GAGAGTTCGCCGCCCAGTCGGAGAACCGCCTGCTCGAGGACAACGTCCGCCATCACCAGCTCATCATACG
GGCAGTCAGCGAGCTGCAGCAGATAATGAGCACCTCAGTCTACATCCACCTGTTCGTCAACATGATCAAC
GTCTGCTCACACATCTTCGTTATTTCTGTGGTGCTGCTGGAGACTGGCGACATGGCCGTGGTGGTGTCCA
CCGCGTCCAGCCTGGCCGTCTTCCTCAGCGGCATCGCCCTCTACTGCATCATCGGACACACCATCATTGA

>gi|1802920441|gb|MN004989.1| Ceracris nigricornis odorant receptor 20 (OR20) mRNA, partial cds
CCATTTCCTACCGACATGGACCATGGACAGGAAGAGGACTTGGGAAAGATTCTGTCCTGGAGTGAGAGTG
GTCGATCCATACTGAAGCTCAACATTCGCCACCTGTGCCTATTCGGCCTCTGGCCACTGTACGAGTTCCG
GCTGTACCACCTGTACACAGTCTACGGTTACATTCTGGGCCTCTGGAACTTAACAGAGTGCTTGCTGACC
ATCTACTTTTCGTGGGGGGACATGGACGAAATCACACTAGTGATGTTGTCATCCGTCTCCAACTTGAACG
GCTTTATCCAGATGATGTTCTTCGTGTACGACAGGCGGCTCTATAATGCGCTGGCTCGCCGCGTCGCTGC
GCTGCTGTCGGTCCAGAGCGACGTCTGCAGCAGGGAGACTGCTCTGGCGGTCATCTTGCGCAGATCCCAG
AAGCGTGCCTTCCGCCTCACACTTGCGTTGCTGCTCTTCATGCTCTTTCAGTGCTTCGTGTGGTTCCCCA
TGCCCAAGTTCGTACACCCAGAACTGAAACTACTGCCTTTCGCCCAACACGCCTGGGACAACAACACCAA
CTACTACGGCCTCTCGTACTTCGCCCAGTGTGCGGGGGGTTTGTGGATGACGCAGATGAGCTTCGGCATT
GACTGTCTGCTAGCTTCGATCATGATCCTGCTAGCTGGGCAACTGGATATTCTCGCAAAGCGTATTGTGG
CTCTGAAGAATGGGGTCTGCAAGGAAATAGTCGAATATTCTGATAAGGGGCCAGCGACGAGATTCGTCGA
TAAAATGTACGATGATTTGTGTCTTTGTGTCGAAAGTCATCAACAAATTCTAAGTTTCGTACCACATCTG
CAGAAGACAATGAATCCAGTCGCCATGACGACGTTCGGCTGCAGCGTTCTTATCATTTGTCTAGGATTGT
TTCAGTCAACATTCAGTGAAGACTTCAGTGTCGTGTTTAAGTGTGCATCCTTCATTCCGATTCCGTGCTC
TCGTTTGTTTCTCTACTGTTGGGCAGCCCACAATGTCACAGAGCAGGCGGCGGCGGTGTCAGCAGCCGCG
TACGGTTGCTCTTGGGTGGAGGCGAGCGAGCGTTTC

>gi|1802920438|gb|MN004988.1| Ceracris nigricornis odorant receptor 19 (OR19) mRNA, partial cds
GAGGCGAGCGAGCGTTTCAAGCGCACCATGAGGATCATCATCAGCCGCGCACAGAAGCCGCTGGTGCTCA
CCGCTGGACACCTCTACCCCATAGACAGGGAAGCTTTTCTCACACTTGTAAATGCATCTTATTCATATTA
TGCACTTTTGAGTCAAATGAAGAATCGCCAGAAACTGAACTAA

>gi|1802920436|gb|MN004987.1| Ceracris nigricornis odorant receptor 18 (OR18) mRNA, partial cds
ATGGAAAGGTATCAGCAAAAAGAGATGGTAAAGACACTATCTTGGAGAGAGAGCGGAAAATCAGTCCTGC
ACTTAAACATTCGTCACCTGTGGTTTTTTGGAGTGTGGACATTGGGTCAATGTCCAGGGTTCAAAGTGTA
CACCAGCTTCGCAATTGCAATGGGCGTCTGGAGCGTTGCGGAGTGTCTACTGGCTGTTTACTTCACTTGG
GGGCAACTTGGAGAAACCACCCTGGTGTTGATATTCACTTCGACGTGCGGTTGCGGCATCGTCAAGACGC
TTTTCTTCGTGCGTGACGAGCAAAGATACAGACGGATGGTGCAACAAGTTGCTAATCTCTTGGCGCTGCA
GAACGAAGCCATCTGCAAGGACCCTGCGCTGGTGGCCATCTTGCAGGACTCACGCAGACGTGTATTCCGC
CTTACTCTGGGCATGCTGCTCTTCATGTTC

>gi|1802920434|gb|MN004986.1| Ceracris nigricornis odorant receptor 17 (OR17) mRNA, partial cds
TACTATGAACTCTCGTACACTCTGCAGTGCGTGTCTGGTCTCTACATGAGCCAGATCAGCTTCGGTCTGG
ACTGTCTCTTTGCGTCCATCATGATACTCGTAGCTGCTCAACTGAAGATCCTCAGTGGACGCCTTTTTAA
GCTGAACGAGGAAGTGGTACCCGCCGAGGGAAGCGGAAGTGTTCTTCGGAGGGATCAGATGGCTATGGAT
AAAGATCATGATAAGATGTACGAAAGATTGTGCTTTTGCATCGACAGCCACCAAAAGATTCTGAGGTTCG
TCACGCACCTACAAGACACCATGAGCCCTGTAGCAATGACGCAGTTTGCCAGCAGTGTCGTCATCGCATG
CATGGCGCTATTTCAAGCGACTTACGGAGAGGACATGAGTGCGGCGCTTAAGTGCGCCTCCTACCTCCCC
ATTCCAGGGGGTCAGGTCTACCTCTACTGCTGGGCAGCGCACAGCGTGACCGAAAGTGGAGAGTCGGTGT
CCACGGCGGCATACAGCTGTTCTTGGGTGGAGGGAAACGCAAGATTCAAGCACGCCCTGAGGACACTCAT
CGTCCGCGCGCAGAAACCGCTGGTGCTCACCGCCGGACACCTCTACCCCATCGACAGGGGTGCCTTCCTC
TCGCTGGTGAATGCATCTTACTCCTATTACGCCTTGCTGGGACAAATGAACAAACGCTCAATGAAGGACT
CGGTGCAGAAAAATTAA

>gi|1802920432|gb|MN004985.1| Ceracris nigricornis odorant receptor 16 (OR16) mRNA, partial cds
ATGGGCTGGGATTCGAGGGAAGACCAGCCGCTGACGTGGCAGTACACGGGCGACTCCGTTCTCAAATACG
ACGTACGCATTCTGCACATCATCGGAGTGTGGCCCCTGCGAGGTTCGAAGCTGTACCGATGTCTGGTGAC
CGTCATCATCACTCTCTGTTTGGGGCACTTCGTCGAGGCCGTGATCAACCTGTACACGCTGCACGGAGAC
CTGGAGGACTTCACTCTGGCCCTGTCTAACGTGTCGGTTGTGATCGTGGGCATCCTCAAGGTGAGCTTCT
TCCTGCGCCACGAGCGCGGCTACTGCCGTCTGGTGCGCTGGCTGGACGCGCTGGTAGCCAGCCAGAGGGT
GTACACTCGAGGACGGCCACAGCTGGAGCATGTCTTCACTGGAGCCCAGAGCCTGGCTACGCGCATCACC
AGAGGGTTCTGCATGTACAACGCGTCCGTGGTGCTCGCCTGGGTTCTGGCGCCGATCGCTGCGCCACCGG
AAGCCAAGAGGTTGCCCTTCCAGCAGCTGCCCTTCGCGGAGGGCAGCCCCTTCTCCCTCTACGCGCTGTC
CTACGCCATGCAGGGCGTCTCCATGCTCTTGATCGCCCTGATCAGCGTGCAGCTGGACTGCTTCTTCACC
GCTGCCATGATCCACGCCGCCTCTCAGCTCAAGATACTCTCCTCCCGCATATCTGACCTGCAGCTGGGAA
ACGGCGACCTGCGACTTCAGGACGACGCTTCGCTTGATAGCATGTACGAGGAGCTGCGTTTGTGTATACA
CACTCACCAGGAAATCACACGATTTGTCGAGCACCTGGAGAACGTCATGAATCCTATCGCGATGATGCAG
CTCGCTGTTGGAGTGTTCAATGGTTGCATGCTGATATTTCCGGCGACATATAGCGCAGAGAACGACGCCC
TGGTGAAGTGCCTGGCCGCCGCCCCCACCATAAGCGCGCAGCTTCTGCTCTACTGCCTGGGGGCGCACAG
CGTGCGGGAGCAGGGCGAGGCGGTGCCGCTGGCGGCGTACAGCTGCGGCTGGGCGGACGCCAGCGCCGGC
TTCCGGCGGTCTCTGCTGGTGGTGATGGCCAGGGCCCAGAAGCCGCTCACGCTCACCGCC

>gi|1802920430|gb|MN004984.1| Ceracris nigricornis odorant receptor 15 (OR15) mRNA, partial cds
GGGGCGGCGGTGGGCGGCGCCGGCCAGCAAAAGGCTCCCAGCGGACAGTGCTCTGAGCCGGAGCTGTACC
GCGAGCTCGTGGCATGCATAAGGCACCACCAGAACATCATAGCGTACGTCGACGTGTTGCAACAGGTGCT
GAGTCCCGTGGCGCTAGCGCAGTTCATGTGCAGTATGGTCATCATCTGCCTGTCCGGCTTTGGCATAGCG
ATTTCTAACGACTTCGGCACCCTCTTTCGGTACTCCGTGTACTTCACTGGAGCAGCCATTCAACTTCTCT
TGTTTTGCTGGTATGGGGAGGTGCTGATCACAAAGAGCGAGCGCGTGAGCGAGGCTGCCATGGGCTGCGG
CTGGACGGAGGCGCGCGGCCGCCGCTTCACGAGCTCCGCGCTGCTCATGATGATACGCGCGCAGCGGCCG
CTGGCGCTCACTGGCAGCAAGTTCTACGTCGTCTCGCTCAAGACGTTCGTGCAGCTGCTGAACGCCTCCT
ACTCCTTCTTCGCGGTACTCCGGCAGCTGAACGAATCAGGTCACCGTGAAGATGATGGCGTTCTTGATTC
GCTATGA

>gi|1802920428|gb|MN004983.1| Ceracris nigricornis odorant receptor 14 (OR14) mRNA, partial cds
ATGGTGGTTCTGGAAGCCTCCGACAGGCAGACACTTGGAGAATCAGGAGAACCTTGGGATGTCTTACGTC
GAAATGTGAAGGTCCTGCGATTCGGTGGCGTGTGGCGGCCGGCTTCCCGGAGCGGTTGGCGGCCCTGCCT
GTTCCCGCTGTACTTCGCCTCGGTGTGCGGCAGCCTGCTCAACATCATAACGCTGGACATGGTCAGGAGC
TGGCTGCTGTGGGGGGACATGACGGCGGTCACCTTCGCGCTCGTGTCCGCCATGACGAATCTGAACGGCG
TCGTCAAGATGGTGCACTGCTTCAGACACCACGACACGTACAGCCGGCTGGTGAGCGACCTCAACGGCCT
GGTGGCGCTGCAGCGGCGCTACTGTGAGAGGAACGGCGCGCTCAAGGCCGCCTTCCAGAGGGCTTCCCGG
CGCGCCGCGCGGCTCACCGTCGGCTGCCTCGCCTACATGAACGTGCTGGGCCAGATGTGGTGCGTGGTGC
CGCTGCTGTCGGCCGAGCCCCCGGACGCCCGCGAGAGCGCGCTGCCGCTCGTCTCCCTGCCCGGGCTGCG
CAGCGACAACCGCGCCTGCTACTCTCTCGCGTACCTCGTCGAGAGCCACGCCGTCTTCTACTGGAACTTC
GCCAGCCTCGGCATGGACATGTTCTTCGCCTCGGCCATGATCCACGTGACTGGCCAGCTCAACATACTCA
ACATTCGACTGGCGCAGCTGAGGCGGGAGGGGTCAACAGAAGACCAGCTTCAGCCATCCAGATCCACCCT
CAACGGGAACAACCAACAACAGGAGCGGCTCGCCGGTGATTCTGCTACAATGTACGGCGAGCTGTGCGAG
TGCGTGAAACACCATCAAGCAATACTAAGGTACTTGGAGTTCTTGGAGAGCGTAATGAGCCCCGTGGCGC
TGACACAGTTCCTGTGCAGCGTCGTAGCAGTGTGTGTCACGCTGTACCAGATAACATTTAATCCAGAAGG
CAGTGGGGTGATTAAATGCGCCATGTTCCTTCCAATCCCGGCTCTACAGATGTTCGTCTATTGCTGGTGT
GGACATGATATAATGGAAGCAGGCCTGTCGGTGTCGCTGGCGGCGTACAGCTGCGCGTGGGTGGGCGTGG
GCCAGCGGGTGACGAGCGCGCTGCGGGTCGTCATGTGCAGGGCGCAGCGGCCGCTGCAGCTCACC

>gi|1802920425|gb|MN004982.1| Ceracris nigricornis odorant receptor 13 (OR13) mRNA, complete cds
ATGTGGAACGGGCTGGATCCAGCCGGTGGTCGGCTCAAGGGCTGGGTCGTCTGGGCCATGGTGGCGTTCA
TAACAGTCACAGGAGCGGGGAAGCTGTGCTTCGACACACCGGCGCAGCTGGCTGACGTCGCCGACTATGG
CTACTTTGTGTGCCACTTGTCTGCCGTTACAATGAAGGTTGCTTTCTTCATTCTGCAGAGGGGCACTATT
CAAGAACTTGTGATGCAGCTGGCGTACACCAGGAAGACATACGGAAGAACAGAGGCCAACCATCGCGTCC
GCGACATGTATCGCCGACGCGCCACTAAAGTGTACTTCATTCTGCAGGTATTAGTGCTGGCAATAGTTAG
TTTGTGGGTCAGCGCACCGCTGCTACAGGACATTAGGGGGCCACATCCAATCTGGTTTCCTGCACATTCA
CCAGCATTCGAGATAGTATTTATGGTACAGATGGTGTCTGGCACTACAGCAACTGAGCTGGCCATACTGC
TCGACACCTCCTACTACAAGCTGATGCTGATGGTGACGGCCGAGCTGCAGGTCCTCAACGACAACATGGC
AGTGCTGGGAAGGGCGGACGAATCTGACTACCTTAAAGGCATTTCTGCCGCTGACGTGCCTAGAAAGGAG
AGAGATGTTGCTATTCCACCGACTAAACAAACTCCTGTTCCAGCCACTGAGGATAACGATCTTACAAGAC
GGCTACTGTACTTACAGTTGGTGGAAAACCTACGTCATCATCAGGCCATTATAAAGTGTTTCGACCTACT
GCAGTCGATGTTAACGTACTCTGTTACCATTATTCTGGCCAGCAACGTATTTACTGTGTGCTTTTCTATC
TTCATTGCTTCTGTGGTGTTCCAGAGTGATGGAGGTCTGAAAAGAATTAAAACATTATCCGGGATTCCTA
GCGTATTAGGCGAGACTGGAATGTTGTGCATATTTGGCCAAATGATTGTAAATCAGAGCGAGAGGCTGCG
TGTGTCCGCCTACAGCTGCGGTTGGCCTGACGCCGACGCCCGCCTCAAACGAGCGCTCCTCATATTCACA
ATGAGGACATCGCAGCCGCTACAGATCACAGTGGGGAAGTTAATCAAACTGACCAGCGAGACGTTTTTGC
AGATTCTGAATAGTTCGTACACCCTCATCAATCTGCTGTATCAGTTCCAAGGACCAAAAGATTGA

>gi|1802920423|gb|MN004981.1| Ceracris nigricornis odorant receptor 12 (OR12) mRNA, partial cds
CAGCTCTCCTTCACCGCCTACACCACCCTCACCACCTTTGGGCTCGTCGCCAAGCTGGTGTCGTTCTCGC
TGGACGGCGCGCGCCTCACGCAGCTGCTGCAGCTGCTGCTGGAGTGTCGAGGTCGCTTCCCTGACATCGG
TGGACGCCGCGGCCAGCACCACCTCATGGCTACCAGGCTGCACCGCTTCCTGCAGGTGTCGTACCGGGTG
AACTCGGTGATGTGGATGTTCGCGCCCATCGTGAGCGCCGTGATCGCGGCGCGGTCCCGCGGCGACGCCC
CCGTGAAGAGGACGTACGTGCTGCCGCTGTGGCTGCCGTTCGACACGCAGTCCTCCCCCACGTATGAGGC
GGTCTACGTGGTCCAACTGGCCACGGGCTGGACGCTGTCCGAGACCACGGTCCTCCTCGACGGCGCGTTG
CTCGCCCTCATACTACACGCCGCCGGGGAGCTGACCGTCCTCAACGACAGCCTCTGCTCCAACGCCATGA
ACGACGACCCTGAGGTCCCGGCGCTTGCTGCCGACCCAGGAACGCCTCTACGCTACCCTAAAGACGATAC
TGCAACCTCCAGAGACCTTAAGCAGGATCACATGTTCCGTCAACTGGTTAACAACATACAACATCATCAA
ATTATCATTACTTACACGGACCTGCTGCAGAAGGTGTTGAGTCGCGCCATATCCGTCTTGCTGGCGTGCA
ACACGGTCAGCATCTGCTTCCACATCATTGCGACAGTGGCACTGCTGCAGGAAGACATTGAACTAGTCGG
CATGACCAAGATGGTGGTCGGGTCGACACTCTACGCTTACCAGACGGCGATCTTGTGTCTACTGGGGCAG
AGGATCACAACACAGAGCGAGCGGCTGTCGGCGTCCGCCTACAGCAGCGTGTGGTGGGAGGGCGACAGCC
GCTACCGGAAGCTGCTGCTCGTGTTCTGCGAGCGCTCCTCCCGGGCGCTGTCCATCAGGGTGTGCGGCCT
CTACTCGCTCTCCAAGGAGACACTACTGCAGGTGCTGAAAGCTGCCTATTCTCTGTTCAATTTCATGTAC
CAGGCAGTCGAGACAAGTAATCATTAA

>gi|1802920421|gb|MN004980.1| Ceracris nigricornis odorant receptor 11 (OR11) mRNA, partial cds
GTGGGCCACGACTTCGCCGAGTTCGTGACGTGGGACGACCTGCGGCTGCTGCGCTCGCAGAGCCGCGCGG
TGCGCCGCTTCTCGACGGCCTGCATCTGGGGCAGCGTCGCCGCGTGCGCCTACTTCCTGGTCTCCCCCGC
CTGCCCGGAGGGCCTGCCCTACGTGCTCGTCCTGCCCTTCGACGCCTTCCACCCGCTGGGCTTCGCCATC
GCCTGGCTCTTCTGCACCGTCACCTGCCTGCACACCGTGGTCATGACCATGACGCTGGACGTCCTCAACA
TCAGCCTCATTGCGCAGCTCCGCATGCAACTCACTCTGCTCAACAGTAAAATTCTCAATCTCGCGAAAGG
GGCGCCCGGGGGAACCTTAGACACTTCAGATACGGATACGTGCCGCGAAATCCATTCCGGACTGGAGAAG
TGCATCCGACACCATCAAGCAATTATCAAGAATGCAGAATTATTGGAGGCGACCCTAGGACCGATGTTGC
TGGGACAGAGCATATCCATCGGCGCCTCCACTTGCTTCCAGATGTTCCAACTAGCCACGACGGCAAATGG
CAAACAGGTTGGGAAGTCTGCCTGCTACCTGTATGCAATGTTTGCAGAGCTTTTTGTTTACTGCTGGTTT
GGTGACGCCCTTATCACAGAAAGCGAGAACGTGGCCTTGGCGGCGTACGACGCGGTCACGCAGCTACAGG
GCTGCCCCACGTCCATCAAGCGGTCGATGCTGCTGCTGATGCACCGCGCGCAGCGACCACTGCGGATCAC
CGCCCGCGGCTTCTTCCCCCTCTGCAGGGAGTCCTTTGTCTCGGTCGTCAATGTGTCTTACTCATTCTTC
GCCATTCTACGAAATTTCAGGAAAGAAGAGTAG

>gi|1802920419|gb|MN004979.1| Ceracris nigricornis odorant receptor 10 (OR10) mRNA, partial cds
TTTTTCGAAAAGCGTTTCGCTCGAGTCTTTGAATTGGCTGAGGTCCATGTGACAGAAGAATACCTTCAAC
AACGCAAGAGGCGTGCAATCTCCCTCTCATCGGCGTGTCAGGGCCGCGGACAGCCGACGCAGCAGCAGAA
GCGGAAGTCTGCTCGCAGCCTCAGAGGAGCCACGATGGAGCATCCCTCGGCGGACAGCGGCTCCATGGTG
GTGCCCGGGGCGACCATACGCCGGCTGATGGGGCTGTGGCGGCCGCCAGACGGGGCCTCTGGCGTCCCCA
GCCGCCTGCTGGCAGCCATGACGCTCACCTCCATCATGGTGCTCGCCACCGGCGTCACCCTCAAGCTGTG
CGGCGACCCTCCGAAGGAACTGGAGCAGATGACGCTCTGCCTCCTCGTCGGCTCTATCTGTGTCGCATTC
TTCTGCAAGGCGACGATGTTCCTAGCACAGGCTGATACGCTGCGGCAGGCGGTGCGACTAATGGAAGACA
TGAGGGCACACTTCTGCAGCGGAGGGCACCACAATAAGCTGACACGGCGTCGCTACGTGAAGCTCTCCTA
CAACGTCTACTACTACTATCAGACGATGGGAGTGGCGGCGGTGCTGGGCTGGGCCATCGTGCCGCTGGTG
AAGACAGATCAGGACCACCTGGCGACGCGCCGGATGCTCCCGATGCCCATCTGGAGCCCAGTCGACATCT
ACACGTCGCCGACATACGAGTTCTTCTTCATCTTCCAAAATGTCGCCTCCCTGGTTACATCTCAGTCTTG
CCTCACCATTGACATCTTCTTTGTTCATATGATGTTGATGGTGGCAGCCGAGTTGGATGTTCTGAACTAT
AACCTGTCTGCCATGGAACATTATAGCTGGCAAACGACGATATCCGATGGAGATATTTCGAGTCTTAAAA
GAAACGATATACGATCGCAACTACTCGACGGTGGACATTCCATTGACGAACAGCCACTAAAAGAGGACGC
TGCACGCAAGGGGCTTCATCAGCAGTTGGTGAAGAACGTGCTTCACCATCAGGCTATCCTGAGATCGGTC
TCCCTCTTGCAGTCAGGAATGAATGTGCCTATATTCGTTCTCTTATTCCTCAACACGGCAAACCTATGCT
CCAGCTTGTTTGCCGCCGCCGTACTGTTGCAGAGAGATGGAAATGCAGCAAAAGCGGTGAATGCGCTTTT
CTGCGTACCTGCAATCGTGTACCAAACTACAATGTATTGCATTTATGCACACAACATGACCGACCAGAGC
GAGAGGCTGATGTCCTCTGCCTACAGCTGCAGTTGGACAAACAGTGACGCTCGTTTCAAACGCAGCCTGC
TAATCTTCATGATGGCGACTGTACGTCCGATCGAGATCACGGTGGGCAAGATGTGCACACTGTCCAAGGA
GATGCTGGTCCAGGTTTTGAATGGGTCGTACGCCTTACTGAATTTGCTCTACCACTTTCATTGA

>gi|1802920417|gb|MN004978.1| Ceracris nigricornis odorant receptor 9 (OR9) mRNA, partial cds
ATGGCGCCTGCAGACACGGAGATGCAGACGCTGCTGGGCTCCGGAGCGTCCATCCGGAGCCTGATGGGTC
TGTGGCGGCCAGAGGAGAGGCGGGGACGCGTGCGGTCGGCCGTGTCCGCAGCGGTGTCGCTCGGCTCGCT
GGCGTGGGTACCCACCTTCACGGGCCTCAAGATCATCATCGACCCTCCGCCGGAGCTCGAGGAGATCGCA
ATGTGCTACCTGCTGTTTTTTGCATGTATTGGGTTTTTCTCCAAGGCGGCGTTCTTCATCTACAAAGGCG
GCACTATCAGGCAGCTGCTACTCCTGCTGTCAGAGACCAGAAGACTCTACCGTAATGGCGAAAGCAATGA
CGCCATACGGCGCTCTTATGAAAAGCAGTCACGCCGGTTGTATCTCTCCATGCAGGGAGCGATCTGGATA
GCATTTATCTTTTGGGTCTCCACCCCGGTACTTGTCCGTGCTTTCCTCACTTCCGACGATGGTTCACCTG
AATCATATCGCCTGTTCCCTGGGCCAATCTGGTTTCCAGGTAACATTTATATTTCACCGACGTATGAAAT
ACTCTACGGTGTTCAATCTTTCGGCATGCTGGTATCCTCTCAGTCCACGGTTTGCATAGACAGTTTCTTC
TTCCACTTGATGATGATGATAGCTGCTGAACTAGAAGTTCTGAATGAAAACATCGCTCGGCTGGAGAAAA
TAAAGCTGAAAACTAAACAATACGAAGATCAAGAGTGGAGAGTTAATGTTAAAGAAAATACTGACGATCT
GACTCTTCTAAATAATGGCAATTTTACAAGAAAGGCTTTGTCTGAAGAAGTGTCAGATGAAAAGATGTGT
GCGGAACTGGTGAATAATATTCAACACCACCAGGCAGTCCTCAGATCAGTCCTCCTATTGCAGGACATAA
TGGATGTGTCAATATTTATTCTCCTTTTCGTCAATATGGTGGCTCTGTGTTCCTGCATATTCGTTAGTGC
TGTGATGTTGCAGAGAGACGGGAATGTTACAAAGGCACTGAAGCCACTGTCGACGATACCAACTGTCTTG
TTTGAAACGGGCATGTATTGTATCTTCGGTCAGATCCTAAGTGATCAGAGTGAAAAGTTAACCGTATCCA
TCAGCTGTGGATGGGTCGACTGCAACGATCGATTCAAACGTGATTTCTTGTTGCTCCTCATCTCTGCCGG
GAAGCCCCTGGAAATCACCGTGGGCAAGATGAGCAAGTTGTCTAAGCAGATGTTAGTGCAGGTGCTG

>gi|1802920414|gb|MN004977.1| Ceracris nigricornis odorant receptor 8 (OR8) mRNA, partial cds
CTGCTGGCAGCGCAGTTGGAGATCGTCGCGGGGCGCGTCGAGCGGCTCAGAGCGGGAGCGAGCACTCCGC
TCAAGGAGAAGGACGGGGACTGCAAGAAGTGCACGGCGGCGAAACACGCGGATAGGATGTACGGCGACAT
GCGCCTATGCATCGAGAGCCATCAAAAAATCCTCAGCTTCGTCGCGCATCTGCAGGACACCATGAGTCCC
ATCGCGATGACGCAGTTTGCCTTCAGTGTGCTAGTCATATGTTTCGGATTATTTCAGGCAACATATAGTG
AGGATCTCAGCGCAGTGCTGAAATGTGCATCTTTCCTCCCCATTCCATGCGGGCAAGTTTATCTCTATTG
CTGGGCAGCTAACAACGTAACCATACAGGCGGAAGCGGTGACGATGGCGGCATACAGCTGCTCGTGGGTG
GAGGCGAGTGGGCGTTTCAAACGCGCCTTGAGGATACTCATCAGCCGCGCCCAGAAACCACTGGTCCTCA
CCGCTGGACACCTCTATCCCATCGACAGAGAAGCATTTCTTTCGCTGGTGAACGCGTCCTATTCATACTA
CGCATTGCTCAGTCAAATGAACAATCGCTAG

>gi|1802920412|gb|MN004976.1| Ceracris nigricornis odorant receptor 7 (OR7) mRNA, partial cds
ATGGCAGCGTCCCGTCCAGTACCGGCGGCGGCGGCGGCGGACTCCAGCGACCTGGACTACCTGCTCAGCT
TCCTGCACTGGACGGCCGTCATGCGGCACCCGCGCGGCAGTGCCACCTCGCCGTTCTGGTTTCGCCTGTA
CACCCTCGCCATGTTCACCCTAGACCTGTCCTTCGTCTGCTCCACTTTCACCGTGCTGTTCCGCGAAGGC
ACAGAAGACCTGGACGTCTTCACGCTGACGCTCAGCGTCGCAGACACCAACGGCACCTGGCTCTTCCGCA
TGGCACACACTGTTGCGTGCGAGGGTGCCTTCCATACGCTCAGTCACCAGGTGGGCCACGACTTCGCCGA
G

>gi|1802920410|gb|MN004975.1| Ceracris nigricornis odorant receptor 6 (OR6) mRNA, partial cds
GCGGAAGCGGAAGTCTGCTCACAGCCAGCGGAGGCACCACTAGCGCACAGTGAGTTTGCGCCTCCCACAG
AAGTTGCTGGCATGGACGATCCGGCAGTGGACGGCGCCTCTCTGCTGGGCCCCGGAGCCACTGTACGCCG
GCTGTTGGGGCTCTGGCAGCCACGAGGCCGGGTCGCGCGAATTCTCACCAGACCATTCACTGGCTTCATT
CTCTTCGCCCATGCTTTCGTGCCCATCTGTGTGGTTATCAAAATGTACATGGATCCTCCTGAAGAGCTCG
AGCAGATCACGTTCGGTGGTCTCATCATTTGTCTCTGCGTTGGATTTTTCGTCAAGGCGACGCTGTTCGT
GGTGCAGGGGGAGACGATGAGGCAGACGGCGCAACTACTCGCAGACATCAGGGGCCAGTTTGGAGACAGA
CAAGAGAATGAGCGGACGCGTCGGCGGTACGAGAAGCTCTCTAACAGAGTGTACCAGCGATATCAGATGG
TGGAGGTGCCGGCGGTGATTGGCTGGATCCTGTGCCCGCTGCTGTCCCGCTCCGTCACTGTGTCAGAGGA
CGGGCAGCAGGTGGTACACCGGCTGCTGCCAGTGCCCGCCTGGCTGCCGGTGGATGTCCACGCGTCGCCC
ACGTACGAGCTGCTGTACGTCGCCGACGCTTTCTGCGTTGTGGCTTCAGCAGAGTCCAGCGCCTGCATCG
ACATGTTCTTCATTCACATGATGTTGATGGTTGCAGCTGAGTTAGAG

>gi|1802920408|gb|MN004974.1| Ceracris nigricornis odorant receptor 5 (OR5) mRNA, partial cds
ATCGTGGCCGCCTTTGCGCTGACCGCCGCCACGGCGCTGCTCCAGCTGTGCCTCGAGACGCCGCAGGACC
TCGAGGAGCTCAGCATGGCCGTCTTCGTCTGCACCGGCGCCACCGCCGCCGGCGCCAAGGTGGTGCTCTT
CATGACGCACCGCGAGAGGACTCAGCGGCTGGCGCTGCGGCTGCTGGAGGCACGGAGACTGTTCCCAGAG
GACCGCACCGGGGCTCGAACCCAGTACCAGCGCACGGCGGAGCGGCTCGGCCTCGGGTACCAGGTGTCGG
TGATGGTCCCGGCGCTGCTGTGGGTGTTGACGCCGGCGCTGGTGGACGCCCTGTCCGCCCCGGCAGCCAA
TGGGACGGCGGTCCCCAGGGGAACCCCGCTGCCGCTGTGGGCGCCCTTCGACTGGCAGCGTTCCCCCAAC
TACGAGCTGGTCTACGCGGTGCAGGCCGTCACCAACGTGGTCATCAACCTGACGGGCCTGCTGCTCGACG
TCTTCTTCGTCACGCTGATGCTGCTCGTCACCGCCGAGCTGCGCGTGCTCAACCTCAACATGGCTGCCCT
GCGGCCGTCTCCTGCAGCCCCAGATGACGGTCTGCAAGGACTGAGCGACCACTCGGTCGTGAAACGAGGC
TCCAGGTCTCACATGTACACACTCCTAGTGAAGAATATTCGCCACCACCAGCTGATCATCATGTGCGTGG
AGGACCTGGAGCAGGTGATGAGCCAGTCCATCTTCATCATCCTGCTGACCAACGTAATTAACATCTGCTC
GCAGGCCTTCGCCTCTGCTGTGCTGTTCCGCAGGGGCATCGCCTGGGGCCTGGTGACCAAGATGCTCTTC
ACGTTCGTCGCCTACATGTTCGAGACGGGCATGTTCTGCATGTTCGGGCAGGCCATCACGGACCAGAGTG
AGCGCCTCGTGGAGTCTGCGGGTGGCTGCGACTGGCTGGAGGCTGAGGTGGAGGTGCGGCGTGCGCTGCT
GGTGGTGTTGGCGCAGGCCTCCAGGCCGCTCACCGTGACCGTGGGCAAGGTGGCCGTGCTCTCCAGGGCC
TCCTTCCTGCAGCTGCTCAACATGTCGTACACGGTGTTCAACGTGTTGTTCGAACTGCAGAGCGCCGACT
GA

>gi|1802920406|gb|MN004973.1| Ceracris nigricornis odorant receptor 4 (OR4) mRNA, partial cds
TTCCTGGACAGCGTGATGAACCCCATCGCCTTAACACAGTTCATGCTGAGCGTCATGGCTGCATGCGTGA
CCCTCTTCCTGGAATCATACAGCGCTGACGGCAGCTCAGTCCTCAACAGCGTGTCCTACCTGCCCACGCC
TGGAATCCAGGTCTACCTGTACTGCTGGAGTGCACACAACGTCCTCGAAGAGGGGGCGGCGGTGTCGGAG
GCGGCGTACGGATGCGCGTGGTACGCGGGCGGCGGCCGCTTCAAGCGCGCGCTGCGCACCGTCATGTGCC
GCGCGCAGAAGCCGCTGGCGGTCACCGCGGGCAAACTCTACCCCATCAACAGGGCCACCTTCGTCTCGCT
GGTGAATGCTTCATATACATACTACGCTTTGCTGAGTCGAGTGCACAACCGAGATGCCATTAAGATATAA

>gi|1802920403|gb|MN004972.1| Ceracris nigricornis odorant receptor 3 (OR3) mRNA, partial cds
GAACAACCAGCAGGGGAGTACGTCGCTGCAGTCATGACGGCGGCAATGTCTTCGGCGCCGCAGCCTCGCT
CCTCGGTGGGGGCGGCGGCTGCTGCGGCCAGCGACATGCGACACCTGCTGCGGCCGCTGCACTGGACCGG
CGTCCTGAGGCACCCCCGCTTCGCCGGCAGGTCGCCCCTCCTGTTCCGGCTGTACACCGCCTCGCTCGCA
TCCTTCGCCCTGGTCTTCATCTGCTCCGAGACCGCCGCGCTCATCCACGAGGGCACCGCGGACATGGATG
TCGTCATACTGCTGCTCAGTACCATCAACACGGCCAGCATCTGGATCTTTCGCATGGTGCACATCGCTGT
GTTCGAGCGCGACTTTCACAAGCTCGCTCTTCAGGTGGGCCACGACTTCGGCGAGTTCCTGACCTGGGAC
GACATCCCGGTGATCCGCTCCAGCTGCCGCGTGGTGCGGCGCTTTACGCTGACCGTCGTGTGGTTCGGCG
TGACCGCGTGCTCCTACTTCCTGGTCACCCCAGTGAGCGAGGAGGGCCTGCCCTTCATCCTGGCGCTG

>gi|1802920401|gb|MN004971.1| Ceracris nigricornis odorant receptor 2 (OR2) mRNA, partial cds
ACCAGACAGAACACTTTTCATACCGCGAGTTTGTGGAGCAGCAGACCGGCGCTGGAAATGCAGGAACGGA
AGACGAAGCGTGCGGGCGGCATCTCGGTGTCGGACGTGCTGAGGCACAACGTGCTGCTGTTGATGGTGAC
TGGGGCGTGGCCGCCGGCGGGCAGCAGCTGGTGGCGACTGCTCTACCCCGTGTACACGGCCACCATATAC
TTCAGCATGCTCGCCACCATCTTCATGGGGTTCCTGTTCGCGTACCAGTCGTGGGGCGACTGGGACAGCA
TCATGCTGACGTTCGTCAACACGTTCACGCTGATC

>gi|1802920399|gb|MN004970.1| Ceracris nigricornis odorant receptor 1 (OR1) mRNA, partial cds
GCTTCAATCACTGAGGACAACGATGGTTCAAGAAAGCTATTATACTTTCAGTTGGTGGAAAATGTACGTC
ATCATCAGGCCATTATGAAGTGTTTCCAACTGCTGGAGTTGGTGTTAAACTACTCTATTTCCATTCTTCT
CCTGACCAACATACTTACGGTGTGCTTTTCTATCTTCTTTGCTTCAGTGATGTTACAGAGAGAAGGAGGT
CTGAGAAGAGCCATGAAAATAACATCATCAATTCCAAACTTATTAATCGAGACTGGAATGTTCTGCATAT
TCGGCCAAATGGTTGTAGATCAAAGCGAGAGGCTGCCTCGGTCGGCCTACAGCTGCGGTTGGGTTGACGC
TGACGCTCGTTTCAAACGAGCGCTGCTCATATTCCTGATGAGAACGTCGCAACCGTTGGAGTTCACAGTC
GGGAAGTTAATTAAGCTGTCCAAGGAGACATTTCTGAAGATTCTAAATAGCTCGTACACCCTGATCAGTC
TTCTGTATCAGTTCCAAGAATCAAATGACTGA

>gi|389889299|gb|JQ766966.1| Locusta migratoria odorant receptor 2 mRNA, complete cds
GCAGTCGCAGGCGGCGGAAGAGAGAGACGACTCAAACCAAGCCGAGAGCGAGGTGGCGAAGCAGGCTAGA
ACTGATCAGTGAGGAGTGCGCTAGTTGGCAGTAGCCATGGGTGAGCGTGGAGAGGCGCCTGCCGGCCTGC
TGGGCCCCGAGGCGGCGGTGCTGCGGCTGCTGGGGCTGTGGCGGCCGAGAGAACGCCAGGGCCAGGGACT
CACTCCCCCTGCCGTGGTCGCGGCGGCCACCATCGCCGCCGTCGCCTTCATACCCGCCGGCGTGGTGCTC
CGCCTGTGCGGGGACTTCCCCGAGGAGATAGAGGAGACCGCGCACTGCTCCTACATCTGCATCGTCTGCT
TCGGCTGCATCGTCAAGGCAGTCCTCTTCGTCATGGAGGGAGACACTGTGCGAGAGTTGGTACACCTGCT
GCAGGCCACGAGGGCCGAGTACGGCTCAGACGAAGGCAGCGACCGCATCCGCAGCGGCTACCAGGGCACC
GTAGACCGCATGTACCGCTACTTCCAGGTGATGGCGCTGCTGCCCACGCTGTACTGGATCTGCTGGCCGC
TGGTGGCGGCGGCGGTCAGCCCCGGCGAGGCCTCCGGTGTGTCGGGGGCGCGCCAGCTGCCGCTGCCCTT
CTGGCTGCCGTCTGGCGCCAGCGGCACGCCCACCTACCACCTGCTGTACGCCGTGCAGGCCCTCAGCCTC
AGCCTCACCGTCGCCTCCGCTGTCTGTCTGGACGTCTTCTTCATCCGGCTCATGATGATGCTCGCGGCTG
AGCTCCAAGTCTTGAACGAGAATATCGCAGCCATCGACGGCTGTCGTGCGAGTGGTTCAGCATATGGACG
TGAGGAGGAAGAATTTGATTCACTGGTACCCAGTGATGACCGTGCCCTTGAACCTACGAAGAAATCTGCT
GCGAATTTTTCAGATGACGATTTATTTTCACGACTACTGAATAATATTCTACATCATCAGGCGATACTGA
GATGCATCTGGCTACTGCAGACGGCAATGAATGTGTCCATCTTTATTCTCCTTTTTATCAACATGGCTAA
CTTGTGTTTCAATATGTTTGTCACTGCTGGGCTGCTACAAGATGGGAGGAACGTGACTAAGGCGGTGACG
GCGTTCAGTCCTGTCCCGGGCCTCCTGCTGCAGACTGCCATGTACTGCCTCTTCGGCCAAATCACAACAG
ACCAGAGTGAGAAACTGCTACACTCGGCTTTCGGCTGTGGATGGGATGACTGTGACACTCGATTCAAACA
CAACCTACTCATCTTCATGCTGATGGTGGGTAGGCCGGTGGAGATCACAGTAGGCAAGACCTATAAGCTG
TCCAAGGAGATGTTACTGCAGGTTTTGAATGGAACATACGTTTTACTCAACATGTTGTTCCACGTCCACA
GCGATGACCACATTTAATGGATGAACATTGCACGAGATGTTTGTTCAATCAATGATTCATTAAAATAAGG
GCACTGTCTCAATACTAGCAACAATATTAAGAAACATTGTACTTAGACTTAAGAAAAATACTAACATGTG
TATCAACATTTTTTAAGAAACATTACAACATACTCATGTAATATTTGTAAATCTCTTCTTTGAAATGCTT
TCACAGTCGTTTACAATAAACCTGTATTGATGTAATTAAAAAAAAAAAAAAAAAAAAAAAAA

>gi|389889297|gb|JQ766965.1| Locusta migratoria odorant receptor 1 mRNA, complete cds
ACATGGGGAACTGCTGGATGTCCAGATTCAGTCTACCATCGAGAAAGCTGTCGAGATGGTGGCTATCGGA
TCCCGTGCAAAGCCGATACTTGTGCAACAAAGCAAAACCTCCAGCAAAGGCCAGGACGGCGGGGAGGAGT
CGGTGGTGTCGCCCTCGGAGAACGTGCTGCGGCGCAACATCCGCATCCTGCGGCTGGCCGCGGTGTGGCG
TCCACCGGGCCGCTGGCGGCAACGCCTCTACCCGCTCTACTTCGGCACCGTGTGCACCAGCATGCTGCAC
ATCGGAGCGCTCGCCATCCTGCGCAGCTACACCATCTGGGGCAACATGACCGAGGTCACCTTCGCGCTCG
TCTCCGGCCTCACCTGCTTCAACGGCGCCGTCAAGATGATCCACCACTACACCCACAGCGAGACCTACTA
CCGGCTCGTCGACGAGCTCAACCTGCTGATAGACCGCCAGCGGCCGTACTGCGAGGGGGACGCCGAGCTG
ACGGAGGCCTTGCAGACCGCCTACAAGAAGGCCAAGCGGCTGACGTGGGGCGTGCTGCTGTACATGTTCG
TGCTGGGCCAGATGTGGTGCATCGTACCGCTCTTCATGAAGTTCCCGCCGGACGACCCGAGCAGCCCGCT
GCCGCTCGTCACCATCACGCGCGTGCACAAGGTGCACAACCACACGCTCTACTCGATGGCCTACCTGTCC
GAGTGCCACACCGTCCTCTACTGGAACTGGTCCAGCCTCGGCATGGACGTCTTCTTCGGCTCCATCATGA
TCCACGTCACGGGCCAGCTCAACATACTCAACATAAGGCTGTCGCGCTTGAGTCATGAAGGGGTGGGAGA
CGGCCTGGCACAGTACTCCAGCTTCGTCAAAGGCAGCGAACTACACAAGGGGGGCATTCACGATTCTGCC
TCGATGTATGATGAACTGTGCAAGTGTGTCAAAGATCACCAGGAAATACTAAGATATCTGGATTTCCTAG
AAAGCTTGATGAATCCAGTGCCTTTGGCGCAGTTCCTTCTTTGCGTGGGCGGAATATGTCTCACATTGTA
CCAGATAACATTCAACCCAGATGATGGTGGAGTGATCGAATGCATCCTCTTTCTTCCTATTCCAGCTCTT
CAGATATTCATATACTGCTGGGCTGGTCATGGTATAATGGAAGAAAGCGAGTACGTCTCATTTGCGGCGT
ACAGCTGTCGTTGGGGAGGAGCTGAACGGAAGGTGACGAACGTGCTGCGCATTATCATGAGCCGGGCTCA
GAGGGCGTCGCTTCTCACTGCCGGCAAGGTCCACCCCATCAACAGGGACACCTTCCTCTCGCTACTAAAT
GCATCATATTCGTTCTACACGTTGTTGCGCCAAATGAAAAATCTCGAAGAGGAGAATGAAGATTCTTCAT
AAATCCAATATACTACGGAACATCACACAATATGGAAGCTGTCGAGCACGAGAAGGCTCACTCAGACTTC
ATCACACATCCACTGTCATTTCTTTGATGCTAAATTTTAGCCAAAACAGCTGATTATTTGCTAATCACAT
ATATTTATTCAACTGCATTTTATTTTTCGTGTACCAGCTAAATTTTATGAAATTAGTTTCAGATTTAATG
ATTAAAACACTTTAGTTTCAGGTCGAATTATTTTTCGTCACATGTAAAATGTTTTTTCAAACTGTTGTAA
ATCACGCTGTGGCAAATGTACTGACAAGGTGGACACTAAAAACGTGCTGCATACTAAAACATATTGTGTA
ATTTCCAATCACGCAACAGTTAACAAAATCACATCAGATATACCCTAGATGAGAAAGTTAAGTAAGCTAA
CCCGTTTAATTATATATTCACTGTATATTTTGCTAGTCTAACAATGTGATAGTTATGTATTCTACATAAA
TGTCAATAAAGAATTACACAACAAAAAAAAAAAAAAAAAAAAAAAAAA

>gi|482662639|gb|KC689311.1| Locusta migratoria odorant receptor 4 (OR4) mRNA, partial cds
ATGCAGACCGGAGAAGTGGAGGACGCGGACGGCCACTTGTCGTGGGAGGAGACGGCGCGCTCGGTGCTGA
GGCTGAACATCCGCCACCTGCACCTGTTCGGGCTGTGGCCGCTGCGCGCGTCGCGCCTCTTCCCCCTGTA
CACGGCGTACGCGGCGGCGCTGGGCGTCTGGAACACGGCGGAGGGCTTCCTGGCCGTGTACTTCAGCTGG
GGCGACCTGGAGCAGACGACGCTGGTGCTGATGAACACGTTCACCAACGCCAGCGGGCTCGCCAAGATCT
GCTTCTTCGCGCGCGACCGCCGCCGCTACGCCTCGCTGGCGCGCGGCGCGGACCGGCTGGCGCGGCTGCA
GGCGCAGGCCTGCGCGCGGGACCGCGCGCTGGCGCAGGTCCTGCGGCGCGCGCGGCGCGCGGCGCGGCGC
CTCACGGCCGCCATGCTGCTCTTCATGTTCTCGCAGTGCTTCGTGTGGTTCCCCATGCCGGCCGTGGCGC
ACGCGGACGAGCGCCGGCTGCCGTTCGCGCAGCACCCCTGGGACAACAACACGGCGCACTACGAGCTGGC
GTACGCCGTGCAGTGCGTGGCCGGCCTGTGGCTCAGCCAGATCAGCTACGGCGTCGACTGCCTGTTCGCG
TCCGTCATGCTGCTGGCCGCCGCCCAGCTCGAGATCCTGGCGGGGCGCGTCGCGGCGCTGGGGGAGCGGA
GGAACGGCCGCGGTGGTGAACCACTGCCGGCTGACGCTCCAGACAGCATGTACGCCGACCTGTGCGCGTG
CGTCGAGGCTCACCAGAAGATCCTCAGGTTCGTCAGCGATCTAGAAAACACCATGAGCCCCATAGCCATG
ACGCAGTTCGTCTGCAGCGTCCTCGTTGCATGTTCGTCATTGTTTCAAGCGACATACAGTAAGGACCTGT
CTGCGGCGTTCAGCTCGATGTCGTTCCTGCCCATTCCAGGAGGCCAGGTGTACCTCTACTGCTGGGCGGC
ACACGAGGTGACGGAGAAGGCTCAGATGGTATCGGCAGCGGCGTACGGCTGTTCCTGGGTGGGGGCAAGC
GAGCGTTTCAAGCGCGCCCTGAGGATCATCGTCAGCCGCGCGCAGAAGCCGCTGGTGCTCACCGCTGGAC
ACCTCTACCCCATAGACAGGGAGGCGTTCCTCTCGTTGGTGAATGCATCCTATTCATACTACGCGCTGTT
GGGCCAAATGAACAAACGCTAA

>gi|482662637|gb|KC689310.1| Locusta migratoria odorant receptor 3 (OR3) mRNA, partial cds
ATGCGCGAGCTGGAGGAGGAGTGGGAGCGCCAGCGTCTGCGCGGCCTGCGGCTGGTGGTGCGCGCGCTGC
AGCTGATGGGCGCCTGGCCGCCGGGGGCGGACGCCGGGGCCGGGGGCGGCGGGGGCGGGGGCGGCGTGCG
GCGGCGGCTGTACCGGGCGTACGTGGCGGCGGCCACGGCGCTCATGGCCTCCTACCCCGCGTGCGCGCTC
TGCGTGCTGGCCGGGACCCGCGCCGACATACAGGTGACCGCCGTGCTGGTCGGCGTCACCTCCTCCTACG
TGGGCGCCATCTTCAAGATGTTCACCCTCTGCTACAAGCGCTCCCAGGTGAGCGGGCTGGTGCGCGCGGT
GCAGCGCGAGTTCCCGCGGTCGCCGCTGCTGGCGGGCCGGGCGCAGCGCGCGGTGGCGGCGTCTGCGGGC
CAGCACGGCGCGCGGCTCACGGCGCTGTTCGTGGCGCTGTGCTGCTTCTCCGTGTTCAACTGGAGCCTCG
GCCCCATCGCGCTGCACCTGCTGGGCGGCGGCGGCGGCGCGCTGGCGCTCTGCCTGCCCTGGTTCCCCGA
CCACCAGCCGGCCGGCGCCGCCTTCCGCCTCGTCTACGGCTACCAGGTGGCCACGCTGGTGCTCGTCGCG
CTCTGGGTGGGCGCGCTCGACGCCTTCCTGCTCGTGCTGCTCGTCTACGCCGCGGGGCAGCTGCGCGTCC
TCAACTGCACGCTGCTCCAGATGGGCGCCCGCAGCGACGACGGGACTGAAGGACAGCGAGAGAAGTTTGC
ATCCAACGCCAGTGCCATGCTGAGAGAATGCGCCAAGCACCACTTGGAAGTTTGCAGGTTTGTGCAGGAC
GTGGAGCAGGTGGCGGCGCCGGCGCTGACGCTGCAGCTGCTGGTCAGCACGTTCCTGCTCTGCATGTCCG
CCTTCACCGCCACCCAGATCCCCGTGGGCAGCCCGCTGCTGGCTCGGGTGGTCGTCTACATGCTGACCGG
CGCCTCCGAGCTGCTCATCTTCTGCAAGTACTGCGACGACGTCATCTCAGAGAGCGAGCGCGTGCAGCAG
GCGCTGTACGGCAGCGGGTGGTCGGCGCAGGGCGGCGCCTTCAGCCGCGGCGTGCTCATCATGCTGGCCA
GGGCGCAGCGGCCGCTCTGTCTGAGGGCCGCGCACGTCCACCCCGTCTCGCTGCAGACCTTCACCAAGGT
GCTGAACGCCTCCTACACGGTGTTCACGCTGATGCGCCAGATCAAGGACTGA

>gi|926659848|gb|KP843368.1| Locusta migratoria odorant receptor co mRNA, complete cds
ATGCAGAAGCCGCACGGGCTGGTGGCGGACCTGTGGCCGCTGATCCGCATGGTGCAGTACTCGGGCCACT
GGATGCTCGAGTACAGCGGCGGCAAGGCGCTGCGCGCCATCTACAGCTCGGCCGTGTCGCTGCTGGTGGT
GACGCAGTTCGCGCTCATGGCCGTCAACCTGATCCAGCGCTCGGGCGACGTCAACGAGCTGGCCGCCAAC
ACCATCACGGTGCTCTTCTTCCTGCACCCCGTCACCAAGTTCGGCTACTTCGCGGTGCGCTCCAAGGCCT
TCTACCGCACGCTCGCCACCTGGAACCAGTCCAACAGCCACCCGCTGTTCGCCGAGTCCCAGGCGCGCTT
CCACCAGCTGTCGGTGGTGCGCATGCGCCGGCTGGTGATGTACGTGGTGTCGGTGACGGCGCTCAGCGTC
GTCTCCTGGACGTCCATCACCTTCATGGGCGACTCGACGCGCGAGGTCACCGACCCCGACAACGCCAACG
AGACCATCACCGAGGAGGTGCCGCGCCTCATGATCAGCACCTGGTACCCCTTCGACGCCTCCTCCGGCAT
GGGCTACATGCTCGCCTTCGTCTACCAGCTGTACTGGCTGACGGCGACGCTGATGCACTCGAACCTGATG
GACGTGATGTTCTGCTGCTGGCTGATCTACGCGTGCGAGCAGCTGGTGCACCTGAAGGAGATCATGAAGC
CGCTGATGGAGCTGAGCGCCACGCTGGACACCGTCGTGCCGCACACCAGCGAGCTGTTCCGCGCCGCCTC
CACGCTGCCCACCAACGAGCCGCTCTACGACGCGGGCAACGGCGCGGCGGACGGGCTGACGATCCGCGGC
ATCTACAGCAGCCAGCGCGACTTCTCGGGCTTCAACCGGCGGTCGGCGGCGCTGTCCACGGTGCGCGAGG
CGGACGCGGGCGGCGCCGTGTCCTCGGCCGGCGGAATCGGCCCCAACGGGCTCAGCAAGCGCCAGGAGAT
GCTCGTGCGCTCCGCCATCAAGTACTGGGTCGAGCGCCACAAGCACGTCGTCAGGTTCGTGGGCAACATC
GGCGACGCGTACGGCGCGGCCCTGCTGCTGCACATGCTCACCACCACCGTCACGCTCACGCTGCTCGCCT
ACCAGGCCACCAAGATTGACTCGGTGGACGTGTACGCGGCCTCGGTGCTGGGCTACCTGTTCTACACCCT
GGGGCAGGTCTTTCTCTTCTGCGTCTTTGGAAACAGGCTCATCGAAGAGAGCTCGTCGGTGATGGAGGCG
GCGTACAGCTGCCACTGGTACGACGGCTCGGAGGAGGCCAAGACGTTCGTGCAGATCGTCTGCCAGCAGT
GCCAGAAGTCGCTCATGATCTCCGGTGCCAAGTTTTTTACCGTCTCCCTGGACCTGTTCGCTTCGGTGCT
GGGGGCCGTGGTGACGTACTTCATGGTGCTGGTGCAGCTCAAGTAG

>gi|926659846|gb|KP843367.1| Locusta migratoria odorant receptor 50 mRNA, complete cds
ATGAAGCGCGGAGACACAGCGGTGGAGGAGGACGAGAAGGACGGCGAGGTGCTGACGTGGCAGGAGACGG
GCGGCTCGGTGCTGAAGTACAACATCCGGCAGCTGCACGTGTTCGGCGTGTGGCCGCTGCCCGGCTCGGC
GCCGTTCCACGCCTACACCGTGCTGGTGTCGGCCATCGGACTGGCGGGGCTGGCGCAGGACCTGGCGGGC
GTGTGCGCCTGCTGGGGCGACCTGCAGGAGGTGACGATGGCGCTCATCCACATCCTGTCGGTGAGCAGCG
GCTTCGTCAAGCTGGCCTTCTTCGTCCGCCGCCGGCGACACTTCAACGCGCTGGTGCGTCGCACAGACCG
CCTGGTGGCGGCCCAGGGACACTTCTGCGACGCGGACGCCACACTGAGGGCCACCTTCCGCGCGTCCCAC
AGGAAGGCGGTGTACGTGACGCTGCTGGCCTACGGCTACCTGTCGGTGCAGGGCGTGATCTGGCTGCCGC
TGCCGCTGATCGCTCACCCGGGCGAGCGCCGGCTGCCCTTCATGCAGATGCCCGCCGCCGCCACCGCCAG
CGTCTACGTGTACGCCTTGCTGTACAGCCTGCAGTGCCTGTCCTCCATGTTCGTCACCTTCGTGGGCGTC
ACCGTCGACTGCTTCTTCGCCGTCGTCATGATCCACACGGCGGTGCAGTTCAGGATCCTCAACACTCGCA
TCAGCGCTCTGCGGGCGGATGCGGCCGTACCTGTCGACACTGGAACTGCAGTGGGCGGACAGACGAGTGA
GCACGACAGCCTGTATAAACAGCTGTGCCAGTGCATTCAAACGCACCAGCGCTTACTCAGGTTCGTCACG
TACTTGGATTCCGTTATGAATCCGATTGCTATGACACAGTTCACGTTTGGAGTCATTGTTGTGGGGATAA
CTCTTTTCCAGGCATCATACAGTCCGAGCAGCAGTACGATGTTTAAGTGCGTTACGTGGCTTCCCATGCC
GAGCACCCAGATTTTCCTGTACTGTTGGGGCGCACACGACATCATGGACGAAGGGCAGTCGGTGAGCAGG
GCGCTGTACAGCTGTGGCTGGGTGGACGCACCCCCCGGCTTCAAGCGGGCCCTGCGGCTGGTCATGAGCT
GCGCGCAGCGGCCCATCTCGCTGACCGCGGGCCGCGTCTACGCCATCAACAGGGCCACCTTCATATCGCT
GATGAACGCCGCTTATTCTTACTACACATTGCTCAGGCAATTCAACAGCCGTTGA

>gi|926659844|gb|KP843366.1| Locusta migratoria odorant receptor 62 mRNA, complete cds
ATGAAGCAGTCCGCCTCGCTGGAAGACTGCAGCCCCCTGACCTGGGAGTACACGCAGCAGTCGCTGCTGA
AGCTGAACATCCGGCTGCTGTGGGCGCTGGGCGTGTGGCCGCTGCCCGGCTCCTGGGTGTTCTCCCTGCT
CAAGGTCTGGCTGGCCGCGCTGGCCGTGGGCAACGCCGTCGAGAACGTGCTGGGCGTCTGGAAGAACTGG
GGAGACCTCACAGAGGTGACGTACTCGCTGCTGAACGCGTTCACGATCGGCGCGGGCGTGGCCAAGACGT
GGCACCTGTCGCGCTACCAGCCGCGCTACTGCCTGCTGGTGCGCCGCGTCGACCGCCTGACGCGGTCGCA
GCGTCGCTACTGCGACGGTGACGCGGCGATGCGCGCGGTCACGCTGGGCTGCAGGCGCACGGCGCGGCGC
GTCACGCTGAGCGCGTTCGCCTACCTGACGGCGCTGTGCCTCATCTGGATGTTCATGCCGCTGGTCGCGC
ACCCGGGCGAGCGCCTGCTGCCCTTCAACCACATCCCCTGGGAGCCGCGCCGCTTCCCGCTCTTCTACGA
GCTCTCCTACGCCGTCCAGAGCGCCTCCTCCGTCGTCTACGTCTTCATCAGCTTCGCCCTCGACTGCTTC
TTCGCCGTCGTCATGATTTTCCTCACCGAGCAGCTGATGGTCTTGAACCTGCGCATCAGGCAGCTGTACG
CCCGACGCGACGGGGACGGTTCAGTCCTGGTTGCTAAGCAACATTCGGACAAAACAGTACTGGATAAGCA
CGAAGAGATGTACAAGGAGCTCTGTCTTTGTATTGACACTCATCAAGATATTATAAGACTGCTCTCGTTC
TTGGACGCCGTGATGAACCCTATCGTGCTGACTCAGTTCATGCTGAGCGTCATGGCTGCGTGCGTGACAC
TTTTCCTGGAATCATACAGCCCGGACAGCAGCTCAGTCCTGAACAGCATCTCCTACCTGCCGACGCCCGG
CATACAGGTCTACTTGTACTGCTGGAGCGCACACAACGTCCTCGAGGAGGGGTTCGCGGTGTCGGAGGCG
GCGTACGGCTGCGCGTGGTACGAGGGCGGCGGCCGCTTCAAGCGCGCGCTGCGCATCGTCATGTGCCGCG
CGCAGAAGCCGCTCGTCGTCACCGCGGGCAGGCTCTACCCCGTCAGCAGGGCCACCTTCGTCTCGCTGGT
GAATGCTTCATACACATACTACGCTCTGCTGAGCCGGGTACACAACCGAGGTTAA

>gi|926659842|gb|KP843365.1| Locusta migratoria odorant receptor 5 mRNA, complete cds
ATGCTCGGCCAGGGGCAGGCGGGGCCTGGGGGGCGTGGCCAGCACCTGCCGCGTGTGGATCTCCTCGCAC
ACCTCAGCCCCATCCTCAGGTGCCTGGCGGTGTTCGGCATGTGGCCGCCCTCCGTCTACACAAGCGTGTC
CCAAAAGGTAGCGGCGCTGACCACTGGCGCGGCGACGCTGTCGCTGTTCCTGATGCAGCTGGTGGCCGAG
GTGATGGCGCTGGCGGCCTCCCCGGTGAGCGGCGCGGCCGAGCTGTACCGCTTCATCTACAACTTCAGCG
TGGTGGACCTGCACCTGCAGGGGATGGGCAAGTGGGCCGTGATGGTGGCGCGCCGCCGCCGCTACACCGC
GCTCGTCCACCGCCTGCAGCACTGCGTGCGCCTCAGCGGCCTCGCAGACGCCGACTACAAAAACCAACAG
GCGGCCGTGTCGAGGCTGCGGCAGCAGCTGGACGACTGCCGGCGCTGGGGCGTGCGTGCCAACGCGGTGT
GGCTGTCGGTGTGCGTGTACGGCGTCACGCACTGGTGCCTCGTGCCGCTGCTCATCGGCGACAACTCCCT
GCCTTTCGACGCGCTCTACCTCTTCAGCACCGACCAGCCGCCGCTACGTCAGGTGGCGCACTGCATTCAG
TACGTGGCGGGGCTGCAGAACGTGCTGCTGTCCGTCTTCTTCGACCTGTTCGTGTTCTGGCTGCACCTGC
TGCTGTGCGCGCAGCTGCGGTACCTCGCCGGCAACCTGCGCCGCCTCCGCCACCTCACGGACGCGGCCCA
GTACAGGAGGATGCTGGCAGCCTGCGTCGCGCATCACAGCCACCTGCTTAGTACAATGCAGGAGCTCAAT
TCATGTGCTGGTCCCAGCTTCTTCCTGCAGTGCTTCGAGAATACAATCCGAATGTGCATGATTGCCTTCA
TGGCCACAACAACAGTTGCTGATCAGATGCAGGTGTGGAGTTCCGCTCAGTTCTTCCTGGCAGCTGTTGC
TCAGCTTTTCCTCTACTGCTGGTGTGGCCAGCAGCTGTCACACCTGGCTGAGAGCATATCAGAGGCAGTT
TATGACAGTGGCTGGGAAGATCATGATGTTTCCACACAGAAGACTGTTGCTTTCATCATGTGGCGTGCCC
AGAAAATACTTGTCTTCAAAGGTGGCTGGTTCTACACCCTGACCACAGAAACTTTTGTAGAGCTCATCCG
CCTGTCATTTTCATATTACACTGTGCTTCGAAACATCAATGACACATAA

>gi|926659840|gb|KP843364.1| Locusta migratoria odorant receptor 94 mRNA, complete cds
ATGGAGGCGCTGTGGTGGCCGGTGTCGCCCGTGCGGCGCGGCCTGCGGCTGCTGGGGCTGTGGGTGGCGC
CGCCCGGCCGCCGCGCCCTCCACCGGCTGGCGCTCAGCTGGGTGCTGGCCAGCCACGCCTTCCTGCTGCT
CGTCGGCGCCGCCAGCCTCGTCATGGACACTCCAGAGGACCTGCCGCAGCTCTCCTTCACCGCCTACACC
ACGCTCACCTGCTTCGGCCTCATCGCCAAGCTGGTGTCGTTCTCGCTGGACGGCGCGCGCCTGACGCGCC
TTCTGCAGCTGCTGGCAGAGTGCCGGGCCCGCTTCCCTGACCCAGGGGGCCGCCGCGGGCAGCACCACCT
CATGGCTGTCAGGCTGCACCGCTTCCTGCAGGTGTCGTACCGGGTGAACTCGGTGGTGTGGATGTTCGCG
CCCGTGGTGAGTGCGGCGTTGGCGGCGCGGTCTGGCGGCGAGGAACCAGTGAAGCGGATGTACGTGCTGC
CGCTGTGGCTGCCGGTGGACACGCAGGCGTCGCCGGCCTACGAGGCGGTGTACGTCGCGCAGCTGGCCAC
GGGTTGGATGCTGTCCGAGACCACGGTGCTGCTGGACGTCGCGCTCCTGGCGCTCATGCTGCACGCCGCC
GCCGAGCTCGCCGTCCTCAACGACCGACTCCGCTCACAGCCCGCCGCCGCCGCCGCCGGCCCGGCGCTAG
CGTCGCCGGTAGCCTACCCCAAAGACGGGGATACAGACCCCAAGCACGACCACATGTACCGGCACATGGT
CGAGAACATTCAGCACCACCAGATCATCATCGTCTACACGGGCCTGCTGCAGAGCGTGGTGCGCCGCGCC
ATATCCGTGCTGCTGGCCTGCAACACCGTCAGCATCTGCTTCCACATCATCGCAACGGTCGCGCTGTTGC
AGAAAGACATTGAGTTAGTCGGGATGACCAAGATGGTGGTAGGATCGACACTCTACGCTTACCAGACGGC
AATCTTGTGTCTGCTGGGGCAGAGGATCACGACACAGAGCGAGCGGCTGTCGGCTTCGGCGTACAGCAGC
GCGTGGTGGGAGGGCGACGGCCGCTACCAGAAGCTGGTGGTGGTGTTCTGCGAGCGCGCCTCGGGGGCGC
TGTCCATCAGGGTGTGCGGCCTCTACTCGCTCTCCAAGGAGACGCTGCTGCAGGTGCTGAAAGCTGCCTA
TTCTCTGTTCAATTTCATGTACCAGGCAATGGAGACGAGTAATCATTGA

>gi|926659838|gb|KP843363.1| Locusta migratoria odorant receptor 34 mRNA, complete cds
ATGGCAGGAAACATCCCCTGGACGGACACTGTGCTGTGGATGAACGCCCGGGTTCTGGCGCTCGGCGGCA
TGTGGAGACCGCCGTGGTTCCAACCAAAGTGGTACCTGCTGTACAGGGCGTGGGTGCTCTTCACGCAGTT
CAGCTTCCTGTTCGCCCAGGTTCAGGCGCTCTGGTTCTTCTGGGGAAACATCGACAAGATCACTCACGAC
ACCTGCCTCCTCATCACCACGATCCTCGGTCTGGTCAAGTTCTTCACCTTCGTTTTGAGACAGGAGGATT
TCTTCCGAATGGTACAGAAAATAGACGATTCCAGGGCAGAACAAAGCAAGTCGGGCGACTCTGAAATTGT
CTCTATCCTCGACGCTTCGTACAGATCTGCGAGAACTATTACGCTGTACATGACGTTCCTGGGAGGTTCT
TCGCCCGGCGTTTGGGCCATCATCCCCACCATCTTGAGGAGGCTCGGCGTTTTCCCTCCGGAGCGGGAGC
TTCCAGCCACCGCCTGGTACTCCAGAAGGGACACTGAGACCCCCTACTACCAGATGCTCTGCACCCTCCA
GTACTTCAGCATGCAGTACAGTTTCTTCATGGCGATGTGCCTCGACTTGTTTTTTGTGTGCATCATCATT
CACGCAGCCGGGCAGCTGGAGGTCCTCAATGCGAGATTCCGACGTGTTGGGCAGATTGCCGGAAACCACA
GCGCCGACTCCCACAAACAGCAAAAGGCACTCGAGGAATTTTCAGGCGATGTTTTCAGTCCAGAAGAGAT
ATGGGAAGATCTCTGTGACTGCATCAAGCAACACCAGGACATCATAGAACTGATCAAAGAAATTGAGAGG
CTGTTGAGCAAAATTGTCCTGCTTCAGTTCTTGGGGGCGACTGTTATTATTTGCGTCACTCTGTTCCAAA
GTTCTAAGAATACCGATAACATCGCAGCTCTTTTGCTGTTACAAGCATACTTAGGAGTCGTCATATATGA
AATATTCATGTACTGCTGGTACGCCGATGATATATTATACCAGAGCTCCCGCCTCGCCATGTCCGCCTAC
GCCTGCAACTGGCCTGGGGCTCCACCGCAGCTGCAGCGCGCGCTGGTCTTCATCATCCGCAGGACGCAGA
GGCCTCTGGGGCTGACCGCGGGCAAGTTCTACTACGTGTCGCGGGAAACCTTTGTCCGGTTGATGAGTGC
TTCGTACTCCTACTACGCTCTGCTCAACCAGGTGAACGACAAGTGA

>gi|926659836|gb|KP843362.1| Locusta migratoria odorant receptor 77 mRNA, complete cds
ATGAAGAGGTCGGGTATGGAGGACTTGGGAAGGACTGTGTCCTGGTCGGAGAGCGGCCGGTCGGTGCTGC
GGCTGAACATCCGCCACCTGTGGCTGTGCGGCGCGTGGCCGCTGCCCGGCTCGTGGCTGTACCGCTGGTA
CGCCATCCTGGGGCTGGTCGTGGGCGCCGTCAACGCGGTCGAGAGCGCCGTGTCGCTCTACTTCTACTGG
GGCGACATGGAGGAGACGACGCTGCTGCTGACCAGCAGCGTGAGCAACGGCTGCGGCACCGTCAAGCTGG
CGGTGGTGATGCGCAACCAGCGACAGTACCACGCGCTGGCGCGCCGCGTCCAGGCGCTCATGGCCCTCCA
GGGCGACCTGGTGGCCGCGGACCCCGCGCTGTCGGCCGTGGTGGAGGCCGCGCGGCGGCGCGCCTACCGC
ATCACGCTGGGCATGCTGCTGCTCATGTTCTCGCAGTACTTCGTGTGGTACCCGATGCCGTTCTACGTGG
ACCCGGGCGCGCGCCGGCTGCCGTTCGCGCAGCACGCCTGGGACAACAACACGCGCCTGTACGCGCTCTC
CTACTTCCTGCAGTGCGCGGCGTCGGCGCGCGGCACGCAGCTCAGCTGGAGCCTCGACCTGCTCTTCATG
TCGGTCATGCTGCTGGCGGCCGCGCAGCTCCAGGTGCTCACCAGGCGCATCACCGCCCTCCAGGAAGAAA
AGCGCGAGGCAAAGCTGGGGAACGCCGCCAACAGCGAGAAAGCCGCGCTGGCCGACGGCGGCGGCAACAT
GTACGACAATCTCTGTCTCTGCATCGAAACGCACCAGAAAATACTCAGCTTCATCAAATACCTGGATGAC
ACTATGAGTTCCGTTGCAATGATTCAGTTCTGCGTTAGCGTCCTCCTCGTGTGTGTGGCGTTATTTCAAG
CAACATACAGTACAGACTCCACTGCAGTGCTGAGGTGCGCGCTCTACCTTCCGATGCCCGGCACCCAAGT
GTTCCTGTACTGCTGGGCTGCACACAACGTAACCGAGCAGGCAGAGGCTGTGTCGCTGTCGGCGTACAGC
TCCTCCTGGGTGGGCACGGGCAGACGCATCAAGCAGGCCCTGCGGATCATCATCAGCCGCGCCCAGAAGC
CGCTGGTGCTCACCGCCGGCCGCATCTACCCCATCGACAGGGAGGCCTTCGTCTCGCTCGTGAACGCATC
GTATTCTTACTATGCATTGTTGGCGTCAATGAGTAAACGTGAGTAA

>gi|926659834|gb|KP843361.1| Locusta migratoria odorant receptor 64 mRNA, complete cds
ATGCCAACGCCAACAGCCACTGAAACCATGACGTGGAGTGATTCCGGAAACTCGATCCTCAAGGTCAACA
TCAGGGAACTTTGCCTCAGCGGAGTGTGGCCGCTGACAGGACGGAAGCTCTTTCGAGTATACAGTGTCAT
CATCTGGATTCTGGGCCTGGAAAATATCGTCGAAGCGATGGTGGGGATTTACCTGAGCAACGGAGACTTG
GAGCAGATCACACTGGTGCTGCCGAATACGTTCACCACCGCCGGCGGGGTCTTCAAAATGGCCTTCTTCC
TCAGGGACCCGTACAGCTACAACGCGCTGGTCCGCCTCATGGACGAACTCATCTCCGACTCGAGCCGATA
CAGCACGGGCAACCAGCAGATGCTGTCCATCGTGAGGGAATCTCGTAGGAGCGCGCGGCGCCTGTCAGTC
TTCATCTACGCGTTCATCAGTACGCAAATAGTCATCTGGTTCCCCATGCCGCTGATCGCGTACGCTGGCG
AGGGGAAACTTCCGTTCATCCAGCACCCGTGGATCAACTCGACGACCTTCCCGGCCTACGACACGATGTA
CGCGCTGCAGTGCTTGTCTTCCGGGTTCCACATCTTCATCAGTCTCGGCATGGACTGCTTCTTCGCCGTG
GTGATGATCCACACGGCAGCCTGTCTGAGGATACTATCTCTGCGAATTTCTGCCCTGCGGTCGGGTGACG
CCGGCAGCAGTGAGGTCCCGGTAACAAGTGCTTGTAGCTGGGGTAGAGAATCGGTGGCGCACGACGAGAT
GTATAAGAATTTGCGGGCCTGTATATGCAGCCACCAGAAGATTATTGGATTCATCTCCTACTTGGAAACT
GTCATGAATCCGATTGCAATGACGCAGTTCGCATTCAGCGTATTGGTAGCTTGCGTCGCTCTGTATCAAG
CTACATACAGCGAGGACATGAGTGCCGCCTACCGATGCGCCTCGTTCCTGCCGACGCCGGGGGCGCAGGT
GTTCCTCTACTGCTGGGCGGCGCACAACATCATGGAGCAGGGGCTGGCGGTGTCGGCGGCGGCGTACGAC
TGCTCGTGGGTGTCTGGGGACGCTCGTTTCAAACGCGCTCTGCGCATCCTCATGTGCCGGGCGGAGCGGC
CGCTGGTGCTCACGGCGGGACATCTCTACCCCGTCAACAGACCCGCCTTCCTCTCGCTGGTGAACGCTTC
ATACTCATACTACGCCCTACTGGGACGCGTGCAGAGTCGCTGA

>gi|926659832|gb|KP843360.1| Locusta migratoria odorant receptor 75 mRNA, complete cds
ATGGAGAGTGGAGCAGCGGAGGACGTGGAGGGTCCGATGGGCTGGTCGGAGAGCGGCGGGTCGGTGCTGC
GGCTGAACGTCCGCCACCTGTGGGCCTGCGGCGTGTGGCCGCTGCCTGGCGGCTGGCTGTTCGAGGCGTA
CGCCGCTCTGGGCCTGGCGCTGGGCGCGTGGAACGCCGCGGAGAGCCTGCTGGCGCTCAGCTTCTGCTGG
GGCGACATGGAGGAGACGACGCTGCTGCTCACCAGCACCTTCACCATCGGCTGCGGCTCCGCCAAGATGG
CGCTGCTGCTGGCGCGCCGCGGGCGCTACCGCGCGCTCGCCCGGCGCGTCCAGGCGCTGGCCTCCCTCCA
GACGGGCCACTGCCTCGCGGACCCCGCCCTCGACGACATCCGCCGCGGCTCCCAGCGGCGCGCCTTCCGC
CTCACGCTGTCCATGCTGCTCTTCATGTTCTCGCAGTGCTTCGTGTGGTTCCCCATGCCCGTGCTCGCTC
ACTGGGAGGAGCGCCGGCTGCCGTTCGCGCAGCACGCCTGGGACAACAACACGCGCCTGTACGCGCTGTC
GTACGCCGTGCAGTGCGTCATCGGCGCGTGGACCAGCCAGCTCAGCTTCGGCGTCGACCTGCTGTTCGTG
GCCGTCATGATCCTCGCCGCCGCCCAGCTGCGCATTCTGACGATCCGCATTGCGAGCCTGAAGACGGAGA
GCTGGAAGGTGAAGCCGGAAGGTGGGGCGAGGTGCGAGGACGTCAGGCCGGAAAACGGTCGCGATGTAAT
GTACGAAAATTTGTGCCTTTGCATCGACAGTCACCAGAAAATTCTCAGGTTTCTCAAGCACCTGGAGAAC
ACTATGAGCTCCGTTGTAATGACTCAGTTTTGCTTCAGTGTCCTTGTCGCGTGTGTGGCACTATTCCAAG
CTACATATAGCACGGACTTCACGGCGGTGCTCAAGTGCGCGTCTTTCCTGCCCGTGCCCGGCGGCCAGGT
GTTCCTCTACTGCTGGGCCGCGCACAACGTCACCGAGCAGGCAGAAGCGGTGACGATGGCGGCGTACAGC
TGTTCCTGGGTGGAGGCGAGTGTGCGTTTCAAACGCGCTCTCAGGATCCTCATCAGTCGCGCCCAGAAGC
CGCTGGTTCTCACCGCAGGACACCTCTACCCTATCAACAGGGAAGCCTTCGTCTCGCTGGTGAATGCATC
ATATTCCTACTATGCACTGCTGGGACAGATGAATAGACGATAG

>gi|926659830|gb|KP843359.1| Locusta migratoria odorant receptor 72 mRNA, complete cds
ATGGAAAAGTATCGGGGAAAAGGTATGGTAGAGTCACTGTCTTGGGCAGAGAGTGGACGATCAGTCCTGA
AATTAAACATCCGCCACCTGTGGCTTATGGGAGTGTGGCCACTGGGTCGCTCTCCAGTGTTCAAAGTGTA
CACCGGCTTCACTTTCGCAATAGGCATCTGGAGTGTCGTGGAGTGTCTGCTGGCGGTGTACTACATTTGG
GGCCAACTGGCGGAGACCACCGTGGTGTTGATGTTCACTTTCACGTGCTCTGGCTGCATCATCAAGATGT
TCTTCTTTGTGTGCAACGAGCGGAGCTACAGCCTGATGGTGCGGGAAGTGGCGAGTGTCATGGCGGCGCA
GAGCGAGGCATGCCGGGACCCCGCGCTGGCAGCCATCTTGCGAGACTCCCGCAGTCGCGCGTTCCGACTC
TCTCTGGGCATGCTGCTCTTCATGTTCGCGCAGAACTTCATCTGGTTCCCCATCCCCGTCGTAGCCCACG
CTGGAGAGCGGCGGCTGCCGTTCTCGCAGCACGGCTGGGACAACAACAGCCACTTCTACGGACTCTCGTA
CACGCTGCAGTGCTTGTCCGGTCTGTACATGAGCCAGATCAGCTTCGGCCTGGACTGCCTGTTTGCGTCG
GTCATGATCCTCGTAGCGGCTCAGCTGGAGATCCTCAGTGGACGCATTTTGAAGTTGAACCAGGAAGTGA
TACTCGAACAGAGAAACGAAAGTGTTCTTTGGAAGAATAAAATGACAATGGATGAAAATCGTGATACGTT
TTATGAAACATTGTGCTTTTGCATCGACAGCCACCAAAAGATTCTGAGGTTCGTTACTCTCCTGCAAGAC
ACCATGAGTCCCGTAGCCATGACGCAGTTTGCCAACAGTGTGGTTATCGCCTGCTTGGCGCTGTTTCAAG
CGACTTACGGGGAGGACATGAGTGCTGCTTTTAAGTGCGCTTGCTACCTCCCCATTCCTGGAGGGCAGCT
TTATCTCTATTGCTGGGCAGCTCACAGCGTGACCGAAAATGGTGAGTCGGTGTCTGTGGCGGCCTACAGC
TGCCGCTGGGTGGAGGGCAGCGCCCGCGCCAGACACGCCCTGCGGACGCTGATGGCGCGCGCCCAGAGGC
CGCTGGCGCTCACCGCCGGCCGCCTCTACCCCATCAACAGGGCCGCCTTCCTCTCGATGGTGAATGCGTC
TTACTCATATTATGCCTTGTTGGGACAAATGAACAATCGTTAG

>gi|926659828|gb|KP843358.1| Locusta migratoria odorant receptor 71 mRNA, complete cds
ATGGAAAAGTATCGGGGAAAAGGTACGGTGGAGTCACTGTCTTGGGCAGAGAGTGGACGGTCAGTCCTAA
AATTAAACATTCGCCACCTGTGGCTCATGGGAGTGTGGCCATTGGGACATTCTCCAGTGTTCAAAGTGTA
CACTGGCCTCACTTTCCTAATGGGCATCTGGAGTGTTGTGGAGTGTCTGCTGGCGGTGTACTACACTTGG
GGCCAACTGGAGGAAACCACCATGGTCTTGATATTCACTTCGACGTGCAGTTGCGGCATCGTCAAACTGT
TCTTCTTCGTGCGCAACGAGAGCAGCTACAGCCTGATGGTGCGGGAAGTGGCGAGTGTCATGGCGGCGCA
GAGCGAGGCATGCCGGGACCCCGCGCTGGCAGCCATCTTGCGAGACTCCCGCAGTCGCGCGTTCCGACTC
TCTCTGGGCATGCTGCTCTTCATGTTCGCGCAGAACTTCATCTGGTTCCCCATCCCCGTCGTAGCCCACG
CTGGAGAGCGGCGGCTGCCGTTCTCGCAGCACGGCTGGGACAACAACAGCCACTTCTACGGACTCTCGTA
CACGCTGCAGTGCTTGTCCGGTCTGTACATGAGCCAGATCAGCTTCGGCCTGGACTGCCTGTTTGCGTCG
GTCATGATCCTCGTAGCGGCTCAGCTGGAGATCCTCAGTGGACGCATTTTGAAGTTGAACCAGGAAGTGA
TACTCGAACAGAGAAACGAAAGTGTTCTTTGGAAGAATAAAATGACAATGGATGAAAATCGTGATACGTT
TTATGAAACATTGTGCTTTTGCATCGACAGCCACCAAAAGATTCTGAGGTTCGTTACTCTCCTGCAAGAC
ACCATGAGTCCCGTAGCCATGACGCAGTTTGCCAACAGTGTGGTTATCGCCTGCTTGGCGCTGTTTCAAG
CGACTTACGGGGAGGACATGAGTGCTGCTTTTAAGTGCGCTTGCTACCTCCCCATTCCTGGAGGGCAGCT
TTATCTCTACTGCTGGGCAGCTCACAGCGTGACCGAAAATGGGGAGTCGGTGTCTGTGGCAGCGTACAGC
TGCCGCTGGGTGGAGGGCAGCGCCCGCGCCAGACACGCCCTGCGGACGCTGATGGCGCGCGCCCAGAGGC
CGCTGGCGCTCACCGCCGGCCGCCTCTACCCCATCAACAGGGCCGCCTTCCTCTCGATGGTGAATGCGTC
TTACTCATATTATGCGTTGTTGGGACAAATGAACAATCGTTAG

>gi|926659826|gb|KP843357.1| Locusta migratoria odorant receptor 110 mRNA, complete cds
ATGCTGCCATCAGCAGACGACGAGAAGCGGCTGCTGGGTCTGATGAGATTCCTTCTCGGTCGGTCGGTGG
CCAGCCGCGACGGCTCCTTCAGGACGCAGTTGGCCAACGGCGCCACAACTGCCACCTTGCTCTCGACAGC
GGCAGCCAACCTGATCATCATGGTCTGCTCCGGTCTGAAACTCTACTTGGACCCGCCGGAGGAAACTGAG
AAGGCGTCCCAAGTGGCCTTCCTGATGACAGTCTCCGTCGCCAACGCAATGAAGGGGTTCTCGATGGTGC
AGCAGCGTGCTCGGCTGCAGCAGGTGGTGGCGGGGCTGCTGGCCATGAGGAGAGCCGTCTGCGACGGCAG
CGGAGCGCGACACCGCTACGCCTGCAGCGCCACCCTCATCGGCAACATATGGATGGTGATGTCCGTCATC
CTGGGAATCGTGTGGGGCGTCGACCCGGTGTTCAACCAGCCGCCGCAGCTGAATGGGACGTCGCCGGACC
CCGTGCTCCCGCTGCCGATATGGCTGCCCCTGGACGCGAGTGTGCCGCTCACCTACTGGCTGATGTTCGC
GCTGGAGGCCGTCGTCTGCGGCTGGACCATCTTCTTCGTCATGATCGTCGACCTGCTCTACGTCACGCTC
ATTCTCAACTTCGCCGCAGAGCTTCACGTACTCAACCACAACATTCAAATAACTTGCAATGCAGTTGACG
TCACAGCACACCCAAAGAGGAAGATTGGAGTGTCCCGCCACGCGGGCGTGTCTCTCTATAAAGGGCACAA
CGACGACACGGCGGCCATCCCAAATTTCTCTTTAGCCCACTTCACTGCAGCTAACCCTCTGATGCCTGCT
TATATTCCTGACCACTTCAGAGTGGAGTTAAGTGAGGATTACGATACATATCGATTACTTGTGAAGAGCA
TTCAGCACCACCAACTCATCGTCAAATGTGTCAACGAATTCGGAAAGGCTACCGGCTTACCAGTGCTGAT
GGTAGTTTCCATCAATGTTGTGAATCTGTGCTCGAACATCATCTCTCTGGCAGTGTTGGTGGAGGAAGAC
CCACATGCATCTGCTATAGCAAAATCATTGATTTTTACCATCGCACTTGGGAGTCAGACTGCTCTATACT
GTCTTCCAGGACAGATGATCATTGATCAGAGCGAGCGGCTGGCGCACTCTGCGTTCTGCTGCCGCTGGCC
GGACGCGGGCGTCCGCTTCAAGCGCTCGCTGCTCGTCTTCATGGCGTGCGCGGGGCGGCCACTCCGCCTA
CGCGTGGGGAAGCTGGTCACCCTCTCCAGGGAGACCTTCCAGGAGTTGCTGAAGTTATCATACCAGCTGT
TCAACTTGGTGTACCAACTGCAGAGCAGCTAG

>gi|926659824|gb|KP843356.1| Locusta migratoria odorant receptor 118 mRNA, complete cds
ATGAGACAAACCCGTAGTGTGGAGTCGGTGCTGGGCTCGAGTGCCGCACTGCTGCGGCTGCTGGGACTCT
GGTCCCCACGGATAGAGGACTTCTCCCGCACTCACAGGGTCCTCCGTGGCGGTCTCATGCTGGCCCTCTC
GTTTGGGCTGATGGTCACAACTCTCCTCAAACTAGTGATGGACTGTCCACGAGAACTTGAGGAGCTAAGC
GCATGCATCTTCTCTGCAACGATGCTATGTGAAGTTTTTTTCAAGATGGTTTTCTTCGTCTTGAAAGTAC
CTACCTTGCACAAGCTCGTGCAGTTGCTGTCGGAGATTAGAACAGAGGACAGTATCGGCGAACGCAATGA
TGAAATCCGGCGGCGATACCAAATTGTCGTAGACAAAATGTTCCTCTTTCTAATGGCCACTGCGGTAGTG
ACTGAGACCATGTGGGCGGCGATCCCTCTGATGCACCAGCTCCTCAACATGGATGGGGAGGTGACCCGTC
TACTGCCACTTCCCTTGTGGCTGCCGTTGGACGTGTACGCTTCCCCCACCTATGAAGTGATCTATGGGGC
ACAGGTGCTGCTCATGCCACTGACTACCACATCTCTGTTCTTTGACTTCGTTTTCATTGACCTGATGATG
AGGATTGCGGCTGAGCTGGAGATTTTGAACTACAACATTTCTAGTGTCCATGAGAATAGAAAGACTGTTT
CAACAATGTCCAAAGATATTCATAAACTATGCCAAACAGTCTCAGACAACAAGACAAATGTACAGCTTGT
GAAGAACGTCAGGCATCACCAGGCAATCCTTAGGGCTGTCGTCCTGTTGGAGGAAGCAATGAATACAGGA
GTCTTCATTCTCTTCCTGGCTACAACGATCGCAGTATCCAGCAATATCTTCACTGCTACAGCACTGCTGC
AGGCCCACGATGGAAGGATAAAAGCGCTAAAGATGCTAAGCGCAATGCCTCCTGTCCTGTTTGAGGTCGG
TTTGTACTGCGTCTTTGGGCAGATAGTAATTAACCAGAGTGAGAAGCTGATGCACTCGGCGTACAGTTGT
GAGTGGGTGGACTGCGACACTCGGTTCAGACGCAGCCTGCACATGTTCTGTGTGGGAGCCATCCGACCTC
TGGAGTTCACAGTGGGCAGAATGTACAAGCTGTCCAGGGAGACGTTATTGCAGGTCTTGCATGGATCGTA
CGTCATGTTCAACATGCTGTACACGATACAAAATAGAAAATAA

>gi|926659822|gb|KP843355.1| Locusta migratoria odorant receptor 35 mRNA, complete cds
ATGGCTGTGGACGCGCCCTGGTCGGACACGGCACTGTGGCTGAACGCGCGGCTGCTCGCGCTGGGCGGCA
TGTGGCGGCCGCCATGGTGTCCGGCCCGCTGCTACCTGCTGTACCGGGCGTGGGTCTTCTTCACGCTCTT
CAGCTTCTTCGTCGCCCAGATCCAGGCCCTCTGGCACTTCTGGGGAGACATGGACAAAATCACCCACGAC
GTATGCCTCATGATCAGCATCATTCTCAGCATCACCAAATTCTTCATATTCAATTTCAAAGAGCGGGAGG
TATTTCGCTTGGTGCGGAGAATAGACGACACCAGGGCAGAACAAATAGAGACGGGTGACTCGGAAATAAC
CTCCATCCTCGACGCGTCGTACAGGTCGGCGAGAGGCGTCGCGCTGATGATGACGTGTCTGGGAGGCTCG
ATTCCCGGCGTCTGGGCGGTCATCCCCATACTGATGCGGAGGCTGGGCATCTTCCCGCCGGAGAGGGAGC
TACCCGGCACCTCGTGGTACACCGGAAGAGACGGAGAGACGCCCATCTACGAGACGCTGTACGTGCTGCA
GTACTTCAGCATGCAGAACAGCTTCTTCACCGCGGTGGGCCCCGACCTGCTGTTCGTCGCCTTCATTATC
CACGCGGCCGGCCAGCTGGAGGTCCTGAACGCCAGACTCAGGCGCGTCGGTGGAGCGAGTGACGCCAGGA
AGCTGCAGAAGGCGCGGGAGGAAGAAGAAGAGTCGGGCGAGGCGGGCTGTGGGGAGCTGGCGTGGAGGGA
GCTCTGCGGCTGCATCAGGCACCACCAGCACGTCATAGGGTTAATTAAAGAAATTGAAAGGATGGTGAGC
AAAATAGTTCTCCTTCAGTTCTTGGGAGCTACTGTTATTATTTGCGTTACACTCTACCAAAGTTCCAAGC
ACACCGAGAACATGGCAGCGCTTTTGATGCTACAAGGCTATTTGGGACTCATCATGTATGAAGTATTTAT
GTATTGCTGGTACGCCGAGGATATATTATATCAGAACTCGCGCCTGGCGGTGTCCGCCTACTCAAGCGGC
TGGGTCGGCGCGGTCCCCCAGCTGCAGCGCGCGCTGGTGTTCGTCATCTGCAGGACGCAGAGGCCGCTGG
GGCTGACCGCTGGTAAATTCTACTACGTCTCGCGGGAGTCGTTTGTCAGCTTGATGAGCGCCTCATACTC
CTACTACGCTCTACTCCGCCAGGTGAATGACAAATGA

>gi|926659820|gb|KP843354.1| Locusta migratoria odorant receptor 29 mRNA, partial cds
CCGCCCGCCGCCGGCCTGCTGTACCGCGCGTACACGGCCGCCGTGGTGGGCCTGCTGTGCCACATCACGC
TGCCGGAGGCCGCGGGCCTCGTGCACTTCCGCGGAGAGCTGCGCACCGCCACCGAGGTGGCGTGCCTGCT
GTTCGCGTTCGCCACCACCTGCTACAAGCTGCTGGCCGTGCTGCTGCGGCGCCGCCGCATCCTGCGCTTC
GTGCACGACCTGGACGCGCGCGTCGCCGCCATGGCGGAAGAGTCGGCCGAGGCGCGCGCCGCGGTCAGCC
GGAGGGACCGCTGGACCCGCAGACTCGCCGTCTTAATGGTCTTACAGTCGACATCTACAGCCTTTACTTG
GAGCATGAACAGCCTCCGATTAAGCCTGTCGAAGGGTTGCTCTCTGCGCTTTCTGCCAATAATTTCATGG
TACCCATATGACATGACTGTATGGTCCAATTATGCAATCACATACATAATTCAGTTTTTCACACTGATCG
CTTCTGCCTTTAGCAACAGAACATGTGACATTTTGATCATCACTCTGATGTGTCAAGTCGGCTCTTTACT
CGAAATGCTCAACCTCAGATTTCTGGAAATCTCCAGAGACAGTCAGTCAAAAGCCGACAAGAGAAGAACG
GAATGGAACCAAAAGCACATCATGAAGAGAGCTACTTCTGTCCTCTGCAAAACGATTGGAGCGAATGGAC
TACTGGACCATGTTCCTACAACTTCTGAGGAAGTGCCACAAGATGAAATGTATGCCAAGCTAACCAGATG
CATAAAAGCACACCAGGAAATTATAAGGTACGCAAAAGAGCTTGAAAGCCTCGTCAACGATATTTTTCTG
GTCGACTTTTTGTGTTGCATGATAGTAATATGTTCGACTCTCTACATCAGTACATCGGCAAGCTCGAACT
TTGGAGACTTGATGGCGCACTTTGGTTATCTCGTCGCCATGACATATCCTCTCCTGTTCTACTGCCTGTT
CGCCCACGATATTATGGAACAGAGTGGGCGCGTGGCTGTATCTGCCTACTGCTTGCCGTGGTTCCTTGGC
AACACCAAGTACCGTCGAGCAGTGTGCGTCGCCCTGTGTCGCTCTCAACGCCCACTCACACTAACAGCTG
GCAAGTTCTCTGTGGTGTCACGTGCGACGTTTCTAGCAATAATGAATGCTTCATACTCATACTACCAGAT
ACTACGTGAAATTAATGAGGTCAAGCGCAGTGAATAA

>gi|926659818|gb|KP843353.1| Locusta migratoria odorant receptor 121 mRNA, partial cds
CGCGGCCGGCTTGCGCGCCTGCTCGGCGGCGTGGTGCGCGCCGCCACCATGTTCGGGCTCGTCTTCATGT
GGCTGGGCACCGTCCTCAAGCTGTGCGTCGACCCGCCGCCGCAGCTGGAGCAGCTCACGCTCTGCAGCCT
CGTCTCCAGCATCTGCACCGGCTTCATCATCAAGGCGGCGTTCTTCCTGGCGTTCGGCGGCACGCTGCGG
CAGACGGTGCGCCTGCTGGCGGACACCAGGGCGCGCTTCTGCACCGGAGACCACAACGAGGCGACGCGCC
GCCGCTACCACAAGCAGTCCAACAACATCTACTACTTCATCCAGATAGTTGCAGCGATAGCAATCGTTGG
CTGGATCCTCTGCCCTCTTGTGACGCACATCTTAGCGAAAACGGACGAGGATCACCCGGAGGCGCGGATG
CAGCTGCCAGTGCCCGTGTGGTTACCAGGCGACATCCACGAGACGCCCGTGTTTGAGATGTTGTACGCCT
TCCAGTCCTTCACCATTACATTTGGAGCTCAGTTCTGCCTCAGCATTGATATCTTCTTCATTCATATGAT
GCTGATGCTGGCAGCAGAGTTAGAAGTTCTCAATTACAATCTTTCCGCTATGGGACACGTTAATTTACCG
AAGTTGGGATCCCACGGAGGAAAATCTATTTCTAGATACAAAAGCAGTGGACGACAGTCGGCGTTACTCA
GCAGTGGACAGCAGCTTGGTGAGCAGATATTAACTGAGGACAGTGGAAACGAGTGGCTTCATCAACAATT
AGTGAAGAATGTGCTGCATCATAAGGCGATACTGAGATCTGTGTCACTATTGGAGTCATCAATGACTGTA
TCTATATTCGGTCTCTTGTTCATCAACATGGCAAACCTCTGCTCAAGCATGTTTGTCGCCAGCAAACTGT
TGCAGAAAGAGGGAAGTATTGGAAAAGCGCTGAACGCACTTCTCACGGTTCCTTCTGAGCTGTACGAAAC
GTGCATTTATTGCATTTATGGGAACGTCATGACTGACCAGAGCGAGAGGCTGCTTGAATCCGCATTCCAC
AGTGACTGGGTCAATGGTGACACTCGTTTCAAACGTAGCCTGATCATCTTCATGGCAGTGACAAGGCGAC
CTATAGTGATCACCGTGGGCAAAACTTGCAAACTGTCCAAGGAGACGCTACTTCAGGTCTTGAACGGAAC
GTACGCCTTACTTAATATGCTTTTCAACATTCATTGA

>gi|926659816|gb|KP843352.1| Locusta migratoria odorant receptor 11 mRNA, complete cds
ATGGGAAATAAGGTTAGGGTGTACTTAAACGAGGGTAATCTGCCAAGAGAGCATGGATCGAGCTTGGGAG
AAGGTGGCAGAGGTCTGAAGTTGAAAGGCGGAATGGGCGGTGAGGGCGATCTGCTGGAGGATATGGGGAC
ACTGGAAGGGATTGATGTTTTGGAAAACAGTGGTCACAAAGCGGATTACATGCTCGACGGAGGAAGGGGG
TCCGAGGGTGTTGCTGGGGTACAAAGGAGGGTCGCTGAGATGGACGGGGACGGTAGGTCGTCGGGCTCGG
TCCACCTGCGGTGGTGCTGTCGGCAGGTGGAGCGCGACTTCGCGGAGTTCCTGTCGCCGGAGGACGTGCC
GCTGCTGCGCGCCAGCGGGCGGCGGCTGCGGCGCGTGGTGCGCGCCTACCTGTGGTTCGGCGCGGCTGGC
TGCATGTGGTGGCTGCTCTACCCCGTCGCGTGCTTCGGCCTCACCGTCCAGGGCGTGCCCTACCAGATGC
TGCTGCCGTACGACGTGGCGCGGCCGGCGGTCTTCGCCGCCAACTGGCTCTTCTGCACGCTCCCCACCCT
GCACGTCGCCGTCATGACCATGGCCTCCGACTCCTACAGCGTCAGCCTCATGGTGCAGCTGCGTCTGCAG
CTGCAGGTTCTCGGCAAGAATTTGGTCGCTTTGGCGCGAGGGGCTGAGGCGAATCACCAAAAGAAGTGCG
TGAAACATGGGCCGTCTGCGGAAGGTCTGGTGCGTCGGAGCCAGTTGGAGGACGCGATACGCCAGAACAT
CCGCCACCATCAAACCATCATTAGGAACACGGAATTGCTGGAAAAAAGCATGGGCGCCATACTGCTAGCC
CAGTGTCTGTCAATTGGAGCTACCGTCTGCATACAGCTGTACCAGATCGCTGTGCATGCGCAGGGGTTGG
TGGACGCTGGGAAGTTTGGCTGTTACCTCTTCATCATGCTTGCTCAGCTCTTTGTCTACTGCTGGTTTGG
CGATGACTTCATAACGGAGAGCCTGAAAGTGAGCACGGCAGCGTACGACGCGGTGACGTCACTGGAGGGG
AGCTCCTGCTCCACCAAGAGGTCGCTGGTGCTGATGATGCTGCGCGCGCAGAGGCCGCTGCGCATAACCG
CCGCCGGCTTCTTCCCGCTCTCCAGGGAGTCCTTTGTCGCGGTTGTGAATATGTCTTACTCGTTCTTCGC
TATTTTACGGAACTTCAAAGACGAAATGAACAGTTAA

>gi|926659814|gb|KP843351.1| Locusta migratoria odorant receptor 60 mRNA, complete cds
ATGGATTGGGATCCGAAAGAGACGGAGCCCCTGACGTGGCAGTACACTACGCACTCTGTGCTCAAATACG
ACCTACGCATCCTCCACCTCCTCTGCTTGTGGCCGCTACCGGGATCGCTGTTTTTCCGACTTTTGACAGC
ATTCTTAATCGCGCTGTGCCTCGGGCACTTTGTAGAAGGGCTGGTCAACCTGTGCACCCTAAGTGGTGAC
ATGGAGGACTACACGCTGGCGCTCTCCAACATTTCGGTGGTCACGATTGGCACCGTTAAAACAGCGTTCT
TCCTGCGCAACGAGCGTAAATACTTCCGCCTCGTGCGTTGGTTGGACGCGCTGGTGGCAGCTGAGAAGAA
ATCCGTTAGCAGTCGGCCACTGTCCGAAGCCATCTTCCCGGCAGCCCAAAAGCGGTCCGCCCGCGTCGCC
GCGTTCTTGCTCTTATACAACTGCTTCCTGCTCTTCATCTGGCTGACAGCACCGCTCGCCGCCCGTCCAG
AAGCTCGAATACTGCCCTTGCAACAACTCCCTTTAACGGATTCCAACGCTTACCCTTTGTACGAACTGTC
CTACGCGATGCAAGCTCTGTCCATATTCTTCATAGGCTTAATCAACGTGCATCTGGATTGCTTCTTCACA
GTAGCTATGATCCAGACTGCCGCTCTGCTCAAAAGTTTGGCCTCGCGTCTTGCTGACCTGCAGGTGCGTA
ACGCTCCCTCGAGACGAAATGTGGACGAGGGGAGGAAGAACATTGTGACGGCCGACGACATGTACAGAGA
ATTATGTCTCTGCATCAGGACTCACCAGGAAATCACAAGATTTGTACAGCACCTGGAAAATGTGATGAAC
CCCATTGCAATGATGCAGTTGGCTCTTGGTGTGTTCGACGGCTGTATGTTGATTTTCCCAGCGGCATATA
GCTCAGAAACCAGCGCGTTGGTGAAGTGTTTCGGCGCCGCACCAACCGTCTGCATGCAGCTGCTACTCTA
TTGTCTGGGTGCACACAGCGTCCGAGAGCAGGGAGAGAGCGTGTCGGTGGCGGCGTACAGCAGCGGCTGG
GCAGACGCGAGCGCCCGCTTCAGGAGGGCGGTGCAGGTCGTCATCACCCGCGCGCAGAAGCCGCTGGTGC
TCACCGCGGGAGGCATCTACCCCATACAGAGGGCCACCTTCCTCTCGCTACTGAATGCTGGCTATTCCTA
CTACGCATTGCTGCAGAACTTCAACGGTCGTTGA

>gi|926659812|gb|KP843350.1| Locusta migratoria odorant receptor 51 mRNA, complete cds
ATGAAGAAGGAGAAGGAGAGGCGAGTCCAATTGGAGGATTTGGGCAGTGGAGAGGACCTGTCCCGGGCCG
AGGTGGAGAGCTCGGTGCTCAGACAGAACATCCTCCTGCTCCACTACATGGGCCTCTGGCCGATGGGCGG
ATCCCGGGCCTACCGCTGCTTCACGGCCTTCAACCTCAGCTCCAGTGCCACCATCATAGTGATGAACGTG
GTCGGGGTGTGCTTCAGCCTGAGCGACATCGACCAGGTGACGGGCGCACTCAGCACCATCCTGCCCATGA
GCGGCGGGCTCCTCAACGGGCTGTTCCTGCTCCACCAGAGACCCACCCTCTGCCGGATGGTGCGCACAGT
GGACCGGCTGGTGACCAGCCAGGCCCAGTTTGTGGAGCGCGATGCTCGCCTGGTGGCCATCGTGGGCGGC
GCCCGCAGACGGACTCTGGTGGTGACACTGGGCGTCTCGGGCTACCTGTTCGCCATCGCGTCCTACTGGG
TGGTGATCGCCTTCACGCTGCCTCCCAGCCTGCGCGTGCTGCCGTTCGTCCAGCTGCCCTGGATGCCCTC
TTCAGATCCGGGCCTCTTCTGGTCCACGTTCGGCGCGCAGCTGTACACCGCCCCATTCTGCAGCTACACC
ACGCTGTTCGTCGAGTTCTTCTTCCTGGCGGTCATGCTGCACCTGTCCGCCCAGTTCAGGGTCCTTGGCA
GCCGGTTCGCCAGTCTGGGCAGGTCCTCGGCATCCAAAGTCGCTGCGGACTCTGGTGCCGTGTACGAGGA
GCTGCGTCTCTGTGTCGAGACGCACCAGGAACTGCTCAGGTTCGTGCGCTTCGTGGACAACGTGATGAGT
CCGTTCGCCATGCTGCAGTTCGTCGCTGGGACGCTGGCCGTGTGCGTCGTGCTGTTCCAGGCGGCGAACA
ACCAGGACCTGAACACGAACCTCAAGTGCGCTGGCTGGCTGCCCGGCCCGTCTCTGGAGCTGTACATCTA
CTGCGGCGGCGCGCACGAAGTGGTGCACGCGGGGGAGGCTCTGGTGCAGGCGGCGTACGACTGCCTGTGG
TACAACGTGGCGCCCCGCATTGGCCGAGCCATCCGGCTGGTGATCACGAGGGCGCAGGTGCCGCCGGTGC
TCACCGCGGGACACCTCTACCCCATCACCAGGCCCACCTTCGTCTCGCTGGTGAACGCAGCCTATTCCTA
CTATGCACTACTCAGCCAGATGCAGAACAAGTGA

>gi|926659810|gb|KP843349.1| Locusta migratoria odorant receptor 124 mRNA, complete cds
ATGGGTCTGTGGCAGCCGCGGGGGCGCGCGGCCCAGCGGGTCAACGCGCTGCTGGCGTCCCTCACGCTGG
GCAGCCTGTGCTTCATGGCGCTCTGCGTCACCCTCAAGCTGTGCGCCGACACCCCGCAGGAGATCGAGCA
GCTCACCCTCTGCACGCTCGTCGCCTCCATCTGTGTCGGTTTCATCTGCAAGACGGCGCTGTTCGTGATA
CAGGGAGACACGCTGCAGCAGACGGTGCGCCTGCTGGAAGACACCAGTGAGCAGTTCTGCACTGGCGACC
ACAATAGGCTGACCCGCCGCCGGTACCTGAGGCTCTCCAACAACGTCTACTACTACTGTCAGATGGTGGC
GGTGCCGGCGGCCATCCTCACCAACACAGACGACGAGGAGCAGCAGCTGCCGTGGCAGCTGCCTCTGCCC
GCGTGGTTCCCAGGGGACATCTACGAGACGCCCCACTTCCAAATCCTGTACGTCGTCCACTCCTTCTGCG
TCCTGGTGGCAGTCCAGTCCTGCCTCAGCATAGACATCTTCTTTGTTCACATGATGCTGATGGTGGCAGC
CGAGTTGGACGTCCTGAACTGCAACCTGGCTGCCATGGACCACATTACTGTGCAGACGACGAGGAACGAG
GAAGAACGATTTATTCCTAGATATAAAAGAAATGGTAGACGGCTGCCGTTACTCAACAGTGGCCAGTCTC
TAGCTGAACAGACGCTGTCACAGGACACTGCACACAAGGACCTTAATCAACAACTGCTGAACAACGTGCT
GCACCATCAGGCAATCCTAAGATCTGTCTCCCTCTTGCAGTCCGCAATGAATGTGTCAACATTCACTCTC
TTATTTGTCAACATGGCGAACCTATGCTCAAGCTTATTTGTCGCCGGTGTGCTGTTGCAGAAAGAGGGAA
ATGTAGGAAAAGCGCTGAACGCGCTATTTTCAATACCCGCTCTTCTGTACGAAACAATCATTTATTGCAT
TTATGGACACATAATGACTGATCAGAGCGAGAGACTCGTCTACTCCGCCTTCAGCTCCGGATGGGTCAAC
AGCGATCCTGGTTTCAAACGCAGCATGCTCATCTTCATGATGGTCACTGTGCGACCGATGGCGATCACGG
TGGGCAAGACTTGCAGGCTGTCCAAGCAGATGCTGCTCCAGGTCTTGAACGGAACGTATGCCTTACTGAA
TATGTTGTACCACGTGCACAGAAGCGAATGA

>gi|926659808|gb|KP843348.1| Locusta migratoria odorant receptor 13 mRNA, complete cds
ATGTGGGCGCCGGCGGCTGGCCTGGACTACCTGCTGGTGTCGCTGCACTGGGCCGGCGTGATGCGCCACC
CTCTTGCGCAGCCGGGCTCGTGGTCTGGCCGTTCCTTCCAGCTGCGCAAGGCGGCAGTGGCCGCCGCCCT
CCGCGGCCTCCCCCNNNNNNNNNNNNNNNNNNNNNNNNNNNNNNNNNNNNNNNNNNNNNNNNNNNNNNNN
NNNNNNNNNNNNNNCGTGTCCGCCTGTCTCTTCCGACTCGGGCACATCTCCGTCCATGAGCACCAGCTAC
ACTACCTCGCCGCTCAGGTGGAGCGTGACTTCGGCGCCTTCCTGCGGCCGCGTGACGCGCTCCTGGTGCA
GAAGCGTGACCGCCAGCTGCGCCGCACCCTGCTGGGCTACATCTGGTTCGGCGTGGCGGGCTGCGCCTGG
TGGATCGCGTTCCCGCTGCTGCGCTTCGGCTTCTGCGCCGCGGGCCTGCCGTTCATCCTGGAGCTGCCGT
ACGAGGTGACGAGCGCGGCCGCGTTCGTGCCCACGTGGCTCTTCTGCTGCCTGGTCACCCTGCACACGGC
CGTGCTCACCATCGTCGTCGACTCCTTCAACGTCAGCCTCATGGCGCAGCTGCACCTGCAGCTCCGTCTG
CTCTCCAGGAACCTGCTGGCGCTCTCTGACGGAGACCAGGACCACGACTCTGCGACGTTCAAACGAGTCG
CTTCTGGAAATGAAGTCTCGTGTGGTTACGCGAACGACATCCACATCGCGCATCAACTCCGGAAAATTAT
CCTACACCATCAGGCTATTATTAGGAACACCGAGCTGCTGGAGAAGTGCTTGGGAGCCATGCTGCTGGCG
CAGAGCTTGTCCATCGCTGCTGCGATGTGCTTCCAGCTATTCCAAATCGCTCTAAGTGCTGGAAGCCTGG
CGGAGGCTGGCAAGTTTGGCTGCTACCTGTCCGTCATGCTGGCGCAGCTGTTCGTCTATTGCTGGTTCGG
AGACGACCTCATCACAGAGAGCGAGAAAGTGTCGCTGGCGGCGTACTCGGCCGTGACGTCACTGCAGGGC
CTGCCCGCCCCCCAGAAGCGGTCGCTGCTGCTGATGATGGTGCGCGGCCAGAGGCCTCTGCACATCACGG
CCGGCGGCTTCTTCCCGCTCTGCAGGGAGTCCTTTGTCTCGATCGTCAATATGTCTTACTCCTTCTTCGC
CATTCTTCGGAACTTCAAAGATGAATAG

>gi|926659806|gb|KP843347.1| Locusta migratoria odorant receptor 119 mRNA, complete cds
ATGGTGGTGTTTGGCCGTGGTGTGGAGGCGGTTCTGGGCCCAAGTGCCAAACTGCTGCGGCTACTTGGGC
TGTGGTCGCCACAGAAAGGTGACACATCTCACAATGGTAGTGCCCTTACTGGCTACCTGACACTGGCGCT
TATATTTGGGTTGATGGTCACGTCTGCCCTAAAACTGCTGATGGATCGTCCACGAGAACTAGACGAGCTA
GGCGCTTGCATCTTCATTGTCACAATGCTCGCAGAAGTTTTCTTCAAGATGCTTTGCTTCGTCGTGCAGC
GACCTACACTGCACAAGCTGGTGCAACTGCTGACAGAGATTAGGGCAGATGGCAGTACTGGCGAACGTAA
CGACGAAATCCGGCGAGGATATCAAATACTCGTAGACAGAATGTTCCTGCTTATAATGGTAACGGCGACG
GCGACGCAGACACTATGGGCTGCAGCCCCGGTAATCTATCAGCCGCTTAATGAGGATGGGGAGGTGACTC
GCCTGCTGCCACTATCCATGTGGCTGCCGCTGGACATGAATGCATCGCCCAACTATGAGGTGATCTATCT
TGTGCAAGTGCTGCTCATGCCACTTGCTTCCGCATCCCTGCTGTTCGACTTCGTTTTCATCGACCTCATG
GTGAGAATTGCAGCTGAATTGGAGATTTTGGACTACAGTTTTTCTGGGTTGAGTAAAAACCCAAAGAGTG
TTTCAGCAACGTCCAAGAATGAATTCAAGTCAGTCCATACAGTGTCCGATGGCGAGATAAATCTTCAGCT
TGCGAAGAATGTGAAACACCACCAGGAAATTCTCAGGTCTGTCGACTTGCTAGAGGAAGCAATGAATACA
GGAGTCTTCATTCAGTTCCTGGCTTCGACGATTGCCATATCTTGCAATATCTTTGCTGCTACGTCAGTCA
CACTTTATGATAGTCAATTTAAGCAATTGATTATTATACTGCTAATTCAGAGTGGTCTATATTGCATCTT
TGGGCAGGTAGTAACTGACCAGAGTGAGAAGCTAATGCACTCGGCGTACAGCTGTGAGTGGGTGGACTGC
GACACTCGGTTCAGACGCAGCCTGCTCACGTTCAGTGTGGGGGCCACCCGCCCCATCGAGTTCACTGTGG
GCAGAATGTACAAGCTGTCCAGGGAGACGTTCTTGCAGGTCTTGCAAGGATCGTACGCGATGTTTAACAT
GCTTTACACGTTCCAAAGTAACAGATAA

>gi|926659804|gb|KP843346.1| Locusta migratoria odorant receptor 88 mRNA, complete cds
ATGGTGAACGTTCAGAAGGCAGGCGGCGGCGGCCGGCGGCTGTGCACAGACCTGCGTCTGCAGCAGTGGC
TGCTGTTCTTGGTGGGCGCGTGGGCGCCACATCGTGGGGCTCCAGCCATCTGCTCGCTGCTGTACGGCGT
CTACTCGGCCTGCGTGGTGCTCGTCCTGCTGCTGTTCGTGGCCAGCCTGCTGTTCGCCATGGTGCACTAC
TGGGGACACATGCTCGGCGTCACCATGAACGCCTGCCTCATGTTCGTCTACCTCATGAACATCGTCAAGA
TCGTCTCTCTGCTCAAGATGCAGCCCTCTGCTGAGGAGTTCATCAGGGAGCTCGACAGGTGCATGCAGGA
GTACGGGCAGAGCTTGGAGATGGAGAAGGCGGCGGTGTTCCAGTGGACAGCACTGAAGAGCCGCATCGTG
TCAGTCGCCCGCATGCTGGTGGCGCTGAGTGGCTGCCTCTACTGGGCCGTGGTGCCGGCCGCACGAGCAC
ATGCCTGTGGAGGCACCGTACAGTGCCGTGACCAAGTGGGGCTGCCTGCACACGTCTGGTACCCCTTCCA
CTTCACACACACGCCCGTCTATGAGGTGGTGTACACGGTGGTGGCGGGCGGGCTGCTGAGCGGCGCGCTC
ATCTCGTGCATCGTGGACGCCTTCTTCGTGTCGCTCATCATCTACCAGGCGGCGCACCTGCAGCTGCTCA
ACCTGATGCTGGCCGCCGTGGGCACCGAGAAGTGCTACCAGCCGGGACCACCAACCAGCCCAGGCAGCAA
GCGCAGGCTGGCGGAGGAGTCTGCTGGCGCCGAGCAGCGCATGCACCGCCAGCTGGCGGAGTGCGTCTCC
TACCACTGCCACATCGACTGCTGCGTGCAGCACCTGAGCTCGCTGGTGGGGCCCATCCTGCTGGGGCAGT
TCCTCATGGACATGGTCACCATCAGCGCCACCGCGTTCGTCGCCATAGCCAACAACGCGGACTCTGCCTG
GCTGCTCAAGTACACGTCCTACCTGTCCTCCGTCGTGCAGCAGCTGCTGCTCTACTGCTGGTTCGGGACG
GACATCATCACGCAGAGCGAGCGGCTGCAGCTGTCGGCGTACAGCAGCCAGTGGGTGTCGGCGTCGCCTC
GCTTCGGCCGGGAGCTGCTGGTCTTCCTGTGCCGCGCGCACCGCCCGCTCAGACTCACCGCCAGCAAGTT
CTACACCATCTCCAGGGAGACCTTCCTGCTGCTGATGAACGCCTCAGTGTCGTACTTCGCGGTGCTGCGG
GAGATCAGCAGCAAGTGA

>gi|926659802|gb|KP843345.1| Locusta migratoria odorant receptor 24 mRNA, complete cds
ATGGCACCTGCGGCTGCGTCATCGTCGGCGGCTGCGGCTGCGGCGGCGTCGGCCAGCGACCTGGGCCACC
TGCTGCGGCCGCTGCACTGGGCGGCCGTGCTGCGACACCCGCACAGCGCCGCCGCCTCGCCACTGTTCTT
CCGGCTGTGCACCGTCGCCATGGCGTCCTTCGCCTTTACCTCCACCTGCTCCGAGGTGACGGTGCTCTTC
CGCGACGGCACCGCAGACCTGGACGCCTTCACGCTGACGCTCAGCGTCGTCGACACCAACACCATCTGGC
TCTTCCGCATGGCGCACACCGTCGCCTGCGAGCGGGCCTACCACAAGCTCGCTCACCAGGTGCGGAACGA
CTTCGGCGAGTTCCTGACGCTGGAGGACCTGCCGCTGCTGCGCGGCCAGAGCCGCGTGGTGCGCCGCTTC
GCGCTGGCCTACATCTGGTTCGGCGTGGGCGCCTGCGCCTACTACCTGGTGTCGCCCGTCAGCGCCGAGG
GCCTGCCCTTCATACTCGCGCTGCCCTTCGACGCGACGCGGCCGCTCAGCTTCGCCGCCACGTGGCTCTT
CTGCACCGTCACGTGCCTGCACGTCGTCGTCATGACCATGGTGCTCGACTCCCTCAACGTCAGCCTCATA
GCGCAGCTGCGGATCCAACTCACGCTGCTCAGCGGCAAAATTGTCGGCATCGCCAAAGAGATGTCCGAGA
AACCTGTGCGTTCTTCAGAAACGTCCCTGTATTCTGAACTCCACTATCGTCTGGAGAAGTGTATACGTCA
CCACCAAACAATTATCAAGAACGCAGACTTGTTGGAGAGGAGTCTAGGGGCGATGCTGCTGGCGCAGAGC
GTGGCCATCGGGGCGGCCGTCTGCTTCCAGATGTTCCAGATTGCCACGAGTGCAAACGGCCTGCAGCAGA
CAGGGAAGTTCTGCTGCTACTTGTTTGCAATGCTTGCGGAACTCTACGTCTATTGCTGGTTTGGAGATGA
CCTCATTACAGAAAGCGAGAACGTGGCCCAGGCGGCTTATGACGCGGTGACGTCACTACAGGAGTGTCCT
GTGTCCATCAAGCGGTCGCTGCTGCTCCTGATGCACCGTGCTCAACGACCATTGCGCATCACTGCCGGTG
GCTTCTTCCCGCTCTCCAGGGAGTCCTTTGTCTCGGTCGTCAATGTGTCTTACTCATTCTTCGCTATTTT
ACGAAATTTCAAGGATGAAGAGGAGTAG

>gi|926659800|gb|KP843344.1| Locusta migratoria odorant receptor 55 mRNA, complete cds
ATGGTCGACCGGAGCGTGGAGACGCCCCTGACGTGGCGGGAGTCCGCGGAGTCCGTGCTGCGGCCCAACA
TCCGGCTGCTGTGCTCGCTGGGGCTGTGGCAGCCGGTGGACTCTATGCTGTTCCACGCCTTCACTGCCGC
CGTGCTGGCAGTGGGCGTGGCCCACCTGGCAGTGGCCGCGCTCGGCATCTGGCAGCGACCCGCAGACCTG
GCCGAGGTCGCCATCGGGCTGTCCAACGCTTTCGTCATCTTCACCGCCCTCTCCAAGGCCGTTCTCTTCT
TGACCCGGCGACCGCTCTTCTACTCGCTGGCGCGCCTCGTCGACCAGATGACCGCAGAGCAGAAGGCGTT
TCGCGCCGGCGACCCCAGCCTCCAGGAGGTGTTCTCGGCCGCTCGCAGGAGCGCCGGTCGGCTGAGCGTG
TTCTTCCACTGGTACGTGCTGGTGGCCGACGTCCTCTGGTCGCTCATCCCCCTGGTGCAGGCCTCCCGAG
AGAAGCGCTGGCCCTTCCAGCAGCTGCCGCTGGACGGCTGGGCGACCTCCCCCGCGTACCAATTGTCTTA
CGGGCTGCAGTGCGCCTCCACCCTCTTCTTTTCCCTCATCAGCGTGGACGTCGACTGCTTCTTCGTGGCC
GTCATGACCCACATAACGGCCCAGCTGAAAATCCTGACCTTCCGGTTCGCCGCTATTGGCAACCGAATGT
ACATATCTGATACCAGTCTGAACAATCAAACTGCTAGCACAAAAGACGCCAGCCACGAGAAACTGCGAGG
TTGCGTCCAGACGCATCAGAATATCTTGAGGCTGGTGAGCTTCCTGAACGTGGTGATGAGCCCCGTGGCC
ATGATGCAGCTGGCCGTCGGCGTCGTCAGCTCCTGCATGGTGCTCTTCCCAGCCGCCAACAGCACGGACA
GCGCGGTGGTCATGAAGTGCTGGGCCGCACTGCCGGTGCTGGGGGTGCAGCTGTTCCTCTACTGCTCGGG
GGCGCAGCGGCTCATCGACCAGGCGGAGGCGGTGTCTGGTGCTGTGTACAGCTGCGCGTGGCCTGAGGCG
GGCGGTCGCGTGCAGCGGTCTCTGCTGGTTGTAGTCAGCCGCGCCCAGAGGCCGCCGGAGCTCACCGCAG
GGAGGATGTTCCCCATCAACAGGCCCACCTTCCTCTCGCTAGTGAACGCCACCTACTCGTACTACACGGT
GCTGAAGCAAGTGAACAGCCACTGA

>gi|926659798|gb|KP843343.1| Locusta migratoria odorant receptor 22 mRNA, complete cds
ATGCCACCGTCGTTGCCCCCGGAGGCGGCGGCGGCGTCCAGCGACCTGGGCTACCTGCTGACGCTGCTGC
ACTGGACGGCCGTGCTGCGACACCCCCGCTTCATCGGCACCTCGCCCTTCTGGTTCCGAGTCTACACCCT
CACCCTGCTCACCATAGACGCGTCCTTCGTTTTCTCCGTGTTCATCGTGCTGTTCCGCGAGGGCACCGAA
GACCTGGACGTCTTCACGCTGACGCTTAGCGTCGCCGACACCAACGGCACCTGGCTCTTCCGCCTGGCGC
ACACCGTCGCGTGCGAGGCTGCCTTCCACAAGCTCAGCCAACAGGTGGGCCACGACTTCGCCGAGTTCCT
GACGTGGGACGACATTCCGCTGCTGACGTCTCAGAGCCGCGTGGTGCGGCGCTTCTCCAAGCTGTACATG
TGGGGCGGCGTGGGCGCGTGCGCCTACTTCCTGGTCTCGCCGGTGTGCCCCGAGGGCCTGCCCTACATCC
TGGCGCTGCCCTTCGACGCCATGCAGCCGCTGGGCTTCGCCGTCACGTGGGTCTTCTGCAGCGTGGTCAC
CCTCCACGCCGTGGTGATGACCATGGTGTTGGACTCCTTCAACGTCAGCGTCATAGCGCAGCTGCGTATA
CAGCTCAAGCTGCTCAGCACTAAAATTGTCAATCTATCCAAAGAGATACTCAACACAGATATGGAATCTT
CAGAAGCGAACGTTTACCAAGAACTTTATTACAGACTGGAGAAGTGTATCCGTCACCATGAAGCAATTAT
CAAGAACGCCGACCTGCTGGAACGGAGCTTAGGAACGATGTTGCTGGCACAGAGCATCTCCATTGGTGCC
TCTACTTGCTTCCAAATGTTCCAACTGGCCACGAGGGCAAACGGTCTGCAACAAGCCGGGAAATTTGGTT
GCTACCTGTTCGCTATGCTTGCGGAGCTCTTCGTTTACTGTTGGTTTGGAGATGACCTTATAACAGAAAG
CGAGAACGTGGCTCTGGCGGCGTACGAAGCGGTGACGTCACTGCAGGGCTGCCCCCTGTCCATCAAACGC
TCACTACTGCTTCTGATGCACCGCGCACAGAGGCCGCTGCGCATCACAGCCCGGGGGTTTTTCCCCCTCT
GCAGGGAATCTTTCGTCTCGGTTGTCAATGTCTCTTACTCATTCTTCGCCATTCTACGAAATTTCAAGGA
AGAGGAACAACAGCCTGATTGA

>gi|926659796|gb|KP843342.1| Locusta migratoria odorant receptor 12 mRNA, partial cds
AGCAGCGGTCTCGATCTGCTGCAGCGGCTGCTGCACTGGTCGGGCACGCTGCGGCACCCGCGCGCCGGCC
GCTGGTCCAGCCTCGCCTTCTACCCGCTGAACGCCGCCGCGTCGGCCGCCATCGCGCTCTTCCTGTGCTC
GCAGGGCGCCGCCATCTGGCGCGAGGGCGCGCGGGACCTCGACCGCCTCACGCTCGTGCTCTCCACCTTC
AACACCATCGCCACCTGGCTCTTCCGACTCGGACACATCGCCGTCCACGAGCACCAGTTCCACTACCTCT
CATTCCAGATGGAGCGCGACTTCAAAGATTTCTTGAACCCACGTGACGTCCCTCTGCTGCAGGCGAGCAA
CCAAGCCCACCGCCGTTTTGTGCTCTCCTACCTGTGGTTTGGAGTCGTGCTGTGCATGGTGTGGACTCTC
TTTCCTGTGGCGACTTTTGGTGCCGGACCGGACGGCCTGCCTTTCATCATGGCACTGCCTTACGACGTAT
CGCCACTGCACGCCTTCATCCCCACTTGGATATTTGGCGCTTTCATCACGGTTCACGTGACGATGATGAC
CATCATCTCCGACACATTCAACGTCAGCCTTATGGCGCAGCTGCGTTTCCAGCTCGTTGTGCTCAACGAA
AAAATCATTAACCTAACGACAGATATTGAAACGCCGAAGTCTCCATTAACCAAAGAGGAATACATCACAA
CTAAGAGTGCATATGAGTCTGTAAAACACACAAACATTCACCATCGCCTGAGACAAAACCTTCTTCACCA
TCAGGTTATCATTAGGAATACTGAAATGTTGGAGAACTGCATAGGAGGCATATTGCTGGCACAGTGTTTA
TCAATAGGTGCGGCAGTCTCCTTTCAACTGTTCCAGGTTGCAGTGAGCACACAGAGCCTTGTACAGGCCG
GGAAATTCAGCTGCTACTTGACTGTGGTGCTCGTGGAGTTGTTTATGTACTGCTGGTTTGGGGACGACCT
CATCACAGAGAGCGAGAACGTGGCGCTGGCGGCGTACACGGCAGTGACGTCACTGCAGGGGTTCCCCGCT
GCAGACCGGCGGTCGCTGCTGATCGCGATGACCCGCGCACACCGACCGCTACGCATCACCGCCGGAGGGC
TGTTTCCCTTCTGCAGGGAGTCCTTCGTCTCGATTGTGAACATGTCTTACTCCTATTTCGCCATTCTTCG
AAACTTCAAGGACGACTAG

>gi|926659794|gb|KP843341.1| Locusta migratoria odorant receptor 81 mRNA, partial cds
AGCCGCCTCTACGACGCCTACTCCGTGTGGACCATCTTGCAGTTGCTGATGACCGGCGTCGGCCAGATGG
CGGGCCTGCAGGGACACTGGGACGACCTGCAGACCGTCTTCACCTCGCTATGCTTCGACCTCACCGTCAC
CTGCACCATCATCAAGGGCAGCATCTTCGTGGCGCAGCGCGGCAGCCTGGACGCGCTGTCGCGCCACCTC
GAGGCCAACGCGCGGCAGTTCTGCTCGCACCTGCCGGCGGAGCGGCGCGCGCTACTGGAGCGGGCGCGCA
ACCTGTCCAGGGTGATCGTCTGCTCCTTCCAGAGCGTCGGCGGCGTCACGCTCGTCTCCTTCATCACGGG
GCCGCTCGTCCAGAACGGCCGCGACCGGGAGCTCATCGCCAGCGCGCCCGGCAACGCGACGCTGGACCGC
CACCTGGGCCACAACTACCCGATGCTCATGTGGTGGTTCGGCGGGCTGCCGGTGAGCTCCCCCGGCTACG
AGGCGGCCTACCTCATCATGTGCTACTGGCTGGTGCTCATGTACATCTGCACCAACGTGCCCGACGCCTA
CTACGTAGGGCTCATCAACTACATCTCCGCCCAGCTGCGGCTGCTGCACATCGCGCTGCGTCAGATAGCA
CATCCCGGCGCGGACGACGCCCTCGCGGAGAAACTCGGCCACATTTACGGTCTCGACGTTAAGGGAGGCT
CACCGCACAAGGATGGAGCCCAGGATGCCAGCCGGGATAGCGTGTACGACAGGCTGGTGGAGTGCATTCG
TTTCCACCAGGAGATTATAAAGTGTGTAGACGAGATGGAGTCATTGCTAAGCCTTACGGTTCTCATCCAG
TTCTTCACCAGCACTCTCGTCATTTGCTTGACAGCCATCACTGTAATAAACACAGAAGCAGCATATCTAC
CTACTTATGCAGCATATCTCGCTACAATGTTCTACCAGCTGTTCATCTACTGTTGGTATGGAGGTGAAGT
TTACTTGGAGAGCGAGAGCCTGCAGTTCTCAGCATACAGCTGCAACTGGCCCTATACGGACGCTCGCTTC
AGGAAGACACTAAAAATTTGTCTGGCGCGTATGCAGAGGCCTATCAGCCTCACGGCATGCAAATTTTACA
AACTGTCTCGGGAAACCTTCTTGTTGTTGTTGAATGGATCTTACTCATACTTCACATTACTACTGCAGAT
GAACCAGAAAGATGACTAG

>gi|926659792|gb|KP843340.1| Locusta migratoria odorant receptor 57 mRNA, complete cds
ATGGGCTGGGATTCGAAGGAAGATCAGCCACTGACGTGGCAGTACACGGCCGACTCCGTGCTCAAGTATG
ACGTGCGCATTCTGCACATGATCGGCGTGTGGCCGCTGTCAGGGTCGCAGTTGTATCGGTGTGTGGTGAC
CGTCATCATCGCACTCTGTTTGGGGCACTTCGTCGAGGCCGTGATCAACCTGTACACGCTGCACGGAGAC
CTGGAAGACTTCACCCTGGCTCTGTCCAACGTGTCGGTCGTGATCGTGGGCATCCTCAAGGTGACCTTCT
TCTTGCGCCACGAGCGCGGTTACTGCCACCTGGTGCGCTGGCTGGACACCATCGTGGCCAGCCAGAGGGA
GTACACTCGAGGACGTCCGCACCTGGAGGAAGCCTTCGCTGGAGCCCAGACCCTGGCTGTGCGAATCACC
AGAGGGTTCTGCATGTACAACGCGACTGTGGTGCTCGCCTGGGTTCTGGCGCCACTTGCTGCCCCACCTG
AGGCCAAGAGGCTGCCCTTCCAGCAGCTGCCCTTCGGGGAGGGCAGTCCCTTCTCCCTGTACGCGCTGTC
CTACGCCATGCAGGGCGTCTCCATGCTCTTGATCGCCCTGATCAGCGTGCAGATGGACTGCTTCTTCACT
GCCGCCATGATCCACGCAGCCTCTCAGCTGAGGATACTCAACTCACGCTTATCTGACCTTCAGCTGGGAA
AGGCTGGTCTCCAGCTTCAGGGCGGCACTACACTTGACAGCATGTACGACGAGCTGCGTTTGTGCATACA
CACTCACCAAGAAATCACCAGATTTGTGGAACACTTGGAGAACGTCATGAACCCTATCGCAATGATGCAG
CTCGCTGTTGGAGTGTTCAATGGTTGCATGCTGATATTTCCGGCAACATATAGCGCGGAGAACGACGCGC
TGGTGAAGTGCCTGGCTGCCGCACCCACCATCAGCGCGCAGCTCCTGCTCTACTGCCTTGGAGCCCACAG
CGTCAGGGAGCAGGGGGAGGCGGTGCCGCTGTCGGCGTACAGCTGCGGCTGGGCGGACGCGAGCGCGGCC
TTCCGGCGGTCGCTGCTGGTGGTGATGGCCAGGGCGCAGAAACCGCTGGCGCTCACCGCCGGCCGCATCT
ACCCCATACAGAGGGCCACCTTCCTCTCGCTCCTCAATGCGGGGTACTCATACTACGCAGTACTTCGGAA
CTTCAACAGCCGTTAA

>gi|926659790|gb|KP843339.1| Locusta migratoria odorant receptor 98 mRNA, partial cds
GCGACGTCGCGGACCTGTCTGGTGGCCGGCTGCTACCTGGCGCTGGTGGCATTCGCCGGCTCCCAGCTGC
TGGCCGAGCCCTGGCGGCCGCTCGAGGAGCTCGCCATCGCCGCCCTCATCTTCGTCACCAGCGCCTCCTT
CACTTTCAAGTTCGCCATGTTCCTGAGATACCGGCCTCGACTGCTGAAGTTGGCGACACTGCTGTGTGGG
GGCGGACTGCGGCCGGCAGAGGGGGAGGAGACGCGGCGGCGCTACAGGGAGCGCGGCCGACAGGTCTTCC
TCTACCTGCAGGCAATCCTGAGCGTGCCGACTCTGCTGTGGGCGATGCAGCCACTGCTGGTGCCACCTGG
CGGCAGCGCCGCGAACCTGCGGAACGCGACGGCGCCAGTGCGCATGCGCAGCACGCCGCTCCCCATGTGG
CTGCCGCCGGCCCTGCAGCAGTCGCCCGCCTACGAGCTGGTGTACGCGCTGCAGGTCGTGTCCATGCTGA
TCGTGCTGCAGACGTCCGTCTTCACCGGCGTCTTCTTCCTCGTCCTCATGCTCAGCATCGCCGCCGAGCT
TCACGTCCTCAACGACAGCATTTCCGGGAACAGGAGCAAGCCGTCGAGCTCCTCCGGACGACGATGCAGT
TCGCTTTCGATGGAAATCCACTGTCCCTCTAACGGACGTCTTGTAAATGACAGTTCAGTCATCAATTTTG
AGGGAAGGCTATTCCGTCAACAGATGTATTGTGACTTGGTGAAAAATATTCGTCATCATCAATTGATAAT
AATGTGTGTCAAGGAACTAGAAGCTATAATGAACCTGCCTATCTTTGTTCTTTTGTTTCTACACATGGTG
AACATCTGTGCACAGATCTTCGTCACTTCACTTCTGTTGCAGAAGGATAATGACTCAACAACGATGTTCA
AGGTGTTGTTCACACTTCCGATATATCTCTATGAGACTGGGCTTTACTGTGTCTTTGGTCAAATAATTAT
TGATCAGAGCGACCGGCTGCCCACCTCGGCGTACAGCGGCGCCTGGCTGCAGGGCGACGCGCGCTTCCGG
AGGGCGCTGCTGCTGCTGACGTCACGCGCCTCCCGGCCCCTCACCCTCACCGTGGGCAAGACCTACACGC
TCTCCAGGCACACCTTCCTCCAGATTCTTAACGGTTCTTACTCGCTGTTCAACATGCTGTATCAAGTTCA
AGGTAATAAGTAA

>gi|926659788|gb|KP843338.1| Locusta migratoria odorant receptor 109 mRNA, partial cds
GTCAACATCGCCGCCAACATCTCGCTGGTCATCACCTCCGGCGTGGAGCTCTGCGCCGACAAGCCGCGCC
AAACGGAGAGGGCGTCCGTCACTGCGTTCCTCTTCTCCGTCTCCATAATCAACTTCGTCAAGGCGGTGTC
GCTGCTGCGCCACCGGAGTCGTCTGCGGCGGCTGGTGCGCCGGCTGGTGGCGGTCAGGGCCGCCTTCGCA
GACCCCGCGGGCACCAGGGGCCGCTACGCGCGACACGCCGCCCTGCTCGCCTCCACCTGGCTGGTGACGG
CGGAGACGAACGTGGCCTTCTGGTGCCTGGACCCGCTGATCAGCGAGGCGGCGGGCGGCGCGGCCGCGGA
GCGCCAGCTGCCGCTGCCGCTGTGGCTGCCCTTCAACCAGAGCCGGCCCCACAGCTACGGCCGGCTGTTC
GCGCTGGAGGCGGCCGTGCTCATGAGCGCCGTGCAGATCGCCATCCTCGTCGACGCCCTCTTCGTCACGC
TCATCATCAACGTCACGGCCGAGATACACGTGCTCAACAGCAACATCCGGAGCATGAGCAAGGCCGCTGC
CAGCGGTGGTGGACTGCAGTCGGGTGGCACTATAGAGAATACAACAACTAGCGACGAGTCCACACTCGTC
GCGAATTTACATCGATCTAATGTCAGATCGAGCAATTCTGCGATATCTGACATTTCAGCATCCGGCAGGA
ACGGGAAAAGTGCTGATGATGAAATGTATGGGCTATTAGTAAAGAATATCCAACACCATCAACTCATCAT
CATATGTGTGAAGGAGTTGGAGAAAGCAGTAAGCACGGGAACATTCGCTCTTCTGTCAATAAACATCCTC
AACTTGTGTTCGCACATCTTCTCCTTAGTCGTGATGTTGGAGGGAGAGAACAGTGTCTCCGCCATCACCA
AAATGTTGGTCGCAGTGCCGGTGTTCATGTGCCAGAGCGGTCTGTACTGCCTCACTGGCCAGGCGATCAT
TGATGAGAGCGCGCGCCTCAGCACGTCGGCCTTCAGCTGCGGCTGGCCCGACGCCGACCAGCGCTTCAAG
AGGTCGCTGCGCCTCTTCATGACGCGAGCCGCGCAGCCGCTGCACATCAGGGTGGGCACGCTCATCTCGC
TCTCCAGGGCCACCTTCCAGGAGTTGCTGAAGGGGTCTTACCAGCTATTCAACGTGGTGTACCAGGTCCA
TACCAACTAG

>gi|926659786|gb|KP843337.1| Locusta migratoria odorant receptor 65 mRNA, partial cds
ATGGAACATCCTTACCTCGCTGCTGTTACACCGTGTAGAGTGATGAAGGAGAGCGGCGGTGGGCAGCGGG
CAGGCGCGGACGACACGGCGAGCCTGACGTGGCGGCAGACGGCGGGCTCGGTGCTGAAGGTGAACGTGCG
CGGCCTGGCGCTGTTCGGCTCGTGGCCGCTGCCCGAGTCGTGGCTCTACCACGCCTTCTTCGCCGTCGTG
TTCGCCTCCAACCTGGGCAACATGGCGGAGGCGGCGGTCGGCCTCTGGCTGGGCCGCGGCGGGCTCGAGG
AGATCACGCTGGTGCTGCCCAACACGCTGACCACGGCCGCGGGCGTCTGCAAGATGGTCTTCTTCTACCG
CGACCGCGGCCGCTACTACCGGCTGGTCAGGCGCACCGACCTCCTGGCCGGCTCCCAGCTGGCCGCCTCT
GGACGACACGGGGCGGACGCCGTGCGCCAGGCCGACCGGCAGTCTCTGCAGCTCACCTACACCGTGTTCG
CCTTCATCTCGCTCCAGATCATCGTGTGGTTCCCGATGCCGCTGTACGCCTACCGCGACCAGCGCAAGCT
GCCTTTCGTGCAGCTGCCCTGGAACGAAGACAAGGACATCCCGGTGTACGAGCTATCCTACGCGCTGCAG
TGCTTCTCCTCCTTCACCATTATCTTCATCACGCTCGGCATGGACTGCCTCTTCGCGGTCATCATGATCC
ACGTGGCTGCGCAGTTCGAAATTCTGATCGTTCGGATCCGGAATCTCCGCCTGGACCTACAGACGACGGG
TGTGACGCAGTCGAAAGCGAGCCTGGGTCAGCTCAGCAGAAACGACGTATCGTCCATCAATGTGCAAACA
GACTACAAAGAAGTCTCACACCACCAACAGCAAATAAATGAAGCGCACGATAAACTGTACAGTGAGCTAT
GTCATTGCGTCGAGAGTCATCAAGAAATTATAAGATTCGTCAGGCATCTGGAGACCATGATGAGTCCTAT
TGCGATGACGCAGTTCGTCTTCAGCGTGTTGGTCGCCTGTGTTGCCCTCTACCAAGCTACCTACAGCGAT
GACCTCAGCGCTGTGTTCCGGTGTGCCGGATTTCTTCCGGTTCCAGGCGCTCAGGTATACCTCTACTGCT
GGGCGGCACACCACGTCATGGAACAGAGTGAGGCGGTGTCGGCAGCAGCGTACGCCTGCCCCTGGATAGA
AGCC

>gi|926659784|gb|KP843336.1| Locusta migratoria odorant receptor 82 mRNA, partial cds
TCGCCCTCTGGGGGCAGGCGGCGAGCTGGCGGGGGCGCCAGGGACAGGCTGGTCGAGTGCATACGCTTCC
ACCAGGAGATCATCAAGTCTGCAGCTGAGATGGAGTCCATTCTGAGCGCCTCTGTCCTCATGCAGTTCCT
GACCAGTACGCTCGTAATATGTTTCACAGCGTTCACTGTTATTACGGCGGAGACGGCGTACCTGCACACG
TACATCACGTACCTGGCGACCATGTTCTACCAGCTGTTCCTCTACTGCTGGTTCGGCGGGGAGCTGCTCT
TGGAGAGCGAGAAGCTGCAGCTGTCTGCGTACAGTTGCGCGTGGCCGGACGCGGACGCCAGCATGAAGCG
GTCGCTGCGCATCATGATGTGCCGCCTGCAGAGCCCCGTCAAGCTCACCGCCTGCAGGCTGTACGCGCTC
ACCAGAGAGACTTTCCTGCTGCTGATGAACGGCTCCTACTCGTACTTCGCCCTGCTGCACCGCATGAACC
AGGCGCCGGAGTAG

>gi|926659782|gb|KP843335.1| Locusta migratoria odorant receptor 27 mRNA, complete cds
ATGGCAGCGGCGGCGCCAGAGAGCTCTGGGGGCGACGTGGAGTACCTGCTGCGGCTGCTGCACTGGTCGG
GCACGCTGCGGCACCCGCGCGCCGGCCGCGGGGCCAGCCTCGCCTTCTACGCGCGCAACGCCGCCGTCGC
CACAGCCGTGCTGCTGTTCGTGCTGTCGCAGGCCGCCGTCATCCTGGGAGAGGGCCCCGCCGACCTGGAC
CGCTTCACCAGGGCGCTCTGCTTCTTCAACACCTCCCTCACCTGGCTGCTGCGGCTCGCGCACGTCGCCC
TGCGCGAGAAGCAATTCCACGCCATAGCGCTGCAGGTGGGCAGCGACTTCGGCGAGTTCTTGACGCCGCG
CGACGCGGAGACGCTGGGTAGGCGCGGGCGCGCGCTGCGGCGCTTCGTGCTGGCCTACCTGTGCTTCGGC
GTGGCGGCGGGCGCCGGCTGGGACGTGTTCCCGGTGGTGCGCCACGGCGTCTGCGGCGACGGCCTGCCCT
TCCACATGGCGCTGCCCTACCGCGTCGACCGGCCGCTGCCCTTCGCCGCCACCTGGTTCTACTGCTTCTG
CATGACCATGCACGTCGCCGTCGTCACCATGGTCTTCGACTCTTTCAACGTCAGCCTCATGGCGCAACTG
CGACAGCAGCTCAGCGTGCTGTCCGGGAATATCCGTAGTCTCGCTGACGAGCAACGGCGCACGGCTTCGT
CTGGCGTGGACTCACCTGAGCATACCGAGCGTGTACGATATCGAATACGGACCATAGTTCGCCACCACCA
AGCTATCATCAGGAACGTCGAGTCGTTAGAGAAGTGCCTGGGAGACATGCTGCTGGGGCAGAGTCTGTCC
ATCGGGGCCTCCATCTGCTTCCAGCTGTTCCAGAGCGCAGAGAGCCTGGCGGAGGCGGGCAAGTTCGGCT
GCTACCTGTCCGTCATGCTGGCACAGCTCTTCGTCTACTGCTGGTTCGGAGACGACCTCATCACAGAGAG
CGAGAAGGTGAGCGCGGCGGTGTACTCGGTGGTGCCGTCCCTGCAGGGCTGCCCCACCAGCGTGAAGCGC
TCGCTGCTGCTCGTCATGAGGCGCGCGCAGCGCCCTCTGCGCCTCACCGCCGGCGGCTTCTTCGATCTCT
CCAGGGAGTCCTTTGTCCAGGTTTTGAACGTGTCTTACTCATTCTTCGCCATTCTTCGGAACTTCAAGGA
AGAGTAG

>gi|926659780|gb|KP843334.1| Locusta migratoria odorant receptor 68 mRNA, complete cds
ATGGAGGATAAACTGTCTTGGACATTCAGCGGCAACTCTGCTCTGAAGCTGAACATCCGACACCTGTGGC
TGTTGGGGACTTGGAAACTGGGCGAATCCAGGCTGTTCAAGATGCAGTCCACCGTCGCATTCGGACTGAG
CATTTGGAGCACCGTCGAGTGCGTCCTGGCCGTCTACTTCATCTGGGGCGACCTGGAGCAGACCACTTTG
GTCCTGCTGATCACGTTCACGTGCGGCGCCGGCGTCGTCAAGATGTTCATCTTCGTTACGACCGGTCGGC
GGTACGACTCGCTGACGCTGCGGCTGGACGCGCTGCTGTCGCTGCAGACTGGGCCCTGTTCGGAGGACCC
CGCGCTGCCCGCCATTGCTGACTGGTCTCGGCGGAAGGCCTCGCGCCTCACGATGGGCCTCCTGCTGTTC
ATGCTGTCGCAGAGCATGGTCTGGTACTTCGTGCCGCTGATCGCCCACCCGGAGGAGCGCAGCCTGCCGT
TCGTGCAGCACCCCTGGGACGACGGGGGTCTGTTCGGGCTGGCGTACGGCGTGCAGTGCCTGTCCGCCGC
CTACGTCAGCCAGATCAGCTTCGGCGTCGACTGCCTGTTCGCGGCGGTCATGATCCTCGTGGCGACGCAG
CTGGAGATCCTGGGTCAGCGACTCGTCAACCTCAGGAACGGCAGACGTGTCGCAGGAAGACGAGAAAAGG
AGCAGCTTGCCAGAAAAACTGGTGAAAGCATGTACGATGACTTGCGCCTCTGTGTAGAGACTCACCAGGA
AATCCTGAGGTTCATGACGCAACTCCAGGACACCATGAGCCCCATGGCAATGACGCAGTTCGCCGTGAGC
GTTGTCATCGTATGCATGGCGTTGTTTCAAGCTACATTTAGTGAAGACATCAGTGCAGTACTGAAATGCG
TACTGTTTCTTCCGATTCCGACTGGTCAAGTGTATCTTTATTGTTGGGCAGCAAACAACGTGACAGAACA
GGCGGAGGCAGTATCGGCGGCAGCCTACAGTTGCAATTGGGTGGATGCGAGTGAGCGTTTCAAGCAGTCC
ATGCGGATCATCCTCAGCCGTTCCCAGAAACCGCTGGTTCTCCGTGCCGGACGCCTCTACCCAATCAACA
GGGAGGCCTTCCTCTCGTTGGTAAATGCTTCTTACTCATACTACACATTACTGAGTCAAATGAATGATCG
CTAG

>gi|926659778|gb|KP843333.1| Locusta migratoria odorant receptor 67 mRNA, complete cds
ATGGAGGATAAACTGTCTTGGACATTCAGCGGCAACTCTGCTCTGAAGCTGAACATCCGACACCTGTGGC
TGTTGGGGACTTGGAAACTGGGCGAATCCAGGCTGTTCAAGATGCAGTCCACCGTCGCATTCGGACTGAG
CATTTGGAGCACCGTCGAGTGCATTCTGGCCGTGTACTTCATCTGGGGCGACCTGGAACAGACGACGCTG
GTGCTGCTGATCACCTGCACGTGCAGCAGCGGCGTCGTCAAGATGTTCATCTTCGTGTACGACCGGCGGC
GCTACGACTCGCTGACGCTGCGGCTGGACGCTCTGCTGTCGCTGCAGACTGGGCCCTGCTCGGAGGACCC
CGCGCTGGCCGCCATTTCCGACTGGTCTCGGAAGAAGGCCTCGCGCCTCACGATGGGCCTCCTGCTGTTC
ATGCTGTCGCAGAGCATGGTCTGGTACTTCGTGCCGCTGATCGCCCACCCGGAGGAGCGCAGCCTGCCGT
TCGTGCAGCACCAGTGGGACAACAACAGCCTGTACGAGCTGTCGTACGGCGTGCAGTGCCTGTCCGCCGT
CTGGATCAGCCAGATCAGCTTCAGCGTCGACTGCCTGTTCGCGTCGGTCATGATCTTGGTGGCCGCGCAG
CTCGAGATCCTGGGACAGCGTCTGATCAACCTCAAGAACGGCAGGGACAGCGCAGAAAAAGAGGAGAAGA
AGCAACTGGACAGCAAAACCGGTGAAAGCATGTACGATGATCTGTGCCTCTGTATAGAAACTCACCAGGA
AATCTTGAGGTTTGTGACGCAACTCCAGGATACCATGAGCCCCATCGCGATGACGCAGTTCGCCCTGAGC
GTTGTCATCGCATGCATGGCGTTGTTTCAAGCTACTTTCAGTGAAGACTTCAGTGCAGTACTGAAATGCG
CATCTTTTCTTCCGATTCCGGGTGGTCAAGTGTATCTTTATTGCTGGGCAGCAACCAATGTGACAGAACA
GGCAGAGGCAGTATCGGCGGCAGCCTACAGTTGCTCGTGGGTGGACGCGAGTGAGCGTTTCAAGCGCTCC
CTGCGGATCATCATCAGCCGCTCCCAGAAGCCGCTGGTTCTCACTGCCGGACACCTCTACCCTATCAACA
GGGAGGCCTTCCTCACGTTGGTAAATGCTTCTTACTCATACTACGCATTACTGAGTCAAATGAACAATCG
CTAG

>gi|926659776|gb|KP843332.1| Locusta migratoria odorant receptor 20 mRNA, complete cds
ATGCCACCGTCGTTGCCCCCGGAGGCGGCGGCGGCGTCCAGCGACCTGGGCTACCTGCTGACGCTGCTGC
ACTGGACGGCCGTGCTGCGACACCCCCGCTTCATCGGCACCTCGCCCTTCTGGTTCCGAGTCTACACCCT
CACCCTGCTCACCATAGACGCGTCCTTCGTTTTCTCCGTGTTCATCGTGCTGTTCCGCGAGGGCACCGAA
GACCTGGACGTCTTCACGCTGACGCTTAGCGTCGCCGACACCAACGGCACCTGGCTCTTCCGCCTGGCGC
ACACCGTCGCGTGCGAGGCTGCCTTCCACAAGCTCAGCCAACAGGTGGGCCACGACTTCGCCGAGTTCCT
GACGTGGGAGGACATCCCGGTGATGCGCGCCAAGAGCCGGCGCGTGCGGCGCTTCACGCTGGGCGTCGTC
TGGTTCGGCGTGTCGGCGTGCTCCTACTTCCTGGTGTCGCCCGTCAGCCCGGAGGGCCTGCCCTTCATCC
TGGCGCTGCCGTTCGACGCCACGACGCCGCTGGGCTTCGCCGTCTCGTGGCTCTTCTGCACCATCACGTG
CATGCACGCCGTCGTCATGACCATGGCGCTCGACTCCTTCAACGTCAGCCTCATCTCGCAGTTGCGTGTC
CAGCTCATGCTGCTCAACAGCAAACTTGTCACTCTCGCCAAAGAGGAGTCAGAGAATTCCAAGCTGTCAT
CGAAAACGACTGATTACCGTGAACTTCATTACCGACTGGTGGAGTGCATCCGCCACCATCAAGCAATTAT
CAAGAATGCAGACTTGCTGGAAAGCAGCCTGGGAGCCATGTTGCTGGGACAGAGCATCTCCATCGGTGCG
TCAGCGTGCTTCCAGATGTTTCAGTGCGTAACGAGTGGAAACGGTCTGCAGCAAACTGGAAAGTATGGCT
GCTACTTGGCTCTAATGCTGGCGGAGCTCTTCGTTTACTGCTACTTTGGAGACGACCTCATCACAGAAAG
TGAGAACTTGGCCCTGGCGGCATATGACGCAGCAACAAGACTGCAGGGCTGCCCCTTGTCCATCCAGAGG
CTGCTGCTGCTGTTGATGCAGCGCGCTCAGCGACCACTGCGCATCACCGCCGGTGGCTTCTTCTCGCTCT
CCAGAGAGTCATTTGTGTCGGTCGTCAATGTGTCTTACTCATTCTCCGCCATTCTACGAAATTTCAAAGA
GTGA

>gi|926659774|gb|KP843331.1| Locusta migratoria odorant receptor 76 mRNA, complete cds
ATGAACACCATAGATGAAGCAGTTAGAGCGAACAGACTGAGATGGTGGGGTCATGTTACACGCATGGGAG
AAGCGATGTTATCGAAGAGACTCATGAGCTCGGCAGCGGAGGGGCCATGGTTGGAAACGAGTTGTCAACA
CTGGTGCAGGTCGCGGCTGTTCGGCGCGTACACGCTGTTCGCCTTCTCGCTGGGCCTGTGGCAGACGGCG
GAGAGCCTGCTGTCGTGCTACTTCAGCCGGGGCCGCATGGAGCAGGCCACCATGGTGCTGATGACCACCT
TCAACATCGGCGGCAGCACCGTCAAGATGGCGCTGCTGGCCCTGCAGCGGCGGCGCTACTTCTCGCTGGT
GCGCCGGACAGACCTCCTGGTCACCGAGGGCGCCCCGCCCGCCGACTGCTCCAAAGAGCGTCCGCGGTCG
CTGCCGGGGCCGGTGGCGGCGGCGCAGAGNGCGGCTCACGGCCGCCATGCTGCTGCTGATCGTGGCGCAC
ACCCCTGGGACAACAACCGGCGCTTCTACGCGCTGTCCTACGCGCTGCAGTGCATGGGCGCCGCGTGGAC
CACGCAGGCCAGTTTCGGCGTCGACTGCCTCTTCGTGACGGTCCTCATGCTGGTGGTGGCCCAGCTGGAG
GCGCTGGCGTCGCGCGTCCGCGCCATCCGGGTCGAGCCGGAGGTGGGCGGTGGCGCGGCGGACAAGGCTG
CCGACCAGATGTACGCCGAGCTGTGCGCCTGCGTCGACCTGCATCGGAAGATTCTCAGCTTCGTGAAACA
ACTGGAGAGCACAATGAGTCCCATCGTGATCACGCAGTTCGCCATCAGTGTCCTCGTCGCTTGCGTGTCT
CTGTTTCCAGCTACATATAGCACAAACTTCACTGATGTGTTGCTGTGTGCTGGTTTCCTTCCCGTGCCTT
TGGGAGAGCTATACCTGTACTGCTGGGCGGCTCACAATTTAACGCAGCAGGCGGAGGCGGTGTCAGCGGC
GGCGTACAGCTGTTCGTGGGTGGAGGCCAGCGAGCGTTTCAAGCGCGCCCTGCGGATCATCATCAGCCGC
GCGCAGAAGCCGCTGGTGCTCACCGCAGGCCGCCTCTACCCCATCAACAGGGCCGCCTTTGTCTCGTTGG
TGAATGCGTCATACTCATACTACGCACTCTTGGGACAAATTAATAGCCGCTCAACTGAAACGACTCACTG
A

>gi|926659772|gb|KP843330.1| Locusta migratoria odorant receptor 116 mRNA, partial cds
GAGCCGGCCGACGACCTGCTGGACCTCACCTGGACCGTCTTCATCCTTTTCGGCGGGGCGATCGTCTTCG
TCAAGATGGTGTGCTTCGTTCACCAGCGAGCAGTGATGCAGGAGGCATTTCAGCTGCTGCTGGCCTGCAG
GAACTGTCACTATGGTGGGGACAGCATCCGTACCATTAGGGGCTCCTACCAGAGGCTCGGGAACATAACC
TATTTCAGCATACAGGTGATGGTCATAGTGGCATGGATGATCATTGTGTTCATGCCACTCCTGAATCACC
GAATCTCCGCTGCTGGACGGGAACCGACAGCCAAAGAACATGGCCCACTGCCCATTTGGCTGCCATTTGA
AGTGCATAACTCACCTTTCTATGAGTTCACATATGCTTTTCAAGCACTGTGGCTGGCATTTGTTGCAGAG
ACATCTATTTGTGTAGATTGCATCTTTGTCAATCTGATGCTGATGATTACAGCAGAGATCCACATACTAA
ATAGCACATTATCAACACTGCAGGAGCACTCAATTATTAATAAAGTTCCGGTTGTCACTACTAACCAAAG
TACTGAAGACATTTTGCCTTTCACCCACAGTAGCAGAATCCATGACAGTAAACAACTATTTGAAAAGTTG
ATCTCTATTGAAGGGACTGATTACAGCCCATCTGATATGTGTGATATCTCCTGTGCCGAGTCACAGAAAA
TAATTAAACAGCAGATTTATCATCAACTGCTACAAAATGTACAGCATCATCAAACAGTTATAAAGTGCAC
ATCATCAGCACAAAAAGCAATGAACTTTTCGGTGTTTGTGCTGCTTTCCACTAACATAATAGAAATATGT
AGTTCTATATTTGGCACTGTTGAGCTGCTGAAGAATGATATGCCTGCAGCAGCAATGAAGACACTTTGTG
TGATACCAATTATCTTGAGCCAGAGTGGAATGTATTGCTTTTTTGGCCAAATGATTTCTGATGAGAGTGA
GAAGTTGCTGCAGTCAGCCTACAACTGTGACTGGTATGAAGGTGACATTCACTTCCAACGTGTATTATTC
ATCCTCATGCTGAGAGCAACAGGTCCATTGAAGCTTAAAGTTGGAAAAACAATGTCACTGTCACGACAGA
CGTTTCTTCAGGTGCTGAATGGAGCATATGCATTACTCAACATGGCTTACCATGTCAGCAAGTGA

>gi|926659770|gb|KP843329.1| Locusta migratoria odorant receptor 21 mRNA, partial cds
GCGGCGGCCGCGGAGGCCAGCGACATGGGCCACCTGCTGACGCCGCTGCACTGGACCGGCGTGCTGAGGC
ACCCCCGATACAGCCACCAGTCGCCCCTCCTGTTCAGGCTGTACACCGCCGCCGTCTCCTCCTTCGCCCT
GTGCTTCATCTGCTCAGAGGCCGCGGCGCTCGTCCACGACGACACCGGCGACATGGACGTCATCATACTG
CTCATCAGCACCATCAACACCGCCTCCATCTGGATCATCCGCATGGTGCACATCGCTGTGTTCGAGCGCG
ACTTTCACAAGCTCGCTGTTCAGGTGGGCCACGACTTCGCCGAGTTCCTGACGTGGGACGACATTCCGCT
GCTGACGTCTCAGAGCCGCGTGGTGCGGCGCTTCTCCAAGCTGTACATGTGGGGCGGCGTGGGCGCGTGC
GCCTACTTCCTGGTCTCGCCGGTGTGCCCCGAGGGCCTGCCCTACATCCTGGCGCTGCCCTTCGACGCCA
TGCAGCCGCTGGGCTTCGCCGTCACGTGGGTCTTCTGCAGCGTGGTGACCCTCCACGCCGTGGTGATGAC
CATGGTGCTGGACTCCTTCAACGTCAGCGTCATAGCGCAGCTGCGTATACAGCTCAAACTGCTCAGCACT
AAAATTGTCAATCTGTCCAAAGAGATACTCAACACGGATGTGGACTCTTCAGAAGCGAACGTTTACCAAG
AACTTTATTACAGACTGGAGAAGTGTATCCGTCACCATGAAGCAATTATCAAGAACGCCGACCTGCTGGA
ACGGAGCTTAGGAACGATGTTGCTGGCACAGAGCATCTCCATTGGTGCCTCTACTTGCTTCCAAATGTTC
CAACTGGCCACGAGGGCAAACGGTCTGCAACAAGCCGGGAAATTTGGTTGCTACCTGTTCGCTATGCTTG
CGGAGCTCTTCGTTTACTGTTGGTTTGGAGATGACCTTATAACAGAAAGCGAGAACGTGGCTCTGGCGGC
GTACGAAGCGGTGACGTCACTGCAGGGCTGCCCGCTGTCCATGAAGAAGTCGCTGCTGCTGGTGATGCAC
CGGGCGCAGAGGCCGCTGCGCGTCACCGCCGGGGGCTTCTTCCCGCTCTCCAGGGAGTCCTTTGTCTCGG
TTGTCAATGTGTCATACTCATTCTTCGCCATTCTACGGAATTTTAAGATGGAAGAGCAATAG

>gi|926659768|gb|KP843328.1| Locusta migratoria odorant receptor 10 mRNA, complete cds
ATGGAGCTGGCGCACCTGCTGCTGAGGCTGCTGCACTGGTCGGGCGCGCTGAGGCACCCGTCCAAGCCGT
GCGGCTGCTACCTGCTGTACTCGGCAGCCGTCGTCACCATCATAGGCCTCTTCGTAGTCACCCAGGTGGC
GGCGGTGGTGGACCGGCAGGCAGGCTCTGACCTGGACCAGGCGACCCTGGCGCTGTGCGTCGCCTCCACC
ATGTGTGTCGGCATGTGCAAGATCCTCAACATCCTGCGCTCTGAACACCTCTTCCTCAAGCTAGCGGACG
AGGTGTCCAGACAGCCGGATGGCCTGTCCGCGTGGGAGGCGGGGGCGTGGCTGTGGTCTCGCGGCCGCGT
GCGCCGGCTGTCTGCGGTGTACCTGTCGCTGGCCGCCTCCATGGCCGTCACCTGGCCCGCCGCGCCCCTC
GCGGTGGGTGGCGGCGCGCTGCCCTTCGTGGCGCGCTTCCCCTTCGACGTGGCCGCCCCCGCAGGCTACG
CGGCCGCTTTCGCCTTCCAGGTGCTGGTCGTCGCCGTCGTCGGCGTGGTCGTCCCCTGCACCGACCTGTT
CACCGTCAGCTGCGTCGAGCACCTCAACTCGCTGCTGCACATCCTCGTGCACCGCGTCGAGCGCCTCAAT
GCCCTGGAGACCGGCGCCAGGCCTCAACACGCCACCGCCGACGACAAGGCCGCCGCTGTGGCTGACCCCC
TCCACCGGGACCTAGCCGACTGCGTGGCTCTCCACCAGCGCATCATCAGTGAGGCGGAATGCCTGAACCA
GGCCATCGGCGGGGTGCTGCTGTTGCAGGTGGTCGCCTCATCGGCAGGCATTTGTTTCCTGCTCTTCCAG
GTGGCCAAGAAAACCACTTTCCACCTGGTGGAGACGGGAAAGCTGTTGGGCTACCTGACATTCATGCTGT
CTCAGCTGCTCTTCTACTGCTGGTTTGGCGACGACATGCTCTCTAAGAGCGAGTCGGTGTCGCTGGCGTC
GTACCGCTGCCGCTGGCCGGACGCCCCGACGCGCTTCCAGCGGTCTCTGCTGATGGTCTCCATGCGCGCC
CACAGGCCACTCACTCTGCGCGCCGGCAAGTTCTTCGTCTTCTCCAGGCAGGCCTTCGTCCAGGTGATGA
ACGTGTCCTATTCATATTTCACCGTACTGCGAAGTCTGTCGGAAGCATGA

>gi|926659766|gb|KP843327.1| Locusta migratoria odorant receptor 37 mRNA, complete cds
ATGGATGCTAGGGAGGGGAAGATATCCAGTGTGCAGTCCCAGTGCAAACCGGGTGGAATCATTCCAGTTG
TGGAACTGGTCATTCCAGATGCAATGAAAAGGACAGGATGCGGCTTGCTGCAGGCGGATGCTTTATGCGA
CTATTTTCGTCTCGTCACCGAACTTGATGCATTTGTCAGTGAACAACGTTCAAAATATTACAACAATGAG
AAGGTCATTGAAATGTTAGACGCTTCCTCGAAACGTACAGCCTCCATCACTAAAGCAGTTATGGCGTACT
TGATATGTTGGACCTTCATAGTGGTCCCTGCTCTCTTCTTGATAGAATCACCTTACAGTGTGTTGCCATT
AATGGCGTGGTACCCGTTCACCGCAAACATTTGGCCGCGTTACGAAATTATAATTATGTTGCACTTCTTG
ACAATTGGGTACTGTTTCTTCACTAGTTGGGGAATGGATCTCTTCTTTGGCTGCCTTATGTATCACCTTT
CGCTTCAACTCCGGCTGCTGAATTACCATTTGGCGAACATTCGCTATAGATGCAAGTCGGAATGCGTTCT
CCAAGAAGGATTCGAAGGAAAAACAGATTTTAGTACCCCACGTGTCGAGCTAGAAGTGATTAGAAATGGA
CGAGAGAAGCAGCAAGTAGCAGAATATACGAGATCTGCTGAGGATGCCATATATGTCGATCTTTTGCAGT
GTATTAAACATCATCAAAGAATAATTCGTTATGCAGATAACGTGGAGAATGTGGCAAATCCTGTAATACT
GTCACAATTCGTACTCAGTGTACTGGTTCTATGCGTCGTATTATTTCAAACGTCGTCTGAGCTGGGAACT
CTAACGGCGCTCGTAAGATTCTTAGTTTATCTATTGGAATTACTTCTACAAATTTTTATTTACTGTTGGG
TCGCTCATCAGATTTTTGAAGAATGTGACAGTCTCCTTCAGCTATCCTTCGTCGTAAAAACGCTGGATGG
AAGGCGTGCCATTAGAACAAGAAGCGTGAAATGCTTACTACAAGAGTCGTTTTGGTCTGTGATGATAATG
CCCAGGCCCGTCACCTTCTCTGCCGGCAAGATCTACGCCATCGATAGGACCACTTTCGTTTCGATTGTGA
ATGCCTCGTATTCTTACTACGCAGTACTGCGACAGATCAACAACTGA

>gi|926659764|gb|KP843326.1| Locusta migratoria odorant receptor 42 mRNA, complete cds
ATGCGCGGCCGGGCCCGCCTCTTCGCGCTGTACACGGCCGCGCTGTACGCCTGCTTCGCGGCCGTGCTGC
TGATGGCTCTGCAGCTCGCCTACCTGTCGCAGCGCGACATCAACGAGCTGACCTACGCGCTCATCGTCGT
CATGTCGCACGTCGGCGTCCTCTTCAAGATGACGCACTTCCTGACCAGCCGCGGCGCCTATCTGCAGCTG
GTGGAGCGCCTCAACCGCCTGGTGGGGCAGTCCCTGGCGGACGACAGCTCCGGGCCCGTGCTGGCCGCCT
GCCACAGGAAGGCCATGCGGCTCACCTTCTGCTCGTTCGCCTACCTGGCGCTGACCGGAGCCATCTGGTA
CCTCGTCCCCATCGTCGACGCGATTCGCTCCGGCTCGGAAGGGAGGCGACTTCCTGTGGCCAATCCACAT
TGGATCGACACTAGCAAAACCGCGCTCTATGCTTTTCTTTATGTTGTACAATTTCCGTCTATCTTCTACT
TTGTAGGTATTAGCGTCGGACTGGACGGCTTCTTTGCCACCACCATGATCCACGTCGCTACACAGCTCCG
ACTCCTCAGTTTACGATTGTCTGGGCTGAACCATGGAGGGTCTCGAATATCTTCTGTGACGAAGTTTTCC
GAGGACAACAAGAGCGACCTTCCGTCCCCACTGCGAGTACGGGAAATCGAAAGGTTGGATGAAAGTGAAG
GGATGTATCAGCAGTTGGTTCAAGAAATAAAACGACACCAGGAAATTGTCAGCTTTGTGAAGTTTCTGGA
GGCCGTGATGAGTCCCGTGGCCTTCGTGCAGTTCCTCTTCAGCGTCGGCAGCATCTGCGTCACACTCTTC
CAGTCAACGTTCAATCCACGACCGGACGTCGTCCTCAAGTGCGCCATGTACCTGCCGACTCCTGCATTTC
AGATATACATCTACTGCTGGTGCGGCCACGATATAATGGAGGAGGGCGCGAGAGTTTCGCTGGCTGCCTA
CAGCTGCGCGTGGACAGGTGCGAGCAAGCGCTCCAAGGACGCGCTGCGCATGCTCGCCTGCAGCACCCAG
CGACCGCTACTGCTCTCCGCAGGCAAGATCTACCCTGTGAGCAAGGCCACGTTCCTCTCGATGATAAATG
CTTCTTACTCGCTGTTCGCCGTGCTGCAACAAATGAGATCCCGATAA

>gi|926659762|gb|KP843325.1| Locusta migratoria odorant receptor 58 mRNA, complete cds
ATGGGTTGGAATCCTCGAGAGGAGAAACCGCTGACGTGGAAGGAGACGGCGAACTCGATCCTGAGGTTCG
ACGTGCGCATTCTATACGTCGTAGGCGTGTGGGCCATGCCGGTGACAAAGCTGTTCCGGGCGTACACGGC
CTTCACCCTAGTGCTCGCTGTGGGGTACTCCGTGGAAGCCGTGATCCACATCTGGCTGGTGCGCAACAGC
ATGGAGGAAGTGACGTTGGCGGTGTCCACGTACGCGGTGGTCGTGACGAGCGCCTGCAAGCTGGTGTCCT
TCCTTCAGCACGAGCCGGGCTACTGGAGACTGGTACGGTGGATGGACGCCGTGGTGGCCGACCAGAGGCA
CTTCTGCGAGGAGCGTCCCGAACTGCGGGCCATCTTCGACGAGGCCAGGAAGCGCGCCAAGCGCTACCCC
AACGCGCTGCGCGTGTACAACACCTCCCTGATCATCTCCTGGGTGTTCATCCCCCTGCTGGCCCCGCCGG
GACTGAGGCCGCTGCCCTTCCAGCAGATCCCCCTGTCGGAAACGGAGGACTTCCCGCTCTTCCTCTTCTC
GTACCTGCTGCAGACGTTCGGCATGCTCTTCATGTGCTTGGTCAGCGGCTGCCTGGACAGCTTCTTCACG
GCGGTTATGATCTACACGGCTGCTCAGTTTAGGATCCTCGGCTTGCGCATCGCTGCTCTCCGACAGGATA
ACGACGAGATAAAACGACAGGCGAGGTCCGACGTTTACGAGAAACCTCGTAAGGGTGCGGCGACTGATCA
CGTGTACGAGGAACTGCGTCTTTGCATCCGAACTCACCAGGAAATTACAAGTTTTGTCACCCACCTGGAA
AGTGTGATGAACCCCATTGCAGCGCTGCAGTTAATTACTGGGGTGATCAACGGCTGTCTGATGATATTCC
CAACAGCAGCTAGCTCGGAGAGCGGCGCGCTGCTCAAGTGCATAGCGTGCGTGCCCACCATCAGTGCGCA
GGTGCTCATCTACTGCCTCGGCGCTCACGCCGTCATGGAGCAGAGCGAGGCGGTGTCTGCGGCGGCGTAC
GGCTGCGCGTGGCCAGACACCAGCCCGCGCTGCCGCCGCTCGCTGCTCGTGCTGATGACTCGCGCCATGA
AGCCGCTCACCCTCACCGCCGGCGGCATCTACACCATAGAGAGGAGCACCTTTCTCTCCTTGCTGAACGC
TGGCTACTCCTACTATGCGCTGCTAAAGAACTTCAACAGCCGATAA

>gi|926659760|gb|KP843324.1| Locusta migratoria odorant receptor 17 mRNA, complete cds
ATGGGCCACCTGCTGACGCCGCTGCACTGGACCGGCGTGCTGAGGCACCCCCGATACAGCCACCAGTCGC
CCCTCCTGTTCAGGCTGTACACCGCCGCCGTCTCCTCCTTCGCCCTGTGCTTCATCTGCTCAGAGGCCGC
GGCGCTCGTCCACGACGACACCGGCGACATGGACGTCATCATACTGCTCATCAGCACCATCAACACCGCC
TCCATCTGGATCATCCGCATGGTGCACATCGCTGTGTTCGAGCGCGACTTTCACAAGCTCGCTGTTCAGG
TGGGCCACGACTTCGCCGAGTTCCTGACGTGGGAGGACATCCCGGTGATGCGCGCCAAGAGCCGGCGCGT
GCGGCGCTTCACGCTGGGCGTCGTCTGGTTCGGCGTGTCGGCGTGCTCCTACTTCCTGGTGTCGCCCGTC
AGCCCGGAGGGCCTGCCCTTCATCCTGGCGCTGCCGTTCGACGCCACGACGCCGCTGGGCTTCGCCGTCT
CGTGGCTCTTCTGCACCATCACGTGCATGCACGCCGTCGTCATGACCATGGCGCTCGACTCCTTCAACGT
CAGCCTCATCGCGCAGCTGCGCATACAGCTGACGCTTCTCAGCAACAAGATTGTCAGTCTCGCCAGAGAG
ATGTCTCAGAGGCCGATATACTCTCCAGAAACGTCTTCCTACCACGAACTTCATTCCCGACTCGAGAAAT
GCGTCCGTCACCATCAGACCATTATCAGGAACGTGGACCTATTGGAGAGGCGCCTAGGCAGCATACTGCT
GGCGCAGAGCATATCCATCGGCGCCGTCGCCTGCTTCCAGATGTTTCAAATTGCCACGAGTGCAAACGGT
GTGCAGCAGGTGGGGAAGTTCGGCTGTTACTTGACGACTATGCTAACAGAGCTTTTCGTCTACTGCTGGT
TTGGGGATGACCTCATTACAGAAAGCGAGAAGCTGGCGCTGGCAGCGTATGAGGCCCTGGCGTCCCTGCA
GGGGTGTCCCATGCCCATCACGCGGTCGCTGCTGCTGCTGATGCAGCGAGCACAGCGCCCCCTGTGCATC
ACTGCCGGCGGCTTCTTCCCGCTCTCCAGGGAGTCCTATGTAGCGGTTCTTAACGTGTCTTACTCATTCT
TCGCCATTCTACGAAATTTCAAGGAAGAGGAACAACAGCCTGATTGA

>gi|926659758|gb|KP843323.1| Locusta migratoria odorant receptor 23 mRNA, partial cds
GACCTGGACCACCTGCTGCGGCCGCTGCACTGGACCGCCACCCTGCGACACCCCCAGAGCGCACACTCCT
CGCCTCTCCTGTTCCGCCTCTGCAAACTCGTCATCATCACCATCATCTTCTCCTTCTTCTGCTCCGAGGC
CACGGTGCTATTCCGCGTCGGAGCGGGAGACCTGGACGTCTTCACCATAACGATCGGCGTCGCCGACACC
AACATCATCTGGTTCTGCCGGATGGTGCACATCTCTGTGTGTGAGCGCGCCTTCCATAAGCTCGCTCTTC
AGGTGGGCCAGGACTTCGCGGAGTTCCTGAGCTGGGAGGACCTGCCGCTGCTGCGTGCGCAGTCGGGCGC
GGTGCGGCGCTTCACGCGGCTGTACGTGTGGTTCGGCGTGGGCTGCGTCGTCTACTACCTGTTCTCCCCC
GCCAGCGACGCGGGGCTGCCCGTCATCTTGGCGCTGCCCTACGACATGCACAGGCCGCTCGCCTACGCAC
TTACCTGGCTCTACGTGTCCGTAACCACCTTCCACGTCGTCGTCATGACCATGGTGTTCGACTCGTTCAA
CGTCAGTCTCATGGCGCAGCTGCGAACGCAACTGTCACTGCTCAGCAGGAAGGTTGTCAGTCTCGCCAAA
GAGATGTCCGAGAAACCTGTCCACTCCCCAGAAACCAGTGCCTACCGTGAACTTCATAGTCGACTGGAGA
AGTGTGTCCGTCATCATCAAGCAATTATTAATAATTCCGACTTGCTGGAGAGGAGCATAGGGCCGATGTT
GCTGGCGCAGTGCTTGGCCATCGGTGCCTGCGCCTGCTTCCAGATGTTCCAAGTCGCCACGAACACAAAC
GGTCTGCAAGAGACCGGGAAATATGGCGCCCACTTGGTCGTAATGCTTGCGGAGCTCTTCGAGTACTGCT
GGTTTGGAGAAGGCCTCATCACAGAAAGCGAGAACATGGCGTTGGCGGCATACGACGCCGTAACGTCACT
GCAGGACTGCCCCATCTCCATCAAACGCTCCCTGCTGCTCATGTTGCAACGTGCGCAGAGACCACTGCGA
ATCACCGCCGGTGGGTTCTTCCCACTATCCAGAGAGTCCTTTGTCTCGGTCGTCAATGTGTCTTACTCAT
TCTTTGCCATTCTACGGAATTTCAAGAATGAAGAGGAGTAG

>gi|926659756|gb|KP843322.1| Locusta migratoria odorant receptor 15 mRNA, partial cds
AGGCTCCTCGCGGTGGCCGCCGTGTCCTACGCCAACGGCTGCGACGTCGTCGCCGTCTGCCGGGAAGGGA
TCACGGACTTCGACCGTTTCACCATCACTCTGAGCGTCTTTGACACCGGCAACACGTGGGTTTACCGTCG
CTGCCACGTCGCCTGGCACGAGCGTGATTTCCAGAAACTGGCTCAACAGGTGCGGGACGACTTCGGAGAG
TTCATGGCCCCCAGCGACGTCCCCGTCCTGCGCGGCCTCGCGGCTTCGCTGCGGCGCTTCGTGACGGCGT
ACGTGCTGATGGGCGCGTTCGACACGGTGGTGTGGCTGACGCACCCCACGAGGGGCGAGGGCTTGCCGCT
GCTCGTCCTCCTGCCCTTCCAGACGCAGCGCGGCCTGGGCTGGCTCTCCGGCTGGCTCTTCTGCGCATAC
ATCACCGCCGACTGCCTCACCGTCAACTTCATGGTCGACTCCCTCAACGTCTGCCTCATGGAGCAGCTGC
GCATGCAGCTCCTCATTCTCAGGAAGCATATCGCTGAACTGGGAAACCGAAGTGAGAGCACCAAATATTC
GCTGTCTGAAAAGGAATCCGAGAGTGCTAAGGAAGTTGGCAAACCGCAGCAAGGAAAGCTAGCATTCGTA
AACGAGACACACAAGGGAAGTCAGGTGTCATCTGAAGCTGCCAATTCAAGCGATATTCACAGCCGCTTAC
GTGGTATCATCCTTCACCATCAAGCTATCCTCAGGAACGCTGAGGCATTGCAGAAATGCCTCGGCAACAT
GCTACTGGTTCAGAGCCTCTCCCTCGGTTCTGTTATCTGCATTCTTTTGGTCCAGATAGCTCTGAGTGCG
CAAGGAGCACGAGAAACTGGGAAGATCTGCGGCTACTTGTTTGCAATATTTGGAGAGCTCTGGCTGTACT
GTTGGTTCGGAGACAAACTCACGTCGGAGGGGGAGAATTTGACGCTGGCGGTGTACGACGCAGTGACGTC
ACTGCAGGAAAGCCCGACCTCCATCAAGCGGTCGCTGCTGCTGCTGATGCTGAGGTCCCAGAAACCGCTG
TGCATCACTGCCGCGGGTTTCTTCCCTCTCTCCAGGGAATCCTTCGTGTCGATCTTAAACATCTCTTACT
CATGCTTCACCGTTCTTCGAAATTTTAAGGAGGAATAA

>gi|926659754|gb|KP843321.1| Locusta migratoria odorant receptor 43 mRNA, partial cds
GAGCGGCGGCCGCGGCTGTACGCGCTGTACACGGCGAGCGTGCTGGCCAGCCAGGCGGCGTGCATCGCCA
TGGGGCTGCGCCACGCGCTCGACTCGTGGCCCGACACCGACGCCGTCATGCTCACCTTCGTCAACACGGC
AACGCTGCTGGGCGGCGTTGCCAAGCTGGCGCACCTGTGCGCGCACGTGCGCGACTACCGCCGGCTGGTG
GCGGCGCTGCGCGGCCTCGTGGCTGCCCAGTGGCCCGCCTGCCGGCGCGACCCGCGCCTGCTGGCAGCCT
TCCGCCGCTCCTACCGCCGGGCGCTGCGCCTCACCTTCGGCATGATCGCCTACCTGCACTTCATCGGGCC
CATCTGGTACGCCATGCCGCTGGTCGCCCGCGCCACCGGCGGGGAGCAGAGGCAGCTACCCTTCGTCGAC
CTGCGCGGTGCCGTCAAGGAGGACCTCTCGCTGTACGTGTCGGTCTACCTGCTGCAGTGCCACGCCATCT
TCTTCTGGTGCTTCGTCAGCCCCAGCCTGGACATGTTCTTCGTCACGTGCATGCTGCACGTCGCCGCGCA
GCTCGGTATTCTCAACGCGCGACTCTCAGAACTGGGAGGCGTTCGGGTACCGGACGGCGGTGAAATGGTG
GCGCTACCTGCGGGTAGGAGGAAGAGCCGGAACTTAGAACAGCACTCTGACGACTCAGACATCTCCGAAG
AACTGCGGGACTGTGTCAAGATTCATCAGGATATCTTGAGTTTTTTACAGGACATGCAACGAGTGATGAG
TAAAGTTGCTATGGCGCAGTTCGTATGCAGTTCGGTCTCCATTTGCATCACCTTGTTTCAAGCAACATGT
AATCCGGAAGGAAATTCGAACTTGAAGTGCTTCATGTACCTTCCAATGCCAGCGTTTCAAATATTCATCT
ATTGCTATGGCGGGCACGAACTAATTGATCAGGGCCTCGCCGTGTCGCTGGCGGCGTACAGCTGCGCGTG
GGTGGGCGCCACTCGGCGAGTGACGTCATCGCTGCACATCATGATGTGCCGCGCCCAGAAGCCGCTCACC
CTGACCGCCGGCAAGCTCTACCCCATCAACAGGATCACCTTTGTCTCCTTGCTGAACGCCTCCTACTCAT
TCTACGCTTTACTCCGCCAGACCAGAGATCGCTGA

>gi|926659752|gb|KP843320.1| Locusta migratoria odorant receptor 38 mRNA, complete cds
ATGAAGGAAATCCGGAATCTAACAATATCTAATGCAAATAACAGTATGAAAGTGCGGCACGCCTATCGCC
TCGGCATCAACAGCGAGGGGGATCGGTCTGATGATGGTCTCGGAAGAGATCGAAACCAATCTTTTGACAA
TCGAGCATTCATTATCAGTGTGCAACCATCCGAATCGTCCGTTGGAGCATTCTTGAGGAAGCGTTTTATT
GTCAAGTATCTGCCTAAGGTATTGTCCACTGTTCACAGGCTCGCCAGGTCGATAACACTTGCGATGCTCG
TATTCGGAGCTGCCTCTTCAATAGGTTGGATTTTAAATTCGTTGCTTCTCGGAGGAAACTCAATGTTGCC
AATGGTGGCGTGGTACGGGATAGACCAGGCCAGCAGTCCTACATACGAGATGCTCTACGTGTCTCAGTCC
CTTGTGATCTTCTATTGTTTCCTCACCAGCTGGGGACTAGATCTACTTCTTGCCTCTGTTATGATACATA
TTGCAGCTTTACTGAAGACAGTTTGCATTCATTTCTCTCTCGTGACTGCCGTTTCAAGCAATCGTACTCC
TGGTATGCAGATGTTGCAGCGAAACAAAACACTACCAACAGCAGGAAATAACCTCGAGACAGTTGTTCTT
GAAATGACTAGCACTGACTACAAGTATCTGCAATGTGTAAAGTGTATTCAAGATCACCAAAGGGTCATAG
CGATGGTGAAAGACTTGGAGGATCTTGCAAATCCCGTCATACTTACGCAGTTCGTAGCAGGAATTGTTGT
TATATGTGTGAACCTCTACCATACAACAACAGACACCCATGGATTTCTGTGGGCCTCAAAATTTGCCTCA
TACTTATTGATGCTCGTTTTCCAAATATTTATTTACTGTTGGTGTGCACACAATATCATGGAACAGAACT
TGCTATTGGCGGAATGGACCTGGGAGAACGGATGGCGGTTGTGGCGTGCCGCTGTTGACTTGTCGCCTGG
CGCAGGCGGCGGCGGGCGTGTGAATGGTTATGCTTGCACTCTTTTGTTCGTTTCGGTTGCTGGTATTGGG
TTATTCAGTTCCTCTCTATCTTCTTTTCGGAAACTCATAAACACGTCGTACTCGTTTTATGCAGTACTGC
GACAGCTGAACTCTCGCTGA

>gi|926659750|gb|KP843319.1| Locusta migratoria odorant receptor 93 mRNA, complete cds
ATGCGACTGCGTGCCGCACTGCTGGCCGCGGCGCACCTCGTGCTGCCCGTCACACTGTCGGTCAACTTCC
TCAGCTGCCGCTTTGACAGCCTCGACCTGCTCGCCACCAACATCTTCCTATTGTCTGGCATGGCAGGCGT
CTCCTCCAAGGCGCTGCTGTTCGTGCTGGACAGGGAGCGGTTCGAGCTGCTGCTGCTGCGGCTGCAGCGG
ACGCGCATGCGCTTCCCGGACAACTCGGGCGCGCGCGAGCGGCGTCGCAGGATGGCCACCAGGGTCTACT
ACGCCCAGCACGGCAGCGCGCAGCTGGTGGTGCTGCTGTGGGTGTCGGTGCCGGGGGTGACGGCGCTGGT
GAGCGGGGAGGGGCGCGAGCTGCCGATGCCGCTGTGCCCGCCGGCCACCGCCGCAGACGTCCACCTCTCC
CCCTGCTTCGAGCTCATCTACGCCCTGCAGGCCGCCTGCCTCTTCGTCGCGGTCGAAGGCATGATCAGCC
TCGACTCCTCCTACCTCACCCTCATGCTCAACATCGCTACCGAGCTGGAGGTTCTCAACGACAACCTCGT
CTCCATCAGAAGCGGGAGGCTGCCTGAGGACAAAAAGTGTTCTCAGCTATCCGATCAGTCACCCAGTAAT
CCCGCTCACGAGGACGACATGTACTTCCAGTTAGTGGAGAATATAAAGCATCACCAACACATCATATCCC
GCGCCCAGGAGCTGGAATCGGTGATGAGCGGCCCGACGTTTGTGCACCTGTTCTACAGCCTCGTCTGCAT
CTCCCTGAGCATCGTGTCTGTCACAGTGCTTTTGCAGACTGAGGGGTATACACCAAAGATTCTGAAGATT
ACTTTCGTCATAGTGGTTTTTGTTTCCCAGTTGGGTTTCTTCTGTATACTTGGCAACAATGTAATTGAAC
AGAGCGAGCGACTGCTGGTATCCGCGTACAGCAGCTACTGGCCGGGTGCGCAGCCGCGCTTCCAGAGGGC
GCTGCTGGTGCTGATGCTGCGCGCCAGGCACCCGCTGCACATCAGCGTCGCCAAGCTCTACCCCCTCTCC
AAGGAGACCTACCTGCAGATACTGAATGCATCCTACACGCTTTTCAACCTGGTGTTCCAAACGAACGGAA
GAAATTAA

>gi|926659748|gb|KP843318.1| Locusta migratoria odorant receptor 99 mRNA, complete cds
ATGAACGCCTACGTCTGCGCCATGGGCGCGCTCCTCTCCGTCAAGGTGGCTGCCTTCCTGTGGCACAGAG
AGCGACTGTGGCAGCTGGCGTGCCAGCTAGTGAGTTGCTGGCGCCAGTTTGAAGACGCGGACGGCGGCGT
GCGCGACATGTACCGCAGCCAAGCAGCCAGGGTCGTGCGCTACATGCAGGTGATGGCGGCCATCCCGGCG
ATGATGTGGATTCTGGAGCCGCTGTTCTCGGGCGGGGACGAGCAGTCGCAGGGTCGCAGCCTGCCGCTAC
CCACGTGGCTGCCGCTCACCCTGCAGCAGTCGCCCACGTACGAGATCCTGTACGTGCTGCAGGTGCTCAT
CATCATCATTGCGGTCGCCGTCTCCGTCTACGTCAACATCTTCTTCGCCGTCCTCATGCTCAGCATCGCC
GCCGAGCTCCACGTCCTCAACAACAACATGATGGCGATGGGGCAGTGCAGAGACTGCGAGGTACCCGTAC
GGTACGAGAGAGAAGAGGGGCGGTCGAGAGACCAGGTCACTTCCAGTTTCCTGAGAACCCACCGCAGACA
GCGGGTACCAAAGGCGGCGGCAAACAAATCGTTACCCTCACCTGTAGTTGTGCACATGCACAAAGGTAGC
TACGATCGGATGTATCATCAACTAGTCAAGAATATTCGCCACCATCAGGTGATCCTTAGGTCTGTTGAGG
AGTTACAAAAAGCTATGACTCACTCTATTTTCGTTCTACTCTTCCTAAACATTTTTAATATTTGCGTCGT
CATCTTCGCTGGAACTACGTTGTTGCAGAAGCAAGCAGACCAAGTGGCAATGTATAAAATGTTGTGCAGC
ATTCCAATTTACATGTACGAAACTGGATTCTTTTGTGTTGTTGGACAAACCATTATTGATCAGGGGGAGC
GGCTGTCCATGTCGGCGTTCGCCAGCACCTGGCTAGACGGCCCCAGGAGACTCCACCGCCTGCTGCTGGT
CTTCATGCTGCGATGCGCGAGGCCACCCACGATCACAGTGGGCAAGACATATACACTCTCCAAGCGCACC
TTCGTCCGGATACTGAATGGATCGTATACAATGTTCAACATGCTGTACCAGTTTCAGAGGAATAAGTAA

>gi|926659746|gb|KP843317.1| Locusta migratoria odorant receptor 114 mRNA, partial cds
GCCACCAGCGCGGGCAAGCTCTGCCTGGACACGCCGCAGGAGCTGGCCGCCGTCGCCGACTACGGCTACG
CCGTCTTCCACCTGTCAGCCGTCACTGTCAAGGTTGCCTGCTTCATTCTGCAAAGGAGTACTATCGAAGA
ACTTGTGAATCTGCTGGACGAGACGAGGAAGACATACGGAAAAACAGAGGCCAACTACCAAGTTCGCCAG
CTCTATCAGCGACGCGCAACCAACATCTACCGCGTCCTGCAGGCGCTAGCGGTGGCTGTACTTTGTATGT
GGATCAGCTCGCCGGTGATTCAACGCCAGGGGCTTAAAGAGGGTGAACGGCCGCCGCCGAACCCCATCTG
GATGCCGGACAACTCCCCGGGCTACGAGATAGTGTACTCGGTGCAGTCGCTGTGCGGCAGCGCCGCCGTC
CAGGCGTCCATGCTGATCGACACCTCCTTCTACAAGCTGACCCTGATGGTGACGGCCGAGCTGCAGATCC
TCAACGACAATCTGGCGAGGCTGGGCAGAGCGGCCGAGGCTGCCGACCGAAAGGGCACCGCCGCCAAACA
GGACGGAAAAGAGGTGGCTGTTCCGGCGATTAAACAAACTTCTGCTCCGGTCACTGAGGATAACGACCAG
CTGCTGAACGACCAGATGGTGGACAACGTGCGTCATCATCAGGCCATTATAAAGTGTTTCGACCTACTTC
AGTCGGTGATAACCTACTCTGTTTCCATTGTCCTACTCACCAACATACTTACTGTATGCTTCTCTATCTT
CGTTGTTTATGTGCTGTTACAGAGCGACGGAGGTTTGAAAAGCGCCTCGAAAACAATAATTGGGATTCCT
AGTGTATTAGGCGAGACTGGAATGTTTTGCATATTTGGCCAAATGGTTATAAATCAGAGCGAGAGGCTGC
GGTCGTCCGCCTACAGCTGCGGCTGGCCCGACGCCGACGGCCGTTTCAAACGAGCGCTGCTCATACTCGT
GCTGAGAACGTCGCAGCCGCTGCAGTTCACGGTGGGGAAGCTAATCCACCTGTCCAACGAGACCTTTCTG
CAGATTCTGAATTGTTCGTACACCCTCATTAATGTTCTGTATCAGTTCCAAGGATCAAAAGAATGA

>gi|926659744|gb|KP843316.1| Locusta migratoria odorant receptor 53 mRNA, partial cds
ATGAGCGCCGAGCCGGCGCAGACGTGGCGGTCGTCGGCGTCCTCGGTGGTGTCGTACAACGTGCGGCTGC
TCTTCCTGTGCGGGCTGTGGCCTCTGCGGCGCGGTCGCGCCTTCTCGGCCTTCACGGCCGCCGTGCTGGT
AGCCGCCGCCCTGCACGCCGCTGGGGCCTTCGTCGGGCTCTGCACGGAGCCAGGGGGCCTCCAGGAGGTG
ACGCTCGCGCTCGCCAACCTGTTCGTCGTCTGCTCCGCCATCGTCAAGTCGTGCTTCTTCCTGGCGGACC
GCACCAGATTCTGCACGCTGGTCTCCACTTTGGATCGACTGGTGCAGGTGAGCGGTCAGCAGAGCGCGGT
GGGCGCCGGCCTGCGGTCGCGGCTGTCGGCGTCGGCGCGGCGCGCGGTGCGGCTGACGCTGGCCTTCCAC
TTGTACGTGCTGTCTGCGCTGGTGGGCTGGTGCCTCATGCCCGCCCTCAAGCGCCAGCGCCGCCTGCCCT
TCCAGCAGCTGCGCTGGCTCGACACCTCCTCCGCGGCCGTCTACGGCGCCTCGTACGCGCTCCAGTGCTT
CGCCACCTTCTTCTGCTCCTTTATCAACACGCACCTCGACGTCTTCTTCATGGCCGTCATGATCCACGTG
GCCGACCAGTTCGCGATCCTCGCGGCGCGCTTCGCCGACCTGCGGCTGGACGCGGACGCCGACCCGGAGG
GCCGCCTGCCGCAGGGTGAGCGGGCGGTGCTGGCCGAGGATGCGTACCAGCAGCTGCGCCTCTGCGTCCG
GAGCCACCAGGAGCTCGTCAGGCTGGTGCAGCTGCTAGACGACGTGATGAGCCCCATAGCCATGACGCAG
TTCGTGGTGGGCGCCATCAACGCATGCATGGTGCTCTTCCCGGCTACATACAGCACTGACGTGGGAGCCG
TTCTCAAGTGCTGGGCCGCTCTGCCGATGGTGGGCATCCAGATCTACCTGTACTGCTCGGGAGCCCACGA
CATCATGGAAGAGGCGGGGGCGGTGTCCGGCGCGGCCTACAGCTGCTCGTGGCTGGGCGCGGACCGCCGG
CGCCGCCGCGCGCTGCTGCTGGTCACGTGTCGTGCACAGCGGCCGCTGCAGCTCACCGCC

>gi|926659742|gb|KP843315.1| Locusta migratoria odorant receptor 86 mRNA, complete cds
ATGGCCAAGTATTCTGTTAGAGGAGGTGGCGGCGGCGCCCCCGCCTTGGACCTGCGGCTGCAGCTGCGGC
TGCTGCGGCTGGCGGGCGCCTGGGGCCCGTCGCCGTCTGCGTCGTCGACGTCGCTGCCGTACGCCGGCTA
CTCGGCCGCCGTCGTGCTGCTGCTGCTCGCCTTCGTGGGCAGCCAGGTGTCCGCCATGCTGCACTTCTGG
GGCGATATCCTCAGCGTCACCACCAACGCCTGCGTCACCTTCACCTACACCATGGCCATGTTCAAGCTGC
TCGTCGTCCTCATCATGAGGCCTTCTGCCGAGTACCTCATCCAGGAGCTCAACAGGTGTATGCAGGAGTA
CGGGCGCGACCTGTCCAGCGAGAAGGCCGCGGTGCTGGCGCGGTGCGGCCGGCTGTCGCGCCACGTGGCG
GCGGCCCACGTGGCCATCGGCGCGGTGGCGTACGTGTGCGGCGTGGCGCTGCCCGCCGCGCGCGGCCGCC
TCTGCCCCAGCGCCGCCTGCAGGGCCGCCGACGGCTTCCCCGTGCTCGTCTGGTACCCCTTCCCCTTCAC
CGTCTCGCCCGCCTACGAGCTGGTGTTCGCGGCGGTGTCGCTGGACTTCTTCTACGGCTACATCCTGTCG
ACGACGCTGGACGGCTTCTTCGTGACGCTCATCATCTACGTGTCGGGCCAGCTGCGGCTGCTCAACCTGA
TGGCGCAGAACGTCTGCGCTGGCGCAGGCGGAGGCGGAAGCGAGGCCTCTGAACAGCGGGTGCGCGACAG
GCTAGCGCAGTGCGTGCGCTACCACACCGACGTCGACAGGTGCGTGCAGCGGCTGAGCGCGCTGCTGGGC
CCCATCCTGCTGGGTCAGGTGCTGGCCGACGTGGTCACCATCAGCGCCACCGCCTTCGTCACCACCACCG
GCAAGACGGACTCTGGCTGGGTGTTCAAGTACGGCTCGTACCTGGCCGCCATCGCAGAGCAGCTGCTGCT
CTACTGCTGGTTCGGGAACGACGTCCTCACAGAGAGCGAGCGTCTGCAGCTGTCGGCGTACAGCAGCCAG
TGGGTGTCGGCGCCCGCGCGCTTCCGCAAGGGGCTGCTGGTCTTCCTGTGCCGCGCGCACCGTCCGCTCA
GACTCACCGCCAGCAAGTTCTACACCATCTCCAGGGAGACCTTCCTGCTGCTGATGAATGCCTCTTTCTC
CTACTATGCTGTTCTCAGACAGCTGAACTCCGACTGA

>gi|926659740|gb|KP843314.1| Locusta migratoria odorant receptor 91 mRNA, partial cds
GGCGGCAGCGCGCTCGCCGTGCACGCCTACTACTGCACCGTGCTGCTCGCCAACACCGCCAAGACGCTCG
TGTTCGCCGCCTGCCGCCACAGCCTCGGACGCGCCATACACGTCCTCTCACGCTGCCCCAGGGCAGAACG
CAGCGAGAAGTCGGGAGCGAGTGCGCGGCTGACGTTCGCGCTGCCGCAGGTGATGGTGCTGTTGGCGGTG
GCCACGCACTCGCTGGTGCCGCTGCTGGGCGCCGGGGACGGCGCCTGCGCTGATCCAGAGGCCACGGGCC
AGGGCGGGGGCGGCTGCTTCTCCGGCCGCTTCCCTCTGGAGCTGTGGTACCCCGCGGCCGCGCTCGCCAC
GCCCCTCTACCAGGTCGTCTACGCCCTGCAGCTCGTGGCCATCTACTGCACCTGCCACACCGCCATCAAC
GTCGACCTCTTCTTCTTCGCCGTCACCAACCACGCCAGCTCCCACCTGCAGGAACTCAACGACGCTCTCT
GTAGGATGGGCGTTCGACATACTCCCGTAAATCGACGACGAGGCAGTGACGAAAGCGACCACTCGGCGGA
TGGCAAACACGGGAACGGTCCTCTGCGGCATACGAGTGAGGAGAGCCTAGTGCGCGCAGAACATCAGCGG
GCGAGGTACCAGGAATTAGTTCGTCTCATAAGGGTGCACCAGACAATCACAAGAGCTATTAAGGAGCTAG
AACCTGTGATCAGCTACGCACTTTTCGGTCCAATACTAACAAACGTTCTCAACATATGCCTCCACATGCT
GGTCCTCACAACGGAGCGTGATAACATGGGAACCAACAGCAAGGCTTTTGTGGGAATACTGTTCAACCTA
ATTCAAAACGGGCTGTACTGTTCTTTTGGGGAAACCCTCACACATCAAAGCGATCGCTTGTTCATCTCAA
TATACTCCAGTGGATGGGAAAACGGCTGTCGTAGGTTCAAGAAGGCAGCGGCGATTCTCATGTTCCAGAC
AAGGAAACCGGTGCAAATAAAAGTCGCAAAACTATACACGCTATCAAGAAGGACGTTCTTGCAGCTGCTG
AACAACTCATACGGTTTATTTAATTTACTTTATCAAGTAAAGAATCCTGAATAG

>gi|926659738|gb|KP843313.1| Locusta migratoria odorant receptor 56 mRNA, complete cds
ATGGATCAGAGAGCGACGTCGCAGAGTGAGGAGGAGGAGTGGGCGGGCCAGTCGGTGGTGCGGACCAACA
CGCACCTGCTGCGCCTGCTGGGGCTGTGGCGGCCGGCGCGGTCCCGGCTGTACGACGCCTACACGGCGGC
CGTGCTGGCGGTGGGCGTGGCGGACCTGGCGCTGGCGTCCGCCGGCCTGTGGCTGCGGCCCGGCGGCCTC
GCGGAGGTGACGCTCGGGCTGGCCAACCTGTTCGTCATCCTGACGGCGCTCTCCAAGTCGGTGCTGCTGC
TGGGCCGGCGGCCGCTCTTCTACGAGCTGGTGCGCCGCGTGGACGGCGCGACCGCCGCCCAGCGGCCCTT
CTGCGGCGAGGACCCCCTACTGGCGCGGCTTAGCGCGGACGCGCGCGCGCGCGCGGACCGGCTGTCGCGG
GCGATGCACTGGTACGTCGTGTTCGCAGCCCTCTCGTGGTCGGCGGTCCCGCTGCTGGCGCCGCCCGGCG
ACCGCGTCTGGCCCTTCCAGCAGCTGCCGCCGCGGCCGTGGGCGCGCTCCCCGCTCTACGAGGCCTCGTA
CGCCCTGCAGGTCGCCGGCACCACCTACTTCGCGCTCATCAACATGGACTCCGACTGTTTCTTCATGGCC
GTCATGACGCACGTGTCTCTGCAGTTCCGAATTTTGGCGTCTCGCTTCGCCAAACTGAACTCAACCGAGG
AGTCCTTAGCCGATAAGAAAGCTAGTGATGTCCGAGTCACGAGCTCTGAGAGCACACTACCTGTCGATGA
CACTGACCGGGAACTCCGTGCCTGCATACAGACCCATCAGAAGCTTCTCAGGCTGGTGAATTTCCTGAAC
GATGTGATGAGTCCTATGGCGATGATGCAGCTAGCGTTGGGCGTTATCAACTCCTGCATGGTGCTATTTC
CGGCCACATACAGCGAGGACAGCTCGGACGTGATGAAGTGCTGGGGCGCGCTGCCGCTGCTGGCCATCCA
GGTGTTCCTCTACTGCTCCGGGGCCCAGCGCCTCGCCGACCAGCTGGTGCAGGCAACGTACTCGTACTAC
ACGCTACTGCAGCATTTCAACAGTCACTGA

>gi|926659736|gb|KP843312.1| Locusta migratoria odorant receptor 6 mRNA, complete cds
ATGGATGTATCGTTTGCAGCCGTAAGTGTAATGCGCGCTGGCCTCCCTGCAGAGGAGAGCGGCGGCAACC
GGCGGGCGCGGCGGGTGACGCAGTGGTCGCTGGCCCTTTGGCTGGGCACCACCTGCTCCTGGATGCTGGC
CGCGCTGCTGCGCCTCGACCTGCCCTTCTTCGCCTGGTTCCCCTTCGACACCACTCACCACTACGCCGAG
GCTTTCATCTACCAGCTTGTTACAGCTAACCTTGTGGTCGTCATCATCTCTGGACTCGACTGCTTCTGTC
TGGAGCTCATGATGCACCTGTCAGAGCGACTTCAAACCCTTAACAAGCTGTTTCGCAGCTTCGCAACGGA
TAATGCGCGACAGCAGCCTCAGTTGCGGATGCAGCCATCCACCCCTGCATCACACCGTGGAAAGTCACCA
TATGGCATCATCACGAAAAAATCCTTCATGAAGTGGGTAGTTGCACCACTTGATGTTCATAGAAAACCAG
CGAAAGCAATAAATAGTTTATATTCGCGACACGACAGCCCGAATGTTGGTAACGCAAATGGATCATTCAA
GCACTGCATCCAGTACCACTGGGAGCTAATTGAGTTGAAAAAAGAAACTGAAAAATTTTGTGGGGTAGTA
CTTTTCTTTCAGATTCTTGCAAGCATGTTCATTATCTGCTTCGTGACATTCCAGGCTACTGTGAATACTA
TGGATGCAGGAAGTCTCACAAAATGTGTGATGTATTTGAGTGTAGCCTTGCTCCAGTTGGGGCTGTTTTG
CAACGAAGGCACGAATATTGTGACACAGAGTGAAGAGCTGATGCTGGCGGTGTACAGCAGTGAGTGGCCC
GACTGCGATGCTGCCCTCAAGCAGTCTGTCATCGTCACTATGATGAGGCTGCAGTACCCACTACAGATCC
GAGCTGCTTCCTACTGTACTCTATCTTTCGAAACATTCAGCAAGATCCTTCACACATCTTATACATTTTT
TACATTACTACGTCAAGTAAGTGAAACACAATGA

>gi|926659734|gb|KP843311.1| Locusta migratoria odorant receptor 59 mRNA, partial cds
ATGAGTTGGGGATCGGAAGAGGTGGAACAGCTGACGTGGAAGTACTCCGCGAAGTCTGTGCTGAAATGGA
ACATCCGGATACTCAACCTGGTGGGCCTGTGGCCGCTGACGGAGTCGCTGCTGTTCCGCTCGTCGACGGC
CGTCATCGTGATGCTGTGCGTGGCCCACATCGCGGAGGCAGCTGTCAACCTGGGCACCCTGCGCGGCGGC
CTGCAGGACTTCACCCTGGCCCTGTCCAACGTGTCGGTGGTCTGCGTGGGCGTGCTCAAGCTCACCTTCT
TCCTGCGCCACGAGCGGAGCTACTGTCGACTCGTGAGGTCTCTCGACGTTCTGGTGGACAGCCAGAGGGA
GTTCGTGCAGGGCCAGCCACCACTGGCGGCCCTGTTCGAGGCCACCCAGAAGCGCACCGTGCGCGTCACC
GTCGGCTTCCTGGTTTACGCCATCACGCAGCTGGTCGCCTGGTCGTTCGCCCCCATGATCGCAGCCCCGG
GCACGTGGAGGCTGCCCTTCCAGCAGCTCCCTCTGACGGACGAGACCGCATTCCTCATTTACGAGCTGTC
TTACGCTATGCAGGTCGTTTCCATAATATTCATAGCCTTAATCAACTGCCAGATGGACTGCTTCTTCATG
GCAACCATGTTGCACACTGCTGCGCAGCTAAGAATTTTGTCGGCCCGCATCATGTGCCTGAAGCTGCAGA
ACGAAGATATTCCTGCGGTATTCAGATCAAATGAAGGCGAGGAAGTTCAGGCGTCTGCTACACACGACAG
TACCTACAGGAATCTATGTCTTTGCATCAAGACGCATCAAGAACTTGTAAGGTTTGTTCGTCACTTGGAC
CAGGTGATGAGCCCCATCGCAATGATGCAGCTGGGCCTTGGGGTGTTCAACGGCTGCATGCTGATTTTTC
CAGCGGCATATAGCGCGGAGAGCGACGCGCTGGTGAAGTGCCTGGCGGCGGTGCCCACCATCAGCACGCA
GCTGCTGCTCTAC

>gi|926659732|gb|KP843310.1| Locusta migratoria odorant receptor 9 mRNA, partial cds
AAGCTGTCGCTGTCTACTTTGCGTCCGCGGCGCTACCGCCGGCTGATGGACCACGTGACCCGCCGCCTGG
CCGCGCACCTGCGCCACGACAGGGCGGGCCGCCTGCGCCTGCGCAGGGACTCGCGCGCCGCCCACGCCTT
CACGATGGGCTTCGTGGTGTGCGGCCACGTCACCGTCGCCTCGTGGTCGCTGCTGCCGCTGCTGCTCAAG
CCCGCGGACAAGCTGCGCCTGCCGCTCGTCGCCTGGACGCCCTTCGACTCCAGCCATGGCACGGGCTTCC
TGGTAACGTACATCTACCAGTTCACGTGTACGCTGTTCATGGCGTGGACGTCTGGCGCGACGGACCTGAT
CTGCGTGAACGTGGTGATGCAGCTGTGCAGCCACCTGGACATCCTGTGCTCGCACCTGGAGAGGGTGGGT
CGCCGGTGCTGCAGGGAGGGTGACGGCGGGCGCTGCGCCCACGGCCACCTGGACGACGGCGACCAGAGGC
CAGCGCCAGGCAGGGACGACCTCTGCGGCCAGCTGAGGGGCTGCATCCGCTACCACCAGGACATCATCAG
GTGCCGTGTGGCGCGCGAGATGGACAGCATGCTGTGGACGATCGTGCTGAGTCAGTGTCTCTGCGGCATG
GGCGTCTTGTGCCTTCTGCTCTTTCAGACTGCCATGTATACATTGACTATCGAGACGATTGCGAAGTACC
TGAGCTACATGGCGTCAATACTTCTACAAATCTTTTGCTACTGCTGGTTTGGAGACAATCTAAGTTCAAA
GAGCACGGCTGTGGCGCGGACGGCCTACAACTGCGACTGGACCAGAGGGTCTTCGGCCTTCGGCAGGTCG
CTGTGCATCCTGATGGCGCGCGCCCACAGGCCTCTCACCGTGACCGGCGGCAGCTTCTACGTCCTCTCCA
GGGAGGCCTTCATCAGGATACTGAACGCTTCGTACAGCTACTTTGCTGTGCTGTACACCATGAGTGACGA
GTGA

>gi|926659730|gb|KP843309.1| Locusta migratoria odorant receptor 101 mRNA, partial cds
CCCGGCTCCACCTCCGCCGCCGGCCTGTGCCGCGAGCGCGTCGACGACCTCGAGGAGATGAGCGAGGGCA
TCTTCATCTGCACCACCGTCATCGTCAGCACCGCCAGGATGCTGTACTTCCTGGCGTACCGCATGCGCTT
GCAGCGGTTGGCCAGCCTGCTGCTGGAGGCCCGTCGGTGTTTCCCCGTGCAGGGAGCGGCCCTGCGCAGC
CGATACCAGCGGCACGCCGCCAATGTCTGCATTGGCTTCCAGGCGACGGCGGTGCTGCCGGTGTCCTTGT
GGGTGCTGGACCCGCTGCTGACGGCCGCCGTGACGTCACAGAACACGAACAACGCGTCCGCTGACGCTGC
GGCAGAGGCGTCGCGGCTGCCTCTGTCGCTGTGGCTGCCGGTGGACGGGCGGCAGTCGCCGAGCTACGAG
GCGGTCTACGCCTTCGAAGGCTTCCTCGTCGTCTTCACGGCTCAGGTCTTGCTCTTTCTCGACATGCTCT
TCATCGTGCTCATCATCCACATCACGGCCGAGCTCAACGTGCTCAACGACAGCGTCGCGGCCATCCGGGA
GGCGGTTGCCGGAGGCGGAGAGACTGGCAACGGAACGGATGCGTCTGGCAAACTGGACAACACCTACGGC
TCGGTCAGCCGCAGCGATTCTGACATGTACGGCCAACTCGTGGAGGCCATTCGACATCACCAGACAGTGA
TGAGGTACGTTCAGGAGCTGGAGGACTTCATGAGTCAGCCGCTGTACATACTTCTGTTTACGAACATGAT
GAACATGTGCTTACACATGTTCACATTTGTCGTGCTGTTGCAGAAAGACATCGAGCGCAGTTCTATGGTG
AAGATGATGTTGACCTTCCCGGCGTACCTCTACCAGACGGGCACCTACTGCATCTTCGGACAGACGATAA
TTGACCAGCTGTTGAAAGATACGTACACGATGTTCAACATGCTCTACACACTCCAAGGAAACAAATGA

>gi|926659728|gb|KP843308.1| Locusta migratoria odorant receptor 73 mRNA, complete cds
ATGAAGAAGTCGGGTATGGAGGACTTGGGCAGAACTGTGTCCTGGTCGGAGAGCGGCCGGTCGGTGCTGC
GGCTGAACATCCGCCACCTGTGGCTGTTCGGCGTGTGGCCGCTGTGGGACTCGCCGCTGTTCATCTTGTA
CACCGGCTACGGCCTGTCGCTGGGCGTGTGGAACGTGGTGGAGGGCGCGCTGGCCGCCAGCTGCACCTGG
GGCGACATGGAGCAGACCACGCTCGCGCTGATGGCCACCTCGACCAACTGCAACGGGCTCGTCAAGATGG
CGTTCTTCCTGCGCGACCGGCGGCGCTACCAGGCGCTGGTGCGCCGCGTCGCCGCGCTCGTGGCCCTCCA
GGGCGAGTCGTGCGCCGCGGACCCTCTGCTGGGGCGGGTGCAGCGCGGGTCCCGGAGGCGCGCCTTCCGC
CTCACGGCCGCCATGCTGCTCTTCATGTTCTCGCAGTGCTTCGTGTGGTTCCCCATGCCGGCCGTGGCGC
ACGCGGACGAGGGCCCGCTGCCGTTCGCGCCGGACAACACCACCGCCTACGGCCTGTCCTACTTGGCGCA
GTGCGCGGCCGGCCTCTGGATGACGCAGGTCAGCTTCGGCATGGACTGCCTCTTCGCGTCCGTCATGGTC
CTGCTGGCCGCGCAGCTGCAGATCGTCGCCGGACGCATCGCGCGGCTCGGAGAGCAGAACTACGATTTCG
CTTTCAGCTTCGTCGGCCATTTGCAGGACACGATGAGCCCCATCGCCATGACTCAGTTTGCCTTCAGCGT
GCTCGTCGTATGTTTTGGATTATTTCAGTCAACATACGCGGAAGCAGTGACGATGGCGGCGTACAGCTGC
TCCTGGGTGGAGGCGAGCGGACGTTTCAAACGCGCCCTGAGGATCCTCATCAGCCGCGCCCAGAAGCCGC
TCATCCTCTCCGCTGGACACCTCTACCCCATCGACAGAGAAGCCTTTCTTTCGGTGCGTTCATAA

>gi|926659726|gb|KP843307.1| Locusta migratoria odorant receptor 80 mRNA, complete cds
ATGCAGACCGGAGAAGTGGAGGACGCGGACGGCCACTTGTCGTGGGAGGAGACGGCGCGCTCGGTGCTGA
GGCTGAACATCCGCCACCTGCACCTGTTCGGGCTGTGGCCGCTGCGCGCGTCGCGCCTCTTCCCCCTGTA
CACGGCGTACGCGGCGGCGCTGGGCGTCTGGAACACGGCGGAGGGCTTCCTGGCCGTGTACTTCAGCTGG
GGCGACCTGGAGCAGACGACGCTGGTGCTGATGAACACGTTCACCAACGCCAGCGGGCTCGCCAAGATCT
GCTTCTTCGCGCGCGACCGCCGCCGCTACGCCTCGCTGGCGCGCGGCGCGGACCGGCTGGCGCGGCTGCA
GGCGCAGGCCTGCGCGCGGGACCGCGCGCTGGCGCAGGTCCTGCGGCGCGCGCGGCGCGCGGCGCGGCGC
CTCACGGCCGCCATGCTGCTCTTCATGTTCTCGCAGTGCTTCGTGTGGTTCCCCATGCCGGCCGTGGCGC
ACGCGGACGAGCGCCGGCTGCCGTTCGCGCAGCACCCCTGGGACAACAACACGGCGCACTACGAGCTGGC
GTACGCCGTGCAGTGCGTGGCCGGCCTGTGGCTCAGCCAGATCAGCTACGGCGTCGACTGCCTGTTCGCG
TCCGTCATGCTGCTGGCCGCCGCCCAGCTCGAGATCCTGGCGGGGCGCGTCGCGGCGCTGGGGGAGCGGA
GGAACGGCCGCGGTGGTGAACCACTGCCGGCTGACGCTCCAGACAGCATGTACGCCGACCTGTGCGCGTG
CGTCGAGGCTCACCAGAAGATCCTCAGGTTCGTCAGCGATCTAGAAAACACCATGAGCCCCATAGCCATG
ACGCAGTTCGTCTGCAGCGTCCTCGTTGCATGTTCGTCATTGTTTCAAGCGACATACAGTAAGGACCTGT
CTGCGGCGTTCAGCTCGATGTCGTTCCTGCCCATTCCAGGAGGCCAGGTGTACCTCTACTGCTGGGCGGC
ACACGAGGTGACGGAGAAGGCTCAGATGGTATCGGCAGCGGCGTACGGCTGTTCCTGGGTGGGGGCAAGC
GAGCGTTTCAAGCGCGCCCTGAGGATCATCGTCAGCCGCGCGCAGAAGCCGCTGGTGCTCACCGCTGGAC
ACCTCTACCCCATAGACAGGGAGGCGTTCCTCTCGTTGGTGAATGCATCCTATTCATACTACGCGCTGTT
GGGCCAAATGAACAAACGCTAA

>gi|926659724|gb|KP843306.1| Locusta migratoria odorant receptor 28 mRNA, partial cds
GCGGCGCGCGGCGTCACCAGCTACTACGTGGGCGTCGGCGGCGCCGCCGTCGTCGTCTGGAACCTGATGC
CGCTGCTGCTCGAGGCCGGCAGGTCACTACCAACAATAGCATGGTATCCATATGATGAGACAAAAACACC
TTTCTTTGAGGTCACATACTTACTACAGGGGATAAGTACATTTTACTGTTGTATTACTAATGTTGGCCTC
AACGTTTTTCTAGTCTCACTAATGATATACATATCAGATGAGTTAAAAAATTTGAATGATAGTATTTCCA
GTATTAACTACCGTTCGATCTACAATTGCTGCTGCAACGGCGACAAGCAAATTGGGCTGTTAAATTGGTC
CTCTAAGATCGTCACAGATGATTGTGACATAAATGTTGATACACATATAGCACACTCAAAACATATCAGG
CAAAGAGCTGAGTTCTGTTGTGTTGTAAAAGCACAAGATTATCTCCGTATGTGTCTGCAGTACCACCAGG
AGTTGATAAGGACTGTGAAGAAACTGGAAACAACAATAACTGCAATTGTATTCATAGAATTTGTTGCTGG
GATTATTGTCACATGTCTGACATTGTTTCAAGCTGCTGTAAATGCTGGAAACATGGCTCTATTCGTAAAA
TTTATAATGTACCTTCTCTATATGACGGTTGGGATGTTTATATACTGCTGGTACGGCCAAGATCTAATGC
AAAAGAGTGAAGACATTAAGTGGGCTGCCTACAGCTGCAACTGGCAGGGAGCTCCCAAGTCATTCACAGA
CCTGCTGAAGATCGTAATACTGTGGGCACAACAACCACTTACACTATCTGCTGGAAAATATTACAAAATT
TCTCTGAAAACTTTCGTCACATTACTAAATGCATCTTATTCATATTATGCTGTTCTGAGGCAAATGAGTG
ACACACAGAAATGA

>gi|926659722|gb|KP843305.1| Locusta migratoria odorant receptor 89 mRNA, partial cds
GCGTACGCCGGCTGCGTGGTGTCCGCGCTGCTCTTCCTGGTGGCCAGCCAGCTGTCCGCCATGCTGCACT
TCTGGGGCGACCTGCTCAGCGCCACCAACAACGCCTGCGTCACCTCCAGCTACTCCATGGCCGTCTTCAA
GTTCTTCGCCTTCCGCGCCATGCGACCCTCCGTCGAGCACCTCGTCCGCGACCTCGACAGATGCCTGCAA
GTGTACGGGCGCGAGTACGCTGCGGAGAAGGAGGCGGGGTTCGGCGCGTGCGAGCGGCAGGCGCGGCTGG
TGTCCCGGTTGCAGGTGTCGATGGGCGTGTCGGTGTACCTCAGCTGGGTGGTGCTGCCCGCCATCCGCGC
CCAGGCCTGCCGCTCCACCGACTGCCGCGTCCACGCCGGCTTTCCCGCGCTCGTCTGGTACCCCTTCGCC
TTCACCGAGCCTCCCGTCTACCCGGTGATCTACGCCGTCCTCTCGATAGGCCTGTTCTACGGCTGCATCA
TCTTCACGTCTCAGGACGGCTTCTTCTGGTCGCTCATCATCTACGTCGGGGCGCACTTGCGCTTCCTCAA
CTTCATGGTGGCCAACATGTCGAGCAGCGAGGCCGACGCCAAGATTCCCAGAGGCTCTCCAGAAATGGAG
GAGAACATGAGGAGTCGGCTCAAGGAGTGTGTCCGCTACCACAATGACATAGACAGGTGTGTACAGCGAC
TGAGTTCTCTGCTGGGCCCCGTCATGTTGGGGCAGTTCCTCACGGACATCGTCACCATTAGTGCCAGTGC
CTTTGTAGCCACGATGCTGAAAGCGGACTCGGGATGGTTGCTGAAGTACGGCTCTTACCTGTCTGGCACA
ATCGAGCACATGTTCCTCTTCTGTTGGTTCGGGAACGACATATTAACGGAGAGCGCGCGGCTGCAGCTGT
CGGCGTAC

>gi|926659720|gb|KP843304.1| Locusta migratoria odorant receptor 30 mRNA, partial cds
CGCCGGCTCACGCTGGCCGTGACGCTGCTGGGCTGCCCGTCGCCCGGTGTCTGGACGGCGGTGCCGCTCC
TGGCGCCGCTGGTGGGCGACGGGGCGGCGCCGCGCAACCGCAGCCTGCCGGCCGCCGCGCGCTACACCGC
CCGCGACACCGAGAGTCCGCGCTTCGAGGCCCTGACGGCGCTCCAGTTCTTCAGCATGCAGTTCAGCTAC
TTCACCACGGTCGGCGTCGACATGCTCGTCGTCAGCATCATGATTCACGCCTCGGCGCAGCTCGAGCTGC
TCAACCTGTCGTTCGGCAGGCTGGGCCAGGCGGCGGGCAGTCTCCCGGGCAACCGCGAGCGCCGCCGGGC
AGAAGTCTGCGTCAGGGAGGCGGCCGACGGGCCTGGGAGGTCCGGAATATCGCGCCGGGCCGACGCCGAG
GAGACTCCGCCGAGGGAGAAGTTCTGCCAAGAACTGCGGGACTGTATTCGGCATCACCAAGATGTCATAC
AATTGGTTGCAGACGTTGAACGACTGCTGACGTCCATGATCCTGACTCAAGTTTTGGGCGCCACTCTCAT
CATCTGCGTGGCGCTGTTCCAGTTCGCCACTAACATCGAGAACATCGGAACAATTCTTAGGGTGTCCGTG
TACATGTCGTTCATGGTGAACGAAGTGTTCATGTACTGCTGGTTCGCTCACAATATCATTGATCAGAGCT
CCCGCATCGCAGAGTCGGCCTACAGCTGCGCCTGGCCGGGCGTGCCACCCTCCCTCCAGAGGTCTCTGCT
GGTGGTCATCTGCCGGGCGCAGCGCCCGCTGGCGCTCACCGCCGGCAAGTTCTACCAGGTGTCGCGCGAG
ACCTTCATACAGTTGATCAACGCCTCCTACACCTACTACGCATTGCTGAGACAAATGAACGACTGA

>gi|926659718|gb|KP843303.1| Locusta migratoria odorant receptor 111 mRNA, partial cds
CTGGCCTCGCGCCTCTTCTCGTCAGACGACGTCGTCGAAGAGACGTCGTCGCCGCTGAAGACGCCGCTGC
CCACGTGGACGCCGGCCGCCGCGCAGCGGTCGCCCGCCTACGAGGCGCTCTACCTGTTCGAGGCGCTCTG
CCTCACCGCCTCGTCGCAGGCGCTGCTGTGCATCGACGTCTTCTTCATCGACCTCATGCTGCTGGTCGCC
GCGGAGCTGCGCGTCCTCAACGACAACGTCGCAGCCGTGTCCGCCGGCGCGGCCCGCTCTGACAGTCGCG
AAGACACAGCAGGCCACGGTTCTGGCGTCTCTACAGTACAGCAACGCAGCCGGGAGTTTCCGGATACGTT
CAGCGCTTTCGATGTTTTGGTAGATCGGAGGATGTCCGAAGACATGTACCGCCAGTTAGTTGGAAATATA
CGACACCACCAGATGATAATAGAGTGCGTTGAACTGCTTCAAATGACAATGACTTACTCCATTTTCGCTC
TGCTCTTCTTCAACATGACGAGCATATGTCTCAACATCTTCGTCACCGCTAGCTTGCTGCAAAGTGACGC
GGACTTGGTTACTGCAATGAAGGCTGTTTTCACGACACCTGTTTTCCTGTACGAAAGTGCAATGTACTGC
ATTTTCGGCCAGATGATTATAGATCAGAGCGAACAACTGCCGCTGTCTGCGTTCAACTGTGGGTGGCCTG
AGACGCACACCAGACTACAGAGGGCGCTGCTCGTCTTCATGCTGAGGTCGTCGCAGCCGCTCAGGATCCA
AGTTGGGAAGACATACGAACTCTCCAAAGAGACCTTCGTCAGGGTTCTAAATGGATCATATGCACTCTTC
AACATGTTATACACGTTCCAAGGCAACAAATAA

>gi|926659716|gb|KP843302.1| Locusta migratoria odorant receptor 14 mRNA, partial cds
GAGGGCCTGCCGCTGCAGCTGGTGCTGCCCTTCGACACGTCGCGGCCCGCCGGCTGGGCGGCCGGCTGGC
TTTTCTGCGCCTTCCTCACCGTCCACTGCGTCGTCATGAACATGATGGCCGACGCCTTCAACGTCAGCCT
CATGGCGCAGCTGCGCACACAGCTCATCCTACTGACGAGGCACCTCACTGACCTGGCCGGCGATGTACAA
AGTGAGGGCCCTTCACTGCCACAGACGCCACGCAAGGTAGTCGAACAGCCGGTGAAGTTCTATACTCCCG
TGTACAGGCATTATTCATTAGAGGGGACAAGCAGTCACTATCAGAAAACGAATCCATCGGTCGTGGATGC
AGAAGTTCAAAGAAGTCAACACTCATATGAACCATCCAACAGTGTTGACTACCGACTGCAAAAGATTATC
CTACACCATCAAACTATAATCAGGAACGTGGACCGCCTGCAGCAGTGCCTGGGAGGCGTGCTGCTGGCCC
AGAGCCTGTCTCTGGGCTCCGCCATCTGCATGCTGCTGTTCCAGGTCGCCCTGAGCGCACAGGGCGCGCA
GGAGACTGGAAAGATCTGCGGCTACTTGTGCGCCATGTTCACCGAGCTGTCGGTCTACTGCTGGTTTGGA
GACCAACTGATGTCAGAGAGCGAGAAGGTGGCGTTTGCTGCTTACGATGCGGTGACGTCGCTGCAGGAGT
GCCCCATATCGATGAAGCGGTCGCTGCTGCTGATGATGCACCGGGCCCAGCGGCCACTCTGCATCACCGC
CGCAGGGTTCTACCCCTTGTCCAGGGAGGCATTCGTCTCGATCCTTAATGTGTCGTACTCATTCTTCGCC
ATCCTTCGCAATTTCAAAGAGGAATAA

>gi|926659714|gb|KP843301.1| Locusta migratoria odorant receptor 113 mRNA, partial cds
ATGGACATAACAGAGGAGGAGCTGGAGGCGGTGGTGCCGTGCATGGCGCGGTCAGGGCTGCTGGGCTACT
GGCGCAGCAGCGCCTCCAGGGAGGGGGCGGGCAGCTACCTGCGGGGCTTCCTCTCGTGCTGCCTCATCAC
CTGCATCTCGCTCAGCGCCGCGGAGAGGCTGCTCACTGACACGCCCTCCGACCTGGCCGAGCTCACCATG
ACCGCCTTCGAGCTGACCGTGCCGCTCACTGTGGTGTCCAAGGGATTGTTCTTCATACTGCAGCGGGACA
CCATTCACGAGCTGGTCGACTTGCTGGTGGACATGAGGCGTCGCTACGCCGAAAGAGACGACGGTCCAAA
CCGAAGAAGGGCTTGTTACCTGTACGTCCTCGCCGTACAACGCGTGCTTCTGGTGATGGCGCTGCTGATC
ATCGGCGGCTGGCTGGCGGGCCCGATGCTGCCGCACGTCTTCTCGTTCGCCTCGCAGAACGAGTCCAGCG
TGCCGTGGCAGACGCCACTGCCCCTCTGGTTGCCGGTGGACCTGCAGCGCTCGCCGCTCTACGAGGCCCT
CTACCTCTTCCAGGGCCTCTGCGTGCTCACCTCCCTGACCTCCGCCTCGGCACTGGACGCCTGCTTCTGC
AACATGATGCTCATGATCGCCGCCGAGCTGCAGGTCCTCAACGACAACATCTCGTCGCCGAGCGGCAACG
AGACGGTTGTCGACAAAGGAGAGAGCGAGTCAATTACCCTAGAGGTTCACAGTGAGCTAGAATCCGTCGT
CCCACAGTTTAAGAGCGGTGCCACAGGGGATGCTGGTTTGTCGAAAACAGGACGGAGCCGTCCCCGAAAT
CAGACGAGTCTCAGATTA

>gi|926659712|gb|KP843300.1| Locusta migratoria odorant receptor 115 mRNA, partial cds
CCGCTGCTGCAACACAAGGCAGCCGACGAATTTTCTGGAGCAGAGAAGGTGGAGAGACAGATGCCGATCC
CGAGCTGGTTCCCGTTCGACGTGCAGCGGTCGCCGGCGTACGAGGTGGTGTACGCGGTGCAGGCGGTGTG
CGGCACGGCGGCCGTGCAGCTCTCCATGCTGCTGGACGCCTCCTTCTACCAGCTGGCGCTGCTGCTGACG
GCCGAGCTGCGCGTCCTCAACGACAACCTGGCGCTCGTGGGAGCCGCCACTTCTGCCACAGGGGGCACAG
GGGTAGCTGGACGGGACAGCCACCACCAGCATATGCCGGCACCCAAACTAACTACCTCCGCGGTCACCGA
GGACAACGATCGTTCCAGAACACTGTTATACTTTGAGTTCGTTGAAAATGTACGTCATCATCAAGCCATT
ATGAAGTGTTTCCAACTGCTGGAGTCGGTGCTAAATTACTCTATTTCTATTCTTCTCCTCACCAACATAC
TTACGATGTGTTTTTCCATCTTCTTTGCTTCAGTGATGTTACAGGCAGATGGAGGTCTGAGAAGAGCCAT
GAAAATAACATCTTCAATTCCAAACTTATTAATCGAGACCGGAATGTTCTGCATATTCGGCCAAATGGTG
GTAGACCAAAGTGAGAGGCTGCCTCAGTCCGCCTACAGTTGCAGCTGGGTCGACAGTGATGCTCGTTTTA
AACGAGCGCTGCTCATATTCGTACTGAGGACTTCGCAGCCGTTGGAGTTCACTGTGGGGAAGTTGATTAA
GCTGTCGAGGGAGACGTTCTTGAAGATTCTGAACAGTTCATACACCCTTATCAGTCTTCTGTATCAGTTC
CAAGAATCAAATGATTGA

>gi|926659710|gb|KP843299.1| Locusta migratoria odorant receptor 69 mRNA, partial cds
GTGGTGCAGAGCGCGCGGCGGCGCGCCTACCGCATCACGCTGGGCATGCTGCTGCTCATGTTCTCGCAGT
ACTTCGTGTGGTACCCGATGCCGTTCTACGTGGACCCGGGCGCGCGCCGGCTGCCGTTCGCGCAGCACGC
CTGGGACAACAACACGCACCTGTACGGCTTGTCGTACTTTGCACAGTGTGCGGCCGGGCTCTGGATGACG
CAGATGAGCTTCGGCCTGGACTGCCTTTTCGCGTCTGTCATGGTCCTGCTGGCCGCGCAGCTCGACATCC
TCGCACGGCGCATTCTGGCCCTCGGGAGTGGCGCCCATGACGAGAAAGCCGAGTATCCCGAGAAGAAGCC
GGCACCGAGGTTCGGAGATCAGATGTACGATGATTTGTGCCTCTGCGTCCAAAGTCATCAAAAAATACTT
AGTTTCGTAATTCACCTGCAGAACACGATGAGTCCTGTCGCGATGACGCAGTTCGCATTCAGCGTTCTTG
TGATATGTCTAGGATTGTTTCAAGCGACATTCAGCGAGGACTTCAGCGCCGTGTTCAAGTGTGCGTCCTT
CCTGCCCATCCCGTGCGCTCATCTGTTCCTCTACTGCTGGGCAGCCAACAACGTTACGGTGCAGGCGGAG
GCGGTGTCGGCGGCGGCGTACGGCTGCTCCTGGGTGGGAGCGAGCGAGCGTTTCAAGCGCGCCCTGAGGA
TCATCGTCAGCCGCGCGCAGAAGCCGCTGGTGCTCACCGCTGGACACCTCTACGCCATAGACAGGGAAGC
TTTTCTCACACTTGTAAATGCATCTTATTCCTACTACGCACTTCTGAGTCAAATGAACAATCGCTAG

>gi|926659708|gb|KP843298.1| Locusta migratoria odorant receptor 132 mRNA, partial cds
CCCGCCGCCCCCAGACAGCTGCCCGTGCACGTCTGGCTGCCCGCAGACCTGAACCGCTCGCCCACCTACG
AGGCGCTGTTCGCGGCGCAGTCCTTCAGCCTGATGGTGCTGTCCCAGGCCACCGTCTGCATGGACATCTT
CTTCGTGCACCTCATGCTCTTGGTCGCCGCCGAACTGGAGGTCTTAAATGAGAACTTATCGGCTATGGAA
CGAGGAAGGTTGCAGCACGGTAGATCCGAGTACAGTGAGACTACCGACATTCACGGTGAAGACAGTGATC
GTTCGACATTTACAAACACTGACCGTCGCCTAGATGTTACCGTAGGGACATCACAGCGTGAGCACGATGA
ACGGATGTATGCGGAACTGGTGAAGAACGTACGCCACCATCAGGCAGTTCTGAGATCTGTCAGCCTCTTG
CAGAAAGCAATGGACGCATCGATTTTCATCCTTCTGTTCATCAATATGGCCAACCTCTGCGGTGCGGTGT
TTGTGGCTGCCGTGCTGTTGCAGAGGGACGGAAACATAACTAAAGCCTTGAAGGAAGTTATGCTGATACC
CTGCGTCCTGTACGAAACTGGAATGTACTGTCTCTGCGGTCACATGATTATCAGTCAGAGCGAGAGACTC
GTCACCTCGGCGTTCAGATGCGGTTGGCCAGACTGCGACCGACGCTTCAAGAGCAGCCTGCTCATCTTCA
TGATGGCCGCGATACGACCGTTGGAGATCACCGTGGGCAAGATGTGCAAGCTGTCCAAGCAGATGCTGCT
ACAGGTGCTCAACGGCTCATACGCTCTGCTCAACATGCTTTACCATTTTCACCACACTTTATGA

>gi|926659706|gb|KP843297.1| Locusta migratoria odorant receptor 128 mRNA, partial cds
CCAGGCGCCGTAGCGGACTGGCAGTTCCCTGTGCCGCACTGGGTGCCCGTGGACATGCAGCGCTCGCCGA
CCTACCACCTCCTGTACGTGCTCCAGTCCTTCTGTCTGCTGGTCGCGTCCCAGTCTACCATTGCTGTCGA
CCTCTTCTTCATTCACATGATGCTGATGCTCGCAGCAGAGATAGAAGTGTTGAGCGAGAATGTTTCAGCT
ATGGGAAAGATTGACAGCGGGTTAATGGCATTAGAAAATGAGGACTGCGGACTTAGCACAAAAGACCTGC
TCTCCTACAGAGATGGAAACGGACTAGTTAGTGAAATTTTCCAAAAAGAATACATATCAGAGGACCAGAT
GCGTGCACTTCTAGTGAAGAATGTACAACATCATCAAACAATTCTTCAAGCTGTCGGCCTACTACAGGAC
GCTATGGATATATCAATCGTCATACTTCTTTTCACCAACATGGCTGATTTATGTTCGTGTATGTTTGCTA
GCGCCATACTGTTGCAGAGAGGTGGAAACGCAGCAAAAGCGCTGAAACCACTAATGACAATACCACCATG
CTTCTACGAGACTGCTATATACTGCTTTTTCGGAAACATCGTAACTGAAAAGAGCGAGCAGCTGGTGACC
GCGGCGTGGAGCTGCGGCTGGCCGCTGTGCGGCTCCGGCTTCAGGCGAGGCCTGCTGCTCTTCCTGACCG
AGGCCGCCCGACCAGTCGAGATCACCGTGGGCAAGACCTTCAAGCTGTCCAAGCAGATGCTGCTCCAGGT
CTTGAACGGAACGTATGCCTTACTGAATATGTTGTACCACGTGCACAGAAGCGAATGA

>gi|926659704|gb|KP843296.1| Locusta migratoria odorant receptor 7 mRNA, complete cds
ATGCGCGAGCTGGAGGAGGAGTGGGAGCGCCAGCGTCTGCGCGGCCTGCGGCTGGTGGTGCGCGCGCTGC
AGCTGATGGGCGCCTGGCCGCCGGGGGCGGACGCCGGGGCCGGGGGCGGCGGGGGCGGGGGCGGCGTGCG
GCGGCGGCTGTACCGGGCGTACGTGGCGGCGGCCACGGCGCTCATGGCCTCCTACCCCGCGTGCGCGCTC
TGCGTGCTGGCCGGGACCCGCGCCGACATACAGGTGACCGCCGTGCTGGTCGGCGTCACCTCCTCCTACG
TGGGCGCCATCTTCAAGATGTTCACCCTCTGCTACAAGCGCTCCCAGGTGAGCGGGCTGGTGCGCGCGGT
GCAGCGCGAGTTCCCGCGGTCGCCGCTGCTGGCGGGCCGGGCGCAGCGCGCGGTGGCGGCGTCTGCGGGC
CAGCACGGCGCGCGGCTCACGGCGCTGTTCGTCAGCTGCTTCTCCTCCGTGTTCAACTGGAGCCTCGGCC
CCATCGCGCTGCACCTGCTGGGCGGCGGCGGCGGCGCGCTGGCGCTCTGCCTGCCCTGGTTCCCCGACCA
CCAGCCGGCCGGCGCCGCCTTCCGCCTCGTCTACGGCTACCAGGTGGCCACGCTGGTGCTCGTCGCGCTC
TGGGTGGGCGCGCTCGACGCCTTCCTGCTCGTGCTGCTCGTCTACGCCGCGGGGCAGCTGCGCGTCCTCA
ACTGCACGCTGCTCCAGATGGGCGCCCGCAGCGACGACGGGACTGAAGGACAGCGAGAGAAGTTTGCATC
CAACGCCAGTGCCATGCTGAGAGAATGCGCCAAGCACCACTTGGAAGTTTGCAGGTTTGTGCAGGACGTG
GAGCAGGTGGCGGCGCCGGCGCTGACGCTGCAGCTGCTGGTCAGCACGTTCCTGCTCTGCATGTCCGCCT
TCACCGCCACCCAGATCCCCGTGGGCAGCCCGCTGCTGGCTCGGGTGGTCGTCTACATGCTGACCGGCGC
CTCCGAGCTGCTCATCTTCTGCAAGTACTGCGACGACGTCATCTCAGAGAGCGAGCGCGTGCAGCAGGCG
CTGTACGGCAGCGGGTGGTCGGCGCAGGGCGGCGCCTTCAGCCGCGGCGTGCTCATCATGCTGGCCAGGG
CGCAGCGGCCGCTCTGTCTGAGGGCCGCGCACGTCCACCCCGTCTCGCTGCAGACCTTCACCAAGGTGCT
GAACGCCTCCTACACGGTGTTCACGCTGATGCGCCAGATCAAGGACTGA

>gi|926659702|gb|KP843295.1| Locusta migratoria odorant receptor 18 mRNA, partial cds
TGCAGCGCGACTTCGGTCAGTTCGTGTCGGCGGGCGACCTGCCGCGTCGTCAACGCCGACGGCCTGCCCT
TCGTGCTCGCGCTGCCCTACGACGCGACGCGACCGCTCGCCTTCGCCGCCACCTGGCTCTTCAGCGTCTA
CATCGTCTTCTGCGTCCACATCGGCACCATGGCCGCCGACTCCTTCAACGTCACCGTCATCCTCCAGCTG
CACAATCAGCTCGACCTGCTCGGCAGAAACCTCCGCAGCCTCAAAGACAGTGTCTCGCACGTGAAATCTG
CTTCGACCGAGACTCTTCCCAAACGTATGCGGCACTCAGACAACAGCCGCGATATTCACTCTCGGCTCCG
GAAGAGTGTACTGCACCATCAAGCCATTATCAGGAACGTGCAGCTGCTGGAGGAGTGTCTGGGTGGGATG
TTGCTGGGCCAGAGCCTCTCCATTGGGACGTCCTTCTGCTTACAGCTGTTCCAGGCCGCCACGAGGGCTA
AACGTGTGCAAGAACTGGGCAAGACCTGCAGCTACCTGGTCACCGCATTTTCTATGCTCTTTATCTACTG
TTGGTTCGGGGACGATCTTATTTCTGAGAGCGAAAAGTTGGCTTTCTCGGCGTACGACGCGGTCACGTCT
CTGCAGTCGAGCCCCGCGTCCATCAAGCGGTCTCTGCTGCTGCTGATGGTGAGGGCGCAGCGGCCCCTGC
AACTGACTGCCGGCGGCTTCTTCTCCCTGTCCAGGGAGTCCTTCGTGGCGGTTTTGAATGCGTCATATTC
ATTCTTCGCCATTCTTCGCAACTTCAAGGAGGAATATGACTGA

>gi|926659700|gb|KP843294.1| Locusta migratoria odorant receptor 122 mRNA, complete cds
ATGCCCATCTGGAGCCCCGTAGACATCTACTCGTCGCCCACCTACGAGTTCATCTACCTGCTCCAGTCGT
TCGCTTCCCTCATCACGTCGCAGTGCTGCCTCAGCATCGATATCTTCTTCGTCCACATGATGTTGATGGT
GGCGGCCGAGTTGGACGTCTTGAACTACAACCTATCTGCCATGAAACATTATGACTCGCAGACGCCGATA
TCAGATGGGGAAGAATTTATTTCCAATGTTAAAACAAGCGGAAGGCGATTGGAACTTCCGAGCAGTGACA
AGTCTTTTGGCGAACAGGCATTGAAAGGTGACATTGAAGGAAATGGGCTTCATCAGCTATTACTGAAGAA
CGTGCTCCATCATCAAGCTATCTTAAGATCAGTGTCTCTCTTGCAGTCAGCAATGAACGTGTCCATATTC
GTTCTGTTATTCATCAACATGGCAAACCTGTGCTCCAGCTTGTTTGTCGCTGCCGTACTGTTGCAGAGAG
ATGGAAATGCAGCAAAAGCGCTGCATGCACTTTTATGTGTGCCTGCCCTCACGTATGAAACTACAATATA
TTGCACTTACGCACACATCATGACAGACCAGAGCGAGAGGCTGATGTACTCCGCCTTCAGCTGCGGCTGG
GTCAACAGTGACGCTCGTTTCAAACGCAGCCTGGTTATCTTCATGATGGTGACTGTACGTCCGATCGAGA
TCACTGTGGGCAAGATGTGCACACTGTCCAAGCAGATGCTACTCCAGGTCTTGAACGGGACGTATGCCTT
GCTGAATATGCTCTACCACTTTCACTGA

>gi|926659698|gb|KP843293.1| Locusta migratoria odorant receptor 19 mRNA, partial cds
CAGGCGTACATCTGGTTCGGCGTCGGCGCCTGCACCTTCTTCCTGTTCTCGCCGGCCAGCGCCGAGGGCC
TGCCCTACATCCTCGCCCTGCCCTTCGACGCCTCGCAGCTCGTCGGCTTCGCCGTGGCCTGGCTCTTCTG
CATGGTAGTCACCTTCCACGTCGTCGTCATGACCATGGTGCTCGACTCCTTCAACGTCAGCATCATTGCT
CAGCTGCGGATGCAACTCGCACTGCTCAACAGGAAAATTGTCAGTCTCGCCAAAGGAGTGAATGAAAAAC
TTCAGCAGTGTTCAGATACGTCTGAATACAGTGACCTTCACAGCCGCCTGGAGAAGTGCGTTCTTCACCA
CCAAGCAATTATCAAGAACGCAGACCTGCTGGAGAAGTGCCTGGGAACGATGCTGCTGGGCCAGAGCTTG
TCCATCGGGGCCGCGGCCTGCTTCCAGATGTTCCAAATTGCCACGAGTGCAAACGGCCTGCAACAGACAG
GGAAGTTCTGCTGCTACTTGTTTGCAATGCTTGCGGAACTCTACGTCAACTGCTGGTTTGGAGATGACCT
CATAACAGAAAGCGAGAACCTGGCACTGGCAGCGTATGACGCTGTGACGTCACTGCACGGATGTCCCATC
TCCATCAAGCGGTCGCTGCTGCTGCTCATGCAACGAGCGCAGCGCCCACTGTGTATAACGGCCGGAGGCT
TCTTCCCACTCTCCAGGGAATCCTTTGTCGCGGTTCTCAACGTGTCTTACTCATTCTTCGCAATTCTTCG
AAATTTCAAGAATGAAGACCAGTAG

>gi|926659696|gb|KP843292.1| Locusta migratoria odorant receptor 25 mRNA, partial cds
GGGCCTGCCCTTCATCCTGGCGCTGCCCTACGACTCGTCCACGCCTTTGGGCTACGCCGTCACGTGGCTC
TACTGCATGGTGGACACCGTGCACGTCGTGGTGATGACCATGGTGTTGGACGCCTTCAACGTCAGCCTCA
TCGCTCAGTTGCGCATGCAGCTCACGTTGCTCAGCACAGGAAACTCGTCACTATCGCCAATGACAGCTCC
ATGCGACCGTTGGACTCGTTACGAACAACTGACTACAGGGAACTTCACTGTAAACTACGAAAGTGCGTAC
TACACCATCAGACCATCATTAGGAACGCAGACCTGCTGGAGCGGTGCCTGAGCGGCATTCTGCTGGGCCA
GAGCATCTCCATCGGCTCCGTCGCCTGCTTCCAGATGTTCCAGGTCGCCCTGATACTTTTAATTTATAAC
TGGAATCATCGCACATCCCTGAAAAAACTGTCATTTGTGATTGGAAAATTCGGATTCTACTTAGTTGCCA
TGCTCGCAGAACTCTTCATCTACTGTTGGTTTGGAGACGACCTTATTACAGAAAGCGAGAACTTGGCTCT
GGCAGCGTACGACGCGGTGACGTCACTGCAAGGCTGCCCCATGTCCATGAAGAAGTCGCTACTGCTGGTG
ATGCACCGCGCGCAGAGGCCTCTGAGAATCACCGCCGGGGGTTTCTTCCCGCTCTCCAGGGAGTCCTTCG
TGGCGGTCGTCAATATGTCTTATTCGTTCTTCGCCATTCTTCGAAATTTTAAGGATCAAAAGGTGTAG

>gi|926659694|gb|KP843291.1| Locusta migratoria odorant receptor 117 mRNA, partial cds
GGCGCTGGTGGGGATTCCCCGCGACTGCTGCCGCTGCCCGCGTGGCTGCCGCTCGACCTGCAAGCCTCGC
CCACCTACGAGCTGGTGTACGCCGCGCAGGTGCTGCTCATACCGCTCTCCACCACCTCCGTCTGCTCGGA
CTTCGTCTTCATCGGCCTCATGCTCAGGATTTCGGCCGAGTTGGAGATTCTCAACGACAGCATTTCCGGT
CTCCATAAGATTCGAAAGGATGTACCGACGGCTCCCAAGAATGAAGCCAAATCGATCGGCAGAGTCTCGG
ATGGTGAGATAAATCTACATATTTCGAGAAACGTGAAACATCACCAGGCAATTCTTAAGTCCGTCGCCTT
GCTAGAGGAAGCAATGAGCACAGCAATCTTCATTCTGTTCCTGGGTACGATGATCGCAATATCCATCAAC
ATCTTTGCTGCTACGGCAGTTTTGCAGACTGTCGGCGGCATGACAAAAGCACTGAAAATGATTACCGCAA
TACCGCCTATCATGTTTGAAGTCGGACTATACTGCATCTTCGGACAGATTGTAACTGACCAGAGTGAGAA
GCTGATGCACTCGGCGTACAGCTGCGGGTGGGTGGACTGCGACCCACGGTTCAGACACAGCCTGCTCACC
TTCTGCGTGGGGTCCAGACGGCCTCTGGAGATCACTGTGGGGACCGTGTACAAGCTGTCCAAGGAGACGT
TCCTGCAGGTTTTGAACGCATCATATGCAATGTTCAACATGCTTTATGGGTTCCAAAGTAATACATAA

>gi|926659692|gb|KP843290.1| Locusta migratoria odorant receptor 135 mRNA, partial cds
GCCTTCATGATGCCACTCTGGCTGCCGCTCGACACGCAGGCCTCGCCCACGTACGAGCTGCTGCTGGGCG
TGCAGGTGCCGTGCTGCTGGATCTGCTCGGAGACGTCGGTGCTGCTGGACTGCGCCATGCTGGCGCTGAT
GCTGCAGGCGGCCGCAGAGCTGGCCGTGCTCAACGACAGGCTGAGCGCCGTGGGGCCGGGGCAGCGCCGG
GCCGCTGACGACAAGAGGGACCTACAAGCAAACGACCACATGTTCAGCGGCCTCGTGGACAACATCAACC
ACCACCAGATTATCATCACGTACATGCACTTGCTAGAGACGCTCCTCAGCCGTGGAATATCTGTGTTACT
CATCTGTAACACCATCTCCATATGTTTCCACATCGTAGCAACAGTAGCATTGCTGCAGGAAGATATAGAG
CCTGTTGGGATGACGAAGATGGTTCTGGGGTCGACCCTCTATGCTTACCAGACAGCGATTTTGTGCCTGT
TGGGGCAAAGGATCACGACACAGAGCGAGCGGCTGCCAGTGTCGGCGTTCAGCTGCGACTGGCCATCCGC
CGACGGCCGCTTCCGTAAGCTGCTGATGGTGTTCTGCCTGCGCTCCTCGCAGGCGCTCATCATCCGCGTC
TGCGGCCTCTACTCGCTCTCCAGGGAGACTCTGCTCCAGGTCTTAAAAGCTGCCTACACCCTCTTCAACT
TCGTATACCAGACTGTTGGTGAGGAAGAGCCATTGAACTGA

>gi|926659690|gb|KP843289.1| Locusta migratoria odorant receptor 26 mRNA, partial cds
GAGGGCCTGCCGCTGCAGCTGGTGCTGCCCTTCGACACGTCGCGGCCCGCCGGCTGGGCGGCCGGCTGGC
TTTTCTGCGCCTTCCTCACCGTCCACTGCGTCGTCATGAACATGATGGCCGACGCCTTCAACGTCAGCCT
CATCGCCCAGCTGCGAATGCAACTCATGCTGCTCAGGAGGAAAATTGTCAGGATCGCCGAAGAGGGCTCC
TCCAGATCCTTGGACTCGTTACACACCACCGACTACCGGGATCTTCACTACCGACTACACAAGTGCGTCC
TCCACCATCAAGCTATTATCAGGAACGCAGACTTGCTGGAGAGCTGCCTAGGAGCCATGCTGCTGGGGCA
GAGCATCTCCATAGGCACCGTCGCCTGCTTCCAGATGTTCCAGGTCGCCATGAGTGCGAACGGTCTGCAG
CAAGTCGGGAAATTTGGTTGTTACCTGTTTGCCATGCTTGCGGAGCTCTTCATTTACTGCTGGTTTGGGG
ACGATCTTATTACAGAAAGCGAGAACGTGGCGCTGGCGGCGTACGAAGCGGTGACGTCACTGCAGGGCTG
CCCGCTGTCCATGAAGAAGTCGCTGCTGCTGGTGATGCACCGCGCGCAGAGGCCGCTGCGCGTCACCGCC
GGGGGCTTCTTCCCTCTCTCCAGGGAGTCCTTTGTCTCAGTCGTCAATGTTTCATACTCATTCTTCGCCA
TTCTAAGGAATTTTAAGATGGAAGACCAATAG

>gi|926659688|gb|KP843288.1| Locusta migratoria odorant receptor 134 mRNA, partial cds
GAGCTGCAGGTGCTCAACGACAACCTCGCCTCCGTCAAGGCTGCGCCACTCCTGAGATCATCGCCATATA
GTGGTTGGAACAGAGCGACCAATGTGACAAACGAAAGTTGGTTTCACTCTGGAGTCAGTAGTCCAACAGG
TGCGATTGCTTGTAATAGTTATCAGTCATCAGGCGATCGCAGCGAGAGTACCACCAGCATCACTGGCTAC
ACAAACAGGACAGCTGTGGAGATGTATCGGGCACTGGCGAATAGCATAAAGCACCACCAGGCCATAATTC
GGTGTGTCGAAGAGTTGGAGTCAGCAATGACATACTCAATTTTCGTCCTCCTCTTTCTGAATATGATGAA
CATCTGTGTACACATCTTCGTCACATCAGTGCTGTTACAGAAAGAAGTGGAACGCACGACTATGTCCAAG
ATGTTGTGCACGCTTCCAATTTATATGTATGAAACGGGGTTGTACTGTGTATTCGGCCAGACAATTATCG
ATCAGCACGGCTGTGACGTGTTGCAGAGTGAACAGCTGACAGCGTCCGCCTTCAGCGGGGACTGGCCCGA
AGGCGACGCGCGCATGCGCAAAGCGCTGCTCCTGCTGATGCTGCGCGCGTCCAGGCCGCTGCAGCTCACC
GTGGGGAAGATGTACGTCCTCTCCAGGCACACGTTCCTCCAGATACTGAATGGATCGTACACGCTGTTCA
ACATGCTGTACCAGGTGCAGAAGAATAAGTGA

>gi|926659686|gb|KP843287.1| Locusta migratoria odorant receptor 140 mRNA, partial cds
CTGCTGGACATCTCGTCCCCGCTGGACGGGCTGGTGGGCGGCCGGACGCGGCAGGCTCTGCTGCTGCTGG
ACCAGGCGGCGGTGGCCTTCAACCACCTGTGCTCGGTGGCCGCCTTCACCACCATGTTCGTCCACTTCGT
CGTCATCGCCTGCCGCCACCTGCAGCGCTCCATCGACGACCTCACGGCCGACAACTGCGACATCGCCGCT
GTGGTGCGCCACCACCAGCAGATACTCAGGTTCATCAGAGAAATAGAAGAGGCATACTGCATCCTCATGT
TCTGGCTTTTCCTGCCGATGATGGTGGTTATGTGTCTCATCATGTTCGCTTTCCTAACGATGACGTCACT
GGATATCGAGTTCCTAGAGATGCTGGCGTTCTTCCTCATTTACTGCGTCACCAACGGCGTCATATCCATA
TGTGGCAGCATGTTGACTTCCAAGGCGGAGCGCGTGATGGTGGCGGCGTACAGCAGCGCGTGGCCGGAGC
GCAGCCGCGGCTTCAGCGGCGCGGTGCGCGTCGTCATGGTGCGCTTCCTGCAGCCCGCCCAGCTCACCGT
CGGCAAGTTCGTGCCGCTCTCCATCAATACCTTCTCCAAGCTGCTGCAGGAATCGTTCTCGTACCTGATG
GTGATGCTGAGTCTGGTCAACGAGAAGGACAGCGAGGCGCAGCCGGGCGTGGTCGTGGAAGCGACCGCCA
ACCACAGCGCCTACCACTAG

>gi|926659684|gb|KP843286.1| Locusta migratoria odorant receptor 32 mRNA, partial cds
GCGACCGCGCGCTACACCGACCGCGACACCGCCACGCCCGTCTACGAGCTGCTGTGCGTCCTCCAGTACT
TCAGCATGCAGTACTCGCACTTCGCCGCCATGTGCATCGACCTCTTCTTCGCGTGCCTCATCATCCACGT
GGCCGCCCAGCTGGCGGTGCTCAACGTCCGCATCGGCCAGATACGCGAGGAGTACTACCGAGGCGGCGCC
GAGGAGGCAGTGCCGCCCGAGGAGCGGCGGGCGCGCGAGGACGAGGCGTGGCAGCAGCTGCGCGAGTGCG
TCGAGCACCACAAGCTCGCCATCAAATTAGTTGGTGACTTGGAGGACTTAGCAAATGTTATCATCCTTTC
GCAGTTCATGGGAGCCACAATAATCATCTGTGTAACGCTATTCTTAATTACAACCAGCGAACAACACTTC
GCAGCGCTGGTGAAACTGCAGGGTTACCTTATAGTGGTCGTGTACGAGATATTCATGTACTGCTGGTTTG
GTGACGACGTTATGTACCAGAACTCGCGGCTGGCGACCTCGGTGTACACGTGCGGCTGGCCAGGAGCCCC
GCAGAAGCTGCAGAGGGCGCTGCTCATCATCCTGATGCGCTCCCAGAGGCCTCTGGGGGTCACCGCCGGC
AAGTTCTACCGCGTGACCAGGGAGACGTTTGTCAGCCTTATGAAGGCCTCCTACTCCTACTACGCGCTGC
TCAACCAGATGAACAAGTGA

>gi|926659682|gb|KP843285.1| Locusta migratoria odorant receptor 127 mRNA, complete cds
ATGGGTGAGCGTGGAGAGGCGCCTGCCGGCCTGCTGGGCCCCGAGGCGGCGGTGCTGCGGCTGCTGGGGC
TGTGGCGGCCGAGAGAACGCCAGGGCCAGGGACTCACTCCCCCTGCCGTGGTCGCGGCGGCCACCATCGC
CGCCGTCGCCTTCATACCCGCCGGCGTGGTGCTCCGCCTGTGCGGGGACTTCCCCGAGGAGATAGAGGAG
ACCGCGCACTGCTCCTACATCTGCATCGTCTGCTTCGGCTGCATCGTCAAGGCAGTCCTCTTCGTCATGG
AGGGAGACACTGTGCGAGAGTTGGTACACCTGCTGCAGGCCACGAGGGCCGAGTACGGCTCAGACGAAGG
CAGCGACCGCATCCGCAGCGGCTACCAGGGCACCGTAGACCGCATGTACCGCTACTTCCAGGTGATGGCG
CTGCTGCCCACGCTGTACTGGATCTGCTGGCCGCTGGTGGCGGCGGCGGTCAGCCCCGGCGAGGCCTCCG
GTGTGTCGGGGGCGCGCCAGCTGCCGCTGCCCTTCTGGCTGCCGTCTGGCGCCAGCGGCACGCCCACCTA
CCACCTGCTGTACGCCGTGCAGGCCCTCAGCCTCAGCCTCACCGTCGCCTCCGCTGTCTGTCTGGACGTC
TTCTTCATCCGGCTCATGATGATGCTCGCGGCTGAGCTCCAAGTCTTGAACGAGAATATCGCAGCCATCG
ACGGCTGTCGTGCGAGTGGTTCAGCATATGGACGTGAGGAGGAAGAATTTGATTCACTGGTACCCAGTGA
TGACCGTGCCCTTGAACCTACGAAGAAATCTGCTGCGAATTTTTCAGATGACGATTTATTTTCACGACTA
CTGAATAATATTCTACATCATCAGGCGATACTGAGATGCATCTGGCTACTGCAGACGGCAATGAATGTGT
CCATCTTTATTCTCCTTTTTATCAACATGGCTAACTTGTGTTTCAATATGTTTGTCACTGCTGGGCTGCT
ACAAGATGGGAGGAACGTGACTAAGGCGGTGACGGCGTTCAGTCCTGTCCCGGGCCTCCTGCTGCAGACT
GCCATGTACTGCCTCTTCGGCCAAATCACAACAGACCAGAGTGAGAAACTGCTACACTCGGCTTTCGGCT
GTGGATGGGATGACTGTGACACTCGATTCAAACACAACCTACTCATCTTCATGCTGATGGTGGGTAGGCC
GGTGGAGATCACAGTAGGCAAGACCTATAAGCTGTCCAAGGAGATGTTACTGCAGGTTTTGAATGGAACA
TACGTTTTACTCAACATGTTGTTCCACGTCCACAGCGATGACCACATTTAA

>gi|926659680|gb|KP843284.1| Locusta migratoria odorant receptor 78 mRNA, partial cds
CACGACTGGTCTGGGGACGGCGGCAGCTTCTACTGGCCGTCCTACGCCCAGCAGTGCTGCTCGGCCTTCT
GGCTGGGCAAGATCAGCGTCGTGCTCGACTGCCAGTTCGCCGCCATCATGGTGCTGGTCACCGCACAGCT
CGAGATCCTCTCGGCGCGTCTGGCAAATCTGAGACCCGATGGGCGAGCTCTCAGAGAGAGTCCCAACTGC
AAAGTAAAACTGTCATACGTGGATCATGACAGCGAAATGTACGATGAACTGCGCCGGGCTATACAAAGTC
ATCAAGAGATCCTCAGCTTTGTCAGCTGCCTTCAGCAAGTAATGAGTCCTCTGGCGATGACGCAGTTCGT
GTGCAGTGTTATTGTCATCTGTGTGGTTCTCTTTCAAGCGACATACAGTCAAGATTTTGCGACGGTCTTG
AAGTGCGTGGCGTTCCTGCCAGTGCCGTGTGGACAGGTCTTCATCTACTGCTGGGCAGCCGACAACATGA
CGGAGCAGGCCAAGGAGGTGTCGAGCGCGGCCTACCGCTGCTGCTGGGTGGACGCTGGTCCCCGCTTCAA
GCGCTGCCTGCTGCTGGTCATCCGCAGGGCCCAGAGGCGGCTCGTCCTCAACGCGGGACACCTCAACATC
GACAGGGCCGCCTTCCTCTCGCTGGTGAACGCATCGTATTCTTTCTACACACTTCTAGCTCAAATGAACA
GAAGCTAA

>gi|926659678|gb|KP843283.1| Locusta migratoria odorant receptor 136 mRNA, partial cds
CGGCTGCCGTTCGCGCAGCACCTGTGGGACGACAACGGCCACTGGTACGGGCTGTCCTACGCCGTGCAGT
GCGTCACCGGCCTGTGGATGGCCGAGGTCAGCTTCGGCGTGGACTGCCTGTTCGCCACGGTGCTGATGCT
GGCGGCCGCGCAGCTGAGGGTGCTGGCGCTCCGGCTGGTGAGGCTCAAGGTGGACGCAGGTGGGGCGCCC
GGGGACCAGCCGGGCGCCACTGACGGGGCGTACCGCGAACTCTGCCTCTGCGTCGAGAGCCACCAGGAGA
TACTCAGGTTCATCACTCACCTAAACGGCACTATGAGCCCCGTAGCGATGACGCAGTTCGTCTTCAGCGT
CCTCGTCGCCTGTGTGGCGCTCTTCCAGGCAACATACAGCACTGACATCACAGCGGTCATCAAATGCGTC
TCTTTCCTGCCCATTCCCGGTGGCCAGGTTTATCTCTACTGCTGGGCTGCTCACCACGTAACAGAACAGG
CGGAGGCGGTGTCGACGGCGGCGTACTGCAGCCCCTGGGTGGACGCGGGGCCGCGTTTCAAACGCGCGCT
GCGCATCCTCATCAGCCGCGCGCAGAAGCCGCTGGTGCTCACCGCGGGCCGCCTCTACCCCGTCAACAGG
GAGACCTTCCTCTCGCTGGTGAATGCTTCCTACACGTACTATGCACTACTGGGTCAAATGAACAAGCGCT
CTGCAAACTGA

>gi|926659676|gb|KP843282.1| Locusta migratoria odorant receptor 79 mRNA, partial cds
GAGCTGTCGTACGCCGTGCAGTGCGTGGCCGGCCTCTACCTCAGCCAGATCAGCTTCAGCATGGACTGCC
TGTTCGCCGCCGTCATGATCCTCGTGGCCGCGCAGCTCAAAATCGTCTCGTGTCGCATCCTCAAGCTGAA
GGCGGAGGAGAGTGGCGAACAGGGAGGAGGAAGCGGAGACGTTGGAGGGGGCGTGGCACTCGAAAATGAA
CAGAAACCGTACGAAAATCTGTGCCAGTGTATCGAAAGTCACCAACAAATTCTGAGGTTCATCATACGAC
TGCAGAATGCAATGAGCCCCATAGCAATGACGCAGTTCTTCTTCAGTGTCCTCGTCGCTTGCATGGCGCT
GTTTCAGGCCACATATAGCAAGGACTTCACTGCTGTGTTCAGGTGTGTCGCCTTCATGCCCATACCATGC
GGCCAGGTCTTACTCTACTGCCTGGCGGCCCACGACGTGACGGAACAGGCGGAGGCGGTGTCGCAGGCCG
CCTACTCGTGCAGCTGGGTGGAGGCAGACCGGAGGTTCAAGCGCGCCCTCAGGCTGGTGATGTGTCGCGC
CCAGCGGCCGCTGGTGCTCACCGCTGGACGCCTCTACCCCATCGACAGGGGCGCCTTCCTCACGTTGGTG
AATGCATCTTATTCATACTATGCATTATTGGGACATATCAACAGGCGATCAATGCAAGATCAGTTGTGA

>gi|926659674|gb|KP843281.1| Locusta migratoria odorant receptor 137 mRNA, partial cds
AGCAAGGCGGCGGCGCTGCTGGACGGCGCTGAGGAGCTGGTGTGCCCCAACGCGACGTTTCTGCGCCTGA
TGGGCCTGTGGAGAGCGCGCGGCTGGACGGGCGCGGCGCGCGGCTGGTTCTGCTGGACGCTGGTGCTGTT
CGTGACGGCCACCAGCGCGGGCAAGCTCTGCCTGGACACGCCGCAGGAGCTGGCCGCCGTCGCCGACTAC
GGCTACGCCGTCTTCCACCTGTCTGCCGTCACTGTCAAGGTTGCCTGCTTCATTCTGCAAAGGAGTACTA
TCGAAGAACTTGTGAATCTGCTGGACGAGACGAGGAAGACATACGGAAAAACAGAGGCCAACTACCAAGT
TCGCCAGATCTATCAGCGACGCGCAACCAACATCTACCGCGTCCTGCAGGCGCTAGCGGTGGCTGTAATT
TGTATGTGGATCAGCTCGCTGGTGATTCAACGCCAGGGGCTTAAAGAGGGCGAACGGCCGCCGCCGAACC
CCATCTGGATGCCGGACAACTCCCCGGGCTACGAGATAGTGTACTCGGTGCAGTCGCTGTGCGGCAGCGC
CGCCGTCCAGGCGTCCATGCTCATCGACACCTCCTTCTACAAGCTGACCCTGATGGTGACGGCCGAGCTG
CAGATCCTCAACGACAATCTGGCGACGCTGGGCAGAGCGGCCGAGGCT

>gi|926659672|gb|KP843280.1| Locusta migratoria odorant receptor 54 mRNA, partial cds
CCGCGGCTGGCCGCCGCCTTCCGCGAGAGCTGTCGCTGGTCCGCCAAGCTGACGTTCCTCTTCTTCTCGT
GGGTGCTGCTGGCGCTGGTGGCCTGGTCGCTGATGCCGCTGACCCTCTACCCGCGGGTGCGCCTCTTCCC
CTTCCAGCAGCTGCCGTGGCCCGTCCTCACCCAGTCGCCCACCTACTGGTTCCTCTACCTGCACCAGATC
CTCGCCACCTTCTTCTTCTGTTCCATCGACATGAACACCGACTGCTTCTTCGCTACCGTCATGACCCACA
TGTCGACGCAGTTCAAGATTCTGGCCTCGCGCATAGCGGACCTGCGACTTCGAGAAAACACTCAAAAGTC
TAAGCTGTGTGCAGAAGTCGATACGTCCACACCTCATGATGAGATGTATAAGGAGCTGTGCTTATGCATC
GAGACTCACAAAGAGCTCATCAGGTTGGTCGGCCTACTGGAGTCGTTGATGAACCCTGTGGCGATGCTGC
AGTTCCTGGTGGGTGCTGTCTCGTCCTGCGTGGTGCTGTTCTCAGCCACCTATAGTCCAGACAGCAGTTC
GGCAATGAAGTGTTGGGGTTCTCTTCCTCTCCTGCTGACTCAGCTGTTTCTGTATTGCTCTGGAGCTCAG
CACATTCTAGACGAAAGTGAG

>gi|926659670|gb|KP843279.1| Locusta migratoria odorant receptor 131 mRNA, complete cds
ATGGGTCGGGCGTCAGCAGAGGTGAGCAACAGCCGCCCCCTGTTGGGCCCCGGGGCTGCGCAGCTGCGCG
CTATGGGCCTGTGGCGGCCGGGCCGCAGCCTCCTGCACTCGCTGGCCGCCGCGCTGATGCTCGCCTGCCT
GGCCTGGGTGTCCGCCACCGCCGCCCTCCGCCTCCTCATACACCCGCCGGCAGAGCTCGAGGAGGTCGCT
CTCTGCTCCTTCATCGCCACCATCTGCTCCGGGTTTACCATCAAGCATAGTGAACGCATTATCGTAGCAA
AGGTAGACAGAATACCAACACCGACCACAGTAGTGCAAGTTTATATGTCAACTAGCACGGCCGATGATGA
GGATATCGAAGAAATGTATGAGGAGATAAAAGAAATTCAGAAAGTTAAGGGAGACGAAAACTTGATTGTG
ATGGGGGACTGGAACTCAGTAGTAGGAAAGGGGTGCGTGGTGCCGGCGCTGATCGGCTGGACTTTCTTCC
CCCTGGTCTCGCGCGCCCTGAATGACTCGGGCGAGGAGTCGCCAGGCGCCGTAGCGGACTGGCAGTTCCC
TGTGCCGCACTGGGTGCCCGTGGACATGCAGCGCTCGCCGACCTACCACCTCCTGTACGTGCTCCAGTCC
TTCTGTCTGCTGGTGGCGTCGCAGTCTACCATCGCTGTCGACCTCTTCTTCATTCACATGATGCTCATGG
TCGCCGCCGAGATAGAAGTTTTGAGCGAGAATGTTTCAGCTATGGGAAAGATTGACAGCGGGTTAGTGGC
ATTAGACGATGAGGACTGTGGACCTAGTACAAAATACCTGCTCTCCTACAGAGATGGAAACGGACGAATC
AGTGAAATTTCCCGAAAAGATGACATATCAGAGGACCAGGTGCGTGCACTGCTAGTGAAGAATGTACAAC
ATCATCAAACAATTCTTCAAATTGGAGAGAAAATACAGTTCTGTCGTATCTCGAGTAAAAGAAGGCATCG
ATTGGTGGGACACGTTCTGAGACTTGAAGGAATCGTCAATTTATTTTTGAAAGGAAGTGGTGTAGGTCGG
AGGTATTTCCCCTGCCTCATAGATCTTACGTACCAGGTGGAACACTTTTGTTCACGACTGGCTCTCCTAA
TGATATCAGTTCTACTCCAGTTCTACTCCAGGGGCTTTGTCTCGACTCAAATCCTTCAGTGCTCTGTCAA
ATTCCTCTCGCACGCTAATAGCAAAGAACGAAATGTTGATCATGGCGACGAGGGTTTTGTTTCTCATGTC
GTCTTTCATGTAAGGCGGGCCCTGCTGCTCTTCCTGACCGAGGCCGTCCGCCCAGTCGAGATCACCGTGG
GCAAGACCTTCAAGCTGTCCAAGCAGATGCTGCTCCAGGTACTGAATGGATCTTATGCGTTGCTGAATCT
GCTGTACAGCATACGCTGA

>gi|926659668|gb|KP843278.1| Locusta migratoria odorant receptor 33 mRNA, complete cds
ATGCAGGTTACCAGACACGAACGTCGCTTTTGTCCGCAGCCCGGAACTCGAACTGTGTCCTTTCTGATAC
GATATCGTGAATCCATCCGCACAATTGGGGCAATATTCCAAAAGCACCCATTTCCAGAGCTTTTTAATGT
AGTGATGCAGGTTACCAGTCACGAACGTCGCTTTTGTCCGCAGCCCGAGACGGCCAGCATGCGGGAGGAG
GACATCCCCTGGTCGGACACTGTGCTGTGGCTGAACGCGCGCGTGCTGGCCCTGGGCGGTTCTTGGCGCC
CTCCCGGCGCGCGCGGCTTCGCGCTCTACCGCCTGTGGGTGCTCTTCACGCAGTTCAGCTTCCTGATAGG
GCAGCTGCAGGGTCTCTACTACTTCTGGGGCGACACGAACCGCATCCTGCAGGACGTCTGCCTGCTGATC
ACCACCATCCTGGGCCTCTTCAAGTTCTTCACGTTCGTCGCCAGACAGGAGCAAGTGTTCCGGATCGTGC
GCTCCGTCGACGACCGCCGGCGCGAGCAGAGCAAGCTGGGCGACGCCCGCGTGACGTCGGTGCTGGAGGC
GTCGCGGCGCGCGGCGCGCACCATCACGGTGTGGATGGCCGGGGTGGGCGGCTTGGCGCCCGCCGTCTGG
GCGTCCATGCCGCTGGTGATGCGTGGTCTGGGCCTGGCCCCGCCAGAGCGGGAGCTCCCGGCCCGGGCGC
GCTACACAGACCGCGACACCGCCACGCCCGTCTACGAGCTGCTCTACCTGCTGCAGTTCTTCAGCATGCA
GTACTCGTACTTCGCCGCCATGTGCATCGACCTCTTCTTCGCGTGCCTCATCCTCCACGTGGCCGCCCAG
CTCGAGGTGCTCAACGTCAGGTTCGGCCAGATTCGAGAGGACTATTACCGTAATGGCCAGACCCGTGAGG
CACGAGACGATGCCAAGGTGGAGGACGTGGAGGAAGACGCCGCGTGGAAGGAGCTGTGCGAGTGCGTGGA
GCACCACAAGGGAGCCATAAAGTTGGTTGACGACTTGGAGACCTTAGTGAATCCAATTATTCTTTCCCAG
TTCATGGGATCCACGATTATCATTTGTGTGACGTTATTTCTAATTACAACTAACAAACAACACTTCGCGG
CGCTCGTGCGACTAAAGGCCTACCTCGCAGTGGTCGTGTACGAGATATTCATGTACTGCTGGTTCGGTGA
TGACGTCATGTATCAGAACTCGCGGCTGGTGGAGTCTGTGTACGCGTGCGGCTGGCCGGGCGCGCCGCCC
AGGCTGCAGAAGGCGCTGGTCGTCGTGCTGCAGCGAGCCCACAGGCCGCTGGGCGTCACCGCCGGCAAGT
TCTACCGCGTCTCGCGGGAGACCTTCGTCAGCCTGATGAAGGCTTCATACTCTTTCTACGCACTACTGAA
CCAGATGAACGACTGA

>gi|926659666|gb|KP843277.1| Locusta migratoria odorant receptor 104 mRNA, complete cds
ATGCTTCACGTTTACTTGGGAACCTGTTTTACGGCCAGCCCCCTTCGCCAGTGGGTCAGCGCTCCCGCCT
GCCGGCAGGTTGCGACGGCGGCCCAGGAGGTGCGGCGGCTGGTGGGCCCCGCGGCGCCGGCGCTGGAGTG
GCTGGGCTTGTGGCACCCGCCAGGCAGCCCTCCCACTGGGTTCAAGGCGCTGCGTGGCGCGACCGTGCTC
CTCATCGACCTGCTGCTGTTCGTCTTCTGCAGCCTGCTGCTGCTGCTAGACCCGCCGGCCGACGCGGAGG
GCCAGCGCGAGACCTTCTTCTACATCATGGCCAGTTTCACCTGGACCGTAAGGGGCGTGTTCTTCATGCT
GGAGCGGACCAGACATGAGAAGCTGGTGTCTATCCTCCTGTCCCTGAGGCAGCGGTTCCCGGACGACGGC
TGCGACATCCGCGGCACCCACCTCAAAAACGCCGCATTGCTCTCCCTGGCCTGGCAGGTAGCGCCGGTTC
TGGTTTTGCCAGCGTGGATAATAGAACCTATGCTGGAAACGCATTACGTGACGTACGGGAACATCACAGA
AGTGTACCGGCGCACCATGCTGTACATGTGGACGCCCGGAGACATGCAGCAGTCTCCGAACTACGAAATA
TCTTACGTCTCCCAGGTCGTTGTTTCTTTGATCGCAGTCGAGGCCAGTGTCTTGCAGGACATTTTCTTTG
TCAACATTATGGTGCAGGTAACCTCCGAGTTGGATGTCCTGAATGCAAATATCAGTTCTATGCGCTTACC
TGCAGCAGCAAAAAGCCAATCAGTGGCAAATGGTCCCGAATATTCTGATACAAAGCTAGAGCAATATGAA
GCGACTTACTTTAGTCACAAATCCAAAACTTCAGCAGAAGACGAGCTGCAAAGAAGTGTGACTATTTACA
AGAATACAAATGATGAAAATGAAGAACTCTACAAGAAGTTAGTTAAAAATGTTCGCCATCACCAGATGAT
TATGGTATGCATCGATGAGCTGGAGGCAGCGATGAGTAAGTCCATTGCCGTAGTGTTGGTGATTAGCACT
CTGAACATTTGTGTGCATGCTTTCGGATTTGTTGGGATGTTTCAGGAAGACGCACCGCGAGTAACAGTCT
TCAAAAGGACGGTTGCTTTCGTGATTTACATGACTCATAATGCTCTGTTCTGCTTTCTCGGACAATCAAT
AACTGATCAGAGCGAGCGCCTGCTGCACTCGACGTTCAGCTGCGGCTGGGCGGACGCCGACCGGCCGTTC
AAGAGGTCGCTGATGATCGTCATGCGGCAGACGTCTCGGCCGCTCGTCATCAACGTCGGCAAGTTCTTCA
CGCTGTCCAGGAACACCTACATGCAGATAGTAAATACCTCATACACTATTTTCAACATGTTGCTGAGCGT
GCAGTAA

>gi|926659664|gb|KP843276.1| Locusta migratoria odorant receptor 139 mRNA, partial cds
GCAGAGTTCGAAGTTTTAAGCGACAACTTTGCTGCTTTGCACAAGGTGCACGAGCAAAGTGAAAAAGGCA
AAATTCGAGGAACAGTTTACGAACGTCAGATCAAGGAGGAATCTCCGCCTGCATCCTGTGCTCACATTTA
CATAGAGTGCGTCTCAGATGAACAGATGTACCGCCAGTTAACACAGAACGTTCGACATCATCAGGCACTT
CTCAGGTCCATCTCTCTCCTGCAGACGGCAATGAGTGCACCAATATATTTAGTCCTTTTTGTCAACATGG
TTAACCTGTGCACAAATCTATTTATTGCTACTCTGCTGTTACAGAGAGACGGCAGCTTTTCGAAAGCCTT
AGCAGTGCTTTTGACGATACCTACTCTCTTGAGCCAAACTGCAATTTACTGCTTATTTGGCCATGCACTA
ACTGAAAAGAGTGAGAAGCTGACGCAGTCAGCCTTCAGCAGTGGCTGGCCGGAATGTGATGTGCGCTTCA
GACGCGGCCTGCTGATGGTGATGACTTTGGCGGAGCAGCCGGCAGAGGTCACCGTTGGCAAGATGACCAA
GCTGTCCAAGCAGACACTGCTCCAGGTGCTAAACGGAACATACGGACTGCTAAACATGTTTTATCAGTTG
CACAGTCAAATGTGA

>gi|926659662|gb|KP843275.1| Locusta migratoria odorant receptor 44 mRNA, complete cds
ATGTCGCGCGCTTATATCGCCCACGTAGGAAATAGTCTTACTGAATCGTTTTCACCTAAATTACTAAGGA
AGAGGACTGTCCTGTTTTTCCTCAGTTTGCGCAGCAGAGGACGCGCGCTGGAAATGCCGGAGCAGAAGGT
GCAGCTGCAGCGCGGAGCCCGAATTTGTGACGTGCTGCGCCACAACGTGCTGCTGCTGGTGGCAACTGGG
GCGTGGCCGCCCACGACCCGGCGCTGGTGGCGGCCGCTCTACCCGCTCTACACCGCCTCCATCTACTTCA
GCATGCTCGCCACCATCGCCATGGGCTTCCAGTTCGCCTACCAGTCGTGGGGCGACTGGGACAGCATCAT
GCTCACGTTCGTCAACACGTTCACGCTCATCGGCGGCGCCGTCAAGCTGGCGCACTTCTCCAGCCACGTC
GACGCCTACCGCCGGCTGGTGACCGCGCTGCGTGACGTCATCGGCACCCAGTGGGCGCACTGCGAGCGCG
ACGCCGCGCTCATGGCCGCGTTCGCCGGCTCGCACCGCAAGGCGCTGTGGCTGACGTGGGCGCCCGTGGT
CTACCTCAACATCCTGGGCCCAGTCTGGTTCATGATGCCCGTCGTGGCGTGGGCGTCGGGCGCGCCCGGC
CGCCAGTTCCCGTTCGCCAACGTGCGCGGAGTCCTCAAGACCAACTTCCCCCTGTACGTCGCCGTCTACT
TCGTACAGTGCCACTCGGTTTTCTACTGGAACTTCTTGAGCTTCGGCCTGGATATATTCTTTGTCACGTG
CATGATCTACGTATCTGCTCAGCTGCATATATTGGGGAAACGTCTTTCGAACGTCGGTAGAGGACCAAAT
GTCGATCAAAATGGAATTGTCGATGAAAAACAGACGAAGCTGCAACAATTCGGGCAGAAACCGTACAAGT
CACTGGAGGTTGACCGAGAGTCAAATGAGATGTACGCAGAGCTTGTCGACTGTGTCAAGGCTCACCAGCA
TATTCTGAGCTTCGTGGCCGTGCTGCAGGGCGTGATGAGTCCGGTGGCGATGGCGCAGTTCGTGTGCAGC
GCGACCGCCGCCTGCATCACGCCCTTCCAGGCCACCTTCAATCCCGAAGGAAACTCTATTTTCAAATGTC
TGATGTATCTTCCCATGCCAGCATTTCAAATATACATATACTGTTGGGGCGGACATGAAATAATTGACGA
GGGCGCGGCGCTGTCTGCGTCCGCCTACAGCTGCGCGTGGATGGGCGCGCCGCGGCGTGTGACGTCAGCG
ATGCACGTGCTGATGTGCCGCGCGCAGAAGCCGCTCACGCTGACCGCGGGCAAGCTCTACCCGGTCAACC
GCGACACCTTCGTCTCCCTGATAAACGGATCTTACTCATTCTACGCTCTTCTGCGACAGATGAGAGGACA
CTGA

>gi|926659660|gb|KP843274.1| Locusta migratoria odorant receptor 106 mRNA, partial cds
GCGGGCCTAGGCTCTCAACTTGCTTGCCTTACAGCAGCGAAAGCGATGAAAGACCACGTGCAGAGTGACG
GCCAGGTGCGCGACACGACGCAGGAGGTGGAGGAGCTGCTGGGCTTCTCGGCGGTGCTGATGCGCTGGAT
GGGGCTGTGGCAGCCGCCGGGGGGCGCGCCGGCGGGGCCCAAGCTGCTGATCGCGCTCTCCTTCGACGCC
ATGTTCTTCGTCATCGTCGCCGGAGGCTTCGCCAGTGTGGTCCTCGACCCGCCGCCAATGGACTCCGTCC
TGGAGGTTGTCCTCACGCTCGCCAGCAGCGTCACCTGGGGAGTCAGGAATGTGGCGATTCTAGTACGGCA
GAACCGGTTGCAGAACTTGATACTGGATGTGCTGGACATGAAGAAACGCTTCGCGGAGAATGGGACAGAA
TTTCGTAAAGCGTTCCAAAGGCGCGCGAAGATCAGAACGGCTTTATTGGTGGGCATTCCAATGTTGGGCA
TACCGATGTGGCTTGTGGAACCTGCATTCAGCAAGACTATCGTTGCAACATCTGAAAACACCACAGTAGT
CGTTCGGAAAACTCCGCTTGTCATGTGGATGCCTATGGACACGCAAACCCACCCAAACTACGAAATAACG
TACGCTTTCCAGATGCTACTAATTAGTATCGTAGTCGACGCCAACGTCATTATTGATATTTTCTTTTCCT
GCTTATTGATCACTGTAACAGCTGATATAGCTGTCCTGAATAATAACGTCGCGAACATGAGACTTTGTAA
AGACGACGGCTTTACGAAGGAGTCGGGGAAAGAAGTCAACCTATCTGCAACATGGGAGACGACGTACAAG
AGCAAGAAATCACTGGAGGAGAAAGATCAGCTGTATGACGGCAACACAGACGTGTACGCATCGCATACCA
CCGATCCCAGCACACAATTGTACAGGACATTGGTGAAGAACATTCAACACCATCAGGTTCTTATGTCGAT
CGTCAACGACTTGGAATCGATCATGAGTGAATCAAGTGTCCTCATGCTGGTCGTAAATTCAATAAACATC
TGCACACAAGGAATTGGATTTGTAGACGGTTTTCGTCCAGGATCGAATAAAACGACACTTATGAAGAGAT
TTCTCACCTTCCCGGCGTATGTTAACCAAACGGCCCACTTCTGTTGGTACGGCCAGGATATCATCGACCA
GAGTGAGCGCCTACTGGAGTCAGCCTTCAACTGTGACTGGGCCAATGCAGACAGCCGCTTTTGCAGTACT
TTGCGCATATTTATGCTACAGACTTCTCGACCGCTCAAGATGCAGATTGGAAAGATATTCACGCTCTCCA
GAAACATGTTCCTACAGATTCTGAATACATCGTATACGATCTTCAACATGTTCATTAACTTTTAG

>gi|926659658|gb|KP843273.1| Locusta migratoria odorant receptor 1 mRNA, complete cds
ATGTCTAATGGAAACGAAGGCATTTATTTTGGAACCATCATTAATCTCATGCATTGCTTCAAAATATGGT
CTCCAGATGATTCAAAGAGAACCATATCATTTTCAGTTTATATCTTAGTGCCAGCATATGTGTTCTTTTT
TGCATTGTCATGCATTGAAATCTATCACAACTGGGGTGATATGCTTTCCACAACTGATGCTGTAAATACA
TTTGTTATTTACCTAGCTACCAGTCACAAATATTTTAGACTGATTTATCATGAGAAGGATTTGAAGAAGT
TAATGAAAATGGTTGAAAATAATTTCTCCGTACCTGTATGGCAGAATGATGCACTGCGTAATTCCATTGT
TAAAAGTTATGTGCAGGAAGTGAAAAAACTAACTATTCTTTGGACTACTCTTTGTTTCACTACTCTGTGT
GGATTCATGATTTTGCCCTTGGTTGATGGTCTGTTCCATTATTACACAACAAATGTGACAACAGAAATTG
AATGGAAACTTCCATATAGGACTTGGACCCCATTTAATGATTATGGTGCAATTGTTACAGTACCACTTTA
TGTATATCATATGTTCATGGGGTTTGTTCTGATTGCAGAAATACCTGCTTTTGACACCATATATTTTTCA
TTGATAAATCACTCATGTGCTCAGTTGAAAATTATTCAGAATTCCCTAATAAATATAGTGTCAATATCAG
CTCAAAATGTCCTCTCAAATGAAAAAAATGGCGTTACTTTTGATACAATGCTTGATGAGCATTACACTGC
TGAGGAAAATAAAGATCAAAGTAGTCTTGAGAATAAAATGAACAATGGTTTAAATTCTTACACTCCAAGT
GGAAGCTATGACAGTATGTTGAATCTTTTACATGACAGTGAGCTGGACAAAAAAATTCGGAAGAATGTTG
GTGAACTTGTGAATCATCATGAGAAGATACTTGAGTTTATTGATGGTGTAGAGGCTATTGTAAATGCTGT
GTTTTTAACACAATTCTTATGCAGTGCAACACTGTTCTGTCTCACAGGTTTCCAACTTACAGTGATTTTG
AAAGAACAACAACTTGCTAGATTTCTCAATATGATGGAATTGTTAGGTGCAGCCATATTTGAAATGGGAA
TGTTTTGTTACTATGCAAATCGAGTTATGGATGAAGGTATCAATGTTGGAAAGGCAGCATATGACTCTCA
GTGGTATTATGCTTCTAAGGATTATGGAAATTCAGTAAGCATAATTATGGCTCGTTGTACTCGTCCACCA
AAAATAACATTTGGAAAATTTGCAGATCTGACTATGGAAAACTTTGCTTCAGTTCTACAGATTTCATATT
CATATTTTACTCTCCTCACCAGAATCAATGAATGA

>gi|926659656|gb|KP843272.1| Locusta migratoria odorant receptor 41 mRNA, complete cds
ATGGCGCATGCGCAGAGGCCCCGCGGGCTGCCGCCGGCGAACGTGCTGTCGGCGAACATCGCCATCCTGC
GCTGGTCGGGCCTGTGGCCTCCGGAGCGGCGCGGCGGCTGGGCCCGGCTGTTCGCCGCCTACTCCGCCGT
CGCCTTCCTCAGCCAGGCGGTGGCCGCCGGCATGACGCTGCACCTCATCTACCACTCGTGGGGCGACATC
TACGAGATCACGCTCACCATGATGGTCACCATGACGCTGGTGGGCGGCGTGCTCAAGATGCTGCACTTCT
TCCGGCACGCCGGCGCCTACCACCTGCTGGTGCGCGAGCTGCCGGCGGTGGCCGCCGGCATGACGCTGCA
CCTCATCTACCACTCGTGGGGCGACATCTACGAGATCACGCTCACCATGATGGTCACCATGACGCTGGTG
GGCGGCGTGCTCAAGATGCTGCACTTCTTCCGGCACGCCGGCGCCTACCACCTGCTGGTGCGCGAGCTGC
GGCGGGCGGCGCTCTTCACGCGCGGGGCGCTGGGCTACCTCAACATCCTGGCGCCCACCTGGTTCCTGAT
GCCCGTCATCTCCGGCGCCGCCGACGACCCCGCCGGCCGGAAGCTGCCCTTCACGCAGCTGAAGGGCCTG
CGCGCGGACGACCTGGTGGGCTACTCGGTCGCCTACTTCGTGCAGTGCCACGCCATCTTCTACTGGAACT
TCATCAGCGTCGGCCTCGACGTCTTCTTCGCCACGGCCATGCTGCACGCCGCCGGCCAGCTCAAGATACT
GAGCCACCGCCTATCCAGACTGGGGAAGGGGCCAGCCGCTCGTCAGCACTGGAATCCCCAGGACGACACG
ACTCAGATCAGGCAGATAATGCCACAAGAAGGAACGAACGATCTGTACACGGAGCTGCGCAGCTGTATCA
AAAATCACCAAGAGATTTTGAGGTTGGTGCTACTGCTGGAGTCGGTGATGGGCCCCGTGGCGTTCATCCA
GTTCCTGTGCAGTGTGGTGGCAGCCTGCGTCGCGCTCTTCCAGGCCACCTTCAACGCTGAAGGGAACGGT
GTGCTGAAATGCACAATGTACCTGCCGACGCCTGCGTTCCAGATTTTCATCTACTGCTGGTGCGGCCACG
AGATAATGGAGGAGTTTAGTAGATATTCGCTGGCAACCCGCAGGGCCTGTNCCTACAGCAGCGGCTGGGT
GGGCGCGGGCCGGCGCGTCAGCCGCGGGCTGCGCGTGCTGATGTGCCGAGCACAGCGGCCGCTGCTGCTC
ACCGCGGGCAAGCTCTACCCCGTCAACAGGCTCACCTTCGTCTCGCTGATCAACGCCTCGTACACGTTCT
ACGCGCTGTTGCGGCAGATGAGGGACCGCTGA

>gi|926659654|gb|KP843271.1| Locusta migratoria odorant receptor 102 mRNA, complete cds
ATGGAGGACGCCGCCGGCCAGAGCGCCACGCTGCTCAGCCCCTGCTCGGTGGCGCTGGCCTGGCTGGGCA
TCTGGAGGCCTCCCGGAGGCCGCAGGTCGGGTCTGGGCCTCCCGGGGGCCGTCTTCATCGCCGCCCTCGA
CATCACCATCAGCTCCCTCGCGCTCGTACAGATGCTCATAGACAGGCCGGAAGACCCCGCAGACTTCCGC
GAGGTCTTCTTCATCTGCAGCTGCGGTGTGTCGTGGTCTGTGAAGGTGGTGGCGTTCCTGCTGCAAGGGG
ATCGACTTGAGAGGATGGTGCTGAGTCTGCTGGATGCGAAGACGCGTTTCCCTGACAACGGATCGCGCGT
CCGCGAGAAGTACACCGCGATGGCCTACACTGTGTGGAGGATGTGGCAGGCGATGCCCGCGGTGACGGTG
TTGCTGTGGATGGCGGACCCGCTGCTGCAGACCATCATCTCTCCGCCGGCCGACAACGCCACCAGGCCGC
TCATCTTCTGGCTGCCCGTCCAGGTGCACGACTCGCCCGCCTACGAAGTGACCTACGCCGTCGAGGCTTT
CTTCATTGGAACCGTCTCGGAGACGAGCATCCTGATGGACATATTCTTGATCATCCTCCTGGTCTACGCA
GCAGGCGAAATAGCCGTTCTGAACGAGAACGTAGCGAGAATGGGGCTTACGATGCAGCGGGAGACTGCAA
AGGCACAACCTGTAGAAAGTTCCTCTGAGAAAGCCAGTATGTCAAAAACGAGATACGTGCCCAGTGGCGA
TTCACCTGCAGCTGACGTCGGTGCTGGCGGTAAGGGCCAGCTGCCACTTCTGGACGGAGATGACGCGCTC
TGGGACATGTACAGTGCTCTAGTGACCAACATACGACATCATCAAGCCATTATAGCATACATCAATGATC
TGGAAGTCGTGTTGAGCACATCTATTTACATCCTGCTGCTGACGAATGCACTGAATGTTTGCCTACATTC
TTTCGGACTTGTAGCGTTTGTGATTATTGTTTTTCTGCAGTTGTTGGCAGAGGGAGCAACAAGTTCTACC
GTGTTTAAGGAAGTGATCTCCTTCGCGTCTTTCCTGGCACAGACGGCTTTATTTTGCTTCTTTGGACAAC
TAATTATCGACCAGGCGGATCGTCTTCAGTTCTCTGCCTTCTGCTGCGACTGGCCTGACGCGGATGAGTC
GTTTCGGCGTTCGCTGCGCATCTTCATGGCGAGGGCGACGTGTCCAATTAAAGTCACCGTAGGAAAACTA
GTCGAGCTCTCCAGGAACACATTCTTGCAGGCGCTGAATGCTTCATACACCATTTTCAACATGCTGTTTA
ACCTGCAAACAAGCGATGAATAA

>gi|926659652|gb|KP843270.1| Locusta migratoria odorant receptor 105 mRNA, complete cds
ATGAAAAACCAGATGCACAGTGACGAAAAGGTGTGGGACACCACGAAGGACGTGGAGGCGATGCTGGGGC
CGAGCGCGGTGGTGATGAGCGCCATCGGGCTGTGGCAGCCGCCGGGCGGGAGGCCCGCGGGCGCCAAGGT
GCTGGTGACGTCCGCCGTGCTGCTCATGATGCTCACCATCTTCCTGGGCGGCCTCGTCCAGCTGGTGCTC
GAGCCGCTGCCGCTCGAGGAGATCCTGGACGCCGTCTTCACCTGCGCCTGCAGCTTCACCTGGGGAATCA
GGGTGATGGTGATTCGCCTGCGGCAGAGGCGAGTGCAGCAGCTGGTGGTGGACGTGCTGAATATGAGGAA
GCGGTTCACGGAGAACGCCGCCGCCTTACGGAAGAAGTACCACAGGCGTGGGCTGATGGTGTGCCTCGCT
TGGGTGGTTTTTCCAGCGCTTGCCGTACCAATGTGGTTTGTAGAACCTGCGATGACCAAGAAACTGGTTA
CAACATCTGAAAACACTACAATGGTCATCAGGAAAACTCCGTTCATCATGTGGATGCCTATGGAAACGCA
GACACATCCAAACTATGAAATAACTTACGTGGCGCATCTCTCTCTCCTTGTTTGTAGTGTCTCGCCGACA
CTCATAATTGATCTTTTTTTCGCCTGCTTGATGACTGCTATAACAGCCGATATAGACATACTGAATAATA
ACATCGCAAACATGCGACTTTATAAAGAAGATGGATTTACGGAGAATTCAGAGAAAGGAGTCGAGGTAAC
TGCAACGTGGGAGACGACGTACCAGAGCAAGAAGTCATTGGCGGAGAAATCTGAAAGGGTTGACGACAAC
ACCCAGGTGCTCGCAACGTACTCCACTGACCCCTACGAACAGCTGCACAGAACACTGGCGAAGAACATTC
AACATCATCAAACTCTAATGTCGATCGTCGGTGACTTGGAATCCATTATGAGCGAATCGAGTGTCCTCAT
GCTGATCGTAAATTCAATCAACATCTGCCTACAAGCACTTGGATTTGTAGACGCTTTCCGTCCGGGCGCG
AAGAGATCTACTGTGCTGAAGAAAGTGCTCACCTTCCCAGCGTACATCAACCAGACCGCCCATTTCTGCT
GGCTCGGCCAAGCAATTATCGACCAGAGCGAGCGGCTGCAGGATTCCGCCTTCAGCTGTGGCTGGGCAGA
CGCCGACCAGCGCTTCTGCAGCTCTTTACGCATCTTCATGCTGCAGGCGTCACGACCGCTTAAGCTTCAG
ATCGGCAAGATCTTCACGCTGTCCAGGAACCTCTTCCTGCAGATTTTGAATACATCATATACGATCTTCA
ACATGATGATTAATTTCTAA

>gi|926659650|gb|KP843269.1| Locusta migratoria odorant receptor 2 mRNA, complete cds
ATGTTGCGGCAGGTGTACGAGGCGCTGCGCGACGCGGACGAGCCGTCGCGCTACCTGGAGTTCAACGTGC
TGATGGTGCGCTTCATGGGCGTGCTGGTGTCTCGGAGCCTGACGGGTGCGCTGCTGACCTGGTCACTGTT
CGTGCTGCTCGCCACTCACTGCCTGGCCGGCGTTTTCGACCTGGTCAACAACAGTGGCGACATCGCCGAC
ATCACCGCCAACCTGCCCGTCACCACCATCATCTTCAGCTCCACCTACCGCCTCTTCTTCTTCACGCTGC
ACCGCGACCGCTACCAGGCGATCGTGGACACCGTCGGGGCGCGATTCGTCGCTTCTTCCGACAGCATCGA
CATGGCTCCCTGGCTACGACGCTCCAGGATAATTTCTATACTGTACTTCACATATGGTTTCTTTGTGGCT
TCAACTTGGCAGCTGCATCCACTGATTTCCGCACAACTGACAGCAGCCCAAATGGCGAAGGAAAGCAATG
GAACTTTTGAAGGCCTGCCTAGGGAGCTGTGGGAGTTCCCCACCAGAGCAGAGTACCCATTTGATGCCCG
GCAGCCATACGTCTACACTGTTGTTTTTATCCTACAAGGAGCTGCTATATTTGTTTCTGGATGCATGATA
CTCGTGCTAGATATGATGTTCATTACACTAACCTCACTCATATGTGGACAGTTTGAAATACTCAAAGATA
AACTCAGAAATATGAGAAAGATAGCTACAAATCAAAGGCAAAATGAGGACATTGGTTTAGTAGGAAAAGC
ATTGCAAAAACAAGCGCTAGAGAGACGTAAAAGGATCTTGGATTCAAATATTGAAATAACTAAACAGGAT
GAAAATTTTAATGAAGATCTTATAACCAGAAAGATAAATCTGTTGCTTGGTGAATGCGTAGAACATCACA
ATATGCTGTTGTCGTTGATTTCTGAAATTGAATTTATGCACTGGTCTGCATACTTGGTCAATTTCTGTGT
CTTACTCATCATATTCAGCTTCTCAGCATTTGAAGTGACATCAGGAACTCCAACTTCTCCAGCAAAAGTG
GTGAATCTTGCAGAATACTTATTGGTTTCTGTACTTCAGATGTTTCTGCTATGTGACTGTGGTGATAAAT
TAGTTGACCAGGAACTCAGCGTTTCTCAGGCTGCATATGAATCAGAATGGTATCATTGTTCAGAAAGTGT
GAAACGTACTTTACAGATTATTGTGCTCCGATCCAGGCAGCCTGAGCAGATCACGGTTGGAAAAATAGCA
GGACTTAATCTTGACACCTTTAGTGATATGCTGAGCCGATCCTTCTCATACTTTACAGTTCTAAGACAAA
TACGAGATGACTCATGA

>gi|926659648|gb|KP843268.1| Locusta migratoria odorant receptor 108 mRNA, complete cds
ATGGCGTGTACCTTCAGCTTGCCGACTGGCTGCACCACTAGAGGTCTGACGGCGGCGCCGTGTGGTGCAG
ATGGAGTCGGAGGCGCGTTCGCTGGTGGGCCCCAGCGGGTGGGCGCTGCGGCAGCTGGGGCTGTGGCGGC
CCTCGTCTCCGCCGCCAGCGTCGTGCAGCTCGCCGTCGACACCCCCACAGACCCAGAGACGCTGCGCGAC
GTTTTATTCACGTCAACTTGCGGCCTCGCCTGGGCCTCCAGGATGGTGCTGTTCATGAAGCAGGGCGTTC
GACTCCAACGTCTGGTGACGACGCTGTTGGTCACCAGGAAGAGGTACGCTGAGGAATTTCCAGGAATCAG
GAACAGCTACGACCGGGCCGCAGCAGTAATCTTCTATGCCTGGCAGGTGCTGCCGCTAACTGCGGTGTCG
CTGTGGGCGCTGGGCCCGGTGACGGGAGCGCCCCTGGCGGTGGCGTCTGGAAACTACACGGTGCTGGAGC
GCCGCGAACCGCTGGTGATGTGGCTTCCGGTCGACACTCAGCGCTCGCCCACTTACGAGCTGGTCTTCGC
GATGGAGATGGTCGGCGTCTACGCCGTCGCCGAGATCAGCATCCTGCTGGACATCTTCCTGGTCTGCCTC
ATGATCCTCGTCACGGCCGAGGTAGCAGTGCTCAACAGGAACGTCTCCAGCACACGCCTGTCCAGGCTCG
ACCAAGACCAACCTGGGGGCGTCACCGCAATCGGTCGAGAGGGATATGGAGGGTTGTCTGCAGACGGCGA
ATGGTCAGCTGCCGCGAATCAGACGCTTCCAAACAGTACACTACTCCCCTACCAGGACACTGATGCCGCA
AAGAGACGACTGTATGACTGTCTGAAGAGGAACATTCAGCACCATCAAACCATAATGACCCGTCGAGAAC
AACGTACTGCGTTCTATTACTTAGGAAGTCTTCCAGCCAGCCACAAATCTGTGAACCTATTCCATAATCT
CGTATCTTCGTTAGCAGGGATAAGATTTTTGAAATATGCTGCTATTAAGCTAGTTTTGCGGCCTGAACTA
CAAATGTTGGTATTTGGAGTCTTGGTTACAATTATAAAAACCGCCCTCTTCTGCCTCATCGGACAGTCGC
TGACTGACAACAGCGAGCGGCTCCTGGACTCTGCGTTCAGCTGTGGCTGGCCAACCGCCGACAGGCGTTT
CTGCAGCGCGCTGCTCATCTTCATGCAGCAGGCGTCGCAACCTCTCAGTATCAGGGTGGGAAAAATAGTC
ACACTCTCCAGGAACTCTTTCTTACAGGTAATGAACGTTTCCTACACAATTTTCAACATGCTGTTAAATA
CGCAATGA

>gi|926659646|gb|KP843267.1| Locusta migratoria odorant receptor 107 mRNA, complete cds
ATGGAGTCTGAGGCGAAGTCGCTGGTGGGCCCCAGCGGGTGGGCGCTGCGGCAGCTGGGGCTGTGGCGGC
CCCCCGGCGCCGCCCCCGCCGGTCCCCGCCTCCTGGCGGCCTTCTTCGTCGTCGCCACTGATGCCCTCGT
TTCCACATCCAGCGCCGTACAGCTCGCCGTAGACACGCCGACGAACCCGGAGACCCTGCGCGACGTCTTC
TTCCAGACCACTTGCAGCGGCGCCTGGGCTATCAGGACGGTGCTGTTCATGCAGCAGAGGGATCGCCTGC
AACGTCTGGTGATGACGCTGTTGGACACCAGGAAGCGGTATGCAGAGAACGTTCCTGGTACCAGGAGCAG
CTACGACCGGGGTGCAGCAATCGTCTTCTTCGCCTGGCAGATGCTGCCGCTGACGGCCATCTCGCTGTGG
GCGCTGGAGCCGGCAACGGTGCCTGCGGAGCCGGTGCTGGTAGGCAACACGACGGTGGTGCTGCGCCGCG
AGCCGCTGGTGCTGTGGCTGCCCATCGACACCCAGCGCTCGCCCACCTACGAGGTCGTCTTCGTGATGCA
GGTGATCGGCATCGCCACCGTCAGCGAGGTCAGCGTCCTGCTCGACATCTTCTTCGTCTCCCTCATGATC
CACGTCACGGCCGAGGTCGAGGTCCTCAGCGGCAACGTCCTCAATATACATCTGTCCACACTTGACGGAC
AGTTGACTCAGTCGCGCGAATATGGGGATGGTCGACTCAGCTATAAAGGAGGAGGGCAGCTCGCAGCCAT
CGACGAGCCTACCGACTTGTCAGCTGCAGGAAGCGGCTATCTGCCCAACAAAACACTTTTCTACTCCCAG
GATATGGACGACGCGCAGAGACGACTGTACGCCTGCTTGAAGACGAATATTCAGCATCACCAGACCATAA
TACACTGCGTCAACGAGCTGGAGGAAGCGATGAGCAACTCGACGTACCTCATCCTGCTCGTCAACGCGCT
CACCATTTGCTTACACGCCTTCGGATTTGTTGAGCTGTTCCAGGGAGGAGGGAAGGGTCCTGCCGTGGTG
AAGCGACTGCTGGCGTGCCCCATCTACATGGGACAGACCGCCCTCTTCTGCGTCATCGGGCAGTCGCTGA
TTGACCACAGCGAGCGGCTGCTGGACTCTGCGTTCAGCTGTGGCTGGCCATCCGCCGACAGGCGTTTCTG
CAGCGCGCTGCTCATCTTCATGCGGCAGGCGTCACAGCCTCTCAAGATCAGGGTGGGCAAAATAGTCACA
CTCTCCAGGAACTCTTTCTTACAGATAATGAACGTTTCCTACACAATATTCAACATGCTCTTAAATACAC
AGTGA

>gi|926659644|gb|KP843266.1| Locusta migratoria odorant receptor 70 mRNA, complete cds
ATGGAAATGTATCAGGGAAAAGGTATGCTGAAGACACTGTCTTGGACGGAGAGCGGACGATCAGTCCTGA
AATTAAACATTCGTCACCTGTGGCTTCTGGGAGTGTGGCCATTGGGTCATTCTCAAGTGTTCAAAGTGTA
CACCAGCTTCACCTTTGCCATGGGCGTCTGGAGTGTCGTGGAGTGTTTGCTGGCGGTGTACTTCACTTGG
GGCCACCTAGAAGAAACCACCCTGGTGTTGATATTCACTTCGACGTGCAGTTGCGCCATCATCAAACTGG
TCTTCTTCCTGCGCGACGAGCGCAGCTACAGCCTGATGGTGCGGGAAGTGGCGAGTGTCATGGCGGCGCA
GAGCGAGGCCTGCAGGGACCCCGCGCTGGCGGCCATCTTGCGGGACTCCCGCAGTCGCACGTTCCGACTC
TCGCTCGGCATGCTGCTCTTCATGTTCTCCCAGTGCTTCATCTGGTTCCCCATCCCCATCGTAGCGAACG
CCGGAGAGCGCCGGCTACCGTTCTCACAGCACGGCTGGGACAACAACTGCCACTTCTATGAACTCTCGTA
CACGCTGCAGTGCTTGTCCGGTCTGTACATGAGCCAGATCAGCTTCGGCCTGGACTGTCTCTTTGCTTCC
ATCATGATCCTCGTGGCGGCTCAGCTCAAGATTCTCAGTGGACGCGTTTTGAAACTCAATCAGGAAGTGA
TACCCCCAGAGAGAAACGATAGTGTGCTTCTGAGGAATCAACTGGCAGGGGATAAATATTGTGATAAATT
TTACGAAGGATTGTGCTTTTGCATCGACAGCCACCAAAGGATTCTCAGTGGAGGTGTCCAAACTGAGGAG
TGTCTTCGTGTAGCAATTCTGGATGTGTGGCGTGTCGCACTGTTCTGCTGGAATTGGTTCGTGACGCTCC
TGCAGGACACCATGAGTCCCGTAGCCATGGCGCAGTTCGCCAGCAGCGTCGTCATCGCCTGCATGGCGCT
GTTTCAAGCGACTTACACCCTCCACTCGGCTCTGTACCATATACATGAACAATTGTTGTCGGTAGACTCG
AAAAATGTTTTGTCAGCCATTTTCTTATGGTCACCTTCCCCTTGGCATTCCCCTCCGGACGTACAGTTGG
GGACCATTCCGCGCTCTTTTGCCAATGGAGAGGGTGAGTCGGTGTCTGTGGCAGCGTACAGCTGCTCCTG
GGTGGAGGGCAGCGCTGCTGGCCGCCTCTACCCCATCAACAGGGCCGCCTTCCTCTCGTTGTTGAATGCC
TCTTACTCCTACTACGCCCTGTTGGGACAAATGAACAAACGCTCCATGAAGGACTTGGCGTCGCATAACT
GA

>gi|926659642|gb|KP843265.1| Locusta migratoria odorant receptor 66 mRNA, partial cds
TCGTACGCCGTGCAGTGCGTGGCGGGCCTGTGGATGGCCGAGATCAGCTTCGGCATGGACTGCCTCTTCG
CTTCCGTCATGATACTGGCGGCGGCGCAGTTGGAGATCCTCTCGGGACGCATTCTTAAGCTGGGGCAGAG
CCCGTACGTTGCAAAGAAGGGCAGTCCGACGCCGGACGAAATATACAAAGAGTTGTGCCGTTGTGTCGAA
ACCCACCAAAAAATTCTCAGATTTGTTTCGCGCCTGCAAGAAACCATGAGTCCCATCGCCATGACCCAGT
TCGTCTGCAGTGTACTTGTCCTGTGTGTGACCTTATTTAATGCAACATATAATAAGGATATCATCACCTC
GCTGAGTTCCATGACCTTCCTTTCCAACCCGTGTGGACAAGTATACCTGTATTGCTGGGCAGCTCACAAC
GTTGCCGAGAAGGCGAATGCAGTCTCGACTGCAGCATACAGCTGCTCATGGGTGGAGGGAAGTGAACGTT
TCAAACGCGCCGTCAGAATCCTCATGAGCCGCGCCCAGAAGCCGCTGGTTCTCACTGCGGGCAGTCTCTA
TCCCATAGACAGGGCTGCCTTCCTTTCCCTGGTGAATACATCTTATTCATACTATGCACTTCTGGGTCAA
ATCAATAATCGGTAG

>gi|926659640|gb|KP843264.1| Locusta migratoria odorant receptor 112 mRNA, complete cds
ATGGGCGACGGCTGTGAGGCGCTGGGCGCCAGCGTCTCGGTGCTGCGGCTGCTGGGCCTGTGGGTGCCAA
CCGAGTCTTCTGGAGCAGGCGGGAAGGCCGCCTACGTGCCAGGGGCGCTCAGCTGCGTGGCCATCGGCCT
GCTCTCCCTCTCCTGCGCCTCCAAGCTCTTCATAGACACGCCCACCGAGCTCACAGAACTCACCGTCTGC
GCCTACCTCTTCGTCATCATAACCGCCAATTTCGTAAAGGCATTCTGTCTACTTCTGCAGCAAGGCACCC
TTCACGAGCTGGTGACGCTATTAGTAGAAGCCAAAAAGAAAAACGTCATCGATGTACAACACAACGAAGA
CATTCGCAGCCTGTACGGAGTGATGTCCGCCAGACTGTACCGATACTTACAGGTGATGATCGTGGTGTCG
TCGGTGGCGTGGCTGTTCGTGACGGTGGTGTTCCGCGTGATCACGGCCGGCTCGACGAACATCGAGTGGC
CGACGCCGCTGCCCATCTGGCTGCCGCTGGACACGCAGCGGTCGCCGGCCTACGAGCTGGTCTACGTGGC
GCAGGTGTCGTGCGCCGTGGTGACGGCCGCCACCATGCTGGGCGCGGACACGCTCTTCTTCCACCTGACG
CTGATGATCGTCGCCGAGCTGCAGGTGCTCAACGACAACGTCTCCGTCCTGGGCAGGCCGGCGCCGCCTT
CCGCTGACACGCGGCAGGTCGTTTGCACGATGAATGGCGCGGGGGAGAGGCAGACCCACCCTCCTGGCGG
CGTTGCCGAAAGGCAGAGTGACAGTGACGGCGCAGTTTCTCTGTCGGACCACCAAGGGACAGCCGCGGCA
GAGAGCAAGTATTTGGTGTTAATTGAAATTATACAGCACCATCAAATTATCATCAAGATGGTCAGCTTAC
TGCAGACAATTATGGACTACTCAGTATCGGTGCAGCTTCTCACCAACGTGTTGGATATGTGCTTCTTAAT
ATTCACCATGTCCGAGCTGTTACATCATGAGAAGAGCTTACACGCAGTGCTGCAGACTATACTTTCCCTC
CCTTGCCTTTTGTGCGAATCTGGAGCCTTCTGCATGTTCGGTCAGATGATAATTGATCAGAGCGAGAACC
TGGTGCACGCGGCGTTCAGCTGCGAGTGGCTGGAGGCGGACGGCCGCTTCAGGAAGCCGCTGTACACGTT
CATGCTGATGGCGACGCACCCGCTGCAGATCAAGCTGGGCGGCACCGCCAAGCTGTCCAGGTCCACCTTC
CTGCAGGCACTGAACGGTTCATACTCCCTTATTAATTTGTTGTATCATTCACGTCGTCCTGTTGGATAA

>gi|926659638|gb|KP843263.1| Locusta migratoria odorant receptor 8 mRNA, complete cds
ATGGACTATCAGCTCGGAGACCATGGCTGCGGTTACCCATTACGTTGCATCACAGACAGGAGCGCCTGCG
ATGGTGTACGCAGCGACGAACCTGGGTGCACGAATGGCAAAACGTCATTTTTTTCAGATGAATCCAGGTT
CTGTTTACGGCATCATGATGGTGGCATCCGTGTTTGGCGACATAGCGGTAAACGCACATTGCAAGCGTGT
ATTCGTCATCGCCATACTTGCGTATCACCCGGCGTAATGGTATGGGTTGCCATTGGTTACACGTCTCGGT
CACCTCTTATTCGCATCGACGGCACGAAGAGGCAGGAGGAGTTGTGTTTGGCGACGGATAGCTCATATAT
AGTAGATAACGGAATAGAGACCCTTGCAGTTTTATGGGGTTTTGAGAAATTTCGATATTTCCTGTACGGC
TGCAAGACTCGTGAATACACTGCACATTCTCTAGATCTCTCACCAACAGAAAACGTCTTGTCGATGGTGG
TCGAGCAATTCGCTCGTCACAATCCGCCAGTCACTACTCTTGATGAATTGTGGTATCGTGTTGAAGCTGC
ATGGGCATCTGTACCTGTACACGCTATTAAAGTTCTGTTTGACTCTATGCCCAGGCGTATTAAGGCTGTT
ATCACGGCCAGAGGAGCCGTGTTGACCAGACTTTGCCCGGTTGTGCCGCAGTACCCGATCATCGCGCTGT
ACCCGTGGCCGGTGCAGTCGGGGCCCGCCTACGCCTTGACGTTCTCGCTGCAAGTTCTGTGCGGCGGCCT
GTTCACCATGACGCACCTGGCGTGCGACACCTTCCTGCTGTCGCTGCTCATCTACATCTGCAGCCAGATC
GACGTGCTGTGCGCCTCGCTGCGACAGCTGGGCCGGCGGCTTCTTCGCATCGTGTCTCTTGTGTCCTACA
GGTACGTCGGCGTGCTGCAGCAGGTGCTGAGCCCAGTGGCGCTTGCGCAGTTCATGTGCAGCATGGTCAT
CATCTGCCTGTCCGGCTTTGGCATAGCGATTTCTAACGACTTTGGCAGCCTCTGTCGGTACTCGGTATAC
TTTACTGGAGCAGCCATTCAGCTTCTTTTATTTTGCTGGTATGGTGAAGTGCTGATCACTAAGAGCGAGC
ACGTCAGCGAGGCGGCCATGGCGTGCGGCTGGCCGGCGGTCCGGCGCGGCCGCTTCCAGAGCTCGGCGCT
GCTGCTCATGGTGCGCGCCCAGCGCCCGCTAGCGCTCACCGGCAGCAAGTTCTACGTCGTCTCACTCAAG
ACGTTCGTGCAGGTAACGAATGCAATCATCACATATTTCAAGATTGCACCGACGTTAGGAAAATAA

>gi|926659636|gb|KP843262.1| Locusta migratoria odorant receptor 129 mRNA, complete cds
ATGTCGATGCCGGACAGCGAGCTGCGCACGCTGCTGGGCTCGGGGGCGAGCATCCGGCAGCTGATGGGCC
TTTGGTGGCCTCGGGGGCGGCGGGGGCGGGGGCGGGCTTGCTCCGCCGCGGCGGCCGCCGTGTCGCTCGC
CTCCCTGGCCTGGCTGCCCACCTTCTCCGGACTCAAGCTGCTCATCGACCCGCCGCCCGAGATCGAGGAG
ATCGCCATGTGCTACCTGCTCATTTTCGCCTGTACTGGTTTCTTCTCTAAGGCCGCGTTCTTGATCTACA
AAGGCGAAACTGTCTGGAAGCTGCTAGATCTGCTGTCGGAGACAAGAAGACTCCACCGTAATGGCGAAAG
CAACGACAACATTCGGCTCTCTTACCAACAGCAGTCGCGTCGAGTGTATCTCTACATGCAGGGAGCGATT
TGTGTTGCATTCGTCTTTTGGGTCTCCACCCCGTTACTTGTCCGGGCTTTTCTCGCTTCTGATGAAGATT
CGCCTGAATCATACCGCCTGTTCCCTGTGCCACTCTGGTTTCCAGGAAACATGTACCTCTCACCCACATA
TGAAATTCTCTACAGCGTTCAATCTTTCAGCGTACTGGTGGCCGCTCAGAGCACGGTTTGCGTGGACATT
TTCTTCTTTCACTTGATGCTGATGATATCTGCTGAAGTACAAGTTCTAAATGAAAACATCGCACTTATGG
AGAAAGTAAACTTGAAATCCGAAAAACAGGAAGACCATGAATTGAGACTTAACATTAAGGAAAAGGCCGA
AGATCTGTCTTTTCGAAGTGTGGGGTATTCCACAGGCAAGGCATTGACTGAAGAAGTCTCAGATGAAAAT
ATGTGTGTGCAGCTAGTGAAGAATATTCAACACCATCAGTTAATCCTCAGATCAGTCGTCCTCTTACAGG
ACATAATGAATTTATCGGTCTTCATACTCCTTTTTGTGAATATGGTGGATTTGTGTTCCTGCATATTCGT
TGGTGCTGTGCTGTTGCAGAGAGACGGGAACGTGACAAAAGCACTGAAGCCATTGTCGACGGTGCCACCT
CTCCTGTATGAAACTGGCATGTACTGCATCTTTGGACAGATATTAAGTGATCAGAGTGAAAAGCTAACCG
ACTCCGCCATCAGCTGTGGATGGGTCGACTGCAATGATCGATTTAAACGTGATTTCATGTTTCTTCTCAT
CTCTGCCAAGAAGCCCTTGGAAATCACGGTGGGCAAGACGAGCAAGTTGTCTAAACAGATGCTAGTGCAG
GTGCTGAATGGATCATATGGACTACTGAACTTGCTATATCATTTTCAAAGCATTCAGTAA

>gi|926659634|gb|KP843261.1| Locusta migratoria odorant receptor 92 mRNA, partial cds
GTACAGCGTCCAGCGGCCGGCATGCGCGTCACCGCGGTGCACAAACAGACGGCGCTAGCGTCGGAGGCGG
GTCGCGACCTGATGGGCCCCGGCGAGGCGGTGCTGCGGCTGCTGAGGGTGTGGCCGCCGCCGGGGCCGGA
GGCGCGGGGGCTTCTCCACAGGCTGCCGTACCCGCTGCTGGCGCTGCAGGCGGGCATGGCGGGCGTGCTG
GCCAGCACCGCCGCACACCTGCACCAGGGGGGCGCCGGCGGCGACGAGGAGTCAGAGGCGCAGCAGACCA
CCGTCGCCCTCTTCATCGTCGGCACCATCATTGGCATGCTCGTCAAGATCTGGTCGTTCATGGGGCAGCG
CGGGCGCATGCAGGTGCTGCTGTCGCTGCTGCTGGAGATGCGCCGCCGCTACCTGCGCGACCACACGGGG
GCTCGTCCCAGGGCGCAAGACCACGGCGTCACGCTCTTCTACATCCTGCAGGGCAACGCGGTGCTGGCGG
CGCTGGCGTGGTCGGTGCAGCCGCTGCTGTCGGGCTCGGCGCGCCGCCTGCCGCTGCCCGCGTGGCTGCC
GTTCGACGCCACGGTGTCGCCCTACTACGAGGCGGTGTACGCCGGCCAGGCGCTCAGCCTGCTGCTGGTG
CCGCAGATCTCGCTCTGCATCAACATCTGCTACTTCGCGCTCATGCTGCACCTCGCCGCCGAGCTCGCCG
TCCTCTGCGACAACGTGGCCGCCGTCGGCTGGCGTCGGACCTCCAAGGAGCCGGCCCCACAGTCGCAGCA
GCAGGTGCTGGACAGGGAGTTCGCCGCCTCTTCCGAGAACCGCCTGCTGGAGGACAACGTGCGCCACCAC
CAGCTCATCATCCGGGCCGTCAGCGAGCTGCAGCAGATAATGAGCACCTCAGTCTACATCCACCTGTTCG
TCAACATGATCAACGTCTGCTCGCACATCTTCGTTATTTCTGTGGTGCTGCTAGAGACGGGCGAGATGGC
GGTGGTGGTGTCGCAGGCGTGCAGCCTGGCCGTTTTCCTCAGCGGCATCGCGCTCTACTGCGTCATCGGC
CACACCATCATCGACCAGAGCGAGCGCCTGCCAGAGGCGGTGTACAGCAGCGGCTGGACGGGCGCCGACC
TGTCCTTCCGCAGGAGCGTCTCCATCCTGCTGGTGCGCGCCTCCCACCCGCTCAGCATCACCGTCGGCAA
GATGCGCGTCCTCTCGAAGCCCACCTTCGTCCAGGTGCTGAATGGGTCCTACACACTATTCAACTTCCTC
TATCGGACACAGAGCGACAAGGAACAGAGGGAGAGATTAGGCCTACAAGATTCATAA

>gi|926659632|gb|KP843260.1| Locusta migratoria odorant receptor 123 mRNA, complete cds
ATGGGGCACTCGTCGGAGGAGCGCGAGTCTCTGGAAGGGCCCGGCGTGGTGCTGCGGCGGCTGCTGGGGC
TGTGGCGGCCGCGGGGGCGGCTGGCGCGAGGCCTGGACATGCTGCTGGCCGGCGTCACCCTGGTCGCCAT
CTCCTTCCTGGTCGTCTGCGTCGCGCTCAAGCTGTACGCAGACCCTCCCGAGGAGCTGGAGCAGATCGCG
CTCTGCGGCCTGGTCGCTTCCCTTTGTATCGGATTTTTCTTCAAGGCGTTGCTCTTCATGGTACTGGGTG
GCACTCTACGGCAGACGGTGCGACTGTTGGAAGACACCAGGTTAGAGTTCTTCAGTGGAGACAAGAATGA
AACGACGCGGCGCCGCTACCAGCAGCTTTCAAGGAACATTTACAATTACGGCCAGATGGTGGCGGTGCCG
GCGGCGATCGGCTGGATCACGTGCCCGCTGCTGTCGCGCCTCCTCACCCACACCGGCGACGACCAGCACG
AGGTGAAGCGCCAGTTCCCGGTGCCCGTCTGGTTCCCAGTCGACGTCTACACGTCTCCCACATTCGAGCT
CCTGTACGCCGTCCAGTCGTTCTGTGTCCTGGTCGTAGCAGAGTGCTGCATCGCCACGGACATTTTCTTT
GTTCACACTATGCTGATGGTGGCTGCCGAGTTAGAAGTCCTTAATTCCAACCTTTGTGCTATGGGGGACG
CCAAGTTGCAGATGAAGAGAGTCAAGGAAGAAGAAGCTGTATCTAGATATAAGACAAAAGGCAGACGGTG
GGCATTTCTTAACAGTGACCAGCCAGTCGGTGAACATGGGCTGCCGGAGAACGCCGTACATGAGTGGCTT
CATGAGCAACTCGTGAAGAACGTGCGCCACCATCAAGCTATCCTAAGATCTGTCTCCCTCTTGCAGTCAA
CAATGGATGTGTCAATCTTCATTCTCTTATTCGTCAACATGGCAAATCTATGTGCCAGTTTATTTGTCGC
CGGTGTATTGGTGCATAAAGAGGGAAATGTGGGAAGAGCGCTGAATGCTCTCGTCTCAATACCTGCGCTT
CTCTACGAAACTACCATGTACTGCATTTTTGGACACGTCATGACCGATCACAGCGAGAGACTGATGTATT
CCGCGTTCAGCAGCGGATGGATCAACAGTGACGCCCGTTTCAAACGGAGCATGCTCATCTTCATGATGGT
TACTATGCAGCCTATGAATATCACGGTGGGAAAGACGTACACACTATCCAAGCAGATGCTGTTACAGGTC
TTGAACGGAACGTATGGGTTATTGAATATGCTCTATCACATGCATGGAAGTGAATGA

>gi|926659630|gb|KP843259.1| Locusta migratoria odorant receptor 130 mRNA, complete cds
ATGAAGCCGGTGGGAGGCGGATGCGGCGGCCTGCTGGGCCCTGGGCTGACCATCCGGCGGCTGATGGGCC
TCTGGTGGCCCCAGGGAGGGAGGGGTCGCATCGCGGCGGCGGCGGCCGCCACGCTCACCGTCGCCTCACT
CACCATGCTGGTGGCCTTCCCTGCGCTGAAGCTGATCATGGACACCCCGTCAGAGCTCGAAGAGATCACA
CTCTGCTGTTTCGTTATTTTTCTCTGTTCCGGATTTATCATCAAGTCAGCGTTATTCATCTACCAAGGTG
ATATTCTGAAGGAGCTGTTGCAGCTTTTTTCTGACAACAGAAGAATTTACAGTAACGACAGGAACAGTGA
GGGCATCCGACAATCTTACATAAAGCTCTCAGAGCGCGTCTACGTCTACATGCAGGTGTCGGTACTTCCG
GCGGTCGCTGGGTGGGTGTCCGCACCGATGCTGGCCCGCTTCTTCCTCACTGCCGAATCGACTCAGCAGT
TCCCTGTACCTCTCTGGTTTCCTGGAGACATCTACCAAACACCCACATATGAAATACTCTACGCTGTTCA
GTCTTTCTGCGTACTAGTAACCGGCCAGTGTACGGTTGTTATAGACGTCTTCTTCATCCACCTAATGCTG
ATGGTTGCAGCTGAGCTGCACGTTTTGAATGAAAACATCTCACTTATGCAGAAATTAAACGTGAAGACCC
GAGTATCCGAAGCAGAGGAGTGGCAATTTAGAATCAGAAGGAACGACGAAGAGCTGACCTTTCCAATACA
TGATCATCGTGCTAGAGTTGGATATTTTTGTTCGGAAGACGTATCGGATGAAAATATGTGTCTCAAACTG
GTGAAGAATATTCAGCATCATCAGCAGATTCTCAGATCTGTCCTCCTACTGAAGAGCGTGATGAATGTGT
CAATCTTCATCCTCCTTCTCCTCAACATGGCAGATTTATGTTCCTGTATGTTCATTACTGCTGTGTTGCT
GCAGAGAGGCGGGGACGTCACAAAAGCTTTGAAGCCACTGCTAACAATTCCACCACTTCTGTACGAGACG
GGCATGTACTGCTTCTTCGGGCAGATCTTAACTGATCAGAGTGAAAATCTGATAGACTCCGCCTTCAGCA
GTGGCTGGGTCGACTGCGATTCTCGCTTCAAGCGTGACCTGCTGATCTTCCTCATGGCGGCCAACAGACC
TTTGGAGGTCACGGTGGGCAAGATAAGCAAGCTGTCCAAGCAGATGTTAGTTCAGGTGCTGAATGGTACA
TACGGTTTGCTCAATTTGCTATATCATTTTCATGGATCGCAGTAA

>gi|926659628|gb|KP843258.1| Locusta migratoria odorant receptor 95 mRNA, complete cds
ATGCAGCAGGCTGACCCGCTGTGGCCGCTGTGCTCGGTGGTGGGGGAGCTGGGCCTGCTGGGGCTGTGGC
TGCCTCCCCCTGGCCGCCGCCTGCGCCACCGCCTGGTGCTCGCCTTCGTCGTCGCCTCGCACCTCGGCTG
CTTCTTCGGCGCCCTCGCCAGCATCACCATGGACACGCCCAGCGACCTCCCGCAGCTCTCCTTCATAGCC
TACAACTGCCTCACCGACGCTGGTCTCACCTGCAAAATGCTGTCGTTCTCGCTGGACGGATGTCGGCTGA
CGGAGCTGCTGCGCCTGCTGTCGGAGTCCCGGCGTCGATTCCCGGACAGGGCGGGCCACAGGGCCAGCCA
GCACGCCACCGCCGTCAGGATACACCGCTTCCTGCAGATGATGTACAGAATCAACACGGCCTACTGGCTG
CTGGGCCCAGTGGTGAGGAACATCGTGGCCGCGGTGTCCAGGCAGCCGTCCATCAGCGTCAGGGACATCC
CGGTCCCCCTGTGGCTGCCGTTCGACGCGCGGCGCTCGCCGGTCTACGAGGCGCTGTACGGCCTGGTGCT
GGCCTTCGGCTGGGCCATCTCGGAGACGTCGGTGCTGGTGGACAGCTCGCTGATCGCGCTGCTGCTGCAG
GTGGTCGCCGAGCTGGCCGTGCTCAACGACAACCTGGCGTCGGGCACGCCTCCCGCCGGGAAGCTCACCA
CCAGGGTCACCGCCGACGCTGCAGGCTCCCGCGTCCAGATACCGCTGACGACTGCTCCGTCCGTTCTCGA
AGGGGCCGTTTGCGATTTAGTGCACAGGGGCGAAGTCTACCAACACATACTTGACAACATTCAGCATCAC
CAGACCATTATAAGCTGCGTGAGACTCCTGCAGAAAGTTCTCAGCCGTGCCACGTGTGTGTTGCTCTTCT
GCAACACGATCTCCATCTGTTTCCAAGTCATCGCCACTGCTGTCCTGTTGCAGGAGGACGGAGAGACTAT
GCAGACCCTCAAGATCCTGATGGGTTCGACTCTGTACGGGTACCAGGTGGCGCTCTTCTGTCTGCTTGGC
CAGAGGGTCATCAACCAGAGCGAGCGGCTGATACGGTCGGCCTTCAGCGGAGACTGGCCAGAAGGCGACG
TGCGCAGCTGGCGCCTAGTGCACATGCTGTGCATGAGCACCAGGCAGTCGCTCAGCCTCAGGATCTGCGG
CATCTACACGCTCTCCAGAATGACCCTGCTGCAGATACTAAATGTTTCTTATAGTCTGCTAAACTTCATA
TACCAGACGAAGACGGAGCAAAGCAGTGGTAAACAAGAGCTGTAA

>gi|926659626|gb|KP843257.1| Locusta migratoria odorant receptor 83 mRNA, complete cds
ATGGATGACGGCGCTCTGCCGCAGCCGGTGGTGGACCTGTGGCGGCCCTGCCTGTTCCTGCGGGCCATCG
GGCTGTGGGCGCCGGCGCGGCTGCGCTGGCTGTACTCGGCCTACACGGTGTGGTCGCTGCTGCAGCTGGT
GGTCAGCGTGGCGGGGCAGTTGGCAGGCCTGCAGGGCCACTGGGACCACCTGCCCACCGTCGCCACCTCC
GTCTGCCTCATCGTCACCTCCATCTGCACCCTCTTCAAGGCGTCGTCGTTCGCGCTGCGGCGCGGCCGCG
TGGACTCGCTGGTGTCGCGAATCTCGCACAACCTGTCGACGTTCTGCGCGCACCGTCCGCGCACCAGGGC
CGCCGTGGTGTGGGCTGCGCGGCGCCGCGCGACCCGCATGTTCGACACCTTCCTGGGCATCGGCGGCGTC
GCGCTCGTCTTCTTCTACCTGGGGCCCATCATCCAGAACGCCAAGGACGCCCGCGTCGCGGCCAGCGCCG
CGGGAAACGAGACGCTGCCGCCGCTGCTGGGCCGCAACCTGGCGATGCTGCTGTGGTGGCCGTCCGGCCA
GCCGGTGGAGACGCCCGCCTACCAGCTCACCTACGTGGGCGTCTGCTACTGGCTCATGCTGCTCTACCTG
TCCACCAGCACGCTCGACGCCTTCTACGTCACCGTCATCATCTACCTGTCCTCGCAGCTCAAGGTCCTCA
ACGTCGACTTCCTCTCCATCACCGAGGGCGACGACGACAGCCCTGCCGAAGAGACCGACCCCCTCAGCAA
ACGAGGAGGGAAGCACGAGCTGGAGGCGAAACTTCCGAAAGGATACGAGGAGGCGACAGACCAGAGGACC
CAGGAAAGGCTCTTGGAATGCATCATCTTCCACCAGGAAATTATAAAGACGGTAGATGAGATGGAGTCTA
TCCTGAGCGCGTCCATTCTAGTGCAGTTCCTCGCCAGCACGCTCGTCATATGTTTCACAGCCTTCGTTAT
CACGACGGCGGAGAACAAGCAGGACCTCCCGACTTACATCACGTACCTGGCCACCATGTTCTACGAGCTC
TTCCTCTACTGCTGGTACGGCAATGAACTGCTCGCCGAGAGCGAGCGGCTGCAGACGTCGGCCTACTCCT
GCGGCTGGGTGGGGCGCTCTGCCGGCCTGCAGCGCTCGCTGCGCGTCGTCATGGTGCGCCTGCAGCGGCC
CGTCTGCCTCACCGCCGGCAAGTTCTACCAGATCTCCAGGGAGACCTTCCTGCTGTTGCTGAACGGGTCC
TACTCGTACTTCGCACTGCTACACCAAATGAACGATCACTGA

>gi|926659624|gb|KP843256.1| Locusta migratoria odorant receptor 97 mRNA, complete cds
ATGGAGGAGGAGGAGGCGAGCGAGCTGCTGGGCGCCACGGCGGTGGCGCTGCAGCTGATGGGGCTGTGGC
GCGGGGGCGGCGGGGGCGTGGCGGCGCAGGCGGCGGTGGCGGCCCCCACGTTGCTGGTGATGGGCTCCGC
CGTGCTGCTGTCCGGCGCCAAGCTGTGCGCCGAGCCGCCCGCCGTCTACGAGGAGCTCATCGCCGTCATC
TTCATCCTGGTGGCCAGCGTCAGCTGGACCTTCAAGGCGACAGCGTTCGTGGGGCAGCGGCGGCGGCTGC
AGGCGCTGGCAGCGCTCCTGGTGGCCGGTAGCCAGAACTACGGAGACGGCAGTGGCACCCGGGCCCACTA
CCGGGCACTCGCGCGTCGCGTCTTCATCTACACGCAGGCGATCACAGCAGTGCCGATCGCAATGTGGGCA
CTGGAGCCACTGCTGTCCGGTGGACAGAACACCCCACTGCCTGCGTGGCTGCCACTTGACCTGCATGCGA
CACCAGCCTACGAGCTGCTGTGTACCTTCCAGGCAGTCGCCGTTACCCTGTCGGTCGAGGCCAGCGTCTG
CCTCGACATGTTCTTCATCGTCCTCATGATCGCTGTGGCTGCCGAGCTGCACATACTCAACGACAACCTT
GAGTCGATAAGACTACAGCCAGTACACTCACTCCCTCTGAAGCCTGTGGATGACTCTGCAATGCAGTCTT
ACAGAAATGCATCTTCTCTCACTGAGAAAGATATTCCGCAACAGTATGAGTTCTACCGAGACAGTCACAA
AAGCATGAATGCAATTCATGGAACAGCTGATGCACATGAAGTAATGTACTGCTTGCTGGTGAAGAACATA
CAACATCATCAACTGATTTTAAAGTGCATCAAAGAACTAGAGACTGCAATGACTTATTCTATTTTTGTTC
TACTGTTCTTAAACATGGTGACCATCTGCACACTCATCATTAGCACTACAGTGCTGTTGCAGAGTGACTC
AGACCCAACATCGCTCTACAAGATGGTGTCATCACTGCCTATTGTTATGTTTCAGACAGGACTCTTTTGC
ATCTTTGGACAAATGATCATCGATCAGAGCGAACGTCTGCCAGCTGCTGCGTTCAGCAGTGGCTGGCTCG
ATGGCGACATCCGTCTGCGGAGGGCACTACTACTACTGATGCGGCGTGCAGCCAGTCCACTGTGTATTAT
TGTGGGCAGAATGTACCCACTCTCCAGACACACCTATCTGCAGTTGCTGAATGGATCGTACACTATCTTC
AACATGATGTATCAAGTCCGAGGAAGAAGTGATTAA

>gi|926659622|gb|KP843255.1| Locusta migratoria odorant receptor 36 mRNA, complete cds
ATGCCGGCGGCCGCCCCCTGGTCGGAGTCTGCGCTGTGGCTGAACGCGCGCGTGCTAGCGCTGGGCGCCA
TGTGGCGGCCTCCCGGATGTCGCGGCCCCGCGCTCTCCGCATGCTGGGCCCTCTACACTGGCTGGATGCT
CTTCACGCAGCTCAGCTTCCTGGTGGCGCAGGCGCGCGCCCTCTGGCACTTCTGGGGCGACGTGGGCAAG
GTCACGCACGACGTCTGCCTCATGGTCACCGTCGTGCTCGGCCTCATCAAGTTCGGCGTCTTCTCCCTGC
GGAAGGACGACTTCTTCCGCATCGTCCGGCAGATTGATTCGGCCAGGTCGGAGCAGAGCAGGTCGGACGA
CGCGGAGATCGCGTCCATCCTGCGCGCCTCGTACAGGTCGGCGCGCAACGTGACGCTGTACATGACGCTG
CTGGGCGGGTCCTCGCCGGCCGTGTGGGCGGTGACGCCGGCCCTCATGAGGAAGCTGCGCGTGGGCCCGC
CGGAGCGCGAGCTGCCCGCCACCGCCTGGTACTCCGGCCGCGACACCGACAGCCCGCGCTACGAGCTGCT
GTGCGTGCTGCAGCTGTTCAGCATGCAGTACAGCTTCTTCGCCGCCATCGGCCTCGACTTGTTCTTCGTC
TCCATCATCATACACATCGCGGCGCAACTCCAAGTCCTGGGCGTCAGGTTGCGTGGCATTGGTAAACTCG
GCCACAAGCAGTCTTCCAGCTTGAGTAATTCCCCTATATTACTACGAGACGTTGAAGATGGATTTTACAA
TGAGAAAAGTCTATGGATGGAGTTTTGCAGCTGCATTCAGCAACATCATTCCATCATAGAGCTTGTCAAG
GAAGTAGAAAGTTTGCTCAACATTATCATACTCCTCCAGTTCTTAGGTGCTACAGTTGTCATATGTGTGA
CCCTGTTCCAGAGCTCCACGAACACCAGCAATTTTATGACATTACTGAAACTTCAAGCGTACCTGATGGT
CATTATATATGAAATATTTATCTACTGCTGGTACGCTGACGACATACTGTACCAGGTAAATAGTTTCACT
TCAGGAATCTATTTTACGGTTCGTTTACAGGATCTGGATGCTTCCCAGGTGCTGCAGGGAATAAGGGAAT
GGGATGCAGTCGTAGAAGATAAGCGTGGGGGAGGGGAGCCAGATACGAGCTCGCGGCTGTCGGCGGCGGC
CGCCGGCAAGTTCTACTACATCTCCAGGGCCACCTTCGTCAGGCTTATCAGTGCGTCGTATTCCTACTAC
GCTCTTCTCAACCAGATGAACGACAAATAA

>gi|926659620|gb|KP843254.1| Locusta migratoria odorant receptor 141 mRNA, partial cds
CGCCAGTCCGTGACGGTGGCCGAGCGCCTGCCGCTCGCCGTCTACGCCTACATCGCGCTGCTCTGCCTCA
TCTGGTTCCCCATGCCGCTCCTGGTCGAGCCGCACAACCCCAAGCTGCCCTTCATCCAGCTCCACTACTG
GATCGACCACACCCGCTTCCCCGTCTACGAGGCGTCCTACCTGATGCAGGTCGTTTCGTCCTTCTTCTTC
ATCTTCATCAGCACCGGCATGGACTGCTTCTTTGCGGTCGTCATGATCCACGTCACGGTGCAGCTCAAGC
TGTTAATTTACCGCATCACTGAAATTCGACTCCGCGACGCACCTGCGGTGGCTGCCGAGTCTGAAGCTCG
CTGGAACCGCGATGTCGGTGACGCGCATGCAGAAATGTACAAGGAATTGTGTCTCTGCATAGAGAGCCAC
CAGAAAATCTTAGGATTTGTAAAGTACCTGGAGAGCGTGATGAATCCCATTGCGCTCACGCAGTTCATAT
TCAGCGTGTTGGCTGCTTGCGTAACACTATTCCAAGAGACATACAATCCGGATATAAGCGCTGTGTTCAA
GTGTGCGTCGTACCTGCCGACGCCCGGAGCTCAGGTGTTCCTCTACTGCTGGGGCGCGCACAGC

>gi|926659618|gb|KP843253.1| Locusta migratoria odorant receptor 4 mRNA, partial cds
TGCGAGATGGCGGTGTTGGGAGCGGACTGGGAGACTCGTATGTTGACACACGGCGCACCTTGCCTGGACT
TGACGGTCTACCTGCAACCAATCCTCAAGCCGCTGGCCGCTACAGGGATGTGGTCGTCTTCTATTTACAG
CAACAGTGTGCACAAGAGAGCGGCGCGGGCGGCCGGCCTGTCGCTGCTGGCGCTGTTCCTGGCGGAGCTG
TGTGCCGAGCTGGTGGGCACGCCGCTGGTGGTGGCGCGCGGCGGCGGCGTCGACCGCCTCATCCACCACC
TGAGCGTGCTGGGCATCCACCTGGACAGCTTCTGGAAGTGGCTCTTCATGCTCACGCAGCGCCGCCGCCT
CACGTGCCTGCTCCGTCTGCTGCAGCGCTGCTTCCAGCTGGGCGTGCTCGCCTCCCCGACACACCACCTA
CCCCTCCGCAACACGTACATTCAAAAGCCACAGCAGTCCCTCGACCCTCAGCCCCAGGCGATGCCCGCGC
AGCTGTCCGAGGTGCTGGGGAAGACGCGCATGCGCAGCTGGCTGGTGACGGTGGTGTGGACGGTGTCCTG
CGTCTTGGGCGCCTCACACTGGTTCTTCGTGCCGCTCCTCAAAGGGGACACGACGCTGCGCTTCGACGCC
TTGTACCCGTTCGACAGCCAGCAGCCAACAACAAAGCAGACGGTGTACTGGCTGCAGTACGTGTGCTCCA
TCTACTCGCTGCTGCTGCTGTGCTTCTTCGACTGCCTGCTGGTGTGGCTGCAGCAGCTCCTGTGCGTGCA
GCTGCGCTGCCTGGCCACCAACCTGCGGGAGCTCTCCCCCAACGACGAACACCGGCGCAAGCTGGCTATT
TGCGTCTCACACCACGAACACATTCTCAGAGCCATGCGAGAGCTGAACGCTTTTGTCGCCCCTCTGCTGT
TTTTACAGTGCTTCAAAAACATGATAGTCCTGTGCGTGGTGGCGTTCTTGGCATCAGTGGCGGGCGTCAA
TGACCTGCTGGAGCTGTCGAGCCTGGTTCTGTACTTCATGGCCGCCTGCCAACAGCTCTTCTTCTACTGC
TGGTGTTGTGAAGAGCTCACTCACTTGGGTATGGAAGTGTGTGATGCTGCATATGACAGTGGCTGGGAGA
ACTGGGATGTTTCATCACAGAAAAGCATCATCATTATCATGTGGCGTGCCCAAAAGCCATTCTTCTTCAG
AGGTGGTTGGTTCTACACACTCAATGTTGCCACTTTCGTTGATTTGATCAGGCTGTCCTTCTCATACTAC
ACAGTTCTACGAAGTATGAGAGAAGGTTGA

>gi|926659616|gb|KP843252.1| Locusta migratoria odorant receptor 85 mRNA, partial cds
GTCTGCTGTCGCCAGCTATCTCTGCACGCCAGCAGGCCCCGCGCTGGCGCCGGCATGGAGGCGCACCTGT
CGCCGGCGGTGCGCGCACTGGGCGCAGTCTGCCTGTGGAAGCCGTCGCGCGCGGGCTGCTGGTACCACGC
GGCGACCGCGGCGGGCAGCCTGGCCGCGCTGTCGCTGCTGGCCAGCGTCGCCGCCGGCCTGCCCGCGCAG
TGGGCGCGCGGCGACATCACCAGCTTCTCCATGAACGCCTACGTCTGCTTCGCCATCTTCGCTGCGCAGA
TAAAGGTGTCGACGTTCGGGTACTGGGGCGGCCCTCAGCGGCTGGTGGCGCAGCTGGGGGCGGAGCGTCG
CGCCGCGGGGGCGGCGGAGGCGGCGCTGCCCCCAGGCCGCGCTGAACGCCTGCTGGGGGAGTCCGGCACT
CTGCTGCGCCGGTCCGCCGCCGCCTTCTACGCGTGCGGACATCTCATGATGGTCGCCTGGTACGCCTCCC
CGCTCATCGCCAACGCTCGCCTCGCCCCGGACCCCGACACCAACGCCACGCTCCCCAGGCACTTGCTGTT
CGACGCGTGGTTCCCGTTCGACCCAGTGCCATCGCCAAACTACGAGGCGGCGCTGCTGTACCAGTCGGTG
ACTCTGTACATCGCCTTCATTACGACGGCCGTCATCGACGTCTTCTACGTCAGCGTCATGGTCTACCTGG
GCGTCGAACTGGAGATCCTCAACGAGGCGGTCGCCAGGAGCTGCCGGCCGTTTGAGGAACAGGAAAATAA
GGACAAGGATAAGGAGGGGGAGAAGAAGGAGGAGGGGAGGGGGCAGGGCGACGACTGCTCCCTGCTGGTC
GCCTGCGTCAGGCACCACCAGCACCTCAACAGATGCGTCGGAACCCTCCAGGAAGTGATGGGAATCTCCA
TTTTCGTGCAGTTCGTTTTTAACATGCTTCTGATCTGCGTGTACGCGTTCGTGATTACAACGACGAAGAG
CGACTTTGGGACACTGGCCAAGTTCGCGATGACCCTGGAGAGCTACCTGTTCGAGAACCTGCTCTACTGC
TGGTTTGGCAACAACCTCATAGAGCAGAGCGAGCGGCTGCCCTTCTCGGCGTACAGCAGCGCCTGGCCGG
ACGCGGGCCGCCGCTTCCAGCGGTCGCTGCGCATCCTCGCCCTCAGGGCCAGCCGGCCCCTCCAGGTCAC
CGTGGGCAGCCTCTACACGCTCTCCAGGCAGACCTTCCTGCACTTGCTGAACGGATCATATAGCCTGTTC
GCAGTTCTCCACCACCTGAACAGCAAGTGA

>gi|926659614|gb|KP843251.1| Locusta migratoria odorant receptor 49 mRNA, complete cds
ATGGAAAGTTCGGCGAGACACGATGACAGCGTCGGTGCAAAGCGAGGAGCGGTCCGCCTGACGCTGTGGA
AGGGCCCGGAGCAGACGACCAGCATACTGCGGCTGAACGTGCGCTGCCTGCTGCTGGGCGGGATCTGGCC
CAAGTCCAGGGGGGCCCTCTACCTGGCCTACAGCGCCTTCATCCAGCTGTGCAGCATCTCCTACATCGTC
ATGTGCATGCTCAGCATCTTCTCCCCCGACGGCGACATGAACGACATCACGCTCACTCTGCTCCACACCT
TCGAGGTGGTCTGCGGCGTCGTCAAGGCGGCCATCTTCTACCTGAAGCGCCACCAGTACTACCAGATCGT
GCGCGACTTGGACCAGCTGGTATCCTCGCAACGCCAGTACTTGACCGCGAGCAAAGACGATCATCTGTTG
GCGATGCTGGATGCAGCCCACAAGAAAGCCAATTTCTTGACGCTCGTCCTCACGGGGTACATCTACGGGC
TGGTTTTCGTGTGGTTGCCGTTCCCGTTGATACTCAGTCCCTCCGACAGATTACTGCCCTTCGTGCCGCT
ACCGGGACGTTATTACAAAGACAGTCTGTTGCGCTACATAACTGTGTACGCCATTCAGAGCTTTGTTCCG
CTCGCACTGATTATGGTCGTGGACGGTCTCGACTGCCTGTTCGTAGCCTCGGTGGTGCACGCCGAGGCTC
TGCTCAAGGTCCTGTCGGAGCGCCTCGCCTCTCTAGGGCACTCTCACTACACCGATTTCAGGCTGCAGCG
GTCTTCCGGTAGGGAGCAGGAACCGCGCAAGGGAAATGTCGGCGACAACTCTAATATTACGGCGCAGCTA
CGTTCGTGCATCATACACCATCAACAGATTATAGAGTTTCTACAAAATTTGGAGAAGGCTATGAACATCA
TGGTGCTAATACAGCTCTCCTTCGCAATGTTTAATCTTTGTATGGCATTGTACCAACAGACTAAAATTCC
GGATTTCACATCAGCGCTAAAATACGTGATGTATCTACCGTTCCCTACAATGAAAATCTTTTTCTACTGT
TGGGCAGCTCACAACGTAAAGGAACAGGGTGAAGAGGTCTCTTGGGCAGCTTATAGCTGTGCTTGGCCCG
ATGCCGATCAGGAGTTTCAGAAAAGCTTGGCGATCATCATGTGCAGAGCCCAGAGACCATTGCTGATGAC
TGCAGGGCGGATCTATCCAATCAATAAGGATGCCTTTGTCTCATTGCTCAAGGGGTCATACTCGTACTAC
ACATTGCTGCGGCAGTTTGAATCCAAATGA

>gi|926659612|gb|KP843250.1| Locusta migratoria odorant receptor 126 mRNA, complete cds
ATGGAGTTTGAGTCGATGATGGGCCCCGGGCTGCCCCTGATGCGGCTGACGGGCCTCTGGCAGATGGGGC
GGCAGGGAGGGGGCGTGTCCCGCGGCCTGCGGTTGGCCACCATCGTGCTCTCCGTGCTGCTGGTGGTGGC
CGGCAGCACACTCCACCTGGTCTTCGACACGCCGGACCAGTTCGAGGACATCACTCTCTGCGGATTCAAC
ATCGACATCGTCAGTCTAGACCTGCTAAAGGGCGTGCTGTTCGTGGTGCAGGGCGCGCCGCTCCGTGAGC
TGGTGCAACTGCTGTGTGACGCCAGGGCGGGCTTCACCTTCGCAGACATCAACCACGCCATCCGCGGCCG
ATACGAGGCGGTCGCCGACCGCATGAGAATTCTGCTGCAGGCGACGGTGGTGCTGCCGCTGGTGGGGTGG
CTGTCGGCGCCTCTGATGTCTCGGCTGGCGGCCGGCGCTGGCGGGTCGCGGGCCCCCAGACAGCTGCCCG
TGCCCGCCTGGCTGCCCGTGGACATCCACGCCACGCCCACCTACGAGCTGCTGTACGCCCTCCAGGCCTT
CGGCTGCACAGCCGCCGGCGCCTTCTCCATCTGCGTCGACGCCTTCTTCATCCGCCTCATGCTGCTCATT
TCCGCTGAAATAGAAGTTCTCTGCGAAAATATTTCAGCCATTGGGGTACCGCATCCGGCACAGGGAAGTG
GAGGGTGTATTTGCAGATGCCAACCAAACGCGGCTGATTTGGCGTGTACTTGCAAAGGTTGCGTCAAAGC
GTTCACATCGTCGCCAGAGGAAGCCTCGGATGAAATGTATCAGCTGCTGGTCAAAGCAGTTCGTCATCAT
CAGACAATCATTAGGATGGTCGCCCTTTTGCAGCAAACAATGGATGCATTAGTATTCATAGTTTTGTTTG
CGAACATGGCCAACTTATGCTGCAGTTTGTTTGCCACTGCAATATTGTTACAGAGAGGTGGAAGCTTAAC
CAAGACATTGAAGGGTCTTTCGGCAGTGCCCGTCGTTTTGTACCAAACCAGCTTGTATTGCCTTTTTGGC
CACATCGTAACCGATCAGAGCGAGAAACTATATAACGCGGCCATCAGCTGCGGTTGGGTGAATTGTGATG
CTCGTTTCAAAAGAAGCCTGCTCATCTTCATGGTGGAAGCCATGAAACCTTTGGAGATCACGGTGGGCAA
GTTTTGTAAGTTGTCCAGGCAGATGTTGCTGCAGGTTTTCCATAGCTCATATGCACTGATGAATCTCCTT
TATTATTACCATTATAATACTGAGTGA

>gi|926659610|gb|KP843249.1| Locusta migratoria odorant receptor 46 mRNA, complete cds
ATGGCTGTTCTGGAAGCCTCTGGCAGACAGACACTAGGAGAAGCGACAGAACTGTGGGGCGACGTGCTGC
GGCGGAACGTGAAGGTGCTGCGGTTCGGCGGCGCGTGGCGGCCGGCTGCCCTGGTCGGCTGGCGGCCTCG
GCTCTTCCCGCTGTACTTCGGCTCGGTGTGCGGCAGCCTGCTCAACATCATCACGCTGGACATGGTGCGG
AGCTGGCTGCTGTGGGGCGACATGACGGCCGTCACGTTCGCGCTCGTGTCCGCCATGACCAACCTGAACG
GCGTGGTGAAGATGGTGCACTGCTTCCGGCACCACGGCACGTACGGCCGGCTGGTGAGCGAGCTGAACGG
GCTGGTGGCGCTGCAGCGGCCCTACTGCGAGGCGGACGGCGCGCTGCTGGCGGCGTTCCGGCGCGCCAGC
CGCAGGGCCGCGCGGCTCACGGTCGGCTGCCTGGCCTACATGAACGTGCTGGGCCAGATGTGGTGCGTCG
TGCCCCTGCTCACGCCCGAGGCTCCGGACAGCCGCGAGAGCGCGCTGCCGCTCGTCAGCCTGCCCGGGCT
GCGCAGCCGGAACCGCCTCTGGTACTCGTTCGCCTACCTGGTCGAGTGCCACGCAGTCTTCTACTGGAAC
TTCGCCAGCCTCGGCATGGACATGTTCTTCGCCTCGGCCATGATCCACGTGACGGGGCAGCTCGACATAC
TCAACATCCGCCTCGCGCAGCTGAGGCGGGAGGGCTCGACGGAAGACCAGTTCCGGTCGTTCGCGTCCGA
CGCCGGCAGGAGCGACCGGCAACGGGAGCGGGGAGACGGTGATTCCAGTAAAATGTACAGCGAACTGTGC
GAGTGTGTGAAACACCATCAAGCAATACTAAAGTACCTGGAGTTCTTGGAGAGCGTGATGAGCCCCGTGG
CGCTGACGCAGTTTCTGTGCAGCGTAGTAGCAGTGTGTGTCACGCTGTACCAGATCACGTTTAATCCAGA
GGGCAGCGGTGTGATAAAATGCGCTATGTTCCTTCCAATCCCGGCTCTGCAGATGTTCGTCTATTGCTGG
TGTGGACATGATATAATGGAAGCAGGCCTGTCGGTGTCGCTGGCGGCGTACAGCGGCGCGTGGGTGGGCG
TGGGCCGACGCGTCACCGGCGCGCTGCGCGTCCTCATGTGCCGAGCCCAGCGGCCGCTGCAGCTCACCGC
CGGCAAGGTCTACCCCGTCAACAGGGACACCTTCCTGTCGCTGATAAACGCTTCCTACACGTTCTACACG
CTCTTACGCCAGATGAGAAATCGTTGA

>gi|926659608|gb|KP843248.1| Locusta migratoria odorant receptor 61 mRNA, complete cds
ATGCAGTCGAAGGACCCCGTCTCCAAATCCGTCAGTTTCCGTCCGCCAGATGGCGGATCGCAGAATAAGG
ACGGTGATTCCGCCCAGCCCACCGAATCGCAGGACTCATTCCTGACGTGGAAGGGCAGCTCGGAATCGGT
GCTCAAATACAACGTCCGTTGCCTCTGCATCCTCGGAGTCTGGTCGCTGACGCGCTCGCGACTTTACTAT
CTGTTAAGCGGCACTGCTTTCCTATTGGGAGTTATGCACATTGTGGTCGCTATCTTCGGTAGTTACCTCT
ACAGAGATAATATGGAGGAGATGACTCTGATAGTGGCCAACATGTTCGTAGTCTGCGCTGGCGTCACGAA
GCTCGTTATCTTCGTCGTATATCGAAATAACTACCGTCAGCTTGTGACGGTGACTGACGGGTTAACCGAC
AGACAGCGCTCTTACTGCCAAGGCGATCCCGCTCTGAAGTCCATCCTAGAGGACTCGGAGAGGCTAGCGG
TTCGCCTGACCCTCTTCGTGCCCGCTTACATAGCAACACTGTCCGTCGTCTGGGTGCCTATGCCTCTCAT
AGCTTACAACGAACGCAGGCTGCCTTTCGTTCAGCTGCCTTTCGTGAACGAAGTGAGTGCCTCCACGTAC
GCCCTTCTGTACGTCATGCAGACCGTTCCGTCACTACTTTTCTTCAACGTCGGTTTCGCAGTAGACGCCT
TCTTCGCGTCTGTTATGATCCATGCGGCCACACAGTTGAGGATTCTGTTCCACCGCATTAAAGACCTGCG
GCTTGATGGGCGCGGTACTCTGAAACTCTTATCTGGTGACAGACATGATATAATGTATGGAGAATTGTGC
ACTTGCATCCAACTCCATCAGCAACTTGTCAGGTACCTCAGTTTCATCGGCAAGGTGATGGATCCTATTG
CCATGACGCAGGTTGTCTTCAGTGTCTTGATCGCTTGCACCACGCTTTTCCAGGCGAACTACAGTGCTGA
CACCAACACGGCCTTCAGGTGCTTGGCATTCCTGCCAACTCCTGGCACCCAGGTGTTCTTGTACTGCTGG
GGAGCCCACAATCTTATGGAACAGAGTGCGGCGGTGTCGGAGGCGGCGTACAGCTGCTCCTGGGTGGAGG
CCAGCAGGCGTTTCAAACGCGCCCTCTGTCTCCTCATGTGCCGCGCTCAGAGACCTCTCGTGCTCACCGC
GGGCGGCCTGCTGCAGATCAACAGACCCACCTTTATCTCGTTACTGAAGGCATCCTACTCATACTACACA
CTACTCGGCCGAGTCAACAATCGATAA

>gi|926659606|gb|KP843247.1| Locusta migratoria odorant receptor 31 mRNA, complete cds
ATGTGTGTACGGGTGCCGTGGCGCGACTCCGCGCTTTGGGCGAACGCGCGGCTGCTGTCCGTGGCGGGCG
TGTGGCCGCCGCCGTCGTCGGGCGGCTGGTACCTGCTGTACACCTGCTGGCTGTTCGGCTCGCAGCTGTT
CATGGTCGCCGGCCAGCTGGCGGGGCTGTGGCGTTTCCGCGGCGACCTGGACAAGCTGACGCTGGACGTC
TGCCTGACCGTCACCGTCGTCATGGGCGTCATCAAGGCCGGCGCCATCGTCGCGCGCAGGCGGCGCTTCT
TCGGCATCGTCCGCCGGCTGGACGCGGCGACGGCGGCGCAGCTGCTGGCCGGCGACCCGGAGGAGGCGGC
GGTCGTGGCCTCAGCGGCCAGCCTGGCGCGCACCATCACGGTGTGGGCGCCGGTCCTGGGCAGCCTGTCG
CCCGTCGTGTGGGGGCTGGCGCCGCTGCTGCTGCGGTTGCTGGGCAACGCGCCGCGGCCGCGCGAGCTGC
CCGTCGTCTGCTGGTACGGCGGCTGGGACGCCGCCTCGCCCTACTACGAGCTGCTCTACCTCGTCCAGTT
CGTCACCATACAGGGCGGCTACCTGGTCGTCATGGGCTCCGACCTCTTCTTCGTGTCGCTCATGATACAC
GCCGCCGCCCAACTGCGGATCCTCAACATGAGGCTCGTCAAGATCGCCAGGAACGAAGTTGAGAACGACA
AAACATTCGGCGGGATGAAATGCGTGCCTGGTTACCGTAACAGTAATCTGAAAATTATTGACAAGGAATG
GACGTCCTCGGCTACGAAGACACAGGATCTTACTGATGAGACCAGCAGTTACGATGAACTTCGTTCTTGG
GTGGAGCAGCATAAGGATGTCATCAGACTTGTGCAGCAACTGGAACAGCTCCTCAACGTGATCATCTTGT
TTCAGTTTCTTGGAGGGACCATCATCATTTGCGTGACACTGTACCAAAGTTCTGCTAAAACGGGTGAAGT
AACAACGCTGTTCAAGCTACAGCTTTACCTGGGGACGATGTTATCCGAAATATTCATGTACTGCTGGTAT
GCGGATGGCATAGTACAACAGAGCGCGCGGCTGGCCACCTCGGCCTACTCGTGCGGCTGGCCGGACGCGC
CGCAGCCGTTCCGGCGCTCGCTGCTCATCATCATGCGCCGCTGCCAGCGCCCGCTCTCGCTCACCGCCGG
CAAGTTCTACACCATCTCCAGGGCCACCTTCGTCCGGCTGGTCAACGCGTCCTACTCCTACTATGCTCTC
CTGCGGCAGATGAACGACCACTGA

>gi|926659604|gb|KP843246.1| Locusta migratoria odorant receptor 90 mRNA, complete cds
ATGAAAAAAGCTTCTGCGCAATATTCCCAGGAGAGCCTGTCAGCTCGCCGTGGGCTGGACGTGTCGACGT
GCGAGCGCATCCTGCACTGGTTCTCCTGCTGGCGCGGCGGCTCCGCCTGGTACGTCGTCTACGTGGTGGT
GGCGCGCGCCAGCGTCGCGGGGGTGGTCGTGTCCCAGCTGGGGCTCATCCCGCACGTCTGGGGAGACCTC
TACAGCACCTCCCTCTGCGTCTACCTCACGCTCGCAGTCCTCAGCGCATGGTTCAAGATGGTGCAGTTCG
ACCTCGCCAGGCCCAAAGTGGACGCTCTGCTGCAGGAGTTGAGAGGGGAGCTGCTGCTGCACGCAGAGGA
CCTCAGTGAGGGCACCGAGGACGTCTTCCGGCTGTTCCAGAAGCGGTCGGGCGCGTTCCGGCGCGTGTTC
CTGGTGCTGGACCACCTGACCATCCTGTCGTGGGCCGCCAAGCCTTTCCTGGACCGCCTCCTGGGATCGG
ATGGGCCGCTCTCCCTGCCGCAGGACGCCTGGTACCCTTTCGACACGACGCGCAGCCCCTACTACGAAAT
CGCCTACCTGCACCAGGTGGTGTCGCTGTACGTGGCGGCGACGTGCGTGGTGACGGTGGACGTGTTCTTC
ACGACGCTCTTCATGTACGTGACGGCGCAGCTGCGCGTGCTCAACCTGCACCTGCGGGCCATGGACTGCC
GGCCACAGCTGACGCAGTCCGAGAAGATAACCAGATGCGACAAAGGTGTCGTTGCAGAGAAGTCAGGGGA
TGCGAACCGACTTCCATCAGCTGATCCTCCAGACGCCTATGCTCAGCTGGTCCACAATGTGCAGCACCAC
CAGGTCATCATACGGACCGTGAAGATTCTGGAGGACGCAATGGGCCCTTGTGTTTTTGTGCAGTTTCTTT
TCAACGTGATAGTGATTTGCATCTACGCCTTTGTATTGGCCGGGGTTCACAGTATGAATATAGGAAGCCT
CATATTATGTTTGACAAACCTGATTTCTACTTGCGTCGAGAACTTTGGCTACTGCTGGTTTGGTAACGAG
ATAATGTCACAGAGCGAGCAGCTGGCCTTCTCGGCGTACAGCAGCGGCTGGGTGGGCGGCGGCGGCCGCT
TCCAGAAGGCGCTGGTGGTGCTGACGATGCGCGCCCAGCGCCCGCTCTGCCTCACCGTCGGCAGCCTCTA
CACGCTCTCCAGGGAGACCTTCCTCGCGCTTCTAAATGGGTCATACAGCTTCCTTGCTGTTCTACTTCAG
ATGAACAACTCAAACTGA

>gi|926659602|gb|KP843245.1| Locusta migratoria odorant receptor 48 mRNA, complete cds
ATGGCGAGCCCGGACGCCTTGCTGCGGCACAACGTGCGGCTGCTGCGGCTGGGAGGCGCGTGGCCGCCCG
AGCACGGGCGCGGGCTGCGGCGCCTCTTCCCGCTCTACACCGCCTCCGTCTACTTCTGCCAGAGCGCCAC
CATCGCCATGGGCGCGCTGCTCACCTACGAGCTGTGGGGCGACGTCGACGCCATCATGCTCACCTACGTC
AACACGTTCACGCTGCTCGGCGGCTTCGTCAAGCTGGTCTGCTTCTCGGGCGACGTGCGCGGCTATCGCG
CGCTGGTCGCGCAGCTGCGCGCCGTCGCCCGCCACCAGTGGCCGCACTGCCAGGCCGACGCACACCTCAT
GGCCATCTTCGGCGCGGCGCAGCGCGCGGCGCTGTGGCTGACGTTCGGGCCGCTGGCCTACCTCAACGTG
CTGGGCCCCACCTGGTTCTTCATGCCGCTCATCGTGCGCGCCACCACCGGCTCCCACCAGCGCCTGCTGC
CGTTCGTCAACATGCGCGACAGCGTCACCGAAATCTTCCCGCTGTACGTCGCCATCTACGTGGTGCAGGT
CTACTGCATGTTCTACTGGAACATCATCAGCGTCGGCCTCGACATGTTCTTCGTCTCGTGCATGATCCAC
GTCGCCGCGCAACTCAGAATCCTCAACGAACGCCTTTCCAATTTGGGTCGAGCTCGAGCGGACGACGACG
ACGACTCCTGCAGAGCTGAAGCAAATCACAAGAATATTCCAGGATTTGGCAGCTCGCAAAAGCGGTCCTT
TAGTCGCGAGGGACGCGTGGGAAACATGTACGAGGAACTACGGAATTGCATCAAGACGCATCAACACATC
TTAAGCTTGCTGAAGACGCTGCAGCGCATGATGAGTCCAGTGGCCATGACGCAGTTCATGTGCAGTGCAT
CGGGGGCATGCATCACCCTGTTCCAGGCCACCTTCAATCCTGAGGGAAACTCGACTCTAAAATGTTTAAT
GTTCCTTCCAATGCCAGCGTTCCAAATCTTTATTTACTGCTGGGCCGGACACGAAATAGTTTATCAGGAG
GAGCTGCTGTCGCTGTCCGGCTACCGCAGCGGCTGGGTGGGCTGCGGCCGGCGCGCCAGCGCGCTGCTGC
ACATCCTCATGTGCAACGCGCAGAAGCCGCTGCAGCTCACCGCGGGCAAGTTCTACCCCGTCAACCGCGA
CACCTTCGTCACGTTGATAAATGCATCATATACATTCTACACCCTGATGCGTCAGACGAGGGACCAAGGA
TCAATAGTGCAGACATAG

>gi|926659600|gb|KP843244.1| Locusta migratoria odorant receptor 84 mRNA, complete cds
ATGGCGGCGGGAGAGCTACCAGAGCCGTTGGTAGACCTGAGGCTGCCTTGCGGGGTGTTACGTGCTGTGG
GGCTGTGGCGCACTGGCGAGGGCGGGCTGTTCTACTCGGCGTACACCGTGTGGTGCCTGCTGATGCTGGT
CTGCAGCGTCTTGGGGCAGTTGGCAGGCCTGCAGGGACACTGGGCCAACCTACCCACTGTATCCACCTCC
GTCTGCCTCACGCTCACCACCTCCTGCACCATCTTTAAGGCGCTGGTGTTCCTGCGTCAGCGGCGGCGCG
TCGACGCTCTGGTCTCCAGGGTGGAGCGCAGCGTGTCCGCCTTCTGGCCGCTGCCGCCGGCCCGGCGCGC
CGCCATGTTGCTGGAGGCTCGGCGCAGTGCGCTGCTCATGTTCTCCATCTTCTTCGGCATCGGTGCCGTC
GCCCTCAGCCTCTTCTATGCCGGGCCCGCCCTGCAGAACATCAAGGACAGGGAGCTGATCGACAGCGCGC
CAGATAACGCGACGCTGGACCGGCACCTGGGCCGCAACCTGCCGATGCTGATCTGGTGGTACGGCGGGCA
GCCGGTGGAGGCGCCCTACTACCAGCTGGCCTACGCGCTCATCTGCTACTGGTTCATGCTCATCTACCTG
TCCACCAGCACGCTGGACGCCTTCTACGTGACGTTCATCATCTTCCTGTCGTCGCAGCTCAAGATGCTCA
ACGCAGCGCTGGCGGACGCCGTCCAATCGGCAGGTCTCAGTGACGAACTGGGCAACAGGTCAGGCGGGCA
GCCGACCGGCGCAGCTGCGGGGCGGCGCGCCGACTACCGCAGGCTCGTCCACTGCATCCTCTTCCACCAG
CAGATCATACAGTCCGTGCACGAGATGGAGTCGCTGCTGAGCCCCTCGGTGCTGACGCAGTTCGCCACCA
GCACCCTCGTCATCTGCTTCACGGCTTTCGCTGTGACGACATCGACGAAAAAACAAGAGATGCCGGCCTA
TGCTACGTACCTGGCTACCATGTTCTACGAGCTGTTCATGTACTGCTGGTACGGGAACGAACTGCTGGAG
CAGAGCGACCGGCTGCGGCTGTCGGCGTACAGCAGCGCCTGGCCGGACGCTGGCGGCCACTTCCAGCACT
CGCTGTGCATCGTGCTGTCGCGCGCCCAGCGGCCCGTCTGCCTCACCGCCGCCAAGCTCTACAAACTCTC
CCGCGAGACCTTCCTCGTGCTGCTGAAGGGGTCGTACACGTACTTCGCCCTGCTGCACCAGATGAACGAC
CGGCAGTACAACGCTTAG

>gi|926659598|gb|KP843243.1| Locusta migratoria odorant receptor 63 mRNA, partial cds
CTGACGGCGCTGTGCCTCATCTGGGCGCTGTCGCCCGTCGTGGTGCACCCGGGCCAGCGCTGGCTGCCCT
TCAACCACTTCCCCCTGGAGCCGGCCCCGCTGCCGCTCTACTACGAGCTGTCCTACGCCGTCCAGAGCGC
CTCGTCGCTGCTCTACATCCAAGTCAGCTTCGGCGTCGACTTCTTCTTCACGGTCGTCATGATCCTCATC
ACGGAGCAGCTCATGATCTTGAACGCGCGCCTCGCCCAGCTGCATTTGTATGCCGGCGGTGGAAAATCTA
GAGCGGCTGCGACGAGGGTCATGACGACGGCGGCGACGGAGGACCGGGACGAGATGTACGAAGAACTCTG
TCATTGCATTGATACGCACAAGGATATCATGAGGCTGATTTCTTTCCTGGACAGCGTGATGAACCCAATC
GTACTGACACAGTTCACGTTGAGCGTCATGGCTGCGTGTCTGACTCTGTATCAGCAGACGTACAGTCCTG
ATGGTAACTCTGTAATGAAGAGCGCCTCCTACCTGCCGACCCCCGGCATCCAGGTGTTCGTCTACTGCTG
GGGCGCGCACAGCATCATGGAGCAGGGCGAGGCGGTGTCGGCGGCGGCG

>gi|926659596|gb|KP843242.1| Locusta migratoria odorant receptor 3 mRNA, complete cds
ATGGAGGAGGCGGTGGAGGCTGCGCGGGGGCGGGCGCCGCGGCTGCTGCAGACGCTGCGCGGGGACGTGG
CCGCGCCCGCGCACTACCTGGCCTTCAACGTCTGGCTGTGCCGCCTGGTGGGGCTGCTGCCACGGCCAGG
CCAGCCGCTGTGGGCGACGGTGCAGCCGCTGGTGTGGAGCTGCCTGCTGCTGCACCTCATGTGCGAGCTG
GTGGACATCGCGCTCAACATCGCGGACGTGCAGCAGCTGGGCAAGAACCTGCCCATCTCCAGCCTGGTCG
GCGGCTCCTGGTACCGCCTCTCATACTTCACGATGCGCCGAGACGCCTACTGGCGGCTCGTCTCCAAGGT
GGGCGAGAGCTTCCACCGCGGCGCGCCCGGGCGCATGCGCCGCTGGCTGCGGCGGTCGCGCGGCTTCACG
TTGGCCTACTTCGTGTACGGCACCATTGTCTGCCTCTTCTGGCTGGGCCACCCGCTGCTGCTGCAGCAGA
CCACGCACACCATGTTCACCAGCTCCAACAGCACCAACCGCAGCCGGATGTCGGAGACGGCCGAGTTCCC
GAGCGGCGCGTGGTACCCGTTCGACGTGCGCGAGCGTCGCGTGTACGGCGCCGTCTACGGCTTCCAGTGC
CTGGCGCTCTACTTCGCGGCCATGCTCATCATGGTCACCGACATCATGTTCATCACGCTCATGCTGCTCG
CCTGTGGCCAGTTCGAGGAATTGGGAGATAAGCTGCGACATTGCTGGGAAATTGCGACCACCAGAGCGCT
CAGCCGAGCAGGAACCACGCCGGAGCGGGAGCTGCAAAAAGTGCTGGCGCACTGCGTCCGCTACCACGAC
ATGCTGCTCGGGATTGTTGGTGACATAGAAGATCTTCACTGGACGTCTATGCTCGTAAATTTCGTTCTGC
AACTCATTATACTGAGCTTTTTAGCCTTCGAGGCCACAGCATCAGCGGATCTCACGAACCCTTTAAAAGG
CACGAACCTGCTGATGTACCTCGTAATGGCTATATTCCAGCTGTTTCTTCTCTGCAGTTGTGGAGACAGA
CTAATGGAAGCTGAGGAGATGGTGGCGCGCGCAGCCTACGAGTCGCAGTGGTTCGACGCTCCACAGGGCG
CCAAGCGCAGCCTCTCCATCATCGTGATGCGCGCCCGCCTGCCGCAGCGCGTCACCGTCGGCAAGGTGGT
CGGCCTCAACCTGGTCACCTTCAGCGAGACCCTCAGCCGGGCGTTCTCATATTTCACAGTGCTTCGGCAG
ATCAGAACAAGCAACTGA

>gi|926659594|gb|KP843241.1| Locusta migratoria odorant receptor 133 mRNA, complete cds
ATGGACGCCGTCGTGGGGCCGCTGCTGCCACTGATGCGCCTGCTGGGCCTGTGGCCGTGCTCGGGCGGCT
CTGGTCGGCTGCCGGCCGCAGCCCGCTGCGCCCTCACTCAGCTCCCTGTCGCCCTCATGGTGGCAGGCAG
CGCCCTCAAGCTGTGCGTCGACACCCCGGACCAGTTTGAGGACGTCGCGCTCTGCGCATTCATAACTAAC
GTTGTCGCCGCAATTCTCGTAAAAGCGGTGATGCTGGTGGCGCGCGGGCAGCGGCTGCGGCGGCTGGCGC
GCCTGCTGGCCGACGCGAGGGCGCGCTTCCCCGCACACCGCAGCTGCACCCGCGGCCGCTACCAGGCGCT
GGCCGACCGCATGGAGCGCCTCTTCCAGGTGGGCGGCCTGGTGCCGCTGGCTTGCTGGTTGTCGGCGCCA
CTGGTGCCACAGCTGACGGCAGCGCCGGGCCAGGGGCGGGGGCGGCCGCGCCAACTACCAGTGCCAACCT
GGCTGCCTGCCGATCTCGCCGCGTCGCCCACCTACCAGCTGGTGTACACGCTGCAGGTCCTCGGCTGCAT
CGGCGCCTGTGCCTCCACCGTCTGCGCAGACTCCCTCTTCGTCCGCCTCATGCTGCTGATTGCAGCTGAA
CTGCAGGTTCTAAAGGAAAACATTTCGAGCTTGCGGAAAACGGATTCCGTAAGAGGTGGAGGCTATGCTT
GCAGATGTCGAGAAACTGTTTCTTTCTTGGCATCTGCTTGCAAAGATTGTCATGATATCGTCACGCCCCT
TTCAGAGAAGACCACAGATGAAATGCATCAACTACTAGTCAAAATAATTCGTCACCATCACATGATCATG
AGAATGGTCAGCCTTCTGCAGGAAGTAATGGATGTCTCAATATTCATACTGCTGTTCGCTAACATGGTGA
ACTTGTGTTCCAGTTTGTTCACTGCTGCAATACTGTTGCAGGGCGGTGGCAGCGTGGTCAAGGTGCTCAA
GGGCCTCTCGCCGCTGCCGGTGGTTCTCTACCAGACCAGCCTGTTCTGCGTCTTTGGGCACATCATAACC
GACAAGAGTGGGGAGCTGACTGACGCGGCTGTCAGTTGCCAGTGGGTGGACTGCGACACTCGCTTCAAGC
GTAGCCTGCTGATCCTGATGACAGTGGCTCTGAAGCCTCTCAAGATCACGGTGGGCAGGGTCTGCACGCT
GTCCAGGGAGATGCTGCTGCAGGTTTTTCATGGATCATATGCACTAATGAATATGTTTTATTACTACCAT
CATAAAACTAAATAA

>gi|926659592|gb|KP843240.1| Locusta migratoria odorant receptor 87 mRNA, partial cds
CGCCGGGAAAGCCTACGCAGTCACGTAACAGCTACTTGCTTGATGAATTGTGGCGGCGGCCGGCGGCTGC
GCACGGACCTGCGTCTGCAGCAGTGGCTGCTGTTCTTCGTGGGCGCGTGGGCGCCGCATCGTGGGGCTCC
TGCCGTCTGCTCGCTGCTGTACGGCGTCTACTCGGCCTGCGTGGTGCTCGTCCTGCTGCTGTTCGTGGCC
AGCCTGCTGTTCGCCATGGTGCACTACTGGGGACACATGCTCGGCGTCACCATGAACGCCTGCCTCATGT
TCACCTACGTCATGAACAGCATCAAGATCGTCGCCTTCCTGAAAATGAGACCCGCCATTGACCAATTCAT
CGATGAGCTCGACAACTGCATGCAGGAGTATGGCGGGGAGCAGCAGAGCGAGAGGGCGGCGCTGTTCGGG
TGGACGGCGCTCAAGAGCCGCATCGTGTCGGTGGCGCGGCTGTCGGTGACGGCGATGGGCTGCGTCTACT
GGTCTGTGATGCCCGCCGTGCGCGCGCGCGCCTGCGGGGACACCGTGCGGTGCCGGGCGCGCGTGGGGCT
GCCCGCCCACGTCTGGTACCCCTTCTCCTACACGCAGTCGCCCGTCTACGAGGTGATCTACGCGGGTGTG
GCGGCCGGCCTGATGTACGGCGCGCTGCTGTCGTCCATCATGGATGGCTTCCTGGTGTCGCTGTTCATCT
ACATGGCGGCCCACCTGCAGATGCTGAACCTGATGCTGCAGAACCTGTGCGTCGACCAGCCGCAGGACGG
CAGCAAGGGCCTCCCACCTGGCCACCACCAACACCTCTGCAGGTGGCGCCTCGCGCAGTGTGTCAACTAC
CACTGCCGCATCGACAGGAGTGTACAACGCCTGAGTATGTTATTTGGACCAATCCTGCTGGGCCAGTTCA
TGATGGACATCATAGCCATCAGCGCCACGGCTTTCGTCGCCATTGCTAAGAACGCAGACTCCACGTGGCT
GGTGAAGTACACGTCCTACCTGTCTGCCGTGATCCAGCAACTGCTCTTCTACTGCTGGTTCGGAACTGAC
GTTCTTACAGAGAGCGAGCGCCTGCAGACGTCGGCGTACAGCAGCCAGTGGGTGGACGCCTCCCCTCTCT
TCCGCCTGGAGCTCCGCGTCTTCCTGTGCCTCGCGCACCGCCCCATGCGCCTCACCGCCAGCAAGTTCTA
CACCATCTCCAGGGAGACCTTCCTCATGCTGATGAACGCCTCCCTGTCTTACTTCGCGGTGCTCAGGGAG
ATCAACGCCAAGTGA

>gi|926659590|gb|KP843239.1| Locusta migratoria odorant receptor 103 mRNA, complete cds
ATGGAAGCCTTGGAGAAAGGAGAACCGACCAATGGAGAGTTACATCTTATAAACGGGACATTCACTGGGC
CCCAAATGGCTGGTCGTTCCTGCTCATCTCCAGCCAGCTATTCTAAGTATTTCCACGATGCTCCAGTATC
CGGTCATCTGGGATTCGTGAAGACCCTAGACTGGAAAGGTTTCTACCGATCTGTCAATCACTATGAAGCG
TCTGCAGCGAATGGTGCTGAGTCTGCTGGACGCCAGGAGGCGGTTCCCCGACAACGGAGCCGGCATCCGG
GAAAGATACGCCAGGACTGCCTACACCGTGTGGAAACTGTGGATGGTGAGTCTCCTCGAACGGGTGTGAC
GGTGACGGTGGTGCTCTGGATGGGAGACCCGCTGCTGCAGATGCTGACGTCACCGGCCGGCAACAGCAGC
CGGCCGCTCATCTTCTGGGTACCGCTGGAAGTACGCCACTCCCCAGCCTACGAGATAACGTACGCCGTCC
AGGCCCTCGGCATAGCGGCCATAGGGCAGACCAGCATCCTCATGGACATTTTCTTCGTCGTCCTCCTACT
CCAAGCGGCATCCGAAATAGCTGTTCTGAACGAGAATATCGCAGGCATGGGCTTTAAGAAGCTGCGCGAC
CGAGAAAATGAGTCAGAAGAACATACGAGTATACAACGCGTAGAAAGCAGCACTTACGTAGTGAGAACGA
GCTACGTGTTGAGCGAATGTACCCCTCATCCCGAGATCAGCTCAGACAACAATGGGAATCCGTTCGCATT
TGACAGAGGTCATAAATACTGTAAAATGTACAGCACTTTAGTGAGGAACATACGACATCATCAGCACATT
ATAGCGTATGTCAAGGATCTAGAAGTGGTGATGAGCACTTCCCTGTATCTCCTGCTGCTTGCGAATGCGC
TGAATGTTTGTCTGCATTCTTTCGGATTCGTAGCTTTGTTTCAGGAGGGGGCAACGCGCTCGACCGTCAT
TAAGGAAGTGCTGTCGTTCCCCTCTTTCCTGGGTCAGACGGCCTTGTACTGTTTCTTCGGGCAGGTGGTA
ATCGATCAGGCGGATCGTCTTCACTACTCTGCCTTCAGTTGCGACTGGCCGCACGCGGACGAGCCGTTTC
GACGTTCGCTGCGCATCTTCATGATGCAGGCGGCGCGCCCGCTCAACGTCAAGGTCGGCAAGCTCGTCAC
GCTCTCCAGGAAAACATTCCTACAGGCGCTGAATACTTCGTACACAATTTTCAACATGCTGTTTAATGTA
GAGAGAAGAAGTTAA

>gi|926659588|gb|KP843238.1| Locusta migratoria odorant receptor 45 mRNA, complete cds
ATGGCAGCGACGGAGCGCAGGCAGGGGGAGGTAGGCGAGGACGAGGTGCTGCGCAGCAACGTGCGGCTGC
TGCAGCTTGCGGGCGCCTGGCCCCCCACGGCCCCCCGTGGGCTGGGCCGCCTCTTCCCCCTCCACCTGGC
ATCCGTCTACCTCAGCCAGCTGGCCAACATCGCCATGGCGCTGCGCCTGATGCAGACCGCGCGCGGCGAC
ATGCACGAGATCACGCAGGCGCTCATGAACGCCATGACGCTGGTCGGCGGCATCCTCAAGCTGCTCCACC
TGTCGACGCACGTGCCCGCCTACCGCCGGCTCGTGCTGGCGCTGCGTGACGTCATCAGGATACAGCGGCA
TCAGTGCGAGCGCGATCCGCACGTGGCGTCGCTGTTGGCGCGCGCCCACCGCAAGGCGCTGCGGCTCACC
TTTTGGCCCATCGCCTACCTTAACATGCTGGCGCTCGGCTGGTACTCCATTCCCGTCGTCTTCTGGGCCC
TCGGATGGGAAAAGAGGCTCCTGCCCTTCTTCACCTTGCACGGGGTCGACTCGTACGATTTCGTCCTGTA
CGCCGCCATCTATTTCGTGCAGTGTCACGCGATTTTCTACTGGTGCTTCATCAGCATCGGACAGGACATG
TTCTTCGTGACGTGTATGGTTCACGTGGCTGCCCAGCTACAGATTCTCAACGCTCGACTGTCCAACCTTG
GAGGAGGACAGGGAGCCAGTAACGAACTCGGACGACTTTATAGTTGTAGAGCAGAAGAAGATGGCCCCTG
TGAGAGGAAACCAATCTCAGACACGATGTATACGGAGCTTCGAAATTGTATCAAGACGCATCAGGAAATT
CTGAAGTTCGTGCAGCTGCTGCAGCAGGTGATGAGCCCGGTGGCGATGGCGCAGTTCCTGTGCAGCGTCG
GCGCCGCCTGCGTCACGCTGTACCAGGCCACCTTTAATCCGGAAGGGAACTCGAGTCTGAAGTGTCTGAT
GTATCTCCCAATTCCAGCGTTTCAAATATTCGTCTACTGCTGGGGCGGACACGAATTAATGGAAAATGAG
GAAAATATAGGGAGCGTAAGGGCCTGTCGGTCCTCCGCCAGCCAGTGGCTGTTCGCCGGTAGGCGCGTGA
CGTCATCGCTGCGGACGCTCATGTGCCGCGCCCAGCGGCCGCTGCTGCTGCACGCGGGCAAGCTGTATCC
CGTCAGCAGGGACACCTTCCTCTCCTTGATAAACGCCTCGTTTTCCTTCTACACGGTTCTACGTCACATG
AATAATCGCTGA

>gi|926659586|gb|KP843237.1| Locusta migratoria odorant receptor 39 mRNA, complete cds
ATGTCAAAGGAGTTATTTTCCTTGCCCGGCCCAAACTCTGTGATCAACGTGAATATTGGTGTACTAAAAG
TGGCAGGCCTATGGCCTACGCGTCCATACGGTCTGTTCACCATCTACACTGTGTGGATATACTTAACGCA
ATGGGCCGTATTCGCTTTGGACTTCATGTCGCTGTTTTACTACTGGGGCAATCTTAATATGATAACAGCT
GTCTTCTGCAACCTTACGTCTATAACAGCTGGAATTATTAAGATGACTCACTTCTTCGTATATAAGCCGA
AGTATTACATGCTGGTTAACAAGTTAGACGCACTGGTGGATTCCCAGCAAAAGATTACACATCCAAATGT
AGATTCAAAGTCGATTTTGCTTCAGACAAGTAAACTGAATAAGTACTCTACCTATATCATTGTGACATAC
GGAAATCTGGTAGGGGTGCCGTGGATCGTACTGCCTTTTGTGGTCGACAGTGGAGATACGGAGAGGACCC
TTCCAGTGGTGGAGTGGTACGGCATCACGCAAGACAAGTCTCCTGTTTTCCAAATTGGCTACGTCTTGCA
GTGCCTTACTATAATGTACTGGTTTTTCGCAAGCTGGGGTCTAGACCTCTTTTTCGGCGCACTCATGATT
CATCTTGCTGGCCAGTTTAGGATTCTCAACAATAGAATTGCCAATGTGGGGCGGGAAGTTGACCCGAGAT
TAGATGTTTCGTCTACTCTGAAAATAGAAATGAAAGAGATCAACATAGACGCTGCAACTAGAACGACACT
TGTTCAACGGAAAGACGCAGAATTGTACAGTGAACTTCGGAAGTGCATTATGGACCACCAGGAAATGATC
AGTTTCATGAATGATCTGGAGGAGACTGTCAACTTTGTAGTCCTTGTTCAGTTCATGGCTGGTACATTGG
TTATTTGTGTGAATTTGTTCCAGGCTGCATTGAATGTCCAAGACTTTTCATCGGTGCTCAAAGTTTGCAT
GTACATGTTTGAACTTATTCTTCAACTATTCATATACTGTTGGTGCGCTCATGACGTTATGGTGGAGAGC
GAGCGCTTGTCCACATCGGCGTACTTCAGTGAATGGGCGGGCGCACCACGACGTTTCACCACAGCGCTGC
ACATCCTCATGGCCCGCGCCCAGAAGCCTCTTACCGTCTCCGCTGGCCGCATATATACCATTAATAGGTC
AACATTTGTTTCGCTGATCAACGCTTCTTACTCCTACTACGCTATATTACGTCAGATGAGTGATCGTTGA

>gi|926659584|gb|KP843236.1| Locusta migratoria odorant receptor 120 mRNA, complete cds
ATGCTGCGCCTGCTGGGGCTCTACCAGCAGAAGGGAGGCGGCGGCAGGGTCAAGCCCAAACTGCTCTCCG
CTCTCTCCCTCATCTTCCTGCTCTACCACCCTGTTTTTGCTGCCATGAAGCTGTACATGGAACCACCAGA
AGACCTAGTCGAGTTTGCATTGTGCTCATTTTCGTTCATAATCAGCGACGGAGTTTTTGTAAAGACCGCA
ATTTTCATCGCAGATAGAGGGATGCTACACCAGATGCTGCAAGTTTTGTCTGACTCCAGACGACTCTATG
GTGGTGAAGAGACGAGCAAGAAGATTCGAAATCGTTACGAAAATCTCGCTGAACGAGTACTTCTATATAT
GCAGGTGTCGACGATGTTGGCTTCCGTGGGCTGGCTGGCGGCCCCACTCGTGTTCCGCGCGCTGGCCATG
GCGTCCGGGGATGGCGGGGAAGTCCCTCGCAAGCTGCCGCTGCCCGTCTGGCTGCCAGTGGACGTCCAGG
AGACGCCCACCTACGAGATCCTGTACGTCATAGAAGCCTACTGCGTCACGCTTACCGGTCTCGTCACCCT
CTGCATAGACGTCCTCTTCATCAGGCTCATGCTCATGGTCACCGCCGAGCTCGAGGTTCTCAACTACAAT
GTCGCCACCATGGCAAAGAGGCGGGAGAAAATTTCGGACGAGAGACGTAGCCTTGAATATCAACAAGGTA
CTGAAAGTCAGGACTTTTACAGGGGAGATAAAGCACTTCCAATGGCAAGTGAATCCTATGAAGACGCCAT
GGACAACGAGTTGTACCAACAACTAGTGACCAACGTTCGCCACCATCTGATCATCCTCAGGACCGTCGAC
TTGTTGGAGGCAGCAATGAGCAAATCAATCATTATTCTACTCTTCATTAACATGGGCGCCCTGTGTTCTA
ATCTGCTCGTTGTCGGTGTGCTGTTGCAGGCTGGTGAAGGAGTGACGAGGCCGTTGACGCTGACTGCCAT
GATACCGTTCCTGCTGTACCAGACTGGCATGTTCTGCGTCTTTGGGCAGATGGTGACTGACCAGAGCGAG
ATGCTGACGACCTCCGCGTTCAGCTGCGGATGGAACGAGAGCGATGCCCGTTTCAGACGCAGCCTGCTCA
TCTTCATGGCAATGGTGAATCGACCTCTGGAGATCACGGTCGGCAAGACCTGCAAACTCTCCAGGGAGAT
GTTCCTTCAGGTGCTGAACGGATCATATACGTTGTTCAACATGTTTTATCAAGTTCACAGTACATCCTGA

>gi|926659582|gb|KP843235.1| Locusta migratoria odorant receptor 96 mRNA, partial cds
CCTGGCCGCCGCCTGCGCCACCGCCTGGTGCTCGCCTTCGTCGTCGCCTCCCACCTCGGATGCTTCTTCG
GCGCCCTCGCCAGCATCACCATGGACACGCCCAGCGACCTCCCGCAGCTCTCCTTCATAGCCTACAACTG
CCTCACCGACGCCGGTCTCACCTGCAAAATGCTGTCGTTCTCGCTGGACGGTCGTCGGCTGACGGAGCTG
CTGCGCCTGCTGTCGGAGTCCCGGCGTCGATTCCCGGACAGGGCGGGCCACAGGGCGAGACAGCACGCCA
CCGCCGTCAGGATGCACCGCTTCCTGCAGGTGACATACAGGATCAACACGGCGTACTGGCTGCTGGCCCC
CGTCGTTCGGAACATAGTGGCTGTGATATCTAACAAGCCTTACAGCAGGGACATCCCCATCCCCATCTGG
CTGCCGTTCGACATCCGCTCCTCGCCAGCCTTCGAGATTCTGTACAGCCTGGAGCTGGCGTTCGGGTGGG
CCATTTCCGAGACCACGGTGCTCGTGGACGGCTCCCTCATAGCCATGATTCTGCAGCTGGCTGCCGAGCT
GGCCGTCCTCAACGACCGCCTCGCAGCCGGCACAACCCCTGCTGTAAAGCAGACACCGAGTGACGCCGCC
ACCACTGAAGAAGGTACCCTCAAGGACTCACGTGTCCGGATGCCGACAAAGTCATCGTCGGCCTTCGTCG
AAACAACCTGTACCGATTTCCTGCAAAGCCGAAGTTCTATAGGTTCGGAGGATGAAATGTACCAACAGAT
GGTGGGGTACATCCAGCACCATCAGACTATTATAAGTTGTGTAAGACTGCTGCAAAAAATTCTCAGTCGC
GCCACATCCGTGCTTCTCTTCTGCAACACGATCTCCATCTGTTTTCAAGTCATCGCTACTGCTGTTTTGC
TGCAGGAGGACGGGGAGATTGTGCAAACCCTCAAGATGCTGATGGGTTCGACTCTGTACGCGTACCAGGT
GGCGCTCTTCTGTCTGCTCGGCCAGAGGATCATCAACCAGAGCGAACGACTGATCAGGTCGGCCTTCTGC
GGCGACTGGCCAGATGGAGACGTGCGCAGCTGGCGCCTGGTGTACATGCTGTGCATGAGTACCAAGAAGT
CGCTCAGCCTCAGGATCTGCGGCATCTACACGCTCTCCAGAATGACCCTGCTGCAGATACTAAATGTTTC
TTATAGTCTGCTAAACTTCATATACCAGACGAAGACGGAGCAAAGCAGTGGTAAACAAGAGCTGTAA

>gi|926659580|gb|KP843234.1| Locusta migratoria odorant receptor 16 mRNA, complete cds
ATGGCGGCATCGGCAGCGGCGGCGGCAGCCCCTGAGGAGTCGGTGGGGTCGGCGGCGCAGTCGGCGTGCG
ACCTGGGCTACCTGCTGACGTTCCTGCACTGGACGGGCACGATGCGGCACCCGCGCGCCGGCCGGCGGGC
GTCGCGCGCCTACGCGGCGGCCAACGCGGCCGTCACGCTGGCCTTCGTGTACTTCGTGTGCTCGCAGGTG
GTGGTCCTGTTCCGCGCCGGCACCGCAGACCTCGACAACTTCACGCTCACGCTCAGCCTCATCGACACGC
AGGGCACCTGGCTGCTGCGCATCCGACACATCGCCGCCATGGAGCCGCACTTCCACCGGCTCGCCTACCA
GGTGGGCCGCGACTTCGGGCAGTTCGCGAGCGCCGAGGACGTGCGAGTGCTGCGCGAGGGCAGCCGGCGC
ATGCGCACCGTCATGCTGCTGTACCTGGCGTTCGGGCTGGCCGAGTGCTGCGTGTGGCTGACGGCGCCCG
CCAGCGAGACCGGCCTGCCGTTCGTGCTGGCGCTGCCCTATGACGTCACGAGGCCTGCCGCCTACGTCGC
CACCGCCGTCTACTGCTGCTTCATCACGCTGCACACCATCATGGCCAACTTCGCGGCCGACGCCTTCAAC
GCCAGCCTCATCGTCCAGCTGCGGATGCAGCTGGCGCTGCTCAACAGGAACATCGTCAACGTCAACAGGA
TAGTCGAGCAAGAGCGGAGCTCGCCGTACAAATCGGAATCTGCCGACGCTCTGCGACCGTATAAGTCTTA
CAGTACCAGTGACGTCAACGAGCGATTACGAAAGAACATACTTCATCACCAGGCAATTATCAGGAATGTG
CAGCTGCTGCAGAGCTGCCTCGGCAGTGTTCTGCTGGGACAGAGCCTCTCCATAGGCATCTCAGTCTGCT
TCCAACTCTACCAGGTCGCCAAGAGTGCTGAGAGTCTCCAAGACGCCGGAAAGTACAGTAGTTACCTATT
CACAATGTTTGCCGAGCTCTTCGTTTACTGCTGGTTCGCAGACGATCTGATATCAGAGAGTGAGAACGTG
GCGCAGGCGGCGTACGAGGCGGTGCCGTCGCTGCTGGAGTGCCCCACGCCAGTCAAGCGGTCGCTGCTGA
TACTCATGCAGCGGGCACAGCGGCCGCTCACCATCACGGCTGCGGGGCTCTTCCCGCTCTCCAGGGAGTC
CTTCGTCTCGATTGTCAACGTCTCCTACTCATTCTTTGCCATCCTTCGTAATTTCAAAGAAGATTAG

>gi|926659578|gb|KP843233.1| Locusta migratoria odorant receptor 52 mRNA, complete cds
ATGGCCAAGCAGAAAGAGAAGAGTTCCCGACTACAGGATTTGGACAGTGGAGATGGGGAGGACCTCTCTT
GGGACGAGGTGAGCCACTCCGTGCTCAAGAACAGCGTCCGCGTGCTGTACTGCATGGGGCTGTGGCCGCT
GCGCAGCTCCCGGGCCTACCACTGCTTCACGGCCTTCAGCCTCGCGTCCAGCGCCGTCGTCATCGCGATG
GACATCGTCGCCGCCTGCTACAGCCTGGGCGACATCGACCAGATGACGGGCGCGCTGAGCACCATCCTGC
CGATGAGCGGCGGCCTGGCCAACGGGCTGCTCATGATCCTGCACCGGCCGGACCTGTGCCGGGTGGTCCG
TGCGGTGGACCGCCTGGTGGTTCACCAACAGCGCTACCTCCGGCAGGACTCGCACCTGGCCGCCGTGGTG
GCCCGCGTGCGCAGGCAGACCCTGCTGGTCACCATCGGGGTCTCGTGCTACCTGATCACCATCGCCTCCT
ACTGGATCGTCATCGCCTTCGGCAAGCCGACCGGCCTGCGGGTGCTGCCCTTCGTCCAGCTGCCCTGGGT
GCAGTCCTCGGGCCTCGCCCACTACTGGTCCACGTTCGCCGTCCAGTTCTACACGGCGCCCTTCTGCAGC
TACGCCACGCTCTCCGTGGAGTTCTTCTTCCTGGCGGTCATGCTGCAACTCTCAGCCCAGTTCGAGATCC
TCGGCAGCCGCTTCGCGAGTCTGGGCCGGAACCCACCGCCCAAGGCTGTGGTGACGACCAAGTCGGATAT
GGGGACTGCAGACTCTGATGCAGTGTACGAGGAGCTCTGTCTGTGTGTGAAGACACATCAGGAACTGCTC
AGGTTCGTGCGGTTCCTGGACGACGTGATGAGTCCGTTCGCCATGCTGCAGTTCGTCGCCGGGACGCTGG
CCGTGTGCGTCGTGCTGTTCCAGGCGGCGAACAACCAGGACCTGAACACCAACCTGAAGGCCGCGGGGTG
GCTGCCGGCGCCCTCTCTGGAGCTGTACATCTACTGCGGGGGCGCGCACGAGGTCGTCTATGAGGCGGAG
GCGCTGGTGCAGGCGGCTTACGACTGCCTGTGGTACAACACAGCACCCCGAGTGAGCCGCGCCATCCGGC
TGGTGATCACGAGGGCGCAGGTTCCGCCGGTGCTCACTGCAGGACACCTCTACCCAATCACCAGGCCCAC
CTTCGTCTCGCTGGTGAACGCAGCTTACTCCTACTATGCTCTACTCTGCCAGATGCAGAACAAGTGA

>gi|926659576|gb|KP843232.1| Locusta migratoria odorant receptor 138 mRNA, partial cds
GGCGAGGCGGAAGCAGGGGCGGAAGCGGAGGCAGGGGCGGAAGCGGAGGCGGCCGGCCACTGCCACAAGA
GCCGGCGGGCACTGTACGCGGAGCTGTGCGACTGCATCCGCACACACCAGAGGATCACCAAGCTGGTGCG
CGACCTGCAGGAGGCGATGAGCGCCATGGTGGTGGCGCAGTTCTCCTCCAACGTGGTCGCCCTCTGCATG
GCGCTCTACCAGCAGGCGCAGATCAAGGACGCGCTGACGGCGCTGCAGTACGCGCTGGTGCTGCCCTTCC
TCAGCGGCCAGCTCTACTTCTACTGCTGGGCGGCCGACGCCATCACCGAGCAGGGCGAGGCGGTGTCTTT
GGCGGCGTACAGCAGCGGGTGGGTGGGCGCCGGCGGCCGCTTCCAGAGGGCGCTGTCGGTGGTGATGGCG
CGCGCCCGCCAGCCGCTGCTCATCACGGTCGGCCGCCTCTACGCCATCAACACGGCCACCTTCGTAACGC
TGGTGAAGGCCTCCTATTCGTACTACACGCTGCTCAGGCAGCTGGGCGCCGACTCCCCGTGA

>gi|926659574|gb|KP843231.1| Locusta migratoria odorant receptor 47 mRNA, complete cds
ATGGTGGCTATCGGATCCCGTGCAAAGCCGATACTTGTGCAACAAAGCAAAACCTCCAGCAAAGGCCAGG
ACGGTGGGGAGGAGTCGGTGGTGTCGCCCTCGGAGAACGTGCTGCGGCGCAACATCCGCATCCTGCGGCT
GGCCGCGGTGTGGCGTCCACCGGGCCGCTGGCGGCAACGCCTCTACCCGCTCTACTTCGGCACCGTGTGC
ACCAGCATGCTGCACATCGGAGCGCTCGCCATCCTGCGCAGCTACACCATCTGGGGCAACATGACCGAGG
TCACCTTCGCGCTCGTCTCCGGCCTCACCTGCTTCAACGGCGCCGTCAAGATGATCCACCACTACACCCA
CAGCGAGACCTACTACCGGCTCGTCGACGAGCTCAACCTGCTGATAGACCGCCAGCGGCCGTACTGCGAG
GGGGACGCCGAGCTGACGGAGGCCTTGCAGACCGCCTACAAGAAGGCCAAGCGGCTGACGTGGGGCGTGC
TGCTGTACATGTTCGTGCTGGGCCAGATGTGGTGCATCGTACCGCTCTTCATGAAGTTCCCGCCGGACGA
CCCGAGCAGCCCGCTGCCGCTCGTCACCATCACGCGCGTGCACAAGGTGCACAACCACACGCTCTACTCG
ATGGCCTACCTGTCCGAGTGCCACACCGTCCTCTACTGGAACTGGTCCAGCCTCGGCATGGACGTCTTCT
TCGGCTCCATCATGATCCACGTCACGGGCCAGCTCAACATACTCAACATAAGGCTGTCGCGCTTGAGTCA
TGAAGGGGTGGGAGACGGCCTGGCACAGTACTCCAGCTTCGTCAAAGGCAGCGAACTACACAAGGGGGGC
ATTCACGATTCTGCCTCGATGTATGATGAACTGTGCAAGTGTGTCAAAGATCACCAGGAAATACTAAGAT
ATCTGGATTTCCTAGAAAGCTTGATGAATCCAGTGCCTTTGGCGCAGTTCCTTCTTTGCGTGGGCGGAAT
ATGTCTCACATTGTACCAGATAACATTCAACCCAGATGATGGTGGAGTGATCGAATGCATCCTCTTTCTT
CCTATTCCAGCTCTTCAGATATTCATATACTGCTGGGCTGGTCATGGTATAATGGAAGAAAGCGAGTACG
TCTCATTTGCGGCGTACAGCTGTCGTTGGGGAGGAGCTGAACGGAAGGTGACGAACGTGCTGCGCATTAT
CATGAGCCGGGCTCAGAGGGCGTCGCTTCTCACTGCCGGCAAGGTCCACCCCATCAACAGGGACACCTTC
CTCTCGCTACTAAATGCATCATATTCGTTCTACACGTTGTTGCGCCAAATGAAAAATCTCGAAGAGGAGA
ATGAAGCATCTTCATAA

>gi|926659508|gb|KP843197.1| Locusta migratoria odorant receptor 74 mRNA, complete cds
ATGGGTGACGCGGAGCAGCCTCTGTCCTGGTCGGAGACGGAGCACTCGGCCCTGAGGCTCAACCTGCGCC
ACCTGTGCCTGTTCGGGGCGTGGCCTCTGTCGCGGTGCCGGGCGTACCACGCGTACGGCGCGTTCAACTT
GGCGCTGGGCGGCTGGTACGTGGGCGAGGCGACGGCGTCGCTGTGCTTCCTGTGGGGCGACATGGAGGAG
GCGACGCTGGTGCTCATCAGCGCGTTCAACATCGCCAGCATCGTGCTGAAGCTGGCGCTGTTCGCGGCGC
GCCGGCCGCGCTACGCCGNNNNNNNNNNNNNNNNNNNNNNNNNNNNNNNNNNNNNNNNNNNNNNNNNNNN
NNNNNNNNNNNNNNNNNNNNNNNNNNNNNNNNNCGCGGCGCGCCTCACCGCCGCCATGCTGCTGCTCATG
GTGTCGCAGTACGCCACGTGGTTCCCCATGCCGCTGCTGGCCTCCGCCGGCGCGCGGCGCCTGCCGCTCG
CCCAGCACCCCTGGGACAACAACAGCCACCTGTACGCGCTGTCGTACGCCGTGCAGTGCGCCGCCGGCGC
CTGGATGACGCAGATCAGCTTCGGCATCGACTGCCTCTTCGTGTCCGTCATGATCCTGGTGGCCGCTCAG
ATGAAGGTCCTGGCGTCGCGAGTCGCCAGTCTCAGGACCGCAGACGTCGGGTTCGGTCGCAAACAGCACC
CGCTTAGCAGCCCCGGGGAGCAAGTGTACAGGGAGTTGTGCGTCTGCGTTGAAACCCACCAGCAGCTTCT
CGGGTTCGTCAAAGAACTGGAGAACGCCATGAGTCCAATCGTAATGACTCAGTTTGCCTGCAGCGTGCTC
GTCACTTGCGTGACGCTGTTTCCGGCAACATACAGCACGGACTTCTCCGCGGTGATCCGCTGCGCTGGTT
TCCTGCCGGTGCCCCTGGGACAGCTCTACCTCTACTGCTGGGCCGCTCACACCGTCTCAGAACAGGCGGA
GGCGGTGTCGGCGGCGGCTTACACGTGCACCTGGGTGGAGGCCAGCGAGCGTTTCAAGCGCGCCCTGAGG
ATCATCGTCAGCCGCGCGCAGAAGCCGCTGGTGCTCACCGCGGGCCGCATCTACCCCATCAACAGGGCCG
CCTTCGTCTCGCTGGTGAATGCGTCATACACGTACTATGCCCTGCTGTGTCAGATCAACAAACGATCAAC
ACAGCGAGTGCCCTGA

>gi|926659506|gb|KP843196.1| Locusta migratoria odorant receptor 40 mRNA, partial cds
ATGGAAGGCAGATTGTCAGCGCGACACCGGGAGTCGGTCCTCAAGTGGAACGTGTGGGTGCTGTCATCAG
GGGGTCTGTGGCCGGCGGGCCCCCCGCGGCTGTTCGCGGCCTTCACCTCGTTCGTCTTCATCGTCAAGTG
GACGCACGTGCTGATGGCCGTGCGAACACTCTACCTGTCGTGGGGCGACCTCAACGAGATCACCCTGACG
CTCCTGTCCATGATCACCATGCTGGGCGGCAGCGTCAAGATGACCCTCTTCCTGAAGAACAAGAGCGCCT
ACTACCAGCTGGTGCAAAGGCTCGACGAAGTGGTCCGTTACCAGGAACAGTACTACCTGGGAAACGAGAC
GATGGTCTCGACTTTTCAGAAGGCCCGAAAGAAGGCCTTGCGCCTTACTTTCATTACCCTCGGATATTTA
AACGTTCTCGGCCCCCTGTGGTTCGTCATGCCCCTCCTAGAAAACTCCTCGGAGAAGCACTTGCCGTTCA
TCCCGATGCACGGCCTCAACGTCACCTCGTTGCCACTGTACGAACTCGCTTACGTGACGCAGTGCACGGC
AACCTTCTTCTGGCACCTCGTGAGCGTCGGCCTCGACATGTTCTACGCCAGCGTCATGATTTACGTCACA
GCCCAACTCACAATTCTGAACCTCCGCTTCATGAACCTCGGTCTGGAAACGAAAGACTTTATTGGCCGAC
CTAGCCTGGGGTCTATTACTGCGTCATTTGACAACAGGATGTTTGCGGATGCCCACGACAAAATGTACAA
GGAGCTATGCGATCTTGTAAGATCCCACCAAAAAATTATCGAATTCACTAATTACCTTGAACAAGTAATG
AATTCGACAGTGCTGGTGCAGTTCCTTTCCAGTGTCCTCGTCGCCTGCGTTACGCTGTTTCAAGCTACTA
TTAATTCTCAGGGAAACACCGTCGTCAAGTGCTGGCTGTACCTCCCCATGCCGGCTTTCCAAATCTTCGT
CTACTGCTGGTGCGCACACGACCTCATGGATCAGGGGCTGGAGGTGAGCACGTCGGCGTTCCTGAGCGCC
TGGGTGGAGGGCAGCCGCGGCCTTCGGCGTGGCTTACTACTGGTGATGGTGCGATCAGGCCGGCCCCTGG
AGCAC

>gi|926659504|gb|KP843195.1| Locusta migratoria odorant receptor 125 mRNA, partial cds
TGGCGACCGCGAGGAGGCCGCGCCGCGCGCCTCCTCAACGGACTCCTGACGGCCTTCATCCTCGCCTCGC
ACGCCTTCCTGCCCGTCTGCGTGGCGCTCAAGCTCTACGTCGACCCTCCGGAAGAGCTCGAGCAGATCAC
GCTCTGCAGCCTCGTCACTTCCATCTGCATGGGGTTTCTCTTCAAGGCGGCGCTGTTCGTGGCTCAGGGT
GAGACGCTGCGTCAGACGGTGCGCCTGTTGGCGGACATCAGGGCGCAGTTCGGCGACAGGCAGCAGAACC
ACAGCACGAGGCGGCGCTACCGGCGGCTCTCGGACAGCGTGTACCGCCGCTACCAGATGGTGGCGGTGCC
GGCGGTGATCGGCTGGGTGCTCTGCCCCATGCTGTCGCGCTCCGTCAGAGGGTCCGACCAGGCCCCGCAG
GTGGCTCAGCGCCAGCTGCCCGTGCCCGTCTGGTTCCCGGTCGACGTCTACGCGTCGCCCACGTACGAGT
TCCTGTACGTCGCCCACTCCTTCTGCGCTCTGGTTGCAGCCGAGTCCAGCGTCTGCGTCGACATCTTCTT
CATCCACATGATGTTGATGGTTGCAGCTGAGTTAGACGTTCTGAACGACAACCTTACGGTCATGGAAGAC
GTTAACTTGTATGCTACGCCGAACGAAAGAAGGGGCCTTACTTCAGTGAATGGAAGTACTGGCAGACAAT
CGGCAATACACGACAGTTCACAGTCCACATTAGGAGAGAACGCTGCACGAGAGGGCATTCATGAACAACT
CTCGAAGAATGTGCAGCACCACCAGGCGATACTGAGATCTGTCTCTCTCCTGCAGTCAGCAATGAATGTC
TCTATCTTCAGTCTATTATTTTTCAATATGGCAAATCTATGCTCCAGCTTGTTTGTCGCCGCCGTACTGG
TGCAGAGAGATGGAAATGTTGGAAAAGCACTGAATGCACTTACCTCTATACCCGCTCTCCTGTATGAAAC
TCGGATGTACTGCATCTATGGGCACATCATGACCGAGCAGAGAGCGAGATGCTGA

>gi|926659850|gb|KP843369.1| UNVERIFIED: Locusta migratoria odorant receptor 100-like mRNA, partial sequence
CTCACCTATACGTCGCCAGGCCAACACCTCTCTGCTTGGGGCGAACGACAGCTCGCGCGCGTAGATTGCC
GTAGAAAAGTCGGTGGCCTTCCTGTGGCACCGCAGCCGGCTGCAGCGACTGGCGCGCATCCTGGCGGCTG
CTGGGGGAGACGAGGCCGGCGGCTGCGCCACTCGCGCCCTCTACCGCCGCCGCGCCGCCACCATCGTCCG
CTACATCCAGGTGATGGCGCTGGTGCCGACGGTGATGTGGTCCGTGGACCCGCTGTTGGTGGAGAACGAG
GACTCGCCGGGCGCCCGCAACCTGCCGCTGCCCGTCTGGCTGCCCGGCGTCGACACGTCCGCGTCGCCCG
TCTACGAGCTGGTCTACCTGCTGCAGATGGTCACCATGTGCGTCGTCATCGGCGCGGCGCTCTACCTGGA
CGTCTTCTTCATCGTACTCATGCTCGCCGTCGCCGGGGAGCTGCACGCGCTCAACGACTCCGTGCTGGCC
GTACGGCTGCCAGCCGATGCCGAGGCCGCCGCCGCAGACGCCCGCCGGCCGTACCGGGCCATGGTCGACG
TCGTACGCCGCCACCAGGTCATCTTGGCGTGTATAGGAGAGTTGGAACACGTGATGAGCCACTCCATATT
TCTTCTTCTGTTCCTCAACATGCTGAATATTTGCGTACATACTTTCGTTACTGCGGTGATGCTGCAACAG
GAAGTGCAGCCAACGACTATGTACAAAATGGTCTTCTGTCTTCCCATCTACATGTTTGAAACTGGTATCT
ACTGCATCGTGGGACAATCAATCACCGATCAGGGCGAGCAGTTGGTGACGTCGGCCTTCAGCAGTGGGTG
GCCCGAGTGTGGTGTTCGCTTCCGGCGGGTGCTGCTCATCTTCATGCTGAAAGCATCCCAACCACTGCAG
CTCACTGTCGCCAACATGTACACCCTCTCCAGGCACACTTTTCTTCAGCTACTGAATGGATCTTACACTT
TGTTCAACATGCTCTACCAGATTCAAGGAAATAAATAA

>gi|559775104|gb|KF601292.1| Locusta migratoria odorant receptor 6 mRNA, complete cds
ATGGGTTGGAATCCTCGAGAGGAGAAACCGCTGACGTGGAAGGAGACGGCGAACTCGATCCTGAGGTTCG
ATGTGCGCATTCTATACGTCGTAGGCGTATGGGCCATGCCGGTGACAAAGCTGTTCCGGGCGTACACGGC
CTTCACCCTAGTGCTCGCTGTGGGGTACTCCGTGGAAGCCGTGATCCACATCTGGCTGGTGCGCAACAGC
ATGGAGGAAGTGACGTTGGCGGTGTCCACGTACGCGGTGGTCGTGACGAGCGCCTGCAAGCTGGTGTCCT
TCCTTCAGCACGAGCCGGGCTACTGGAGACTGGTGCGGTGGATGGACGCCGTGGTGGCCGACCAGAGGCG
CTTCTGCGAGGAGCGTCCCGAACTGCGGGCCATCTTCGACGAGGCCAGGAAGCGCGCCAAGCGCTACCCC
AACGCGCTGCGCGTGTACAACACCTCCCTGATCATCTCCTGGGTGTTCATCCCCCTGCTGGCCCCGCCGG
GACTGAGGCCGCTGCCCTTCCAGCAGATCCCCCTGTCGGAAACGGAGGACTTCCCGCTCTTCCTCTTCTC
GTACCTGCTGCAGACGTTCGGCATGCTCTTCATGTGCTTGGTCAGCGGCTGCCTGGACAGCTTCTTCACG
GCGGTTATGATCTACACGGCTGCTCAGTTTAGGATCCTCGGCTTGCGCATCGCTGCTCTCCGACAGGATA
ACGACGAGATAAAACGACAGGCGAGGTCCGACGTTTACGAGAAACCTCGTAAGGGTGCGGCGACTGATCA
CGTGTACGAGGAACTGCGTCTTTGCATCCGAACTCACCAGGAAATTACAAGTTTTGTCACCCACCTGGAA
AGTGTGATGAACCCCATTGCAGCGCTGCAGTTAATTACTGGGGTGATCAACGGCTGTCTGATGATATTCC
CAACAGCAGCTAGCTCGGAGAGCGGCGCGCTGCTCAAGTGCATAGCGTGCGTGCCCACCATCAGTGCGCA
GGTGCTCATCTACTACCTCGGCGCTCACGCCGTCATGGAGCAGAGCGAGGCGGTGTCTGTGGCGGCGTAC
GGCTGCGCGTGGCCAGACACCAGCCCGCGCTGCCGCCGCTCGCTGCTCGTGCTGATGACTCGCGCCATGA
AGCCGCTCACCCTCACCGCCGGCGGCATCTACACAATAGAGAGGAGCACCTTTCTCTCCTTGCTGAACGC
TGGCTACTCCTACTATGCGCTGCTAAAGAACTTCAACAGCCGATAA

>gi|559775102|gb|KF601291.1| Locusta migratoria odorant receptor 5 mRNA, complete cds
ATGGCCAAGTATTCTGTTAGAGGAGGTGGCGGCGGCGCCCCCGCCTTGGACCTGCGGCTGCAGCTGCGGC
TGCTGCGGCTGGCGGGCGCCTGGGGCCCGTCGCCGTCTGCGTCGTCGACGTCGCTGCCGTACGCCGGCTA
CTCGGCCGCCGTCGTGCTGCTGCTGCTCGCCTTCGTGGGCAGCCAGGTGTCCGCCATGCTGCACTTCTGG
GGCGATATCCTCAGCGTCACCACCAACGCCTGCGTCACCTTCACCTACACCATGGCCATGTTCAAGCTGC
TCGTCGTCCTCATCATGAGGCCTTCTGCCGAGTACCTCATCCAGGAGCTCAACAGGTGTATGCAGGAGTA
CGGGCGCGACCTGTCCAGCGAGAAGGCCGCGGTGCTGGCGCGGTGCGGCCGGCTGTCGCGCCACGTGGCG
GCGGCCCACGTGGCCATCGGCGCGGTGGCGTACGTGTGCGGCGTGGCGCTGCCCGCCGCGCGCGGCCGCC
TCTGCCCCAGCGCCGCCTGCAGGGCCGCCGACGGCTTCCCCGTGCTCGTCTGGTACCCCTTCCCCTTCAC
CGTCTCGCCCGCCTACGAGCTGGTGTTCGCGGCGGTGTCGCTGGACTTCTTCTACGGCTACATCCTGTCG
ACGACGCTGGACGGCTTCTTCGTGACGCTCATCATCTACGTGTCGGGCCAGCTGCGGCTGCTCAACCTGA
TGGCGCAGAACGTCTGCGCTGGCGCAGGCGGAGGCGGAAGCGAGGCCTCTGAACAGCGGGTGCGCGACAG
GCTAGCGCAGTGCGTGCGCTACCACACCGACGTCGACAGGTGCGTGCAGCGGCTGAGCGCGCTGCTGGGC
CCCATCCTGCTGGGTCAGGTGCTGGCCGACGTGGTCACCATCAGCGCCACCGCCTTCGTCACCACCACCG
GCAAGACGGACTCTGGCTGGGTGTTCAAGTACGGCTCGTACCTGGCCGCCATCGCAGAGCAGCTGCTGCT
CTACTGCTGGTTCGGGAACGACGTCCTCACAGAGAGCGAGCGTCTGCAGCTGTCGGCGTACAGCAGCCAG
TGGGTGTCGGCGCCCGCGCGCTTCCGCAAGGGGCTGCTGGTCTTCCTGTGCCGCGCGCACCGTCCGCTCA
GACTCACCGCCAGCAAGTTCTACACCATCTCCAGGGAGACCTTCCTGCTGCTGATGAATGCCTCTTTCTC
CTACTATGCTGTTCTCAGACAGCTGAACTCCGACTGA

>gi|371444777|gb|JN989549.1| Locusta migratoria olfactory co-receptor mRNA, partial cds
ATGCAGAAGCCGCACGGGCTGGTGGCGGACCTGTGGCCGCTGATCCGCATGGTGCAGTACTCGGGCCACT
GGATGCTCGAGTACAGCGGCGGCAAGGCGCTGCGCGCCATCTACAGCTCGGCGGTGTCGCTGCTGGTGGT
GACGCAGTTCGCGCTCATGGCCGTCAACCTGATCCAGCGCTCGGGCGACGTCAACGAGCTGGCCGCCAAC
ACCATCACGGTGCTCTTCTTCCTGCACCCCGTCACCAAGTTCGGCTACTTCGCGGTGCGCTCCAAGGCCT
TCTACCGCACGCTCGCCACCTGGAACCAGTCCAACAGCCACCCGCTGTTCGCCGAGTCACAGGCGCGCTT
CCACCAGCTGTCGGTGGTGCGCATGCGCCGGCTGGTGATGTACGTGGTGTCGGTGACGGCGCTCAGCGTC
GTCTCCTGGACGTCCATCACCTTCATGGGCGACTCGACGCGCGAGGTCACCGACCCCGACAACGCCAACG
AGACCATCACCGAGGAGGTGCCGCGCCTCATGATCAGCACCTGGTACCCCTTCGACGCCTCCTCCGGCAT
GGGCTACATGCTCGCCTTCGTGTACCAGCTGTACTGGCTGACGGCGACGCTGATGCACTCGAACCTGATG
GACGTGATGTTCTGCTGCTGGCTGATCTACGCGTGCGAGCAGCTGGTGCACCTGAAGGAGATCATGAAGC
CGCTGATGGAGCTGAGCGCCACGCTGGACACCGTCGTGCCGCACACCAGCGAGCTGTTCCGCGCCGCCTC
CACGCTGCCCACCAACGAGCCGCTCTACGACGCGGGCAACGGCGCGGCGGACGGGCTGACGATCCGCGGC
ATCTACAGCAGCCAGCGCGACTTCTCGGGCTTCAACCGGCGGTCGGCGGCGCTGTCCACGGTGCGCGAGG
CGGACGCGGGCGGCGCCGTGTCCTCGGCCGGCGGCATCGGCCCCAACGGGCTCAGCAAGCGCCAGGAGAT
GCTCGTGCGCTCCGCCATCAAGTACTGGGTCGAGCGCCACAAGCACGTTGTCAGGTTCGTGGGCAACATC
GGCGACGCGTACGGCGCGGCCCTGCTGCTGCACATGCTCACCACCACCGTCACGCTCACGCTGCTCGCCT
ACCAGGCCACCAAGATTGACTCGGTGGACGTGTACGCGGCCTCGGTGCTGGGCTACCTGTTCTACACCCT
GGGGCAGGTCTTCCTCTTCTGCGTCTTTGGAAACAGGCTCATCGAAGAGAGCTCGTCGGTGATGGAGGCG
GCGTACAGCTGCCACTGGTACGACGGCTCCGAGGAGGCCAAGACGTTCGTGCAGATCGTATGTCAGCAGT
GCCAAAA

>gi|1003779508|gb|KU865301.1| Locusta migratoria manilensis chemosensory protein OR142 mRNA, complete cds
TAGGAACGGGGTCAAGACTGCGGCTTGTCTCGGGGATTCTGTTCGTTATTAATCATGGATTGGGATTCTC
CGGCATCAGAACCGCTGACATGGCAGTACACTGCGAACTCCATTCTCAAGTACGACGTGCGTTTTCTGAA
TATTGCCGGCCTGTGGCCACTGCAAGGCACGCGGCTGTTTCGCATCCTCACTGCCGCCATCCTAGCACTG
TCCTTGGGCCACATCGCCGAAGGCTGCGTGAACCTCTGCACCTTACGCGGGGAGCTGGAAGACTACACAC
TGGCGTTGTCCAACGTGTCGGTCGTCATCGTCGGCGTGCTCAAGGTGTCACTCTTCCTCCGCAACGAGGG
CAGCTGGTGCGCCCTGGTGCGTAGGCTGGACTCACTGGTGGAGCGTCAGAGACAGTCCGCGACGGACCAG
TCGGACCAGTTTGGGGCAATCTTCACGGAAGCCCGCCAGCACGCCAACCGCCTCTCCAAAGGTCTCGACA
CTTACAATGTCACCCTGTTGCTCGTATGGATTCTTGCCCCACTTGCTTCCCCAGGCGCCAGGAGGTTACC
CCTTCAGCAACTGCCGATTACGAACACGACTGACTTCCCAGTGTACGAGATGTCCTACGCCTTGCAGGGC
ACCTCTGTGGTCTTCATTGGTTTAATCAATGTGCATCTCGACTGCTTGTTAGCAGTAGTCATGATTCACA
CAGCAGCTCAGCTAAAATTTGTGGCCTCGCGCATTACCGATATACATCTGAGAAATGGTGGTGGAAACTC
TCCAACCAAATCAAAATCGGGAAAGGATAGTTTAGTGACAGAAGACTTGTACAAGCAGTTATGTCTGTGC
ATTGAAACTCACCAGGATATCACCAGGTTCATCGTGCATCTAGAAAGTGTGATGAATCCCATCGCAATGA
TGCAACTAGCCCTCGGCGTCTTCAACGGCTGCATGCTTATTTTCCCGGCAGCGTATAACGCCGAGAGCGG
CTCGCTGCTGAAGGTGCTGCTGTGCGCGCCCGCAGTCAGCACGCAGCTGCTGCTCTACTGCCTGGGTGCG
CACAGCGTGCGGGAGCAGGGCGAGCAGTTGTGCCTGGCTGCATACAGCTGCGGCTGGCCAGATCTCGACA
CCAGATGTCGGAAGGCGCTGCTGCTGGTGATGGCGAGGGCGCAGAAGCCGCTCAGGCTCACGGCAGCCGG
CATCTACCCCATAGAGAGGGCCACCTTCCTCTCGCTCCTGAACGCAGGCTACTCCTACTATGCTGTCCTG
CAGAACTTCACCGGCCGTTGA

>gi|1003779360|gb|KU865299.1| Locusta migratoria manilensis chemosensory protein OBP15 mRNA, complete cds
ATGTTCTATTTCTACGCGTTTACGTTTTGTTGCTTGTTGTGGATGCTCTTTCACTGTTCTGTGAACTGCG
TCAACGTCGACATCGAAACTATATGGCGGGAGTGCAATGAAACATTCCCTGCTTCTGAAGAGGCACTCAT
TTCGTTCGGCAAAAACGGCACGATACCAGACGAGAACGATTCAGTGGCGAGATGTTTCACCGACTGTTAC
GGAAAGAAGACCACTTTGCTAACATCGGACGGAAGTCTCAACTGGACAACTCTTGATTTCCTTATGAGGA
GCTACGATATGAAGCCCACCGCAAAGGAGACATTTGGAAAGTGTCAAAAGAACACCAGCAACGTTGAATG
TATGAAAAGCTACCTTTCACTGCGTTGTGTGGCTGAAACTGTGGAATCACTCACTGATATAAGATAA

>gi|371444779|gb|JN989550.1| Schistocerca gregaria olfactory co-receptor mRNA, partial cds
ATGCAGAAGCCGCACGGGCTGGTGGCGGACCTGTGGCCGCTGATCCGCATGGTGCAGTACTCGGGCCACT
GGATGCTCGAGTACAGCGGCGGCCTCACTGCCCTGCGCGCCATCTACAGCTCGGTCGTGTCCGTCCTGGT
CGTGACGCAGTTCGCCCTCATGGCGGTCAACCCCATCCAGCGGTCCGGCGACGTCAACGAGCTGGCGGCC
AACACCATCACGGTGCTCTTCTTCCTGCACCCCATCACCAAGTTCGCTTACTTCGCGGTGCGCTCCAAGG
CTTTCTACCGCACGCTCGCCACATGGAACCAGTCCAACAACCACCCGCTGTTTGCAGAGTCACAGGCGCG
CTTCCACCAGCTGTCCGTGGTGCGCATGCGCCGGCTCGTGATGTACGTGGTGTCCGTGACGGCGCTCAGC
GTCGTGTCCTGGACCTCCATCACCTTCATGGGCGACTCCACGAGGGAGGTGGCCGACCCCGACAACGCCA
ACGAGACCATCACCGAGGAGGTCCCCAGGCTCATGATCAGCACCTGGTACCCGTTCGACGCCTCTTCTGG
TATGGGCTACATGCTCGCCTTCGTATACCAGCTGTACTGGCTGACGGCGACGCTGATGCACTCCAACCTG
ATGGACGTGATGTTCTGCTGCTGGCTCATCTACGCGTGTGAGCAGCTGGTGTACCTCAAGGAGATCATGA
AGCCGCTCATGGAGCTCAGCGCCACGCTGGACACCGTGGTGCCGCACACCAGCGAGCTCTTCCGAGCCGC
CTCCACACTGCCCACCAACGAGCCACTCTACGGGATGGGGCCAGACATGAGCAACGGCGTGACGGACGGC
ATGACGATCCGCGGCATCTACAGCAGCCAGCGCGACTTCTCGGGCTTCAACCGGCGCTCGGCGGCGCTGT
CGACGGTCCGCGAGGCCGACTCTGGCGGCGCCGTCACCTCCGCCGGCGGCATCGGGCCCAACGGGCTCAG
CAAGCGCCAGGAGATGCTGGTGCGCTCCGCCATCAAGTACTGGGTGGAGCGCCACAAGCACGTCGTCAGG
TTCGTGGGCAACATCGGGGACGCGTACGGAGCAGCGCTGCTCCTGCACATGTTGACCACCACCGTGACGC
TCACGCTGCTCGCCTACCAAGCCACCAAGATCGACTCGGTGGACGTGTACGCGGCCTCTGTACTTGGCTA
CCTGTTCTACACCCTGGGGCAGGTCTTCCTCTTCTGTGTCTTTGGCAACAGGCTCATTGAAGAGAGCTCG
TCGGTGATGGAGGCGGCGTACAGCTGCCACTGGTACGACGGCTCGGAGGAGGCCAAGACTTTCGTGCAGA
TCGTGTGCCAGCAGTGTCAAAA

>gi|1495972702|gb|MH568731.1| Oedaleus infernalis odorant receptor 12 (OR12) mRNA, partial cds
TCAGCGTCGTCTCCTGGACGTCCATCACCTTCATGGGCGACTCGACGCGCGAGGTCACCGACCCCGACAA
CGCCAACGAGACCATCACCGAGGAGGTGCCGCGGCTCATGATCAGCACCTGGTACCCCTTCGACGCCTCC
TCCGGCATGGGCTACATGCTCGCCTTCGTGTACCAGCTGTACTGGCTGGCGGCGACGCTGATGCACTCCA
ACCTGATGGACGTGATGTTCTGCTGCTGGCTGATCTACGCGTGCGAGCAGCTGGTGCACCTCAAGGAGAT
CATGAAGCCGCTGATGGAGCTGAGCGCCACGCTGGACACGGTCGTGCCGCACACCAGCGAGCTCTTCCGC
GCCGCCTCCACGCTGCCCACCAACGAGCCACTCTACGACATGAACAACGGCGCGACGGACGGGATGACGA
TCCGCGGCATCTACAGCAGCCAGCGGGACTTCTCGGGCTTCAACCGGCGGTCGGCGGCGCTGTCCACGGT
GCGCGAGGCGGACGCGGGCGGCGCCGTCACCTCGGCCGGCGGCATCGGCCCCAACGGGCTCAGCAAGCGG
CAGGAGATGCTCGTGCGCTCCGCCATCAAGTACTGGGTCGAGCGACACAAGCACGTCGTCAGGTTCGTGG
GCAACATCGG

>gi|1495972700|gb|MH568730.1| Oedaleus infernalis odorant receptor 11 (OR11) mRNA, partial cds
GCAGCTCAGTGAGCCTCTTTACGAAAGAACAACAACTTGCTAGATTTCTCAATATGATGGAATTGTTAGG
TGCAGCCATATTTGAAATGGGAATGTTTTGTTACTATGCAAATCGAGTTATGGATGAAGGTATCAATGTT
GGAAAGGCAGCATATGACTCTCAGTGGTATTATGCTTCTAAGGATTATGGAATGTCAGTAAGCATAATTA
TGGCTCGTTGTACTCATCCACCAAAAATAACATTTGGAAAATTTGCAGATCTGACTATGGAAAACTTTGC
TTCAGTTCTACAGATTTCATATTCATATTTTACTCTCC

>gi|1495972698|gb|MH568729.1| Oedaleus infernalis odorant receptor 10 (OR10) mRNA, partial cds
ACCAGATGCAGGTGTGGAGTTCCGCTCAGTTCTTCCTGGCAGCTGTCGCTCAGCTCTTCCTCTACTGCTG
GTGTGGCCAGCAGCTCTCGCACCTGGCTGAGAGCATATCAGAGGCAGTTTATGACAGTGGCTGGGAAGAT
CATGATGTTTCAACACAGAAGAATGTTGCTTTCATCATGTGGCGTGCCCAGAAAATACTTGTCTTCAAAG
GTGGCTGGTTCTACACACTGACCACAGAAACTTTTGTAGAGCTCATCCGCCTGTCATTTTCATATTACAC
TGTGCTTCGAAATATCAATGACACGTAAGTATAGCCACAGAATGGTGGACTGGATAATCTGATAACCAAA
TGCCCTGTTATTATG

>gi|1495972696|gb|MH568728.1| Oedaleus infernalis odorant receptor 9 (OR9) mRNA, partial cds
GAGCGAGAAGCTGCCGCAGGCGGCGTTCGGCAGCGGCTGGACGGAGTGTGAGTCGCGCTTCAGACGCGGC
CTGCTGGTGGTGATGACTGTGGCGGCGCAGCCGGCCGAGATCACCGTGGGCAAGACCACCAAGCTGTCCA
AGGAGACGCTGCTGCAGGTGCTAAACGGAACTTACGGATTGCTGAACATGTTTTATCAATTGCAAAGTAA
AATGTGAAGAATTATCTGCACAACAGACATAGACTAAATCCGGC

>gi|1495972694|gb|MH568727.1| Oedaleus infernalis odorant receptor 8 (OR8) mRNA, partial cds
ATTCGCCACTAACATCGAGAACATCGGAACAATGCTTAGGGTGTCTGTGTACATGTCGTTCATGGTGAAT
GAAGTCTTCATGTACTGCTGGTTCGCTCACAATATCATTGATCAGAGCTCCCGCATCGCAGAGTCGGCCT
ACAGCTGCGGCTGGCCCGGCGCGCCGCCCTCCCTCCAGAGGTCTCTGCTGGTGGTCATCTGCCGGGCGCA
GCGCCCGCTGGCGCTCACCGCCGGCAAGTTCTACCACGTGTCGCGGGAGAC

>gi|1495972693|gb|MH568726.1| UNVERIFIED: Oedaleus infernalis odorant receptor 7-like (OR7) mRNA, partial sequence
GGAGCAGATAGCTGTACACGCTTGTTAAGAATTCCGAAATGTTTTCGAAAGAATTAGAAATTAATTGCAG
AGACGAACACAGTATTCCATCCAGATGCAAGGAAGACCCTTCGAACACCTCCTTTAACAGATTTGTAGAG
CACCTGGAAAATGTGATGAACCCCATTGCAATGATGCAGTTGGCTCTTGGTGTGTTCGACGGCTGTATGT
TGATTTTCCCAGCGGCATATAGCTCAGAAACTGGCGCGTTGGTGAAGTGTTTGGTCACCGGCCCTACCGT
CTGCATGCAGCTCCTGCTCTATTGTCTGGGTGCACACAGCGTCCGAGAACAGGGAGAGAGCGTGTCGGTG
GCGGCGTACAGCAGTGGCTGGGCAGACGCGAGCGCCCGGTTCAGGAGGGCGGTGCAGATCGTCATCAACC
GAGCGCAGAAGCCGCTGGCGCTCACCGCGGGAGGCATCTACCCCATACAGAGGGCCACCTTCCTCTCGCT
ACTGAATGCTGGCTACTCCTACTACGCAGTGCTGCAGA

>gi|1495972689|gb|MH568724.1| Oedaleus infernalis odorant receptor 5 (OR5) mRNA, partial cds
TGCGCGGCCGGCCTGTGGATGACGCAGATGAGCTTCGGCATGGACTGCCTCTTCGCGTCGGTCATGGTCC
TGTTGGCCGCTCAGCTCGACATCCTCGCACGGCGCATTCTAACCCTCAGGAATGGTGCCTACGAGGAGAA
AGTCGAATATCCCGAGAAAAAGCCGGCACCCAGATTCGGTGATCAGATGTACGATGATTTGTGCCTTTGC
GTCCAAAGTCATCAGAAAATACTTAGTTTCGTCATTCACCTGCAGAACAC

>gi|1495972687|gb|MH568723.1| Oedaleus infernalis odorant receptor 4 (OR4) mRNA, partial cds
GCCTTTAAGAGTGAGAAAGCCATGCTGGCGAACAGCGGCGATATCATGTACGAAAATTTGTGTCTCTGCA
TTGAAATTCATCAGAAAATTCTCAGCTTCATCAAATACCTGGATGACACTATGAGTTCTGTCGCGATGAT
TCAGTTCTGCGTTAGCGTCCTCCTCGTGTGTGTGGCATTATTTCAAGTAACATACAGTACAGACTCCACT
GCCGTGCTCCGGTGCGCG

>gi|1495972685|gb|MH568722.1| Oedaleus infernalis odorant receptor 3 (OR3) mRNA, partial cds
CTACACTGTCCGTGGCTGGCGTGACCGGTGGATCATGGAGTGAGAAATTGCTGCAGTCAGCCTACAGCTG
TGACTGGTATGAAGGTGACATTCAATTCCAGCGTGTATTACTCATCCTCATGCTGAGAGCAACAGGTCCA
CTAAAGCTTACAGTTGGAAAAACAATGTCACTGTCACAACAGACGTTTCTTCAGGTGCTGAATGGCGCAT
ATGCATTACTCACCATGGCTTACCATGTCAACAAGTGAAATAAAAC

>gi|1495972683|gb|MH568721.1| Oedaleus infernalis odorant receptor 2 (OR2) mRNA, partial cds
TGGCGCTAGACGATAAAAGGGCTAGCGCTGTCCGAGCCGAGCGCCCCAGGGACCCACTTCCTCTCGATGT
CACTGATCAGGAACTCCGTGCCTGCATAGAAACCCATCAAAAGCTTCTCAGGCTCGTGAATTTCCTGAAC
TTTGTGATGAGTCCTATGGCGATGATGCAGCTTGCGGTGGGCGTTATCAACTCCTGCATGGTGCTGTTTC
CGGCCACATACAGTGAAGACAGCGCGGCCGCGATGAAGTGCTGGGGCGCGCTGCCGCTGCTGGCCACACA
GGTCTTCCTCTACTGCTCCGGGGCCCAGCGGCTGGCCGACCAGGCAGAAGCAGTGTCG

>gi|1495972681|gb|MH568720.1| Oedaleus infernalis odorant receptor 1 (OR1) mRNA, partial cds
TCAGCGTCGTCTCCTGGACGTCCATCACCTTCATGGGCGACTCGACGCGCGAGGTCACCGACCCCGACAA
CGCCAACGAGACCATCACCGAGGAGGTGCCGCGGCTCATGATCAGCACCTGGTACCCCTTCGACGCCTCC
TCCGGCATGGGCTACATGCTCGCCTTCGTGTACCAGCTGTACTGGCTGGCGGCGACGCTGATGCACTCCA
ACCTGATGGACGTGATGTTCTGCTGCTGGCTGATCTACGCGTGCGAGCAGCTGGTGCACCTCAAGGAGAT
CATGAAGCCGCTGATGGAGCTGAGCGCCACGCTGGACACGGTCGTGCCGCACACCAGCGAGCTCTTCCGC
GCCGCCTCCACGCTGCCCACCAACGAGCCACTCTACGACATGAACAACGGCGCGACGGACGGGATGACGA
TCCGCGGCATCTACAGCAGCCAGCGGGACTTCTCGGGCTTCAACCGGCGGTCGGCGGCGCTGTCCACGGT
GCGCGAGGCGGACGCGGGCGGCGCCGTCACCTCGGCCGGCGGCATCGGCCCCAACGGGCTCAGCAAGCGG
CAGGAGATGCTCGTGCGCTCCGCCATCAAGTACTGGGTCGAGCGACACAAGCACGTCGTCAGGTTCGTGG
GCAACATCGG

>gi|1495972704|gb|MH568732.1| Oedaleus infernalis odorant receptor 13 (OR13) mRNA, partial cds
CGAGAAGACGGCGGCGATTCTCATGTTTCAGACGAGGAAACCGTTGCAAATAAGAGTCGCAAAATTATAC
ACGCTATCGAGAAGGACGTTCTTGCAGCTGCTGAACAACTCATACGGTTTGTTTAATTTACTTTATCAAG
TAAAGAATCCTAAATAGGAAAGAAGAACTGCACTGGAGTTCATCTACAGCAAGAAACATCGACATCAAAA
TACAAAGAGGCAAAAAAAGATCTAATCAGTTGAAATTGCTAGCACATACATGGAAA

>gi|1495972691|gb|MH568725.1| Oedaleus infernalis odorant receptor 6 (OR6) mRNA, partial cds
GTGGCGTGCTCTCCTGTGCTCGGACAACGGAGCCCTCGGAACGCCGTCTGGATTTCTTCTCGTCTGACAG
CGTGACACACACTACTTAAAAGATGCAGAAGCCGCACGGGCTGGTGGCGGACCTGTGGCCGCTGATCCGC
ATGGCGCAGTACTCTGGCCACTGGATGCTGGAGTACAGCGGCGGCAAGGCGCTGCGCGCCATCTACAGCT
CCGTGGTGTCGGTGCTGGTGGTGACGCAGTTCGCGCTCATGGCCGTCAACCTGATCCAGCGGTCGGGCGA
CGTGAACGAGCTGGCCGCCAACACCATCACCGTGCTCTTCTTCCTGCACCCCGTCACCAAGTTCGGCTAC
TTCGCGGTGCGCTCCAAGGCCTTCTACCGCACGCTCGCCACCTGGAAC

>KY965036.1 Schistocerca gregaria odorant receptor 119 (OR119) mRNA, partial cds
GGCGGAGCAACGAGCAGGGGAAGGAGGACCGTTGTCCAGAGTGGGCTGCTCAGTACCAGAAGTCAGTCAT
CACTCGGCTGCGTGAGCTTTACGCGCATCGTGCTCATCTCTTTATTAGTGAAGGCGCTCTGGGGCCCAGG
AGAGATGAGCGACGATCTGGGCGAGCTGCTGGGGCCGGTGGCGGCCGCGCTGCGGCTGCTGGGGCTCCAG
GCGCCGTCGACGTCCTGGTCACTGACGTGGAGGGCGCTGCTGCTGCTCGTGGTGAACGCGTCCGTGCCCG
CGATGGCCGCTTCCAAGCTGTGGGTGGCGCCGGCAGCTAAGCTCGAGGAGCTCGCCGTCGAGGTCTTCGT
CTGTGTCACCGGTGTCGCCATGACCGTGAAGGTTGCAGCCTTCCTGTGGCAGCAGGAGCAGACGCAGCGG
CTGGCGGTGCTGTTGGCGGACTGTAGACGTCGCTTCGTGTGTAGCGGAGGCGGTCCCGGCGACACGCGGG
CCCGCTACCGGCGACACATCCGCCGCATCGTCGTCTACATGCAGGTGATGGTGGTTGTACCGACGACGCT
GTGGCTCCTGGACCCGCTGGTGGGCGCCGGCTCTTCTGCGGGGCGCCTCCCGATGCCCATGTGGGTACCG
CCGGGCCTGCGCTCCTCACCGGGTCACCAGATCCTCTACGCCTTCCAGGCTCTCGCCATGATCACCGTGG
TCGAAGCGTCGCTCTACCTCGACGTCTGCTTTGTCGTTCTCATGCTCAGCGTCTCCGCAGAGCTGCACGT
GCTCAACGACGCCGTTGCCTCCATCAAGGCTCCAGCAGTTCTGAGACCTGCACTTTATAGTGCCTCGTAT
AGAGTGACCAATGTGATAAATGGAAGTTGGTTGCGCTGTGGACTCAGTAGCCCAAGAGGTGCGATTGCTT
ATAACGGTCATCAGTCAACCGAACAACGCACCGAGAGTTCTGCCATCATCACTGACGATGCGAATGGGAT
AGGTACAGAGATGTACCGCGTGCTGGTGAAGAGTATAAAACACCATCAAGCCATAATTCGATGTGTCGAG
GAGTTGGAGTCAGTAATGTCACAGTCCGTTTTCGTCCTCCTTTTTCTGAATATGATGAACATCTGTGTAC
ACATTTTCGTTACATCGGTGCTGTTACAGAAAGACGTGGAACGCACGACGATGTCCAAGATGTTATGCAC
ACTCCCAATATACATGTACGAAACGGGGCTGTACTGCATATTCGGCCAGACAATTATTGACCAGGGTGAA
CAGCTGACTGCGTCGGCCTTTAGTGGGGACTGGCCCGAGGGCGACGCGCGCATGCGCAAAGCACTCCTCG
TGCTGATGCTGCGCTCGTCCAAGCCACTGAAACTCACCGTGGGCAAGCTGTACGTGCTCTCCAGGCACAC
GTTTCTCCAGATACTGAATGGATCGTATACGCTGTTCAACATGTTGTACCAGGTGCAGACGAAAAAGTGA

>KY965035.1 Schistocerca gregaria odorant receptor 118 (OR118) mRNA, partial cds
GTTTCAGATGTGCCGGTCGATAGTACAACGCAGAGGATTTCAGATGATATGTATGACCAGTTAGTTGGCA
ACATACGACATCATCAGCTGATCATAGAATGCGTCCAAGTACTTCAAATGGCAATGAGTTACTCCATTTT
CGCTCTGCTCTTCTTCAACATGACGAGCATATGCCTCAACATATTCGTCACTGCTAGCCTGCTGCAAAGT
GACGCTGACTTGGTAACGGCACTGAAGGCTGTTTTCACAACACCTGTTTTCCTGTATGAAAGTGCAATGT
ACTGCATTTTTGGCCAGATGATTATAGATCAGAGTGAACACCTGCCGCTGTCTGCCTTCAGCTGTGGATG
GACCGATGCGGACACGAGACTACAAAAGGCACTTCTTGTCTTCATGTTGAGGTCATCGCAGCCGCTCAGG
ATCCAAGTTGGGAAGACATACGAACTCTCCAAAGACACCTTCGTCAGGGTGCTGAACGGATCATATGCAC
TCTTCAACATGTTATACACATTCCAGGGCAAGAAATAA

>KY965034.1 Schistocerca gregaria odorant receptor 117 (OR117) mRNA, complete cds
ATGGAGGAGGAAGGGGACTTGCTGGGCGCCACCGCGCTGGCGCTGCAGCTGATGGGGCTATGGCGCGGGG
GCGGCGGGGGTGGAAGCGCAGCGGCGCGCCTGGCGGTAGCCGCCCCCACCCTCTTCGTGATGGGCTCCGC
CGTCGTCCTGTCCGGAGCCAAGCTGTGCGCCGACACGCCCGCCGTCTACGAGGAGCTCATCGCCGTCATC
TTCATACTGGTGGCGAGCGTCAGCTGGACCTTCAAGGTGATCACGGCGGTGCCGATCGCGATGTGGGCTC
TGGAGCCGCTGTTGTCCGGCGGCCAGAACACGCCGCTGCCCGCGTGGCTGCCGCTGGACATCCACGCGAC
GCCCGCCTACGAGCTGCTGTGCACCTTCCAGGCGGTCGCCGTCACCCTGTCCGTGGAGGCCAGCGTCTGC
CTGGACATGTTCTTCATCGTCCTCATGGTCGCCGTGGCCGGCGAGCTGCACATACTCAACGACAACCTCG
AGGCGATGCGACTGCACCCCGTCGATACGTTCCCTCGGAAGGCTGCCGAGAACTCTGCGACGCGTTGGAA
TGGAAAAGCATCTCCTCTAATGGAGAAGGGAATACCGAACACCCAGCAGTATGGATACCACCCTGAGAAT
CACAAAAGCACGAGTGCACTTTACGCTACAGCCGACGCTCACGAACTGATGTACCGCTCGCTGGTGAAGA
ACATACAACACCACCAGCTTATTTTGAAGTGTGTCAAAGAACTGGAGACTGCAATGAGCTATTCCATTTT
TGTCCTGCTGTTCTTGAACATGGTGACCATTTGCACACTCATCATAAGCACCACAGTGCTGTTGCAGAGT
GACTCAGATCCAACATCACTCTACAAGATGGTTTCCTCACTGCCTATTGTTATGTTCCAGACAGGACTCT
TCTGCATCTTTGGACAGATGATAATTGACCAGAGTGAGCGTCTGCCAGCAACTGCATTCGGCAGTGGTTG
GCTAGAGGGCAACGTCCGCCTGCGGAGAGCACTGCTGCTGCTGATGCGACGTGCAGCCACTCCACTCCGT
ATCACTGTGGGCAGAATGTACCCACTCTCCAGGCACACCTATCTGCAGTTGCTGAATGGGTCATACACTA
TCTTCAACATGATGTACCAAGTTCGAGGCAGAAGTGATTAA

>KY965033.1 Schistocerca gregaria odorant receptor 116 (OR116) mRNA, partial cds
TGCGTGGGCGACCTGGAGAGGGTGATGGGCCAGTCCATCTTCGTGATCCTGCTCACCAACGTCATCAACA
TCTGCTCGCAGGCCTTCGCTTCTGCCGTGCTCTTCCGCAGTGGCATCGACTGGGGCCTGGTGACCAAGAT
GCTCTTCACGTTCGTCGCCTACATGTTCGAGACGGGCATGTTCTGCATGTTCGGGCAGGCCATCACGGAC
CAGAGCGAGCGCCTCGTGGAGTCTGTCGGAGGATGCGGCTGGCTGGAGGCCGAGGCTGGAGTGCGGCGCG
CGCTGCTGGTGATGTTGACGCAGGCCTCCAGGCCACTCACCATCCACGTGGGCAAGGTGGCGGCGCTCTC
CAGGAGCTCCTTCCTGCAGCTTCTCAACATGTCCTACACGGTGTTCAACCTGCTGTTCGAACTGCAGAGC
GCCGAATGA

>KY965032.1 Schistocerca gregaria odorant receptor 115 (OR115) mRNA, partial cds
TTGTGTTGGCTTGGAAAAGGCATGAAGCAGCCTGAGGAGCGCCTTCTGCAACCGTGCGCCGGGCCGCTGC
GCTTTCTGGGTCTATGGGGACCGCCGGTTCGGCCTTTGCGCGCATGCGCGGTGCTGCTGCTCAACGCGGC
CGGCACTCTGTGCGCCGCCCTCGCGTTGTGGGCGGCGCCGGGCCGCAGCCTGGAGCGCCTCGCCGCCGAC
GCCTACGTGGGCGTCACCGGCATCGCCATGACCGTCAAGGTGTCGGCCTTCCTGTGGCACCGGAGCCGGC
TGCAGCGACTGGCCCGCATCCTGGGGGCCGCCGGGGAACGCAGCGGCGGAGCGCGCGGTCGCTACCGCCG
CAACGCTGCCAGGGTGGTGCGCTACATGCAGATGATGGTGTCGGTGCCGGCGGTGATGTGGACGCTGGAC
CCTGTGATCGTGGACGACGGAGGGGCGTCGGCCGGGCGCAGCCTGCCGCTGCCCATCTGGCTGCCCGGGC
TGGACACGTCGGCGTCGCCGCTCTACGAGCTGGTGTACGCGCTGCAGGTGTGCACGCTGGTCGTCGCCGT
CGAGGCGTCGCTCTACCTGGACGTCTTCTTCGTCGTGCTGATGCTGGCCGTCGCCGGCGAGCTGCACGCG
CTCAACGACGCCGTCGCGGCCATCCGGTCTCCAGGCGGCAGGCCGCGCCCTGCTCCAACTGCACGTGCGG
CGACTGGCACTGTGGATGCCGCCCCCGGAGCCGCCCCGAGCGCGTACCAGGCCATGGTCGGGGTCGTGGG
CCGACATCAGCTGATCTTGGCGTCCATACGAGAACTGGAACTAGTGATGAACCACTCCATATTCCTTCTC
CTGTTTCTCAACATGCTGAATATTTGCGTACATACTTTCGTTACTGCCGTGCTGCTACAGAAGGAAGTAC
AGCCGACGACGATGTACAAGATGGTTAGCACTATCCCGATCTACATGTACGAGACTGGACTCTTCTGCAT
CTTTGGACAATCAATCATCGATCAGGGCGAGCGG

>KY965031.1 Schistocerca gregaria odorant receptor 114 (OR114) mRNA, complete cds
ATGCGCGACGAGGTGGACGAGCTGCTGGCGCCGTGCGCGGCGGCGCTGCGCCTGCTGGGCATGTGGGGCG
TGGCGACGCGGCGCGGCGTCTTCGTGCTGCTGCTCAACCTGGCCGGCACCGCGTGCGCAGCCGTCACGCT
CGCCTTCCAGCCGCCGCGAGGCCTCGAGCGCCTCGCCATGAACGCCTACGTCTGCGCACAGGGCACTCTC
CTCTCCGTCAAGGTGGCCGCCTTCCTGTGGCACAGAAAGCGTCTGCGGCAGCTGGCGCTCCAGCTGGTGA
GCTGCTGGCGCCAGTTTGAGGATGTAGGCGGCGGCGTGCGCGCCATCTACCGCAGCCAAGCTGCCAGGGT
CGTGCGCTACATGCAAGTGATGACCGGGATTCCGACGATGATGTGGATGCTGGAGCCGCTGTTCTCCGGT
GGAGAGGATTCTCCGCAGGGGCGCAGCCTCCCTCTGCCCACGTGGCTGCCCGACACGCTGCAGCAGTCGC
CCACGTACGAGCTGCTCTACGTGCTGCAGGTGTTCACAATCGTCGTCGCGATAGCCGTGTCCGTCTACCT
CAACATCTTCTTCGCGGTCCTCATGCTGAGCACCGCAGCCGAGCTGCACGTCCTTAACAACAACATGATG
GCGATGGGGAAGTTCGGGGACAACGAGACGGCCGAGAGCTACAGGGGAGATGAGGGAGTACAAAGAGACG
GGGTCACTTCCAGTTTGTTAAGCAGTCATCGTAGACCTCGTGGAAAATTAGTATCAGCGGGCCACTCGTT
GCCTGTAGCTGTGTACACACACAATGGTAGTCACGACCAGATGTATCACCAACTAATAAAGAATATTCGG
CATCATCAAGTGATCCTTAGGTCTGTTGCAGAGCTGCAAAAAGCTATGACTCACTCTATTTTCGTTCTTC
TCTTTTTAAACATGCTTAATATTTGCGTCGTCATCTTCGCTGGAACTACGCTGTTGCAGAAGCAAGCAGA
CCAAGTAGCAATGTACAAGATGTTGTTCAGCGTTCCAATTTACATGTACGAGACTGGATTCTTTTGTGTC
GTTGGACAAACCATTATTGATCAGGGGGAGCGGCTGTCCATGTCGGCGTTCGCCAGCGCCTGGCTGGACA
GCCCCAGGAAGCTGCACCGCCTGCTGCTGGTCTTCATGCTGCGCTGCACGCGGCCGCCCACCATCACTGT
CGGCAAGACGTACACCCTCTCCAAGCGCACCTTCCTCCGGACACAAAATTCAACGAAGTCGCAGTTCAAA
TAA

>KY965030.1 Schistocerca gregaria odorant receptor 113 (OR113) mRNA, partial cds
TATGTGTTCAGCGGATATTTAGTTGCACCAGAGGTAGATGCAGATAGTCAGCGGGATCTGTTCTTTCTGA
ACAGAGACCACAAGGGCTGGAAACTGTACACCTCTTTAGTGAACAACATACGACATCATCAACTTATTAT
AGAGTACGTCAAAGATCTGGAAGTGGTGACGAGCACATCTCTTTACCTCCTGCTGCTTGCGAATGCGCTG
AATGTTTGTTTGCATTCTTTTGGATTCGTAGCGTTGTTTCAGGAGGGAGCTACAGGCTCGACCGTAATTA
AAGAAGTGCTCTCGTTCCCATCCTTCCTCGGTCAGACGGCGCTGTACTGCTTCTTCGGACAGTTAGTAAT
CGACCAGGCGGATCGGCTGCAGTTCTCTGGCTTCAGCTGTGACTGGCCGCAGGCAGACGAGACGTTTCGG
AGGTCGCTGCGCATCTTCATGCTGCAGGCCGCGCGACCGCTCAGCGTCAGGGTCGGAAAACTCGTCACGC
TCTCCAGGAACTCATTCCTGCAGGCACTAAATGCT

>KY965029.1 Schistocerca gregaria odorant receptor 112 (OR112) mRNA, partial cds
GTGATGCTGTGGATGGGAGACCCACTCATGCAGACCCTCATGTCGCCACCAGCCGAGAACGGCACCAGGC
CACTCATCTTCTGGATTCCCGTAGAAGTGAAAAATTCACCTGCCTACGAAATAACCTACGCCATCGAGGC
GTTTTTCATAGGATCTGCTACGGAGACGAGCATCCTGATAGACATAATTCTGATAATTCTCTTAGTCTAT
GCAGCAGGTGAAATAGCTGTCCTGAATGAGAATATCGCTGGAATGAGGCTTTCGAATACTCGTCAGCGAG
AAAAAGTAGAGCCAAACAAGGGGCTAAAAGCTCTAGAACGGAGTATTGATGAAGTGAGCATATCACAAAC
AGCCTACGTGTTCAGCGAGGACAGTTCAGACAGTAAGCGCAATCTTTTCGTTCTGGATAGAAATGACACG
TACTGGAAGCTACACAGCAGTTTAGTGAGGAACATACGACATCACGAAGTTATTCTAACGTACATCAATG
ATCTGGAAATCGTGCTGAGCACATCTATCTATGTCCTGTTGCTTGCGAATGCACTAAATATTTGTTTGCA
TTCTTTTGGAATTGTAGCGCTGTTCCAGGAGGGAGCAACAAGCTCGACCGTATTTAAGGAAGTGATCTCG
TTTGCATCTTTCCTGGCTCAGACAGGCTTATTCTGCTTCATCGGACAGCTAATAATTGATCAGGCGGACC
GGCTGCAGTTCTCTGCGTTCAGCTGTGACTGGCCACAGGCCGACGAGACGTTTTGCAGATCGCTACGCAT
CTTCATGGTGCAGGCGGCGCGCCCGCTCAGTGTGAGGGTCGGAAAGCTCGTCGAGCTGTCCAGGAATTCA
TTCCTGCAGGCGATGAATGCTTCATACACAATATTCAACATGCTGTTTAATCTGCAGACGGCAGATTAA

>KY965028.1 Schistocerca gregaria odorant receptor 111 (OR111) mRNA, partial cds
ATTTTGGTGGAGAATATTAAACACCATCAACTGATTTTGGTCTACATCAAGAAACTGGAGGAACTCATGA
GAACATCAATTTTCATAATTCTTCTTTCTAACGCGCTGAGCATCTGTTTGCATGTCCTTGGATTGGCGGT
GATGCTACAGGAAGGAGTTGACTTACCTTCAGTACTGAAGATGTTAATTACTTTTCCTGCCTATTCTTGT
GAAACTGGTCTCTACTGCATGTTTGGACAAGCAATAATCGATCAGAGTGAGCGCCTGGTGGACTCGGCTT
TCAACTGCGACTGGATCAACATGGGCCCTCGGTTCCGGCGTTCACTCACCATCTTCATGCTCCAGGCGTC
ACAGCCGCTCAACGTCAAAGTCGGGAAACGGGTCATTTTGTCGAGACATACATTTCTGAGGCTGCTGAAT
GGATCATATTCATTATTCAACATGTTACACGGAGTGCAGAAATAG

>KY965027.1 Schistocerca gregaria odorant receptor 110 (OR110) mRNA, partial cds
CATCTCGCCATCCTCGTCGGGGGCCTCGTGGAAATCGTCATCGACCCGCCGCCTCTGGACGTCATCTTAG
AGGGGATCTTCACTATCGCCTGCAGCTTCACCTGGGGACTCAGAATGGTGTCGGTTCTAGTACGGCAGAG
CAGAGTGCAGCAGCTGGTGGTGGACGTATTGAACATGAGGAAGCAGTTCACTGAAAACAGCGCAGTCTTA
CGCAAATCCTACCACAGGCGCGCACTTATTGTGTGCGTTGCATGGGTGGTTTTCCCGCTGCTGGCAGTAC
CCATGTGGTTCGTGGAGCCCGCACTGACCAAGACACTGGTTACGACATCTGAAAACACCACAATAGTCAT
TCGTAAAACTCCGTTCGTCATGTGGATGCCTCTTGACACGCAGACGCATCCGAACTACGAAATAACGTAC
GTGATACAGATCGTACTCCTTGTTAGCGTTGTCCAGGCAACAGTGTTAGTCGATCTTTTCTTCGCCTCCT
TAATGATCAATATAACAGCCGATATAGCTATACTGAATAATAACATCGCAAACATGCGACTGCATAAAGA
AAATGGAGTTACGAAGGAGTCGGCGGAAGGAGTCAAGGTGTCTGGTGCATGGGAAGTCACGTACAAGAGG
AAAAAATCACTAGCAGAGAAAGGTGAACAGCACGACGAGAACATAGCCACGACCACACCATATACCTCCG
ATCCCAGCGCGCAACTGTACAGAACATTAGCAAGGAATATTCAGCACCATCAAGTTATAATGTCAATCAT
CAACGACTTGGAATCCCTGATGAGTGAATCGAGCGTCCTCATGCTGGGCGTAAATTCAGTAAACATCTGC
TTACAAGGCCTTGGATTTGTCGACGCTTTCCGTCCGGGCGCGAAGAGATCAACTGTTCTGAAGAAAGTGC
TCACCTTCCCAGCATACATCAACCAGACTGCCCACTTCTGCTGGTACGGCCAGGAAATCATAGACCAGAG
CGAGCGGCTTCTGGAGTCTGCCTTCAGTTGTGGCTGGGCGGAAGCTGACCAGCGCTTCTGCAGTTCACTG
CGCATCTTCATGCTGCAGGCGTCGCGACCGCTTAAGCTGCAGATAGGCAAGATATTCACGCTCTCCAGAA
ACCTCTTCCTGCAGATTTTGAATACATCGTACACGATCTTCAACATGATGATCAATTTCTAA

>KY965026.1 Schistocerca gregaria odorant receptor 109 (OR109) mRNA, partial cds
GATGACGCAAAGAGACGACTATACGCCATTTTAAAGATGAACATTCAACACCATCAGGCTATTATGTTGT
GCGTCAACGAGCTGGAGCAAGTTATGAGTATGTCCACGTACATCATTCTGCTTGTGAACGCGCTTACCAT
TTGTTTACATGCCTTTGGATTTGTTGAGCTGTTCCAAGGAGGCTGGAAAGGACCAGCCGTGGTGAAAAGG
TTGCTCGCTTGCCCCATCTATATGGCGCAGACTGCACTCTTCTGCCTCTTCGGACAATCACTAACTGACC
ATAGCGAGCGCCTGCTGGACTCTGCCTTCAGCTGCGGCTGGCCAGGCGCTGATGGCCGTTTCTGCAGTGC
GCTGCTCATCTTCATGCAACAGGCGTCGCAGCCTCTCAAGATCAGAGTGGGCAAGATCTTCACACTCTCC
AGAAACTCTTTCTTACAGATCATGAACGTTTCGTACACAATATTCAACATGCTGTTAAATACACAATGA

>KY965025.1 Schistocerca gregaria odorant receptor 108 (OR108) mRNA, partial cds
TTCCAGTGCACCAATTGTAGCTCCTGGACCATCAGAATAGTGCTGTTCATGCAGCAGAGGGTGCGCCTGG
GACGACTGGTGATGACGTTGCTGGACACAAGGAAGAGATATGCAGAGCAAGTCCCGGGCATCAGAAGTAG
CTACGACCAGGGCGCAGTGATCATCTTCTTTGCCTGGCAGGTTCTGCCGTTCACCTCTATCTCGCTGTGG
GCCCTGGGCCCGGTGACGGACACCCCGAAACTGGTGACGGCAGGCAACTATAGCGTGGTCGAGCGCCGTG
AACCAATGGTCCTCTGGCTGCCGCTCGACACCCAGCAGTCGCCCACCTACGAGATCGTCTTCGTGCTGCA
GGTCGTCGGCGTCGTCGCCATGTCCGAAGTCAGCATCCTGCTCGACATCTTCTTCGTCTGCCTCATGATC
CACGTCACGGCCGAGATAGCTGTTCTCAACAAGAACCTCTCCAGCATACACTTACTCAGTCTGAATGGAG
ACCGGAGTCAGATGCTCGAACTTGTAGATGTGACTGCTCTTGGTCGACAGAGATACAATGGTGGTGAGCA
GCATACAGACAGTGAAGAAACTATCGAATGGTCAGTTACAGGAAGCGGTCCACTTCGAAGCAGCACTTTT
CTCTCATCACAGGATATGAATGACGCAAAGAGACGACTATACGCCACTTTAAAGACGAATATACAACACC
ATCAGACAATTATATTATGTGTCAGCGAGCTGGAACAGGGGATGAGTGAGTCCACGTACGTCGTTCTGCT
AGTAAACGCCCTTACCATTTGTTTGCAAGCCTTCGGATTCGTTGAGCTGTTCCAAGGAGGTTGGAAGGGA
CCAGCCGTGATGAAAAGACTCCTCGCTTGCCCGATCTACATGGCGCAGACTGCTCTCTTCTGCCTCTTCG
GACAATCACTGACGGACCATAGCGAGCGTCTGCTGGACTCTGGCTTCAGCTGCGGCTGGCCAACCGCCGA
CAGTCGTTTCTGCAGTGCCCTACTCATCTTCATGCAACAGGCGTCACAGCCCCTCAGTATCAGGGTGGGT
AAAATCTTCACGCTCTCCAGGAACTCTTTCTTACAGATAATGAATGCTTCGTACACAATATTCAACATGC
TGTTAAATACACAATGA

>KY965024.1 Schistocerca gregaria odorant receptor 107 (OR107) mRNA, partial cds
GCGGCCATGGAGGAGAGTTCGCTACTGGGTCCCAGCGCCGTGGGCGTGCGGCACCTGGGTCTGTGGGCGG
CGCCGGGGGACACGGGGCCCCCTGGGGGGTCGCTGCGGCTGGCGCTGGTGGTGGCCGCGCACCTCGGCCT
CTTCTCCACCTCCACCGCCAACCTCGTCATGGACACGCCGGACGACCTGGAGGTGCTCACCATCAACGCC
TTCGCCTGCATGACCACACTCGGGATGATCGTCAAGGTGGTGTCGTACGTGGTGGACCGCGGCAGCTTCA
ACGCTCTGCTGGTGCGGCTGGCGGCCGCTCGCCGAGCACACGCCGACCCCGGCGGCCGCAACGCCGCCAC
GCGCGCCCGCAGGCTCGCCTTCGGCACCGCGCTCTACAGGTTCACACAGGTGTCGACGGTGTTCTGCACG
AGTCTGTGGTCGGTGGCGCCGCTGCTGGGGGGCTCGTCGGGCTCGCGGGACTTCCCCGTGCCGATCTGGT
TGCCGCTGGACATGCGCGCCACGCCCACCTACCAGGTCGTCTACCTCCTCCAGGTCTTCTGCATCTGGGC
CGTCGTCCAGGGGACCGTCTTCCTAGACACGACCTTCCAGATCCTGATGCTGCAGTTGGCTGCCGAACTG
GAGGTCCTCAACGATAACGTAGCTGCCATCTACAACCGGGAAGTGGGCCCATCCGCAGTAAAACGAGCAG
AGGACATCAAAATCGACGCGTCGCCGCAGAGGGAAAAGGACGAAGCCATTGATAGACACGGATACATTGA
ACTTCACACAGATACAGCAGAGGATGAGATGTACAGTCATCTCGTCAGCAATATAAAGCACCACCAAACA
GTAATAGGTTGTCTAAGCCAGTTGGAAACCGTGATGAGTCACTCAACGCTGATACTCCTGTCATCCAATA
TGGTCTGCATCTGCTTACACATCTTCGTGACGGCAGTGCTGTTGCAGGATGAAATTCAGTTTGACAAGAC
TTTCAAGATGATGTGTGCGTTTGCAATCTACACGTACCAGACTGGGCTCTTCTGCTTAATTGGACAAACC
ATAATCGACCAGAGTGAACGGCTGGTGAATTCGGCGTTCAGCTGCGCCTGGCCGGACGCCGATGCCCGCT
TCAAGCTGTCGCTGTCCGTGTTCATGGTGAGGTCAGCTCGCCTGCTGGAGATAAGGGTCGGCAAGATGTA
CACTCTCTCCAGGGAGACCTTCTTGCAGATTCTAAATGGATCCTACAGATTATTTAATTTACTGTATCAG
ACCAATCTAGAAAATTAG

>KY965023.1 Schistocerca gregaria odorant receptor 106 (OR106) mRNA, partial cds
GACACGCAGTCCTCGCCGACGTACGAGATCCTGCTGGGCGTGCAGGTGCCGTGCTGCTGGATCTGCTCGG
AGACGTCGGTGCTGCTGGACTGCGCCATGCTGGCGCTGATGCTGCAGGCCGCCGCCGAGCTGGCCGTCCT
CAACGACAGGCTCTGTGGCGTCGGCGCGGACAGGGCCCCGAGTGCCGCGCCCACCGCCTGCCACAAGGAC
ACTCCTCCAGCAAAAGCGTCGTACCACTCTGAAGGAAAATCTGCCGGCGCAGCTGAGGCTGAGGTCCGAA
GTCCTCTGTATTCACACGATGAGATGTTCCGCAGCCTCGTGGAGAACATAAATCACCATCAGATCATAAT
AAATTACATGCACCTACTGCAGATGCTTCTCAGCCGCGGGATATCGGTGTTACTCATCTGCAACACCATC
TCCATTTGCTTCCACATCGTAGCGACAGTGGCATTGCTGCAGGAAGATATTGAGCCTGTTGGGATGACAA
AGATGGTGCTGGGGTCGACCCTCTATGCTTACCAGACGGCGATTTTGTGTCTGTTGGGGCAAAGGATCAC
TACACAGAGCGAGCGGCTGCCCGCGTCGGCGTTCAGCTGCGACTGGCCGGCCGCAGACGGCCGCTTCCGC
CGGCTGCTGATCGTCTTCTGCGTCCGCTCCTCGCAGGCGCTCGTCATCCGCGTCTGCGGCCTCTACTCGT
TGTCCAGGGAGACGCTGCTCCAGGTCTTGAAAGCTGCCTACACCCTATTCAACTTCGTATACCAAACAGT
CGGTGAAGAAGAACCATTAAACTGA

>KY965022.1 Schistocerca gregaria odorant receptor 105 (OR105) mRNA, partial cds
TTCTCCTTTTCCCTGGACGGGCACCGCCTCACGGAGCTGCTGCGACTGCTGGCAGCGTCTCGTCAACGAT
[truncated: 110,509 more chars]
