# Supplementary material for: Identification and analysis of odorant receptors expressed in the two main olfactory organs, antennae and palps, of Schistocerca americana
Source: Sci Rep. 2022 Dec 31;12:22628. doi: 10.1038/s41598-022-27199-3 (PMC9805433; doi:10.1038/s41598-022-27199-3)
Supplement: Supplementary file 7 — Supplementary Information 3. [file 41598_2022_27199_MOESM7_ESM.txt]

>lcl|MG859500.1_cds_AXM05328.1_1 [protein=odorant receptor] [protein_id=AXM05328.1] [location=<1..309] [gbkey=CDS]
AAAATGGAATTTGGACCTGTGGCCTTCATATCAATCGTGTGTCTATTCGTTTGTGCTTGGCCTGCCGACA
ATTTGATCGACGTCTGTGGTTTTGTAGGAACTGCAGCGTATAATGTGCCTTGGACGCAAATGACACCGGA
AACGATGAAAAACGTGTTGATGATCATTCAAAGATCACAAAGTCCAGTGGCCGCTTCTATCGGTGGTTTT
CTTCCTGCGCTGTCTCTGCAATATTATGCATCGTTTCTCTCTGCAGCATTTTCATACTTTACCACACTCC
GGATCACCGTGGACGTTAAAGATGAATAA

>lcl|MG859499.1_cds_AXM05327.1_1 [protein=odorant receptor] [protein_id=AXM05327.1] [location=<1..315] [gbkey=CDS]
TTAAATCCGAAAAAAGCGGTGATCGTCGTGATGTACATATTCATCAAAGCCGTACAAACGTTGTTCTACG
GTTGGTCCGGAACAGCTTTAACAACCGAGAATGACAATTTCCGTGAGGCAATCTATGCCAGTGACTGGGC
AGGGTCCGGTGAAAAAACACTCATGACAAATGTTTTGATCATGTTGATATACAACAAACCATTTGTCCTC
AAGGCATGTTCTGTCACCACCATATCAGTTGAGATGTTTGTTGCCATCTCCAATACTGCTATTTCGTATT
ATTTCATGTTGCGAACGTTGGAAGAAGCACAGTGA

>lcl|MG859498.1_cds_AXM05326.1_1 [protein=odorant receptor] [protein_id=AXM05326.1] [location=<1..>318] [gbkey=CDS]
TTTTGTCTTCCGGAGCAAGTGCATGACAGTTTGGAGGTTGAATCAGTAGTTCGCGGGAGCTCGAGTCGTG
CGATCATGAGCTCCGATCAAAATGACGAAATTTCTAATGACAAGGACGCACCGAATAAAAATTACGAGGC
GGACGTAGCTCGTACGTTGCAACATACTCGATGGTTACTCGAGATACTCGGTGTATGGCCAATGGTAAAA
AAAAATCCAACGAAATGGGACATTTACCTTTCGAAAGTATTGATAATCTCGTGCTCGGCACTAATGGCTT
TAATAATGGTACCGTGTACTTTGCACATGATTTTAATG

>lcl|MG859497.1_cds_AXM05325.1_1 [protein=odorant receptor] [frame=2] [protein_id=AXM05325.1] [location=<1..>327] [gbkey=CDS]
TGGAGCACTTTCGTATTTTTGAGCATTTGGCTACCACAAGTCGCCAGCCTGGCAATCCACTGGGGTGATA
TGAACGCTTTTATTATTTGTCTCTCCACCAATATGCCGATAGCTATTTCTATTCTGAAAATTATGGTTCT
CCAAAGGCAGAGAAAAGTGATCGGTAGCATTATTGCGATGATTGAACAGGACTGGATCGAAGTTGAAAGA
AAAGAGGAACGTTCGATCATGATCGCAACAGCAAAAACTAGCCGATCGATTTCCATACTATCGTTTTCTC
TAACGAACGTCATGTTCTTCGAGTACATTTGTTCTCGGAATGACTG

>lcl|MG859496.1_cds_AXM05324.1_1 [protein=odorant receptor] [protein_id=AXM05324.1] [location=1..>324] [gbkey=CDS]
ATGGAGCTCGATTGGCAAAGAATCGAAAATTCGTACGAGCTCGGTATAATGACGAGGCACGTTCGTTATT
CCCACACTTTGACATTATTCGTCATAGCTTTTATGTACACCGGTGCATTATCGTATTTATTGTTGATACC
AATAATGTCCGGAAACACGATTAACGCTATGAACGAGACACTGAGACCCCGACCGTTTCCCGGTACCGAT
ATTTTTTTCGACGTTCAAGCCGATCTCGTTTACGAAACTGTTTTCGCTGTCAATTTTTTGGGGGCCGTTT
TTCATTGTACCATCACCACTGCCGTTTGTAATCTCGCTGCTGTT

>lcl|MG859495.1_cds_AXM05323.1_1 [protein=odorant receptor] [protein_id=AXM05323.1] [location=1..>327] [gbkey=CDS]
ATGAGCATTAACGAATACGTCGTTTTTAATAAATTTTTCTTAAAAATCGTCGGACTCTATCCAATCAATT
GGTTACGTTATTTCGTCTGTATTTTGGTGATTTTTTTAATCCTTGTACCACAAATGTATCATTTTTATTT
GAGTCGACATGATTTATCGGTGATATTAGAAACAAGCTCAGTGTCAATGACGATATTGCTCGCGATATTT
AAGTCGTTTGTATGGTTTAAAAACAACGAGACCACGAAACTAATAAACTTTTTACTGACCGATTATTGGC
AAATTGCCAGATCCATCGATGCTAACGCCTGTATGCTCAAACACGCT

>lcl|MG859494.1_cds_AXM05322.1_1 [protein=odorant receptor] [protein_id=AXM05322.1] [location=<1..>330] [gbkey=CDS]
TGTTTCCTTGGATACGTCTGCATTACGGACTTGGTTCACAGCGACCCAGTGGCTACTTTTACTTACGGAA
TGTTAATAGTCGTAATCTCATTAAATTTATTCTTCTATTGCGAAATCGGTGAAGTGCTCAAGGAAAAGTG
TCAAAATATCGGAAAAGCTGCTTATATGAGCGATTGGCACAAACTCCCGGCGAAAACGAGTCTCGATATA
ATAATGATAATGAATGTAAGTGCCCGTCCACGTCAACTGACAGCTGGAGGTTTGATGGAAATTTCTAGGA
TCAGCTTTGCAACTATCATGAAAACGTCGTTCGCGTATTTGAATATGTTG

>lcl|MG859493.1_cds_AXM05321.1_1 [protein=odorant receptor] [protein_id=AXM05321.1] [location=<1..336] [gbkey=CDS]
GTCGGTAATCAACCGTTGAGCGTTAAATTACAATTCGGACCAGGAATATTCGTATGTATGATAAATCTAA
TGGTGTGTACTTGGCCAACGGAAAATATGATAAGAATGTGTGATTTAATAGGGACGAACACGTACAACAG
TCCTTGGGTTGGAATGCCACCGAAATCGACGAAAGACATAATGATGATATTACGAAGATCTCAGCATCCT
GTTAAAGTGTCGATCGGTGGATTTCTTCCCTCTCTTTCTTTTCGATTTTACGCATCGTTTCTCTCAGCTG
TATTTTCTTACTTTACTACGATTCGTCTCGTTGTCATGGCCGACGCTGAAAATTGA

>lcl|MG859492.1_cds_AXM05320.1_1 [protein=odorant receptor] [protein_id=AXM05320.1] [location=1..>339] [gbkey=CDS]
ATGCATACGCTGACATTGAATTTTAGAGTTCTTGAATATTGTGGCGTCTGGCGACCGTTAGTGTGGCACA
CTGGTTGGAAGTTTGTGCTTTACAACTGTTACACATCATTTGTCATTATTCTCATTTGCACTTTCATTAT
ATCTGAGCTCATTGAGCTCTGTGCCTCGTTTAACAGTGCAGAGGAATTTGCTCATGGCTCTTTTGTGTTA
CTCTCAATGATTGGAATGTTTGGAAAAATGGTGATTTTGCTAAGAAAACAACAAAAAATAATCGAACTAA
CGTGTGCCTTGAGCAACGATATTTGTGAACCACGAGATGCGATGGAGATTCAAATTCAA

>lcl|MG859491.1_cds_AXM05319.1_1 [protein=odorant receptor] [protein_id=AXM05319.1] [location=<1..342] [gbkey=CDS]
CTATTCTCGAAGAATCAACCTATCGCGGTGAAGATGCAGTTTGGACCAGTTGTTGTAGTCGCTGGAATGA
ATCTCTTTGTTTGCTGCTGGCCAGCAGATAACCTGATCAGAGTGTGCCACATGATGGGTGCTGCTGTATA
CGACGCTTCGTGGCCTAATACGTCATCGCGAATAATGAGAAATTATTTGATGATTCTTCATCGATCCCAG
CGACCTGTGATTGTTTCTATCGCTGGCTTTATTCCGGTTCTTTCTTTACGTTCCTACGCTACGTATTTAT
CGACAGCTTTTTCCTACACAACGACGCTTCGGCTCATGGTTGCTACGGACTCAGAATCTTAG

>lcl|MG859490.1_cds_AXM05318.1_1 [protein=odorant receptor] [protein_id=AXM05318.1] [location=<1..342] [gbkey=CDS]
ATTTGGCAAGCAACGCACATAAACCCTAAAAAAGCTATGATCGTTGGGATTTTTATTATCATGAAAGCCA
TTCAAACATTCTTCTATGGCTGGCTCGGCTCGACGTTAACTGCTGAGAATGACAATTTTCGTGATGCGAT
TTATGCGACTGACTGGCCAGGATCGGGTAAAAAATCTCTAATGACTAGCATCCTGACCATGCTGATTTAC
AACAGGCCATTCGTCCTTAAGGCTTGCTCCGTCGCAACCATATCCGTAGAGATGTTTCTTGCCGTCTGTA
ACACCGCCGTCTCGTATTATTTTATGTTACGAACTTTGGAGGAGCAAGATAATAATCTTTAA

>lcl|MG859489.1_cds_AXM05317.1_1 [protein=odorant receptor] [protein_id=AXM05317.1] [location=<1..>348] [gbkey=CDS]
ATATTGAAATTATGTTTCTTAGCATTTGGAGTTATAACATTTGGAAGTGCAAATATTGAAAAGGCCACGT
ATTTCATGTACGCAGTAGGCTGTTTACTTCAAATTTTCATAATGTGCTCGTGTATTCAAGAGTTACTTGA
TGTGAGTACCTCAGTGACTGAAGATGCTTTTCACGAAAATTGGCACGGGCGCAGTGGTGCTGTGAAAAAA
ATTTTTTGTATTATGGAAATGAGCACACAAATGGGATGTCGACTGAGTGCTTATCAAGTCGTTGATCTGG
TCGTACCAACAGTGGCAGTGGTAAATAAAACTACACTGATTCCCTTTATCCATAAGAATGTATTTTTT

>lcl|MG859488.1_cds_AXM05316.1_1 [protein=odorant receptor] [protein_id=AXM05316.1] [location=<1..354] [gbkey=CDS]
GTTCTCATCGGTCTCACCTGTTACGCTGTCTTAGTGAATATCGACACTGCAGATGGCGCACAGGTTTTTT
CATTTTTACTTTATGGTGCGACAATGCTCTTATTGGTTTATGGCTATTGCGCTGCTGGTGAATATCTTGT
TACCGAAAGTACGAATCTCTACGCAGCGTACTATCAGTGTTTGTGGTACGAAATGCCAGATTCATTCAAA
AAGCAACTGATAATTTGTATGATTGGTGCGAGCAAACCAATACAATTGACAGCAGGTGGTGTCTACATTT
TCTCGTTGGTCAGCTTCATGGGAATCGTGAAAACAGCAGCAGGCTACATATCCATGTTACGAACAATGAT
TTAA

>lcl|MG859487.1_cds_AXM05315.1_1 [protein=odorant receptor] [protein_id=AXM05315.1] [location=<1..360] [gbkey=CDS]
TTCTGTTTTCTAGCCTTCGGAGTTATAACGTTCGGAAGTGCTAACATCGAAAAAGTTGCATATTTGGTTT
ACGTAACTGCTTGTATTGTACAAGTTTTTTTGCTTTGCTCGTCAGTCGAAGACTTACTTACGGAGAGCAC
GTCAGTCACCGAAAATGCATTTCACGAGAATTGGTATGCCCGCAGTATCGCAGTGAAAAAGATTTTTTGT
ATGATGGAAGTTACGAATCAAATGGAATGCCGACTGAGCGCTTATGGAATCATTGATCTTGTCGTACCAA
CGTTAGCTTTGGTAAAAAAAAACATTCACATTGAGATAAAATCCACAAATACATTATATTTAACCGAACG
ATTGAATTAA

>lcl|MG859486.1_cds_AXM05314.1_1 [protein=odorant receptor] [protein_id=AXM05314.1] [location=<1..363] [gbkey=CDS]
CCAACTGAGAATATTGTCAGAGTGGTTTGTATACCTATATTACATTTTTTCCGCGGTATTCGCCGCAAGC
ATATTACTCTAATCGTCCAAAGATTTTCATTAAATCGTGTTCAGTGTAATTTAATAGGAACGACAGCTTT
TTACAACATTCCATGGCTCGAAATGTCACCCAAGTTTTCGAGGGACATCATTATGATATTGCAAAGATCT
CAACGACCCGTTCGAGTATCCATTGGTGGTTTTCTTCCCGCTCTCTCCTTTCAATTTTACACTTCGTTTT
TGTCGTGCGTTTTCTCATACTTTACCACCTTGCGGCTCGTCATGTTGGACACGGATGATAAAACCCCAGA
AATCGCCGTTTAA

>lcl|MG859485.1_cds_AXM05313.1_1 [protein=odorant receptor] [protein_id=AXM05313.1] [location=1..366] [gbkey=CDS]
ATGCACGTCTTACCATCGAATTTCAAAATATTACAATTCTGCGGTTTGTGGCGACCTTACGAATGGTCGA
GTGGTTGGAAAAAAAATCTTTACGACACTTATACAATAATTGTAGTATTTTTCGTTTACACGTTCACGCT
TTCGGAATTGATCGAAGTAACAATATTCATTGAAAATTTCGACGACGCAGTGAACATTATTTTTCTGGCC
TTCACAATGCTCGGCGTATGTTACAAAGTTGGTAATATCATTTTTAAACGAAACGAAATGATAATCCTGT
TGGAAATTTTGAACAATGGTAGATGTCGTCCTGTTGAAGACGAAGAAATAAAAATACAAATGAAGCACGA
CAAGCGATGCAGGTGA

>lcl|MG859484.1_cds_AXM05312.1_1 [protein=odorant receptor] [protein_id=AXM05312.1] [location=<1..372] [gbkey=CDS]
ACCTTGTTATTCCTTGGTCTCGTGGAAGTAGCTGTGATGGCAGTAACCATTGGTTCTTTTTTTGGAAACA
TTCCAAATCGAACTCTTCCGTTTAAGGCATGGTTGCCCTTTGATTATTCGAGTGATTCAGGCTATTGGAT
TGCTTACTTTCATCAAATTTTGTCGCACGCACTATCAGCCACTATCGCTGGTGCTCACGACTCAATTTTT
CACGGTTTTATGATTCAAGCTTGTTCTCAATTGAACATACTCAAGGCTCGACTTTACTCTGTACCCGAGG
CAGCATTTAAAAAATCACTAATCAGTCTCGAAACTCGAGAAAAACAAAAAATTCGAATGTGCGTTCAGCA
CCATCTGGAAATTTGCAAGTAA

>lcl|MG859483.1_cds_AXM05311.1_1 [protein=odorant receptor] [protein_id=AXM05311.1] [location=<1..375] [gbkey=CDS]
GAAATAATGTCATCGACACTGAGCATTTGTTTGCTCGAATATTCCTGCATGTGGGCATTTTTTAACAAGG
ATGCAGTAAGCGTGATAACTTATGTGTTGCTATTGTTATCCTACATTTTTAACGTTTTTATATGGTGCCA
CATCGGTGAATTGCTTCAGCAACAGTACGAAACGGTCGGAAAAGCCGCGTATATGATCGAATGGTACAGA
TTACCTGACAAACTTGGTCTTGCTCTTGTCATGGTTATGGCAATTACGGGCTCCCCGCGTAAATTAACTG
CTGGCCGAATCCTGGATTTGTCAATACGTAATTTTGGGGTCATAATCAGAACGTCCGTTACATACTTGAA
CATGCTACGAGCTACGACAACTTAA

>lcl|MG859482.1_cds_AXM05310.1_1 [protein=odorant receptor] [protein_id=AXM05310.1] [location=1..375] [gbkey=CDS]
ATGGAAGTGATTTGTGACACGCTACTACTCTGTTTTCTTGGATATTATTGTATCAGGGACTTCAGTGTTA
ATGACGCGGCGACAATTTTCACTTACGTCATGCTGATAGCCTCCATCTCATTAAATTTGTATTTGTATTG
TCACATCGGCGAAGTACTCAAAGAACAGTGTCAAACTGTCGGGAAAGCTGCTTACATGATCGATTGGTAC
AAACTACCGGCAAAAACGAGCCTCGATCTCATAATGATTATGAACATGAGCGCCAAGCCTCGTCAGTTAA
CAGCTGGAGGTATGATGGAAATTTCGAGAATCAGCTTTGCAAGTATTATGAAAACTTCGTTCGCATATTT
GAACATGTTGAGAACAGTGGCATGA

>lcl|MG859481.1_cds_AXM05309.1_1 [protein=odorant receptor] [protein_id=AXM05309.1] [location=1..>381] [gbkey=CDS]
ATGTCTCTCGAGGTTAACAGTCACGAGCGATCAGCGCACATCGAAAGGGAGAACGAAGATTACAAGAGCG
ATTTGAGTTACGCGACGTATTACACGAGAAAATTGTTGAAAATAATCGGTGTCTGGTCGTTGGTGAAGCA
AAATCCCCAAAAACAAGAACTTTTATTGTCCAAAATTTTGATAATAATCTGCTCGTTGCTAATGGCGTTT
ATCATGGTGCCGTGCTTGTCTCACGTGTTGTTGAGGGAAAAAAATTCATCGATAAAAGTCAAACTGTTGG
GACCGATTGGTCTTCGTTTGACGAACTTTGCAAAATATTACTCACTCATTTATCGTCGTAATTTGATAAT
GGGCTGCTTGGAACACGTCGAATATGATTGG

>lcl|MG859480.1_cds_AXM05308.1_1 [protein=odorant receptor] [protein_id=AXM05308.1] [location=<1..>381] [gbkey=CDS]
AATTTTCTTGTAAAGATGATTGCATATAGGATTCAACGCGAACGTACTAAGATATTGATCAGCGAAATGG
AAGACTTCTTGAAAACTGCAGAACCCCATGAAATAAAAATTCTCGAAGATTACGTTAATCGAACTTCGAA
GTTACACGTTTTAATCACCGCCGTTAATTATTTGACCGCAATTGTTATCATTTGTGGACCGTTGTTTCTT
CCTCAAGACTTTCCAACGGATGCTTCTTACCCGTTCTCTTTCAATTCGAAGTTTATCAAGTATGTCGTCT
ATCTACATCAGAGCTTCGTTGGCTTCCAGTGCTCAACGGGTGCCACAATTGATTGTCAAACTGCTTTAAT
GCTGTGGTACGCTGGTGCCAGACTAGAACTT

>lcl|MG859479.1_cds_AXM05307.1_1 [protein=odorant receptor] [protein_id=AXM05307.1] [location=<1..384] [gbkey=CDS]
TGCATTACAATCCTAAACGCCATGGTAATGTGCGCTTTCATTTGGCAAATTACACACATGGACCCGAAGA
AAGCCGCGAATTTCATTGTTTTCATTGTCACCAAAGCCATTCAAACATTGTTCTATGGCTGGTTCGGAAC
GACTTTGACAACCGAGAACGACAAACTTCGCGAGGCTATTTATGCGGCTGATTGGGCAGGCTCAGGAAAT
AAACCTCTAATGACGAGCATTTTGACCATGATATCTTGCAACAAGCCAATCGTTCTCAGGGCTTGTTCCG
TGGGAACCATTTCCGTGGAGATGTTTGTCGCCGTCTGCAACACTGCCATTTCGTATTACTTCATGTTACG
ATCTTTGGAGGAGCATAAAAACCTCGAATCATGA

>lcl|MG859478.1_cds_AXM05306.1_1 [protein=odorant receptor] [protein_id=AXM05306.1] [location=<1..>384] [gbkey=CDS]
AGATTTACTGGTATCTGGATTACGGATAGTCCACGTGAAACATTTCTCATGAAACTCACCACGGGTTACA
CAATATCTACGATTATATTCTCATGGCACATTGATGCATATGATTTTTGGTTCTGTCGAACCGATTTTCA
AAAAGCCATATACGCAGCTTGTAACGCACTGACAATTCTCTTGATTGGTGTCAAGTTAGGAACGTTCGCA
TGGCAACGAGAGAAATTTCTTAATCTCATTAAATTTTGTTATAAGAACTTTTGGAAAATTCATTATGACG
CACATGATATGAAAATCATGAAAACTTGCGACCTTAAATGCACTTTATTTGTGGGACTTTTTACCTTGTT
TGCTTGGTCCACGGTCTGTGCATATACAGCTTAT

>lcl|MG859477.1_cds_AXM05305.1_1 [protein=odorant receptor] [protein_id=AXM05305.1] [location=<1..393] [gbkey=CDS]
GGTCAGGTCGTTATATTCAGCCTCCTCATCTGTCTCGTCAGCTATCAGGCTGTGTTGGCCGATGGCGAGT
TCTCCAGACGAATGATCTTCATCGTACACAGCGCTGGAACATTTACGCAACTGTTTATGTTCACTCTCAC
CTGCGATGATTTGATACGGGAGAGTCAAGCAGTCGCTGAAGCAGCTTATGCCGCTCGATGGTACTGCTGC
CTCTCTGATCCTACCCGCAAAAAACTCGGGAAAGATCTCGTATTCATTATTATGAGGGCAAGACGTCCGT
GTTGTCTTACCGCCGGTGGATTTTTTCCTATCTCATTGGAAACATTTACAACGATATTGAGCACAGCTAT
GTCTTATTTAACTCTACTGAGGAACGGCCAAGTCAACGATTAG

>lcl|MG859476.1_cds_AXM05304.1_1 [protein=odorant receptor] [protein_id=AXM05304.1] [location=<1..>396] [gbkey=CDS]
GTCTGCTCGTTCAACGATGCTTCCACTACTTTTTACAATCTCATAATCCTCAATCAATTTTTTCAATTCG
TCATTTGCGTCGGTTCGAACTTGACGGCCGATAGCTTTTTCATTACGATAACGTATCATCTTTGCGGACA
ATTTGAAATCCTCGTTGCTCGACACGAACACCTCTTGATGCTCACCAAATCCATCGAAACGTCACTCAAC
ATAATTATTTTTACTCAAGTTGTCGTTAATCTTATTCTCTTCAATGTCGCAGGTGCGTACGCGTACTATT
TTTTCTTTACTTCTTTTTCTTTCTTCTTCAATGTTCATCGCAACCAAATAATAATACTGAGTATATTTAT
ATGCAGGCATCAACTTTTTAATATACGTCAAAAAGAAAGAAAAATG

>lcl|MG859475.1_cds_AXM05303.1_1 [protein=odorant receptor] [protein_id=AXM05303.1] [location=<1..>399] [gbkey=CDS]
GCATTCGGAAACGCAGAATCGATGATTGTCAACACATCGGAAAACTCATTGGAGATGATAATACTAGTGA
AAATGTTAGTTTTGAGATTTTCATCAAAACTAAAGAATCTCATGAAACGAATAATCGATGATGTCATCGT
CGATAACTATAAAAGCCCAGAAGAGCAAGAAATTTATTTGAATTATAATCGCATGGCGAAATCATTCTTT
AGACTTTGGTTTTTAATGGGGTTGTTTGCCTCGACTGTTTACCACTTGAAGCCACTTGAGTTTCGTCTTA
AATCAGTGATCCGTAACGAGAGTTTGCCTTTCGTTTTACCGTATCGTACCCATCTTTTCTTCGAGATAAA
GGATTCGTCGACGTTTTGGATCGTCTGGATTCTACAATCGCCAATGATT

>lcl|MG859474.1_cds_AXM05302.1_1 [protein=odorant receptor] [protein_id=AXM05302.1] [location=<1..>402] [gbkey=CDS]
AATTTGATAATGGGCTGCTTGGAACACGTCGAATATGATTGGAGGATGGCAACGAGCCTCGCGGATCGTG
GAATCATGAAAAAAAACGCTAACGCCGGACGTGGCATAACTCTTTTGTGCATTATTTTCATGTTTACCGG
TGGATTGTCCTATCACACGATAATGCCACTCTGGCGTGGAAATAAAATTAATTCTCTCAATCAAACAATC
AGACCACTCGTTTATCCTGGTTATGATATTTTCGTCAAATCACAGTCAACCCCCCAATACGAAATCATTT
TTTATACCACCTGCCTATCCGCCTGCATCACTTACACTATTATTACCGCTATTTGTAGCTTAGCTGCGAT
TTTTGTTGCACACATTTGCGGTCAAATTGAAATTATCATGTCCCGGCTTGAT

>lcl|MG859473.1_cds_AXM05301.1_1 [protein=odorant receptor] [protein_id=AXM05301.1] [location=<1..402] [gbkey=CDS]
TTGAATGACATCTTCGGTAACGTAGTTTTTCTCCAATTCGCTCTGAGCTCGCTTATACTTTGTGTCAGTG
TGTACGAAACATCGACCATGAAACTCTTCAGCTCTGAATTTACTGCTCTCATGCTGTACCTCTGTTGCAT
GATCGTCCAGATATTTATTTATTGCTTTTATGGTGGTGAATTGACACTTCAGAGCATCGACGTATGTGAT
GCAGTTTATCGAATGGATCGTTCCTCTCTGAGCACAAGAACTCAAAAGAGTTTGTTGATGATTATGATGC
GTTCATTGAGACCAATCACATTTACATGTGGCAACATCATTGTAGTATCCCTCGATTCATTCAACAGGCT
CATCAAACTTTCGTATTCAGTTTACAACGTTCTTCAACGATCGGCAGAGTAA

>lcl|MG859472.1_cds_AXM05300.1_1 [protein=odorant receptor] [protein_id=AXM05300.1] [location=<1..405] [gbkey=CDS]
TGGAATATTCACCGCCATAGGGTGAGAGCTCCGAGTTCGATAAATTTTTGTGTCATTATCGCACTTAATA
TGATAGGACTGAGTCTGACAGGAGTCCAGATACTCATGACACAGAACGATTTCGGCAATAGCATCAGATA
CACCTTGTACCTCAACGTGGAATTGATGCATCTTTTCATGGAGTGCTATATTCCCCAAATTTTGATGGAT
CACAGTACGAGCTTACGTGATTACATCCACGATGGAAAATGGTACAATATTTCAGCAAAATCACAAAAGC
TTTTAAATCTCATGATAATGCGTTGTAACAAACCTTGCAAATTGACGATTGGAAAAGTCTTCAACCTGTC
CTTAGAAACTTTCGTATCGGTAAGAATGTTGGTCCCATTTTTTCAGGTTTCTTGA

>lcl|MG859471.1_cds_AXM05299.1_1 [protein=odorant receptor] [protein_id=AXM05299.1] [location=<1..>408] [gbkey=CDS]
AGGTTACCAAAAGTTGTTTCGCGTCGAAAAAACATGGCCGAACGCATTAGTTCGGTGAAAAATGTGGTTA
AGTTGATCCGAATATTCGGACGAATAACATCGACCTGGCCTACGGATCCTCAATCGTCCAGGACCAACAA
AATTTGCCTTGAACTCATCTGGTGGATGTCCTTCGTCAATGTCGTCTTTCTTATCGTTCCTCTTATCCTT
GGCGTTTATCACTATCGTCACGAAATCACTGTTTTGATGAAAGCCTTGTCCGAATTGACGGCACTCACCG
AAGTCTTCTTCAATCTCATTATTTGTAAATTTCAACGACGTCGTCTCCAGCGTTTACTCTCAGAAGTGAC
GAATGTCGTGATGAATGCCAGCGTGGAAGATGGCCTCGTGTACCAAAAGTACGTGGAC

>lcl|MG859470.1_cds_AXM05298.1_1 [protein=odorant receptor] [protein_id=AXM05298.1] [location=<1..411] [gbkey=CDS]
TTTGTCGAATCAGTTGAGAGCGTAAACACAATATCGACGTTCTTACAATTGGGTATGAATGCTTTTTGCA
TCAGTTTTACGGGATTTCAGGCGGTCTCAACCCTTGAACACCCGGAAGTATCAATCGGATATGGTTCCTT
TATGGTTGCACAGGCATTCCCGATTTTCATCGCCAGCTACCCTTCTCAATGCTTGCTCACTGAGAGCTTA
CGATTATTCGAATGCTTTACGAGATCATCGTGGTATCTAACTTCAATGAGAACGAGAAAACTTCTGAATT
TGATGATTTTACGAAGCACACGACCGTGCTACTTAACAGCGGCAAATTTTTACGTACTGGATTTGCAATT
TTTCTCCACTGTGATGCGGACTTCAATGTCGTACTTAACGATGTTATGTTCGATGCGATAA

>lcl|MG859469.1_cds_AXM05297.1_1 [protein=odorant receptor] [protein_id=AXM05297.1] [location=<1..411] [gbkey=CDS]
TTCGCAAATACAATTGAATCGAGTCACACAATTGTATTGCTACTCGTATTTGGTTTGAGCGTTGTTTCTA
TGAGCGTAGCAGGTTATCAGGTGATCATGAATTTGGACAAGCCAAACGAAGCTTTCCGGTTTGGTATCTT
CACGCTGGCTCAATTTTTTCATGTTTTCTACCTGAGTTGGCCTGGACAGAAACTAATTGATCATAGCGAA
CGAATACGCGATTTAGTGTATGAAGCACAATGGTACCAAACAAGTCCTTATTCGCAAAAGTTGATGCTCC
TTATGATGATGAGAAGTCTCGAACCATGCAAATTAACCGCTGGCAAGTTTTTTGATATGTCTTTCGCCTC
GTTCAGTTTAATTATGAGAACGTCAATGTCCTACTTCACTATGCTCACCTCCTTCAGATGA

>lcl|MG859468.1_cds_AXM05296.1_1 [protein=odorant receptor] [protein_id=AXM05296.1] [location=<1..414] [gbkey=CDS]
AGGTTTGTCGAATCAGTTGAGAGCGTAAACACAATATCGACGTTCTTACAATTGGGTATGAATGCTTTTA
ACATCAGTTTTACTGGATTCCAGGCCGTGTCAACTCTTGAACACCCAGAAGTATCAATCGGATACGCGTC
CTTTATGATTGCCCAAGCATTTCCGATTTTCATCGCCAGCTATCCTTCTCAATGCTTACTCACTGAAAGC
ATACGGTTGTTCGAATGCTTTACGAGATCATCTTGGTATCTCACTTCAATAAGAACACGAAAACTCCTCA
ATCTGATGATTTTAAGAAGCACACGACCGTGCTACTTAACAGCAGCAAATGTTTACGTACTGGATTTGGA
ATTTTTCTCTACAGTGATGCGAGCTTCAATGTCGTATTTAACGATGTTATGTTCGATGCGATAA

>lcl|MG859467.1_cds_AXM05295.1_1 [protein=odorant receptor] [protein_id=AXM05295.1] [location=1..>417] [gbkey=CDS]
ATGAATCCTTTCTTTAAATACACCTATCGAAGATCTACAGCTTTTCAAAACGAAACGGTGCCTTTTATTC
TGGCCTATCGAGTGCGTCTTTTCTTCGAGGTCAATGACACCACAACGTTTTATCTCGTGTGGATATATCA
AGCGCCTGTTTTGTACATGAGCATATGGCACACTGCAGCAATCGGATTTCTGTTTTCCCTCGTACTTCAC
GTTTGCGGTCAATTGTCTGTTCTTTCATTCAAAATAAGAAATCTCGATTTGGGCGAACATGCAACAAATA
TTGAAGCTTTCAGACCGATTTTCCAGGATATAGTCTTAAGGCATCGCAAAATTCTTGAATTAGCGAGAGA
TATCAACGAGGTATTTGGATTAATCCTTTTGGAAGAACTTTTCTTGTCTACTGTTCTCATCGGTCTC

>lcl|MG859466.1_cds_AXM05294.1_1 [protein=odorant receptor] [protein_id=AXM05294.1] [location=<1..>426] [gbkey=CDS]
ATAAGGGCTCTCATTAACGAGATGGAAGAATTTATAAAAAACGCAAAACCATACGAGCGCATGGTCCTCG
AACGTTACGTAAAGAAATGCTCATTTCTTCACGTTTCTATAACAATTATAAATTACATGACCACATCATT
CGGAGTTTTGGGAACATTGTTTTTACTGGACGATCAACGATTTCCTACCTCCGCTGTTTACCCGTTTCCT
ACTGATTATTGGCCAATAATGTATCTCATCTACATACATCAAAGTTTCGTGGGTTTCCAATGCTCGGTTG
GGGCCACGATCGACTGCCAAGCTGCGCTTTTCATGTGGTACGTTGGTGCAAGATTTGAATTACTGGTCGA
GGAGTTCCAAAGTGTAACTGATCCCAGGAGCTTAGACGAAAGTATTAAAAACCATCAAAAATTACTCGAA
TTAGCT

>lcl|MG859465.1_cds_AXM05293.1_1 [protein=odorant receptor] [protein_id=AXM05293.1] [location=<1..>429] [gbkey=CDS]
GTTCTTACAATTGTCATCAAGCTAACAATGTTCTCATGTCGACGCGGAGAATTTATGAATCTGATTGAAA
ATTGTTACTCTAAATTTTGGAGAGCCGATTACGATGATGACGATTTGAAAATAGTGCGGAACTGCGAGTC
AAGATGCGTTTATTTTGTGGAGATGTTTACCTTCTTCGCCCTGACCACGGTTTGCACATACGCGGCATAT
CCGATTATCGAGAATATAGGAAAAAATGAAACTGACAGGATCCATCCGTTCACCCTTTGGATAAACTTTC
CGACAACCACTACACCGTACTTCGAAATTATTTTTATTATCGAAATACTGGCGTGTTTTCACTCGGGAGT
TTGCTACTTCTGCTTCGACAACTTATTATGCATTATAAACGTGTTTACTGCCGGCCAATTTCGTATGTTG
CAAAGGAAA

>lcl|MG859464.1_cds_AXM05292.1_1 [protein=odorant receptor] [protein_id=AXM05292.1] [location=<1..>432] [gbkey=CDS]
CATGTCGTCCAAGGTATCGCGTACCATTCTGAAGTTTTGCAATATTCGAAAGACGTGAAAGAAGTTTTTG
AATCCGTCGTCTTCGCAGAAATGTGTACCGCCCTCACAACGGCTGGTGGTTGCTGCTTTCTCTGTCAAGT
CGTGCCCAAACAATACCTTCCAAGGATCGCTAGCGGCATATTAGCGATGATAATGCAAATGCTTATATTG
TGTTGGCCGCCGGACTCGCTTCAAGAGGAGAGTTTAAGAGTCGCACATGCGGCATACAGTCTCCGTTGGT
ACGATTGGACTGGAAAAGAAGGCAAACTTATCTACATTATTATCACGAAATCACACCAACCCGTAGTTAT
AACGGCGAAGAAAATGATCGCAATATCATTGCAGACGTTCGTATGGCTTTTAAAATCAACTTTCTCGATG
TTTACTCTTCTG

>lcl|MG859463.1_cds_AXM05291.1_1 [protein=odorant receptor] [protein_id=AXM05291.1] [location=<1..>438] [gbkey=CDS]
TTCGGAATGGATTATTCGGTACGCCTCGTACGTTGGCTGCTGACGCCATCGGGTGTTTGGCCACTAATTA
AGCCAAATTCATCGAGCTCGGAAAATATAATTGGATACATAGTGCGACCAATAGCCTTGTTTTATATGAT
TTTAGTGATAATACCGATGATCGCTGAAATATTAGCTCAACGAGCTAGTCGATCAGAAATAATAATGTTA
TTTGCCCCGATAGCTTATCAATCGACCAATCTAATGAAACATGTATTCATGATGTTGCGCAAAAATAATA
TTCAAATGTCGATGCAACACATGAAATCTGATTGGGAAGAAATCGATAACGAGAACGATCGTGAGATTAT
GATTAAAAATATACGAATCGCTCATAAACTCGGGTTCATCGTCACCTTCTTCACGTTTACAGCCCTCATG
GTCTACAACTTTATCATT

>lcl|MG859462.1_cds_AXM05290.1_1 [protein=odorant receptor] [protein_id=AXM05290.1] [location=<1..>444] [gbkey=CDS]
AAATGGCAAATAGTTAGGGAAGATTGCGCTTGGTGTATTTCTTTTTTGAGTGTTTTTTGTCTGTTGATAC
CTCTGATTAAATCAATCCACGAATATATTAGGAATCCTATAATTATAACTCAGACAATGTGTTTTTGTTC
AGCTTGTGTAATAATTATTTTGAAAACTCTCATTTTGCGATGGCATCGAAAAAAATTTCAGATCCTCGTT
GACGAGATGGAGGAATTTATGGAGAATTGTTGCGAATACGAAAAACAAGTTCTTCAGAGTTACGTCGACA
AGTGTTGGATCCAGCACGTGATCATATCGTTTATGAATTACTTCGCCAGTATTTCAATGATCATTAGTCC
ATTCGTCATTCCTAATCAAAAAATGCCAACTCCTGCGGTCTATCCATTTTCCATTGAATCTGGTATTCCA
ATGTATATCACTTTCATTCATCAG

>lcl|MG859461.1_cds_AXM05289.1_1 [protein=odorant receptor] [protein_id=AXM05289.1] [location=<1..>450] [gbkey=CDS]
GAAACCCGGAAGAACATGAGAAATGATTCTGCTCCGAGATTGCAGTCGCGATTGCACCTTTGTACGTATC
GGACGATGGAACGAAATGACTCTGCGATTTGTCAAAGCATCAAAAACAATAAATATGATAGTAACATTAA
AAGAACCTTCCAATACACCCGATTGTTTTTTACTGTTTTGGGATTTTGGCCGATGATTATGAAACGCTCG
TCCTCGAGACAAACAAAATGTTGTTCATACTTAACTATTTCAATTTGCTTTTTAATGATCGCATTCACAT
TTGTACCCACCGCATCGCACATGATTTTTCGCGAAAAAAACGCCGCTATCAAGTTAGTTTTACTGGGACC
CGTTGGGGCTCAGCTCGGAGCTATGCTCAAATACGCCATTATTTTATTACGTGGAAATACGATTAAAACG
TGCGTGGAACAAATGAAAAATGATTGGATG

>lcl|MG859460.1_cds_AXM05288.1_1 [protein=odorant receptor] [protein_id=AXM05288.1] [location=1..450] [gbkey=CDS]
ATGAAAATTCAGAATATCTACTTTGTGTTCAGCACCGCGAAAGCCATTGACGATGTTTTCAACGTCGTTC
TTATGGAAGAACTCGTTATATCGACAGTGCTCATTGGATTGACGACCTATAACGTTCTTTCGAAATCTGT
TATGGCTTCGATGTTTGAGTTTTTTTCATTCGTCACTTACTCGATTTCTATGATCGGACTGATATTCGTT
TACTGTATAACTGGTGATTTTCTCATACGAGAGAGCGTAAACGTTAACGATGCTTATTACGAATGTAGAT
GGTACGCAATGTCATTGAAATATCGAAAAGACATGATGATTTGTATGGCACAAACACAAAAACCTCTGCA
ACTTACTGCAGGACGATTTTACGTTTTTTCACTCAGAAGATTTGGCAGCGTTATGAAAACTGCGATGGCT
TATATATCGTTATTGCGTACTGTGGTTTGA

>lcl|MG859459.1_cds_AXM05287.1_1 [protein=odorant receptor] [protein_id=AXM05287.1] [location=<1..>453] [gbkey=CDS]
CCGATGGTGAAGAAAAATAAAAAGAAATGGGAAACTCACACATCGAGACTGAGATTGGGCGTTTGTTCGA
TACTCATTGCTTTTTTTATGATACCGTGTACTTTGCACATTATATTTATCGAGAAAAATCCGACCGTCAG
ACTCACACTAATCGGTCCAATCGGTTTTTGTTTAACGAACGTACTCAAGTATTGCTCAATAATATTTCGT
CGAGGAATAATAAAAAGTTGCATGGAACACGTGGAGATTGATTGGATGAAAATTGAGAGTAAATACGATC
ATGAAATAATGACTCGAAACGTCAACGTTGGACGTCGTCTTAGCATCGTTTGTGCTATTTTTATGTACTC
CGGTGGTTTTTTTTATCATGCAATAATGCCACAGTGGGGTGGCAACAAATTAAACGAACTTAACGAAACC
ATCAGACCACTTATTTATCCTGGTTACGATATA

>lcl|MG859458.1_cds_AXM05286.1_1 [protein=odorant receptor] [protein_id=AXM05286.1] [location=<1..>453] [gbkey=CDS]
TGGGAAATTTATTTATCAATATTAATAATGGTGATGTGTTGGTTGAACATGTTGATATTTACGATACCGG
GCACGATACACATACTTTTTATAGAAAAAGACTTGTTAGCGAAGATCAAACTTTTCTTGCCGATAGGTTT
TGGTTACACGAATACCGTCAAATATTGTTCGATTATATTGCATCGTGAAATGATAAAACGTTGTATCGAT
CATATTGAATTCGATTGGTCACAAATTCGGAGTAAAAATGATCATGAAATAATGAGAAGAAACGTCAATG
TTGGACATCGTCTTACCCTCGTTTGTGCAACTTTTATGTACGCCGGTGGTTTATCTTATCAGGCAATATT
TCTCAGACCACTTTGGCATGGTGCTCAAAAAAATGAATTCAACGAAACCATCTGGCCTTTGATTTATCCT
TTTTATGATGGCTTCGTCGATGGCCAGAGGACT

>lcl|MG859457.1_cds_AXM05285.1_1 [protein=odorant receptor] [protein_id=AXM05285.1] [location=<1..>456] [gbkey=CDS]
TGGTATCCTTTTTCAACTGACTTACCCATCATCAGATACAGTCTGTACCTGTGCCAAGTTTTAGCAATTC
TCCAAACAGGTCTTTGTGTGACAGTTGACATCATGGTTGGCATGATGTTGTGGTACACTTCCGCCGGTCT
AGAAATATTGGCAACGAGGGTTAAAAGTGTCAATGACGAAGCAGACTTGGACCGATGCATCATCGAGCAT
CAAAGAATAATCAACTTTGCCCGGGAAATGAATCATGCAGTCCGGTTTCTCATCCTGAAGGGCAACGCCA
CTATGGCACTAGCTGCAATCTGTGGTGCATTTCCCCTGATCTATCATCAACCAACTTTGGTCGTCTCCCA
GTTCATTCTTTTCGTTGTCTGCGGTCTTTTAAGACTTTATTTAACAGCTTGGCCAGCTGACGACTTGGCA
GAAATGGTAAGAGTGTTTTTTTATTTTCTGAAATTG

>lcl|MG859456.1_cds_AXM05284.1_1 [protein=odorant receptor] [protein_id=AXM05284.1] [location=<1..>456] [gbkey=CDS]
GATGTTTTCAATTTACTTTTATTGGAAGAATTAATAATAACAACAGTCCTTCTTGCACTCGTTGTTTATA
ATCTTCTATCGGTAGGTCACTTTTCTATAATAAAGAACGTTCGATTCCGGATTTCAATGATTATTTTATG
CCAATTGTGTCTACAGCCCGTTGTGCCCGTTTATGAAAAACTGTTTTTGGGTAATTACTGCGTAGCTCTA
TTGGGAATAATGCTTATTTACTGTTTAACCGGGGATTCTCTCATTCGGCAGAGCGAAAACATTCACGACG
CTTTTTACGAATGTCAGTGGTACGAGATGCAGTCAAAGCATCAAAAAAACCTGATCATTTGCATGGTACG
ATCCCAGCAAACGGTGCAATTAACTGCTGGAAGATTTTACATTTTTTCACTTCCGCGATTTAGCGAGATA
CTCAAAACCACCATGGCTTATATTTCGATGTTACGT

>lcl|MG859455.1_cds_AXM05283.1_1 [protein=odorant receptor] [protein_id=AXM05283.1] [location=1..495] [gbkey=CDS]
ATGTACACGACGCTGATTACGTTTGTTCTTATGCCCGTGACGCCCAAAATAATGGATATCGTAATGCCCC
TCAATGCGTCAAGGTCATTAATTTATCCGCTCCCGCTATCATACGGTAATATCAATGTGGATAAATATTA
TGTTCCAATTATGATTCATGCTGATTGTGGTATTTTAATCGCCATTACTACGATCGTCGCAATGGACACC
ACTTATGCCGTATATGTTCAACACGCTTGTGGACTATTTGCTGCTGTGGGAGATCGATTACACCATTTGA
TGGAATCTCGTGACAATGAGTTGATGGATAAAAGTAGTGAACTAAATGCGGAGAAAACAACGTACCGGTC
GATCGTGGATTGCATCGAAATGCATAAAGGAGCCATACAGTTGGTGACTGATTCGTATTTACACTTCTCA
TTCGGACAAATCATTTTGGATCATGGAATTGATTTTCGATTTCCGGTCATGAAGAAAGACACACAGAACG
CTTGA

>lcl|MG859454.1_cds_AXM05282.1_1 [protein=odorant receptor] [protein_id=AXM05282.1] [location=<1..>501] [gbkey=CDS]
CAGCATTTGAAAGATTTTGAACTTTTGATCAAAGTTCTGGGTTTGGCGATATCTTTCCTGGTCAGCGTGC
TAAAAATCGTTTGTTTGACGCTTCATCGCGATCAACTGTTCGATTTGCAAATGAGTTTGGAAGTAGCGTT
TTCTAAAGATCTCAAAGATCCTGAATTACGACCCATTTTGCTGTCACCTCTGCTCACGTATTATCGACCT
TCGTTGGCCTTTTCATTGATCGCCTACACGCTTTGTACCTTGTACGCGATCGTACCGATCATCGTGATAA
TTTTACAGCTCATTCACGGCGCGAGTGTCATCAAATATATTCTCCCTTTCGCGACCTCGTATCCTTGGTC
CATAAGTCCATCGAACAAATGGTCCTTTTTAATTTTGTACTTTTTCGAGATTTACATGGGCACGTGTATG
ACCACGGTGGCTGCATCCGTCGATGCACTTTTTGGTTACTACATTTTTCAAATATCCGGACAACTCCGCA
CGTTGTCTCAT

>lcl|MG859453.1_cds_AXM05281.1_1 [protein=odorant receptor] [protein_id=AXM05281.1] [location=<1..507] [gbkey=CDS]
ACTGATGATTGGGCAATTTGTTTTCGACCAGTGGAAGACCCAGCCTTTACACATCTTTCTGCTTGTATTA
GGTACCACAACGAAGTCATTGACTTCAGTGACCTTCTTGAGAGCATTTACTCTACGGGTTTTTTGACCAC
AGTCGGACTGAATACGATAGTTATCAGTATCACAATTTTTCAGAGTGCTATGGTCATGAGCGAAAGACCT
CTAGATTCATTACGATATATTGCATTCACGGGAGCTCAATTGGTGCATTTGTTTTTCCTAAGTTATTTCT
CTCAGAAACTGACGGATCACAGTCAACAAGTCCGCAAATTTTTATGCGAAGCAGAATGGTACAGGACAAC
ACTGTACACTCAAAGACTTTTCATCTTTATATGGATGAGAACTTTAATACCTTGTAAATTGACAGCCGGC
AAAATCTTGGTGATGTCCCTGGAAAATTTCACTTCAGTTGTCAAGACTTCTTTGTCGTATTTCACACTCT
TGCGATCAATGCGGTAA

>lcl|MG859452.1_cds_AXM05280.1_1 [protein=odorant receptor] [protein_id=AXM05280.1] [location=<1..>516] [gbkey=CDS]
GCGAGGCATCGGCGGGACCCTTGCCGTGGCTCTCGCCGTGGCGTCACGCCGAGATCATTTATTTACGTGG
GCAATAATAATTATTTCTTCTTTCCTTATCTAGCAGGAATTTATCTGACTACTCTGCTGTTTATGACCCA
GCCAGTCGCGACAAAACTCCTGCAAGTCATGCACCTACTGAATGACAGTGAACCAGCAAAGTATCCTTTG
CTGGTGAACTTTTTTGGGATCGACACTGATGCAAATTACTTTTATTTGCTCCCATTTACTTGCTTCGCCA
CTGCTATAGTTTTGACTACGATCGTTGCTGCAGATACTTTGTTTATTGTACAAGTGCAACATGGTTGTGC
GATGTTTTCGATACTTGGTCATAATTTGAAAAAAATGGCTGATCAAGGTACTGATTATCGGGCACTTTGT
TTTCAACCACTGAAAGACCCAGTCTCTACACATCTTTCTGTTAGTATAAGAGACCACCACGAAGTCATTG
AGTTCAGTGACCTTCTTGAGAGCATT

>lcl|MG859451.1_cds_AXM05279.1_1 [protein=odorant receptor] [protein_id=AXM05279.1] [location=<1..>519] [gbkey=CDS]
CTAATATTTATTCACATGAGTGTTTTAACTTACGCAACGTGCATAGTCATTATTTCGAGTGACTGCATGT
ACTTCGTATTTGTCGAACACGCGTGTGCCCTCTTTGAAATCGTCAGATTGAATTTGGAAAAACTGGGCAG
TAATGTAATCGACTTAAAAGATGAGAGTAAGGATTCCAGCTATGAGATAATTGCCAGTTCGGTCCATCTC
CACCGAGATGCAATTGTCTTCGCTAGTCTCATCGAATCCAGTTATACGACTTGCTTCGCAGGAGTGATAG
TATTTTGTCTGTTGCTGCTGAGTGTTACCGGACTACAAGTTTTAATGCATTTACATGAACCAGGAAATTT
TATTAGATTTTTTATTTTTGGAGTTGCTCAAATAATTCATCTATATTTGAATAGCGTGCCCGGTCAAAAG
ATAATGGACTACAGTTTAGGCATTTCCGAGTATGTATATTCAGTGAATTGGTACAATATGAATCCCAAAG
CGCAGAAAATGTTGTTGATGATTATGAAA

>lcl|MG859450.1_cds_AXM05278.1_1 [protein=odorant receptor] [protein_id=AXM05278.1] [location=1..>522] [gbkey=CDS]
ATGTCGCTCGTCGTCAATCGTCCCAAGCTCTCAGTAAATATAATGGCAGAAAATAAATATTATAGAAGCG
ATATGAATCACACTACATTTTACACACGAGCATTGCTTACGATGCTCGGTATTTGGCCATTGGTGAAGCA
AAAATCTCGAAAACGAGAGCTTTTGTTGTCGACATTGTCAATAATGACGGGCATGTCGCTAATATCGTTT
GTCATGGTACCGATATTTATATTCATTATAGTGAAAGTGAAGAATTTGACTCTATTTTTGAAAATGTTCG
GACCCATCGCCGTTTGTACGAGCAGCTTTGCCAAATATTGTCTCTACATTTATCGACGCCACACCATTAA
ATTGTGTTTCGAACACGTTGAAAACGATTGGAAGATGGCGTCGAACGATTTGGACCGCGAAATCATGATT
AAAAACGGGATTTTAGGACGTCGAGTTTCTCTTTTGTGCATGATTTGCATGTACTCCAGTGGCTTCATTT
ATCACACATTAATGCCAATCTGGCGTGGAAAA

>lcl|MG859449.1_cds_AXM05277.1_1 [protein=odorant receptor] [protein_id=AXM05277.1] [location=<1..>528] [gbkey=CDS]
ACTTGCGCAATTAACTCGGAAAAGATAACGAAGCTGATAATCAGTATTGGAGAAGATTGGAAAATATGGG
GTGCCGATGAAGAAGTTACGGTTCTTCATGCATACGCTAATATTGGAAGAAAAATTACGATGACGTACAG
TGTTTTACTTCAAACGGCACTTTTAATCAACGTCTTCGAAGTAACATTACCAAAGATCGTCGACTCATTG
TTTTTCAACGGCACGATGCCAGGAGAATTTTTATACCCAGCTTACTACTTTGGTTTAGACAAGCAGAAGT
ATTTTTTTTTCTGTGTGGGACACATGGCCATTTCTTTTCAAGTACTGGCTTTAATTGCTGCAGCCTTCGA
CACTTTGTTCTTCGTTAACGTGCAACATGCGTGTGGAATATTCACCGCCATAGGGCACAAATTGAGAAGG
TTGGGAGAGAATGAAGATTCAATGGACGAAGCAGACATGGATTTTGGAGCTCTGGCAACTTGTATTGCTA
GGCACAACCGTGGGATCGAGTTTGCAGAACTTATTGAC

>lcl|MG859448.1_cds_AXM05276.1_1 [protein=odorant receptor] [protein_id=AXM05276.1] [location=<1..>528] [gbkey=CDS]
GTGCTTCACGTGTGTGGCAAATTGGCGGTTCTGACTTTTAGAATAAAAAATCTCGATTTGGAGGGCCGCA
AAGATAACGATTCTTTGAGAAATATATTTCGCGATATTGTATCCAGGCATCGAGACATTCTTCAACTATC
GAAGGACATCGAAGGAGTCTTTCATTTAGTGCTTCTCGAAGAACTTGTTGTAAGCACTGTAATCGTTGGC
CTCACATCGTACAGCGTGATCGTGAACATCAATGCAGAGGACAAGGGGGTTTTTGTTGCATGTTTATTAT
ATTCATCGACGATTCTATGGCTCATTTATGGCTATTGCGTAGCTGGGGAATATCTATTCATTGAGAGCAC
GAATTTGTACAACGCTTATTACGACTGTCAGTGGTATAACGCATCAGTTTCCTTCAAAAAACAAATGATA
ATTTGCATGATTGGTGCAAAAAAACCAATTCACTTGAGCGCAGGTGGTTATTACACATTTTCTCTTGTCA
GCTATACGAGTGTGAGTATGCGACGAACAAAAGAATCG

>lcl|MG859447.1_cds_AXM05275.1_1 [protein=odorant receptor] [protein_id=AXM05275.1] [location=1..>531] [gbkey=CDS]
ATGGAAGAATTTTTGAAAAATTCTCAAACCCACGAAAGACGTATTTTGCAATTGTACGTAAACAGATGCT
GGATTTTTCACGGTGCGATATCATTAATGAATTATATATCGAGCATATCGATAAGCATAAGCCCATTCGT
TCTGCCCAATCAACCGATGCCAACTTTTGCAACTTATCCCTTCTCCATTGATTCTGGTATAACTATGTAT
CTCATTTACATTCATCAATCGTTCGTTGGGTTACAATGTTCGGCCGGTCTCACGGTCGATTGTCAAGTTG
CATTGATGATGTGGTTCGCCGGTGCGAGGCTCGAAATGCTCGCTCAAGATATCAAACAATTATCCGATAT
CAAGGAATATCGTTTTATTGTTGAAAAACATCAACAACTTTTGTCCTATGTCGTTCGTGTCTCGGGAACC
ATGTGCTACGTCGCATTCATAACTAGTTGCGTTTGTGGCATTGCATTGATCATGTTTTGCCTGCAACTAG
TCGGTAATCAACCGTTGAGCGTTAAATTACAATTCGGACCA

>lcl|MG859446.1_cds_AXM05274.1_1 [protein=odorant receptor] [protein_id=AXM05274.1] [location=<1..534] [gbkey=CDS]
CAGATTGAAATTATTATCTCTCGACTCGACACCCTATTCGATGACCTCGATGACAATCTCGAACTCTTCA
ATACTCGCGTTTCCTTCATTGTTCGATATCACGTTAGAGTACTCAGGCTTGCAGATGCAACCGAAGCGGC
ACTCAAAGAGATTTTTCTTACGGAAGTGATTTCTTCGACTCTAATAATTTGTTTGCTCGAATGGCGATTG
ACGCAATGGAAAATCAGCGACAACGTGACAATTTTGACATACTTCGTAGTTTTAATTTCAGTGACTTTTA
ATCTATTCATATTTTGCTATAGTAGTGAGCTGCTTATGGAACAGTGCGCAATGATTGGTAGAGCGACGTA
TCTGAGCGATTGGTCGAAAATGCGAGGAAAAAGTGGCCAAGCATTGATATTGTTAATAACAATGGCAAAC
ATTCCTCGCCGTTTAACAGCTGGAGGAATGATGGATCTTTCGTTGACGAGTTTCGGGGCTATTCTAAGAA
CTTCAGTGGCATATTTAAATATGCTCAGAACGTTCAATGTATGA

>lcl|MG859445.1_cds_AXM05273.1_1 [protein=odorant receptor] [protein_id=AXM05273.1] [location=<1..540] [gbkey=CDS]
GGACAAATTGAAATAATGATGTCTCACCTTGACACGCTATTCGATAGTATCGATGAAACTAACGAAATCG
TTAAAACTCGACTTGGTTTCGTCGTCAAATCTCACGTCAGAATGCTCAGATTGACAACCGTGATTGAAGT
CTTGTTTCGTGAAATATGTCTGTCAGAAGTGCTAGCATCAATTCTTATGATCTGTTTAATAGAATACTGC
TGTTTGATGGAGTGGGAAAATAGTGATACGTTTGCAATAATTACTTATCTCGAATTATTTTTGTCAATGA
CTTTCAATATATTTATATTCTGTCATATCGGTGAAATTCTGAAGGAACAGTGCCATCAAGTTGGCAAAGC
AGCGTACATGATGAATTGGTATCGATTACCGGGTAAAACGAGTCTAACCATCATCATGGTAATGGCAATG
TCTAATATTCCACGTAAAATGACAGCCGGACGAATGATTGAACTATCGATGAGCAGTTTTGGAGCTATAA
TAAAAACTTCAGTGGCCTATCTTAATATGCTACGAACGATGACTGATTGA

>lcl|MG859444.1_cds_AXM05272.1_1 [protein=odorant receptor] [protein_id=AXM05272.1] [location=1..>543] [gbkey=CDS]
ATGCATACACTGCCATTGAATTTCAAAATTCTTCAACTTTGTGGAATGTGGCGACCGGTTATCTGGTCCG
CTGGCTGGAAATCCGTAGTTTACAACTCTTACACAATATTTATGGTTTCTTCCCTTAATCTCTTCGCTTT
ATCTCAATTAATTGGTCTCGTTTTATCCTCCGAAAACGTCAAAGAATTCTCTCATGGTTCTTACATGTTT
CTGACCGTGCTCGCGGGATGTGGAAAATGCGCGAATGTGATTAAGCAACGAAAAAACATAATCAAAGTGA
CCAATGTTCTGACCAACCATTTCTGCAAACCTCGAAATGAGGATGAAATGAAAATACAGAAAGATTGCGA
ACATGATGTCAGATTGAACACTCTTTGGTACTCTGCCCTTGGTGGAACAACATGTTCGTTAATTACCCTA
AGATCGTTAGTAGTCGATATTTCTGAACGTAATATGCCATTTAAAGGTTGGCTTCCCTTTGATCCAAAAT
GTTCAGAAATTGGTTTCTGGGTTGCTTATTTTCATCAACTAATTGCTCACGCT

>lcl|MG859443.1_cds_AXM05271.1_1 [protein=odorant receptor] [protein_id=AXM05271.1] [location=<1..543] [gbkey=CDS]
ATTTTTCAAATATCCGGACAACTCCGCACGTTGTCTCATCGTCTGAGAAATTTAAAAGCGAACGAAGATT
ATCACAAGGTGATAAGAGAGAGCGTCTCGAGACATCAAATTTTGACGCGATGTCAAACTCATCTCGAACA
AATTTATGGTCCCGTTGCTCTCTTCATTTCCATTTCCAACGCCTTCATCATTTGTGCCATGATTTGGCAC
GCTACACACGTGGAACCAAAAAAAGCCATTATCTCAGTGGTTTTTATTGCCATGAAAGCCGTTCAAACAT
TGTTCTACGGTTGGTTCGGTTCGAATCTCACCACCGAGAACGAGAAATTTTGTGAGGCCATTTACGCGAT
TGACTGGCCAGGCTCGGGCGAGAAATCTCTTATGACGAGCGTCCTGACCATGATTTCACACAACAAGCCA
TTTGTTCTTAGTGCATGTTCTGTCGGAACCATAAGCGTCGACATGTTCCTCGCTGTCTGTAATACCGCTC
TCTCTTATTACTGCGTTTTACGCTCCATAGAAGAGCATAAACAAGTTGAATAA

>lcl|MG859442.1_cds_AXM05270.1_1 [protein=odorant receptor] [protein_id=AXM05270.1] [location=1..549] [gbkey=CDS]
ATGCATAAAGCATCACGTCCAAATATTTCAGTGAATAACACAATAAGCATCTTTTTACTATTTTTTCATA
TCGAACTCCATGAGCAGCATGTCGAAAATCATTATTTTAAAGTTCATCTGAATTTCAGGTTTGCCGACTC
TTTGAACGATATCTTCAGTAACGTTGTTTTTCTCCAATTCGCATTGAGCTCTCTCATACTTTGTGTCAGC
GCCTACGAAACATCGGCCATGAAACTTTTCAGCCCTGAATTTGCTGCTCTCATGCTGTATCTTTGTTGCA
TGCTCGTACAGATATTTATTTATTGCTTCTACGGTGGCGAATTGACACTTCAGAGCGTGGACATATGTGA
CGCGGTTTATCGAATGGATCAATCCTCCCTGAGTATCAAAACTAAAAAGAGTCTGGTAATGATTATGATG
CGTGCTTTGCGACCCATTACGTTCAGCTGCGGTAACGTTATCACAGTCTCCTTGGATTCATTTAACAGGC
TCATTAAACTTTCGTATTCGGTTTACAACGTTCTCCAACAACGATCAGAGACTGCGTAA

>lcl|MG859441.1_cds_AXM05269.1_1 [protein=odorant receptor] [protein_id=AXM05269.1] [location=1..>552] [gbkey=CDS]
ATGCCAAGCTTTTTCGATCACCCGTATTATAAATGGAATAAAAGAACCTTATCGTGGATAGGTACTTGGC
CAGAACAATCTTTGTCTAAGAGATGTCTTATACCTCTTTCCATATGTCTCTCTCTTTTGAGTATCCTTAT
TCCTGAGATTATTCGTCTGAGAGCCCTATGGCCGGATGTTGATGCTTTGTTGGAGTGGTTGCCACCACTT
CTGGTTATATCAATAACAAAGGTTCAATTATTCAATGGCTGCTTTAATCGTAAAAGGTTTCAAGTTATGC
TGGATCGTATACGTTCAGATTGGAAACGTTTCGAAGGTACACCTAATGTGGACATACTTCACAAATACGC
CTCTCATGGTTCTTGGATCACGATACATTATACGGCCTGGATGTATGGGGTATGTCTCATATATTGTTCT
TTCCCAGTAACGATACCACTCGTTATAGAATTTTTCATACCATCAAATGGAACGGCAGAGAAGGTTTATC
TTTTTGACGCCGAATACGGGGTGAATTCGGATGATTACTACGTTCTAATATTTATTCACATG

>lcl|MG859440.1_cds_AXM05268.1_1 [protein=odorant receptor] [protein_id=AXM05268.1] [location=<1..564] [gbkey=CDS]
CTCAGAATTCTTCGTTGTTCTTTAAAGAATGTCGTCAATGAAACGACTATTAGGGAACCCGTTCTCTATT
GGAAGAATATTAAAGTCATTGTTAACAGACACGAGCAACTTAATAAACTTTCTCTTCTGATAAGAGACAC
ATTCAGCTCGATACTTCTCGTCCAAATGATCGTGTGCTCACTGACTTTTTGCTTCCAGGGATACGCGATG
TTTGCCACCCTTGTCGATCGCAATGGTGCTCCCGTTCGGATACACAATCTAGCATTTAATTTGTTGTATG
CTGGATTTACCGTTATACATTTGTTTGTTTATTGTTACGTAGGAGATCGACTATTGGTTGAGAGCACAAA
AATCCCCGACGATTTTTATAAGAGTCCGTGGTACAATCTGCCATCTCAAGAGGCGAAAGCTTTTCTCTTC
GTTTGTCACAGATCAAAGATTCCTTTGAAATTGACAGCAGGAAAATTTTGTGCCTTCAATCTTCAACTTT
TCAATAGTATAATGAAAAATTCAATGGGCTATTTATCAATGCTTATGGCAATGAAAGAGAGACTGATCAA
CTAA

>lcl|MG859439.1_cds_AXM05267.1_1 [protein=odorant receptor] [protein_id=AXM05267.1] [location=<1..567] [gbkey=CDS]
ATCGAGCACAGAGAAAAAAGTATAGAGTCAGTGATCGATACGACCGACTTTCAAATCGAATGTGTCTGTC
GATCAGTTGATAATGAATTATCGATAGACCCTGTGATGGAATTGAAAATGTGTATAGAACACCATCAACA
AATTTTGAGGTACGTCAAACTCGTGCAAAGTATATTTAATCATACGTTGCTGCTGCAATTCGCCTCGAGC
CTCGTCATGATAACGATGACGGGTTTTCAAATAATAGACGGACGTCATTTGAGCAGCAATGAATTCATTG
AACATGTTACTTTACTCACCTGTGCGTTGTTCCAATTGTTTCTCTATTGTTGGTTCGGTACCGATATCAT
TGTAAAGAGTGAGAGCCTCAATTCAGCTGCATATCATTCAAAATGGTACAACGCGGACAAACGTTTCAAA
ACGACTTTGAGAATTCTCATGTGCCGAGGACAAATACCAATAAAAATAAAAGTTGGAAATGTACTGGAAG
TGTCGTCTGTGACGTTTATGAATATTGTGAGCAAATGTTACTCGGCCATGGCACTTTTGCAACGAGTTGA
CGAATGA

>lcl|MG859438.1_cds_AXM05266.1_1 [protein=odorant receptor] [protein_id=AXM05266.1] [location=<1..573] [gbkey=CDS]
CTTAAGTATCGAATAGAATCACTTCCAAAAGTTATGGAAGCCAAGGGAACGTTGGTATATGATGAAAATT
ACGAGCAATCTGTGCAGAAGCGTCAGTCGCAGGAGTCAAAGTTACTCACAGAATGTATAAAGCATCATGT
CCAAATATTTCAATTGGCCAATTCTTTGAATGACATCTTCGGTAACGTAGTTTTTCTCCAATTCGCTCTG
AGCTCGCTTATACTTTGTGTCAGTGTGTACGAAACATCGACCATGAAACTCTTCAGCTCTGAATTTACGG
CAATTATGATGTATCTTTGTTGCATGATTGGACAGATATTTTTGTATTGCTTCTACGGTGGAGAATTGAC
AATTCAGAGCTTGGCAATTTGTGACGCGGTGTATCAAATGAATTGGTCTGCATTGAATATCAAAACGAAG
AAGACTATGTTGGTAATGATGTTACGTTCTTTACGACCTATTACATTCACCTGTGGTGACGTAATCACAG
TCTCCCTGGATTCGTTCAACAGTATCATAAAACTATCGTATTCAGTTTACAACGTTCTCCAACAAAGATC
AGAGACTGCGTGA

>lcl|MG859437.1_cds_AXM05265.1_1 [protein=odorant receptor] [protein_id=AXM05265.1] [location=<1..576] [gbkey=CDS]
AACGTTACTGACAAAAGCAATAATTGTTTTATTGTTTATGACTACACGCTGTATGACTTGAAAATCGAAT
CTATTTGTCGTTCGATTTTAGACGAATCGTCTTTAGACCCTATCGTCGAATTATATACTTGCATTCAACA
TCATCAACTAATACTCAGATACGTCAGTCTTGTCCAAAGTATATTCAACAATACATTGTTGCTGCAGTTT
GGTACGAGTTTATTGATTATTTCAATGGCTGGTTTTCAAATTTTAGGGGAACAAGAATTAAGCACGAATG
AATTCATCGACACGATGAACTTTTTGATGTGCGCCCTATTCCAACTTTTTCTTTACTGCTGGTTCGGTAC
AATCATCATTTCGAAGAGTGAAACGATTAGCCTGTCCGCTTATTCCTCGAGATGGTACGACACCGATATC
CGCTTTAAAAAAACTCTCAGCATTCTTCTTTGCCGAGGCCAGATACCAATTAAATTCAGAGCTGGTTACA
TTTGCGAATTATCTTCACAAACTTTTATGCAAATAATAAGCAAGTGTTATTCTTCCATGGCTCTCCTACA
ACAAGTGAACGAGTAA

>lcl|MG859436.1_cds_AXM05264.1_1 [protein=odorant receptor] [protein_id=AXM05264.1] [location=<1..>600] [gbkey=CDS]
GCTACTTTTATGTACACCGGTGGTGTATCCTATCAAGCAATATTTCTCAGGCCATTATGGCAGGGTACCA
AAAAAAATGAACTCAACGAAACCGTCTGGCCTTTGATTTATCCCTTTTATAATGGCCTTGTCGATGCACA
GAGAACTCCTTATTTCCAAATTATATTTTTAGGCAGTTGCCTTTGGGCCTGCATTGGCTTTACAATAACA
ACTGCAACCTGCAATTTAGCAGCTACATTCGTAGCTCACACTTGTGGACAAATTGAAATAATGATGTCCC
ACCTTAATACACTATTTGACAACAACGACGAAGCGAGCGAAATCGTCAAAACTCAACTTGGTTTTGTCGT
TCAATCTCACGTCAGAATGCTGAGATTTACAACCAATATTGAACTCGTGTTTCGGGAAATTTGTTTCTCC
GAAGTCCTCGGATCAATTTTTATCATTTGCTCAATCGAATACTCCTGTTTGATGGAATGGGAAAATAGCG
ATCCGTTTGCAATCATTACTTATGTTCAACTGTTTTTATCAATGACTTTTAATATCTTTATATTTTGTCA
CATCGGTGAAATGCTCAGGGAACAGTGCCATCAAGTTGGC

>lcl|MG859435.1_cds_AXM05263.1_1 [protein=odorant receptor] [protein_id=AXM05263.1] [location=1..606] [gbkey=CDS]
ATGAGTTACACGATACATTATACACAAAAGTTCCTGGTGATACTCGGTATTTTTTCTTGGCCTGATGTCT
ATTTGAAGATGTACAACGACAGCTTCAAACCATGCATCTTTGATTATTCCAAATCCCTAGAAGAATTGAC
ACGAGGACTTGCCGCCATCGCCGATGATCATACTGCAGCAATCAGTTATGCTCAAAGGCTCGACGAAGCT
CTGAATGACGTTTTTCTTTCGGAAATGGTTGGATGTACAGTGATTGTATGTTTTCTTGAATTCAGAGTCC
TCAAGGACTGGAAGGACGAAAAAATGATCGATGTAATGACTTACGCTGTTTTGATGACCTCCATATTCGT
GAACGTCTTTATTTTCTCTTTCACTGGCGATCGACTCAAAGAGCAGAGTGAAAAAGTTGGGGAATACAGT
TACAGTCTCGAATGGTACGATTTGCCAAAAAATTTAGCTGCTGATCTCATGTTTATCGTGATCAGAGCAA
GTCGCCCTTCGACCCTAACTGCGGGCAAGGTATTCGACTTGTCTCTGCAAGGTTTTTGCGAGGTCGTGAA
AACTTCAGCAGCATATTTGAATTTCCTTCGAGCTATGGTCAACTAA

>lcl|MG859434.1_cds_AXM05262.1_1 [protein=odorant receptor] [protein_id=AXM05262.1] [location=<1..612] [gbkey=CDS]
TGGGCCTGCATTGGATTTACAATTACAACTGCAGCGTGCAATCTAGCAGCTACATTCGTGGCTCACGCTT
GCGGTCAAATTGAAGTTATGATGTCCCACCTTGATACACTTTTTGATGACATCGATGAAACGAACGAAAT
CGTCAAAAATCGACTTGGTTTCGTCGTTAAATCTCACGTCAGAGTGCTCAGATTGACAACCATGATTGAA
ATGTTGTTTCGCGAAATTTGTCTCTCAGATGTCGTGGCATCAATTCTCATAATCTGCTTATTAGAATATT
GCTGTATTGTGGAATGGGAAAACAGTGACACTTTAGCAATAATTACGTATCTTGAATTGTTTTTATCAAT
GGTTTTCAATATGTTCATATTTTGCCACATCGGTGAATTACTCAAGGAACGATGCCATCAAGTTGGCAAA
GCAGCATATACGATGGACTGGTATCGTTTACCTGGAAAAACTAGTCTCACCATTATCATGATAATGGCAA
TAGCTAATTCTCCACGTAAAATGACAGCTGGACGATTAATGGAATTATCAATGAGCAGTTTTGGGTCTAT
AATAAAAACTTCATTCGCATATCTCAATATGCTACGAACGATGACTGATTGA

>lcl|MG859433.1_cds_AXM05261.1_1 [protein=odorant receptor] [protein_id=AXM05261.1] [location=1..>618] [gbkey=CDS]
ATGTTTAGCATCATTTATGAAATGCAAATAATGTACAAAGACTTTTTTCTGTGGCATTTTGTTTCTATCT
ACCGTAAGAGACTATCTTTTGACGTAATGACAAAAATAGGTGTCTCCATCGTGAACTTTTGCAAGTTTTT
CCGAGGTCAAAGTTTCTCAGTGCCATCAAAGACCTCTCTTTGTACGTTTAACGTTATTTACCTCAACATT
GAGATGCAAACTCTATCATTGAATTTCAAAATTCTTCAATATTATGGCATGTGGCGACCCTTGATGTGGT
CTGATTGCTGGAAAGCCATTGTGTACAACGGTTACACGACTGTTATGATCTCGTGCTTCTACACTTACGC
CTTAACTCTGTTCATCGATCTCATTCTGTCGTCTGATAATGTCAAAGAATTTGCTCACGGTTCTTACATG
TTTCTTTCAATACTTGCCGGCTGTGGAAAATCTGCGAGTGTCATAAAGCAGCGAAATAAAATTATCCATC
TTACGAATATACTTCAAAACGATCTGTGCAAACCTCGTAATGACGATGAAATTCAAATACAAACTGATTG
CGAACGGAATGCTAGATTCAACACTTTTTGGTACTCTGCTCTTGGTGGAACAACAGTT

>lcl|MG859432.1_cds_AXM05260.1_1 [protein=odorant receptor] [protein_id=AXM05260.1] [location=1..>621] [gbkey=CDS]
ATGGAAAGCAATGAAAATGTTTCGACGTTGTACAAAAACGTTAAAAACAATAATTGTGACGATGACATTA
AAAGAACGTTTCAATATACTCGATTGTTTTTTACTGTTTCGGGTATTTGGCCGATGATTACAAAATACTC
TTCAAAGCGAGCTAGATATTTGTCACATTTAGTTATTTTTTCTTGCTTCTTGATGATTGCTTTTACATTT
TTACCGTGTGCACTTCACACGATTTTTCGTGAAAAAAATCCAGCTGTCAAAGTCGTTTTACTTGGTCCCG
TTGGGGCTTCGCTCGGAGCGATACTCAAATATGCAATTATTTTATTACGTTCAAATACGATTAAAAAGTG
CGTGGAACAAATGAAAAACGATTGGATGACCGTCGAGAATGCGGAGGAACTTGCTATCATGACAAACAAC
GCAAATACTGGACGAAAAATTGCAGTTATTTGTACTTTGTTTTTATACACCGGTGGCATGTCTTTTCACG
CGATAGTCCCCATTCTCAAGGGCACCAAAATCAACGAGTTCAATCAAACGATAAGACCCTTGGGTTATCC
CGGTTACGATATTTTCGTCGACGCACAACGTACTCCGATCTACGAAATCATTTTTTTTCTC

>lcl|MG859431.1_cds_AXM05259.1_1 [protein=odorant receptor] [protein_id=AXM05259.1] [location=<1..>621] [gbkey=CDS]
ATTCAAATTCAAGCAGATGGCGAACGTGATGCTCGATGGACGACTTCTCGATATGCGGCACTAACAATTT
CAACAGCATTTATAATGATGTTACAGTCAACGATTGTGGATATACCCGAACGTAAACTGCCCTTTAAAGG
CTGGTTGCCTTACACCTACGATTCAACACAAATTGCTTTTCTTTTGACGTATACCCATCAGGCTATGGCT
GCTAGTGTAGGTTGTGTGATTAACACCGCCTTTGACACTTTGTTTCCTGGTCTTATTGTGCTCATATGCG
CCCAGATGAAAATCCTTAAATACCGATTTGAAGCCATACCGCAAATTATGAAGACGCGAAAAAAATGCTT
GGACAGTGACGTCAATGGAGACTATGAGACGAAGAACCAAACATTGGAGTCTCAATTATTAGAGGATTGC
ATCAGGCATCACATCCGAATAATTCAATTAGCCGATACGTTGAACAGTATTTTTGGCTTTGTCATTTTTC
TACAATTTATGGTGAGCTCTCTCGTACTTTGCGTCAGTGTCTATGAAGTATCGAAGGTGAAACTTTTCAC
TGGCGAATTTGTAGCTACTTTTATGTATTTGGCTTCTATGCTCGTCCAAGTATTCGTTTCC

>lcl|MG859430.1_cds_AXM05258.1_1 [protein=odorant receptor] [protein_id=AXM05258.1] [location=1..630] [gbkey=CDS]
ATGATTTCGTACGCGGGACCCGATTGCTTGGTCTCCATGGTTGTTTTACACTTTTGCGGTCAGTTGACCA
TTATTCGACGTTCATTGAAAAATCTCGTCGACGGGGTGACGAAATCTGATCCTAAAAAATACTGGAAAAA
AATTGCAGCCATTGTGACGAGACACGAACAAATAAACGATTTGGCAATCGTCATTAGGATGACATTCAGC
TCGATACTCCTAGTTCAAATGTTGGCATGTTCGTTGACTTTTTGCTTCCAGGCTTACACCATGTTTACGA
CTCTCATGGATCGAGATGGCGGCGAAACTTTGCCTCTATTCGAGCTTGGATTTTCCATGATTTATGCTGT
CTACACGGTCATACATTTATTTATCTATTGTTACGTAGGAGATCGTCTTTCTGTTGAAAGTACGAGTCTC
GCCGATGATTTTTATGAAACCGAATGGTACACCTTGTCGTCCAAAGAAGCAAAAGCATTTCTCCTCATAT
GTCAAAGATCGAGGGTTCCTCTTGAGATAAAAGCTGGCAAATTTTGTACTTTCAATTTACAGCTGTTCAA
TGCAATCTTGAAAAATTCGATGGGCTATCTGTCCATGTTGATAGCAATGAAGCAGCGGTTGATCGAGTGA

>lcl|MG859429.1_cds_AXM05257.1_1 [protein=odorant receptor] [protein_id=AXM05257.1] [location=<1..>642] [gbkey=CDS]
GAATCAATACCACCGGTCACCATCGATTTTCTCGCACTCATAAAATTAGTCAATTTTTATTATAATGCAG
ATAAGATGAAAAAACTGCTTTTAATTATCGAAGACGATTGGAAACGGTTTGGTACGGGTGAAGAATTAAT
AATACTCCGTAATTTTGGTGAAGATTGCAGAAAGAAGACTCTCATGTATGCTGGTTGTATTACCGGGTCG
ATGACACCATTTTTGCTTGCTCCTTTGGTATCGCTTGTAATGGAATCGATTTCAAATGATGAAATGATGG
CCTCCAATGAAACAATAGTGAGACCATTGGTGTTCCATGTCGAATATCTTGTAGACGTTGAAAAATGGTA
CTTCCATTTACTTATACACTCATGGTGTGCAACGTTGTATGTAATAGTAATTTTCGTTGGAATTGACACG
ATCGTGCTCACTTACGTGACACATGCCTGCTCGTTAATCGCAATAATAAGTTATCGTTTGGAGCATTTGG
TGGAAAATGATGATCTGGAAGTCGACGTTAATCCTCCAATGAGTCAAGACAAATCTTATCGAAAACTCGT
CCAGTGTATTTCGCAACATGCAAAAGTTATCGAGTATGTCGAAATGGTTGAGAGCGCCAACACAATATCC
ACGTGCTTACAA

>lcl|MG859428.1_cds_AXM05256.1_1 [protein=odorant receptor] [protein_id=AXM05256.1] [location=<1..>645] [gbkey=CDS]
AGAACCCGATATTTTCGTACCGCCAACCAGTTCAACATCGCTACAAACTTATTGTCCGGCAATGTATTTC
CACTGAGCGATGAAAAAACGAGTCTAGGCTTCGTTTCACTTCTGTGGGTTATATTCGTGTGGCTCCTTAA
CATTTCTTATATATTTTCAGTGATGTCAGGATCACTGTATTTTGCCAAATTATCGACAAAGGAAACATTG
AAAAGATCAGGCGCTGTAATCGCGCTGTTTCTTGAATTGACAATTCCACTGATTAATCTTAATTTACGAA
GAACTTCATTCCGGAATTTAATAAGAAAGTACAACAGCATTCTCATTGATTCCGACGATCTTAAAAGACT
TGTCCACGACACAGTAAAACCTTTCAAAAGAGGCGTGAAAATGTATACCGTAGCGTGTTTAACAGTAGCC
ACTGCGTGGTCAGCCGAGCCATTTTCAAGAATATTTGATAACGATACTTTCACTTACACCGATTTCACTG
CACCGGGTTATTTTCCTGGGGAACCATTCGGAAAAAAAATGTTTGCCGCTGGTGTCACTTTACAAGTTGT
CGGTGCGTGGTCCATCAATTTTCGAAAAATCAGCATCGATATCTACGTCAACTATTTCATCGTGGTCTTG
TCAGCTCAATATAAA

>lcl|MG859427.1_cds_AXM05255.1_1 [protein=odorant receptor] [protein_id=AXM05255.1] [location=1..>666] [gbkey=CDS]
ATGAGCGATACGACGAATCAGATTGACATGTACAATCGTTACGATAGGACAATAAAAAAACTGTTGTTGC
TCGCTGGACTCTGGCCAGTGGTGAAACCAAGTGTCTTTTATCGTTTAGTCCCATACGTTCATCTTTCAGC
GGAGCTTTGGTTGATCTGGGCAATTCTTAATTTCGCTCATCTGCATATGAAGAATTTTGAACTTTTGCTT
AAGGGTCTTGGTTTGGGACTGGGCTTTCTCATCAGCGCACAAAAAATCATTTGTTTGACCATTCATCGTG
ATCGACTTCTCGACTTGCGCACGAGTTTGGGACTTACTTTTTCTCGAGATCTTCAAGATCCTGAATTACG
ACCTATTTTACTTTCACCTCTTCTAACGTATTATCGAGCTTCGTTAATATTTTCAATAATTGCCTCCACA
CTCTGTACTTTATATTTGATCACACCGATTATTCTGATAATCATTCAATTGATCCATGGTGCGAATGTCA
TAAACTGTATTCTTCCTTTCACCGCCGCGTATCCCTGGTCCATTGGTCCAACGAACAAATGGTTTTTCAC
TATTTTGTACATCTACGAAATTTACGTCGGCACTTGTGTCGCCTGTGTCGCAGCATCCGTCGACGCCCTC
TTCGGTTATTACATTTTTCAAATTGCCGGACAACTC

>lcl|MG859426.1_cds_AXM05254.1_1 [protein=odorant receptor] [protein_id=AXM05254.1] [location=1..>669] [gbkey=CDS]
ATGAACTCTCCGAAGCTCAAGTTCATTAACCTTGAGTTGAAAGAACGTGAAGCAGCGCAGACTCAAAAGG
TATGCGGAATACCAAAGGGTTTACTTTCCTTGGGGAATATCAGTGGAGAAGAAACCTTGGCTATCGTTCT
CGGGTGCTCGGGGAGTGCGATCATGAGTTTTGATTCGAGCGAGGAAACATTGTCCGAGAATGAGATACCG
AATAAAAATTACTTGGTCGACGTGGGTCGTACATTGCAATACACTCGATGGCTGTTGAAGATTCTGGGCG
TTTGGACGGTGGTGAAAAAGGATCCGAAGCAGTGGGAGATACTGAGCTGCAAAATTCTGATGATTTTATA
CTCGGGCTTTATATTTTTCGTAATGATTCCGTGTACGGCGAACATAATAATAAAGGAAAAAAATCCAGTG
GAGAGAGCCATGCTCTGCGGTCCCATAGGATTTTGCATAACCAACTTAATAAAGTATTACTCGATGTTTT
ATCGTAGCAGCATGATTAAAAATTGCATCGAATACATGGAAGCTGATTGGATGAAAATCGTGACTAAAAA
CGATCGGGAAATAATGACGCGGAACGTGAATTTGGGAGTCGACGTTACTGTCGTCTGTGGGGCTTTTATG
TACGGTGGTGGTTTAATGTACAACATGATTTTGCCACTT

>lcl|MG859425.1_cds_AXM05253.1_1 [protein=odorant receptor] [protein_id=AXM05253.1] [location=1..>669] [gbkey=CDS]
ATGTCAAATCGAATTGTCAAGTATAATCGTTATGGAAACACTTTAAAAAGATTTCTGTTGTTCGCTGGAC
TCTGGCCGGTGGTGAATGCCAGCGTTTTTTATCGGGTGGTCCCTTATCTTCACTTTTTGGCCGAATTTTG
GACGTTGTGTGCAGTTCTCAATTTTTGTCGTCAACATGTGAAAAATTTTCGACTTTTGGTCAAGGGTCTG
GGTTTGGCTCTAAGTTTTCTCACCACTTTACAAAAAATGTTTTGTTTGCTGTTGTATCGAGATCGTTTAA
TCGAATTACACGTCAATTTGGAAGCAACCTTTTCCCAAGATCTCGAAGATTCTGAACTACGTCCCATTTT
ATTGTCACCACTGCTGACGTATTATCGACCCTCGTTGGTCTTATCAGTCGGAGCGATTTCGTTGCTCGTC
ATGTATTGGATCGCACCAATTTTATTGATTATTATTCAGGTCGCCCAGGGCGCAAATGTCATAAAATATA
TTTTGCCATTCACGACCATATACCCTTGGTCCATTGGTCCAACCAACCCATGGATGTATTCGGGATTGTA
CATTTTTGAGATTTACGTCGGTACCTTTGTCGGCTGCATCGCAGCATCCGTCGATTCCCTTTTCGGTTAT
TACATCTTCCAAATATCCGGACAACTTCGCACCTTGTCT

>lcl|MG859424.1_cds_AXM05252.1_1 [protein=odorant receptor] [protein_id=AXM05252.1] [location=1..708] [gbkey=CDS]
ATGGCGAAGAATGTAACGGAAGTGAAAAATGTGGTGAAACTGATCCGAATATTCGGAAGATTAACATCGA
CCTGGCCATCGGATCCTGATTCAACGAGGAACGTCAAAATCCGAGATGAAGTCATTTGGTGGGTGTGCTT
TATCAACGCTACGTCCCTTGTTGTTCCATTGATTCTTGGGGCTTATCATTACCGTTATGAGATAACCGTT
CTAATGAAAACCATGTCCGAATTGACTGCTCTTTCCGAGGTGTTTTTTAACCTCATTATCTGTAAATTTC
AACGGAGCAGATTACAGGCTTTACTCTCAAAAGTTGAGAAAGATGTGATGAATGCGAACGTGGAAGACGA
GCTCATATACCAAAAATATGTTGATCGTTACTTACATTGCTGTATGGCCATAGGGAGTCTATTTTTCTTG
GCAGCAATGACCTTCTCGTGTGGTCCATTAGTTATGGACATAAATCTGCCAGCGGACGCCTGGTATCCCT
TTCCCATTGATTTACCGATCGTCAGATACAGTGTTTACCTGACCCAGATTTTGGCAATCTTGCAGACAGG
TATTTGTGTGACAGTTGACATTACGGTTCTTATGATGTTGGGGTACATTTCGGCTGGTATTGAAATTCTG
GCGGGAAGGTTGGAAAGGGTCATCGATGATTCGGACTTGGGTCAATGCATCATCGAGCATCAGAGGATCA
TCAAGTAA

>lcl|MG859423.1_cds_AXM05251.1_1 [protein=odorant receptor] [protein_id=AXM05251.1] [location=1..>735] [gbkey=CDS]
ATGGATATACCTGATAGACTGTATTATCGAATTAATAAAACTCTCCTCAGTTGTCTCGGCCAATGGCCCT
TTCAGAAAACTCAGTACAAATATATAGGTAGAATAAGTTATGTTTGTGCGGTAATGAGCGTAAATGTGCC
ACTGATTATTCGATTGTTTGATGTTTGGGGTGACTTGGATTTGGTAATAGAGTGTTTATCGATTATCCTC
TCCCAGGCTGGAACCTGTGGCAAATTTATCAACTATATTTTCAATGGCGAAAAGATTAAAATTCTCATCT
TTCATATGCAAACTGATTGGCAATCAGATATTTATCAACCACATCTTGAAATATTGAAAAAGTATGCGAT
GGAAGGAAAAAAATTAACGCAAGTTTACAGTGTTTGCATGTACTCGACACTGATTACGTTTGTTCTTATG
CCCGTGGTGCCCAAATTAATGGATGTTATAATGCCCCTCAATGCGTCAAGGTCCTTAATTTATCCTCTCC
CGCTATCATACGGTAATATCAATGTGGATAAATATTATATACCAATCATGATTCATGCTGATTGTGCTAT
TCTAATCGCCATTACCACGATCGTTGCAATGGATTCGACTTATGCTGTGTATGTTGAACACGCTTGTGGG
ATGTTCGCCGCTGTGGGAGATCGACTACACCATCTGATGGATTTTCGTGAGAAAAAATTCATCGACAAAA
GTAGTCCGAGCGATATGGAAAAAGCTACGTACCAG

>lcl|MG859422.1_cds_AXM05250.1_1 [protein=odorant receptor] [protein_id=AXM05250.1] [location=1..750] [gbkey=CDS]
ATGACAGCAGATTTAAAAAACGTTCGAGAATTACATCAATGGAATAGACGTATATTATCAATAGGTGGGA
TGTGGCCGATGGAACCGAGTTTTATCAAATTTTACATAGGCTTCGTGTACTTTGTGCTACATTTGATTAT
GGCCCTGGGTGATTTTGTCAATGTTTTCGGTGACATGACACTCATGATAGCGAATCTTTCCGAGACGTCT
GTCCAGGGAATGGTAGGGGTGAAAATGTTGGTGCTTAGACACTCGGTGACATTGACTAAAATAATAAAAC
AAGTTGAGGACGGAGCGAGGGGAGAAAACTACAGAGATTCACGAGAACAAATGTTGTACCTCGAGTACAA
TAAGATTGGCAGAAGATTTTTTCGAGTGCTCGGTTATCTCGCATTTAGCACGGTTTTGATGTATCATTTG
AAGCCTTTTGAAGATGTAATTAAAGCTGCAATATATAACGAGACGACACCATTCATTTTGCCTTATCGAA
TGCGTCTCTTCTTCAACATCTCCGATACACGTACATACGCTCTCGTATATATTTCGGAGTCTCCCATGTT
TTATTATTACTACTGTCATACAATATCGGTTTGCTTTTTCTGCACTTTGATTGTTCACGTTGCTGGTGAA
CTGTCCGTTTTGGCTCATCGAATCAGGAGCATTAACGAATTTAACTCGTCGAACGACTTCAACGACCCAA
AAATTGCATTTCGTGATGTTGCCATTAAACACCAGCAAATTATTGGGTAA

>lcl|MG859421.1_cds_AXM05249.1_1 [protein=odorant receptor] [protein_id=AXM05249.1] [location=<1..>753] [gbkey=CDS]
TTGTTCGCGACGGTTCAAAGTGATACGATCATGAGTTTCGATTCAAATAGAGAAATTTTGACTGAGATGG
ACATACTAAACAAAGACTATTCGACTGACGTAGATCGTACGTTCAAGCATACTCGATGGTTGCTTCAGAT
ACTTGGTGTATGGCCAATGTTATCAAAAAATGCGAAAAAGTGGGAAATTTACTTGTCAAAAATAATGTTG
GTCTTTTGTTGGTCAATAATGTCAATTTTTATGGTCCCGGGCACGTTATACGTACTTTTTATAGAAAAAG
ATGTAATAGCAAAGCTCAGACTTATTCTTCCTCTAAGTTTTAGTTACACCAACACAGTTAAATACTGTTC
AATAATATTTCATCGCGAAATGATAAGAGGTTGTATCAATCACGTTGAATTGGATTGGTCACAGATTCAG
AGTAAAACTGATCACGAAATAATGTCGCGAAACGTCAATATCGGTCGTCGTTTGACTCTCATTTGTGCTA
CTTTTATGTACACCGGTGGCTTATCTTATCAGGCGATAATGCCACTATGGCGTGGTACCGAAAAAAACGA
ACTTAACGAAACCCTATGGCCTTTGATTTATCCTTTTTATAATGGTTTTGTCGATGCCCAAAGGACTCCC
TATTTCCAAATTATCTTTTGTGGCAGCTGCCTTTGGGCCTGCATTGGATTTACAATAACAACTGCAGCGT
GCAATTTAGCAGCTACTTTCGTAGCTCACACTTGCGGACAAATTGAAATAATG

>lcl|MG859420.1_cds_AXM05248.1_1 [protein=odorant receptor] [protein_id=AXM05248.1] [location=1..>756] [gbkey=CDS]
ATGTCGACTCACATGGAAAAATATAATCGATACTGTAAATCATTAAGAAGATTATTGTTATTTGCTGGAC
TGTGGCCGATAGTGAATCCCAGCAGATTTTATCGCTCAGTGCCGTATCTTCACATTTTGGCGGAAGTTTG
GACAACAGTCGCGGTTCTTAATTTTTGTCGCCTCCATATAACGAATCTCGGACTTTTGATCAAGGGTCTC
GGCTTAGCTCTGAGTTTTTTTGTCACCATACAAAAAATGATTTGCTTCACTTTTTATCGAGACGAACTGC
TCTACCTTCACATGAATTTGGAAATGACCTTTTCTCAAGATCTTGAGGATCCTGAACTACGACCCATTTT
ATTGTCACCACTTTTGACCTACTATCGACCGTCCCTGAGCTATTCAATCGGAGTTTGTACGTTATTTACA
ATGTACTGGGTAAAACCAATAATAATAATTATTATTCAGGTCGCCCAAGGTGCGAGTACCGTCAAATACA
TGCTCCCATTTCCGACCATGTACCCTTGGTCCATCGGCCCAACCAACAAATGGTTTTATTCGGGTTTGTA
CATTTTTGAGATTTACGCTGGAATGTTTGTCGCCTCGGTGGCAGCATCCGTTGACTCTCTTTTCGGATAT
TACATTTTTCAAATATCCGGACAACTTCGGACGATATCTTATCGCTTGAAAAATTTAAACGCTAATGACA
ATTATCGGAAAGTCATAAAAGAGTGCGTCTCGAGACATCAAATTTTAACACGATGC

>lcl|MG859419.1_cds_AXM05247.1_1 [protein=odorant receptor] [protein_id=AXM05247.1] [location=1..786] [gbkey=CDS]
ATGGAGAGAACTCGGTATTTTCGTAGCTCGAATCCGTTTAACATCTTCGTTAATTTTTTTTCGGGCAACA
TTTTGCCGCTGAGTGAAGAGAAAGCGGAATTAACGTTCTTTACAATATTGTGGGTGATTTTTGTATGGAG
CGTTAAAATAATGACCATGTCGTCAGTGATATCGGGATCACTGTATTTCGCAAATCTAACAATACGTGAA
AGAATAAACAAATCAGGTCCTGGACTGTCAGTGTGTATTGAGTTGGTAATACCACTTGTTTATTTGAACT
TACGACGAGAAGATTTGCGAAATTTGATCAAAAAGTACAACACAATCCTCGTTGACTCCGACGAGCTCAA
AAAACTCGTACTCAACACTATCGAACCTTACAAAAAAGGCTTGAAGTTGTATATCGCTGCGTGCGTCATT
GCGGTCGCCTCTTGGTCCGCAACGCCGATCTTTCTTATTTCCCACAATGATCAATTCACATACGCCGATT
TTGCTGCTCCAGCATATTTACCCGGTGCACCCTTCAGTTCCAAAGTCTTTATCGCTGGTATTATTTTACA
AGTTGTTGGATCTTCTTTCATTACCATTGGAAAAATCAGCATTGACATTTACATCAGTCACTTCATCGCA
GTCTTGACAGCTCAATATAAATACGTTCGAACCCTGATGACCGAAGCTCTCAGTCGAGAAAACGATCAAG
AGGACGAATCATCGGTTATTCAATCGCTTCGCAAGTGCATTACACATCACTGTGCTGTGATTGAGTACTC
ATTTTTTGTTTTTTGA

>lcl|MG859418.1_cds_AXM05246.1_1 [protein=odorant receptor] [protein_id=AXM05246.1] [location=<1..>792] [gbkey=CDS]
AATATATTGTGCATTATGAACGTTCACACTGCCGGGCAATTCCGTATTTTACAAAGAAAATTAGAGACAA
TACGATTCAGGGACGATTGTAATTCGGAAGACGTTCCACCAACCGAAATCTCGTTGAGCGATGATTACGA
AGGATTACCAACGACAACATCAACCGCGAAAGAGAATAAACACAACAAGATGTTAGAGGATTGTATCGAA
AAGCATAAATTCCTCATCGGTTTCGCTCAATCGCTCGAGGACATGTACACGTTGGTGATACTTGCTCAGT
TTATAATATTCAGCCTCCTCATCTGTCTCGTCAGTTATCAGGCTGTTTTGGCCGAAGGGGAGCTGTCAAG
ACGAATGATTTTTATCGTGCACAGTGCTGGAACATTCACCCAACTGTTCATGTTTACCCTGACGTGCGAT
GATTTGATGCGGGAGAGCGCAGCGGTTGCGGAGGCAGCTTATCGCGCACGATGGTACCACTGGCTTTCAA
ATCCTTCCCTCAGACACCTCGGCAAAGATCTTATGTTTGTTATGATGAGAGCTCGTCGTCCATGTTGTCT
TACAGCCGGTGACTTTTTCCCTATTTCTTTGGAAACGTTTACAACCGTAAGAATTTTCTCTTACAACAAA
ATTAAACCATTCGCAGCATTTCTTCTGCACAACCACACGCACGTTCTTTTTAAATTTCTTATTTCAGATA
CTGACCACGTCAATGTCTTATTTGACTCTGTTAAGGAGTGGCCTAGAGAACGAATAGTGGCCTTTCTAAA
TCCGCCGAACGTTCGGAAAACA

>lcl|MG859417.1_cds_AXM05245.1_1 [protein=odorant receptor] [protein_id=AXM05245.1] [location=<1..>807] [gbkey=CDS]
CTGGCAATAATGACGGATCTTTTCCAGCAACGTTATTACAAAATCAATAAAACTCTCCTCATTTTGACTG
GGAGCTGGCCTTATACGAGTCAACCGCTGAGAACTAGTGTATTAATTCTTACAGTTTGTATCGCAGTGTC
CGGAATAATACCGCAGATAATTGGGGTTTTGGAAGTCCTTAACGACTGGGAGGTCGCTGTCGAGAGTATA
CCACCTTTCGTTATCGATCTCGGATTCGCCATTAAATTGTTAACTATCGCCATTAACGCGAAAAAGGTTC
AGAAAATATTGGAGCATATTCGAAGCGACTGGTTATCTTTTGCTGGACAAACTGAGCTACGGATACTTCA
CGAGTACGCAGAACGTGGTCGAACATTTACGATCGCTTATGCAACAGGAATTTACCTGACTACTCTGCTG
TTTATGACCCAGCCAGTCGCGACAAAACTCCTGCAAGTCATGCACCTACTAAATGACAGTGAACCAGCAA
AGTACCCTTTGCTGGCGAACTATTATGGGATCGACACTGATGCAAATTACTTTTATTTACTCCCATTCAC
TTACTTCACCACTGCTATAATTTTGACTACGATCGTTGCTGCAGATACTTTGTTTATTGTACAAGTGCAA
CATGGTTGTGCAATGTTTTCGATACTTGGTCATAATTTGAAAAAAATGGCTGATCAAGGTACTGATTATC
GGGCACTTTGTTTTCAACCACTGAAAGACCCAGTCTCTACACATCTTTCTGTTAGTATAAGAGACCACCA
CGAAGTCATTGAGTTCAGTGACCTTCTTGAGAGCATT

>lcl|MG859416.1_cds_AXM05244.1_1 [protein=odorant receptor] [protein_id=AXM05244.1] [location=1..810] [gbkey=CDS]
ATGATGGTGCTTGTGCTCGTCTCTAGTTACGCTTTACGACCGTACATACTGCTGCTGCACTATCATTGGT
ACGAAAAATTATCGAATACGTCGTACGATTACTCCGTTACGATATATCCAACAACGTATCCTCTATTTAC
AACGGATACTATGCGCAAGTATATAGTTTGTATATCTTGGGAACAATTTGTCATTGTTTTCGTCGCACTT
TACTGGATGGGTTCTGACATCATGTTCGCCCAGATTACTACACATACGGCAATCCAATTTCGAGTGTTGC
GTCACGATTTAAAATACATAACGCAAACGCCGGTTAGTCGAGATAAGAATACCGAAAAAGTACTAATCGC
TCGATTATCGGCAATCGCCAGGCGGCATCATGACCTCTACAGGCACTGCGAAATGATTGAGCGAATATAT
AATCCAATAACTTTTTTGACAATGTTACTCACCGCGGTGAATATGTGCTTCTGCGTTTTTCGCCTCGAAA
AGGAACTATCACACAAAAACTGGGACGAAGTTATAAAGTATTTATTTCACGCTGTTACTCTGATCGTCCA
AGCAGTTATATACTGTGGTTATGCCGATAAATTAACTTATCAATCGAGTCTCATAGCTAACGCAGCTTAC
GATTGTCAGTGGGTAGAACGTAGCGAAGAATTCAAAATTCTTTTGCGCATTATAATGATGAGATCTCAGA
GAATTTTCAAATGCACTGCGTACGGATTTTTTTCCGTCAATCTCAATCAAATAACAGTGATCGGAAATAC
TGCAGCGAGTTATTTTGCACTATTGAAAACGGTCGCTTGA

>lcl|MG859415.1_cds_AXM05243.1_1 [protein=odorant receptor] [protein_id=AXM05243.1] [location=<1..822] [gbkey=CDS]
TTCTTCATGAATACACCGAAAATGGAAGAAAGTTATCGACTGTTTTTGATCTATTTCGCGGCAATAATCT
ACATGTCCCAACCGATAATACCGAAATTTATCGACGCCCTGCTGTACAATAATTCTCAACCAGGAGTGTT
TCCAGTTCCTGTTCATTATTTTCAACTGGATGATCAGAAATACTTTTTTTACATTATTGCTTTGACATAT
GTGTGCACCTCCGCGTTAATTATCATCAACGTAGCTGGTGATACAATTTTTTTTGCTCACGTACAACACT
GTTGTGGAATATTCGCCGCTTTGGGTCGAAAATTGGAGCGAATAGGTGAACGTAATAGAGTGTCCAAGGA
CAGAATCTCAGATTTGGAATATCTTGGAATGTGTATCAACAGACACAACGATGCTATAGAGTTTGCGGAT
CTTATGGAGGATACTTATTCGGGATGTTTCCTTTTTGTCATAGGGAATAACATGCTAATGATGAGCGTAA
CTGCATTGCAGATTGTAACGAGAAGCCACGCACCTCAAGACACCATACGATATATAGCGTTTGTCGGCGC
CCAATTGTTCCATCTTTTTACGGAGACCTACATGTCGCAACTGCTGATGGATCACAGTGCAGCTATTGGT
AGAAGTTTACAAAATGGAAAATGGTACCAGACTTCGGTGAAGTCACAGAAAATCGTGAATCTCATGTTGA
TGCGATGCAGCAAACCTTGCAAACTGACAGCAGGAAAAATCTGCATCATGTCCTTGGAAACTTTCGGAGT
GGTCGTCAAGACTTCAGTTTCGTACTTTACGCTGTTGGAATCCATGCAGTAA

>lcl|MG859414.1_cds_AXM05242.1_1 [protein=odorant receptor] [protein_id=AXM05242.1] [location=<1..>822] [gbkey=CDS]
GTCGTGAACCTTTTATCGGGAAACTTATTTCCACTCGGTGATGGGGGAACAAAGCTCAGTTTTATTTCCC
TTTTGTGGATAATTAGCATGTGGATTGTCAAACTGACATATTTCTTGACCGGAGTTTTAGGCTCGTTATA
TTTTGCGAAACTGACAACGGAAGACGTGTTCAAAAAATCAGGAGCAATGGGTGTTCTGTCAGCGGAAGTG
ATAATTCCAACAGTTTATCTTAATTTACGAAGAAAAGAATTGGAAAATCTAATCGATCAGTACAATCTTT
TACTCATCGATTCTGATGATCTAAGACGCTGTGTGCACGACACTCTAGAGCCTTACAGAAGAGTCTTAAA
GTTTTACATGATCGCGTGTTTCGCTGCAACTTCCGCATGGTCCGCAGCACCGATGTTGCAAATTTTTGAT
ACCAACCAATTTACCTACGCGGATCTAACTGTACCGGCCTATATGCCCGGTGAACCATTTGGAAAAACTG
TTTTCGCCGCTGGTGCATTTTTTCAAATTTTCGGCAGTTGTTCCATACATTTTGGAAAAATCAGCGTTGA
CCTCTACGTCATTCACTTCATCGCTGTCTTAGCAGCTCAATATAAATATGTTGGGGAAGAAATATGCCGA
GCTCTTTGCGACGAACAGGGGCCAAAAGATGATCTGACTGTCATCAATGACCTCCATCAATGCGTTCGCT
ATCATTCCGCCGTCATTCAAATCGGTCGAAAGCTCACCAAAGTTTTGGCATTCTACATTGGAGCAACTTA
TCTTAGCTGCATATTAAAATTCTGTTTTCTGGCCTTCGGAGTTATAACGTTT

>lcl|MG859413.1_cds_AXM05241.1_1 [protein=odorant receptor] [protein_id=AXM05241.1] [location=1..825] [gbkey=CDS]
ATGGAGAGAACTCGGTATTTTCGTAGCTCGAATCCGTTTAACATCTTCGTTAATTTTTTTTCGGGCAACA
TTTTGCCGCTGAGTGAAGAGAAAGCGGAATTAACGTTCTTTACAATATTGTGGGTGATTTTTGTATGGAG
CGTTAAAATAATGACCATGTCGTCAGTGATATCGGGATCACTGTATTTCGCAAATCTAACAATACGTGAA
AGAATAAACAAATCAGGTCCTGGACTGTCAGTGTGTATTGAGTTGGTAATACCACTTGTTTATTTGAACT
TACGACGAGAAGATTTGCGAAATTTGATCAAAAAGTACAACACAATCCTCGTTGACTCTGATGAGCTGAA
AAAACTCGTACTCGTCACTATTGAACCTTACAAAAAAGGCTTGAAGTTTTATATTGTTTCGTGTGCTATT
GCTGTTACCACTTGGGCTGCAACACCAATTCTCACGATATCTGACAATCGTCAATACACATATTCCGATT
TTTCTGCTCCGGCGTATTTTCCTGGTGCTCCCTTCAATGCAAATATTTTTCTTGTTACTGTTATTTCCCA
AACGGTGGGATCTTTTTTCATTACTTTTGGAAAAATCAGCATTGACATCTACATCAATCACTTGATTGCT
GTCCTGTCAGCTGAATATAAATATGTTCGTACAGAGATTACCAAAGCTCTAAGTCAAGAAAATGATCAAG
AGGACGAACAATCTATTATCCGATCCCTTCATAAGTGCATTGGACATCACTGTGCTGTGATTGAGTACTC
ATACTTTTTTGAGTTACACTTTAGAAGTGCGATTATTTTTCATTCATTTTTTTAG

>lcl|MG859412.1_cds_AXM05240.1_1 [protein=odorant receptor] [protein_id=AXM05240.1] [location=1..>834] [gbkey=CDS]
ATGATCTTCGAAAAAGCTGTAAATTTTACAAAATTGAGCGTGGGATTGGCTTGCAGTTGGCCACTAAGAC
CCGATTCGACGAAGAAGGAGAAAATAAAATTCGAATTACTTTGGTGCCTGTCACTCGCTAGTGCTCTCGG
ACTTTTTGTGCCTTTGTTGTACTCGATTTATGAATATCAATCGGATTCACTTATACTTACGAAATCGGTG
TGTTTTCTTGGTGCCGTTTCCGGTTTTATTATTAAAGTCATTGTTTGCAGGATTCATCGTAAGCGTATAC
AGGCTCTCATTACAGAGATGGAGGAATTTGTGAAAAATACAAAACCCCACGAGCGTATTCTTCTCGAACG
TTACGTAAGAAAATGCTCGTTTCTTCACGTTTCAATAACAATTATAAATTACATGACAACATTGGTCGTA
ATTTTCGGACCATTTTTAATGCTGGACGATCAACGGTTTCCTACACCCGCTGTTTACCCGTTTCCCATTG
ATCATGGGCCGATAATGTATCTCGTTTATATACATCAAAGTTTCGTGGGTTTCCAATGCTCGGTTGGGGC
CACGATCGACTGCCAAGCTGCGCTTTTCATGTGGTACGTTGGTGCAAGATTTGAATTACTGGTCGAGGAG
TTCCAAAGTGTAACTGATCCCAGGAGCTTAGACGAAAGTATTAAAAACCATCAAAAATTACTCGAATTAG
CTGGAAACGTGAAACATACGATGGCGTTTATCGCACTGACTACCACCTTGATGAGTGGAATTGGAACAGT
TTTCAGTTGTCTCCAACTTGTCGGCAATCAACCATTGATTGTAAAAATGGAATTTGGACCTGTG

>lcl|MG859411.1_cds_AXM05239.1_1 [protein=odorant receptor] [protein_id=AXM05239.1] [location=<1..>849] [gbkey=CDS]
ACCACGAGACAGTCAGCTTCGATGACTTATAACAAAGGATTCGCTTACGCCTACGGTTGGAATGTTTATT
ATGAAAAAATATTGGGGATTTGCTCGAAAAATGACGAGAGCTTGTTGGCTTCTCAAAGGGCCTGGTCTTG
GGCATTATTGATGATTTTTTGCATATGGTTTCCTCAGACTGCAAGTCTAAGATTTCTCTGGGGTGATCTC
AACTCCATCATAGATTGTTTGTCCACCAATATGTCTATTGCTATGTCAATTGCCAAAATTATTGTTCTTC
AGTCTCAGAGAAAAGTGATTGGTGCGATTCTAACGAAAATCGTCGACGATTGGGTACCGTCGAGATCAAA
TGAAGATAAAAAAATAATGCTCGAGACTGCGAGAATTGGAAGAAAAATTTCGATAATGTCGGTATCGCTA
ACCAATATAATGTTCTTCGAGTACATTTTATCAAAGGTATGGTCAACGATAATGGGCGTCAGGGATCCCA
AGACGGACCCTCGATTGGCGCAAGGTTTTTTATTCGATTCGTATTTTCCATTTTCCACAAACGATCTCTT
GATTTTTTTACCAATCTGGTTCGGCCAGTTTTTTGGAACTCTGCTCTCAATGGCCTCGTATTCTGGACCC
GATTGTATCGTTTCTATGATGGTGCTTCATCTTTGTGGCCAGCTCAGAATTCTTCGTTGTTCTTTAAAGA
ATGTCGTCAATGAAACGACTATTAGGGAACCCGTTCTGGTGTTGTCTGACGATTCGACGGAATGGTCAAA
AGTTTACGAAAATGAAAAAATTGTATACACAAGTCGTTTTATCGCCTGCCAACACTTTTTTTCAATGAAA
AAATTAACA

>lcl|MG859410.1_cds_AXM05238.1_1 [protein=odorant receptor] [protein_id=AXM05238.1] [location=<1..>855] [gbkey=CDS]
CATCGCAGCGATATGGAACCGAAAGTCAGTCTCGGAAAAGCAATAAATTTCATCAAGTTGAGCGTTCGTC
TCGTTTGCACTTGGCCACCGTCGAAACATTCAACAAAATGGCAAATAGCTGTAGAAGATTTTTCCTGGTG
TATTTCAATTTTAAGTGTTTTATGCCTTTTAATACCATTGATATTCTCCATCTATGAATATCGCTCGGAT
TCCATTATTATGACACAATCAATGGGCTTGGCTGGTGCTTGTGTTATGATTATCATTAAAACTTTCGTTC
TTCGCGTTCATCGAAAAAAATGTCAACTCCTGATCGACGAGATGGAGGAATTTGTTAAAACTTGTCAAGA
TCACGAGAAACACGTGCTACAAAGTTACGTTGACAGATGTTGGATTTTTTACGCCGCGGTCACGATCATG
AATTATTTAGCCTCGGTTCCAGTCATTTTTGGTCCCTTCGTATTTCCTCATCAACGAATGCCAACCTTTG
CAATTTATCCATTTTCCATTGATTCCGGTACGAGCATGTATCTCATTATTTTCATTCATCAATCGATCGT
TGGATTTCAAACTTCCGCCGGTCTCACGATAGATTGCCAGGTAGCATTGATGATGTGGTACGCCGGTGCC
AGAATCGAAATGCTCGCTCAAGAAATGAAAAATTCTTCTTGCATCAAAGAATTTGGCTGGTTCGTTCGGA
AACATCAAAGTCTCTTGTTTTATGCGACCCAAGTATCCGGTACCATGTGCTACATTGCTCTTACGAGCGC
TTGCGTATGTGGATTATCAACAATTATGGGAACCATGCAACTCGTTGGGGACCGCCCATTTATCATTAAA
GCTCAATACGGACCA

>lcl|MG859409.1_cds_AXM05237.1_1 [protein=odorant receptor] [protein_id=AXM05237.1] [location=1..870] [gbkey=CDS]
ATGAGTTCAGTCGCTCGTGAACGCTCGGAGAGTGCAATTATGAGGGTCACTTTAGATCGCGAAAATCTAA
TGAAGAATCATAAGATAGCGAATGAAAATTACGTCATGGACGTGGCTTATACGTTACAATACACTCGATG
GTTGCTCAGTATTCTCGGTGTCTGGCCAGGGCTGAAGAGAGATTCAAAAAAATGGCAGAATTGGGGCTCA
AAAATTCTAATGACATTGTGTTTTTCACTTTTGGCTTTTATCGTCATACCCTCCGGTCTGCATATGATTT
TGAGAGAAAAAAATCGTTTGGTCACACTGATGCTCTTTGGTCCCGTTGGTTTTGCTTTTGCAAATGTACT
GAAGTATTGCACGTTAATGTTTCATCGTGAAATACTCAAAAGTTGTATGGAACACCTCGAGTTTGATTGG
ATGCAGATCGAGACTAAAAATGACAGGGAAATAATGACCCGGAACGTAAACGTTGGACGTAAACTTACCG
TAATTAGTGCAATTTTCATGTACACCGGGGGTTTATCGTATCATACGATAATGCCATTGTGGCGTGGTAG
TGAAATAAACGAATTGAACGAAACGATCAGGCCTCTTGTTTATCCCGGTTATGATATGTTCGTTGATCCA
CAAAAAAGTCCTATTTACGAAATGATCTTTTACACTCACTGTTTTTCATCTTTCGTTATGTACACCATAA
CCACCGCTGCTTGTAACTTAGCAGCAACCTTCGTAGCTCACGCGTGTGGTCAAATTGAAATAACAATGTC
GAGACTCGAGAGCCTTTTTGAAAACATTGACGAATCTAATAAAGTTCCGGATAATCGACTTGGTTTCGTT
GTCACATCTCACGTCAGACTACTCAGGTGA

>lcl|MG859408.1_cds_AXM05236.1_1 [protein=odorant receptor] [protein_id=AXM05236.1] [location=<1..885] [gbkey=CDS]
AAGTGCACGATGAATTTCGAAAAAAATGACATTCCGTTAGCCACTAATGACAGTTCGATCGAAAAAACTG
ATAAAACCGATAAAATTGATCATTTTAATTATTCCATTCGATACGTTCGATGCCTTCTTCGAATTCTTTG
CATTTGGCAGCTCGTTGTGGCGGAACCAACGAGATTAGAAAAGCATTTGTCCACATTATTTCTGCCGTTT
GTCTCGATTTTGATGATAACCCTGGTATTGCCGCTTTATTGTCACTTTATTTTCCGACCGGTCAGTCATT
TCGAAATGATTTTATTGCTCGGGCCATTGACCTTTCAAACGGGGAACATAATAATGCACTTCATATTATT
AATTCGTTCGAAAACGCTGAAACTTTGCGTCCAACACATGGAGCACGATTGGCTGAAATTTGATGATCCA
ACGGAGCTCAATATAATGAAGAAACACGTTCGTTATTCTCACGTTTTAACACTCGTCTGTATTTCTTTTA
TGTATGCAAGTGCAATTTCGTATTTTTTGATATGGCCATTGTTGTCGGGTGATGCATTGGACGATAAAAA
CGAAGCTGCCAAACCGAAAACGATCCCAGGTACCGAAGATTATTTCAACGCCCAAGCAAACCTCCTTTAC
AAAATAGTCTTTTGCATCAATTTCATTTCGGCCCTGTTTCATTATACCGTCACTACTGCCGTTTGCAATC
TCGCCATTGTTCTCGTTAGTCACGCTTGTGGACTCATCCAAATTATTATTTGGAATCTCGAGAATTTCAT
CCAACAAATAACCGATAAAAATAGTTCTCCTGACGAGACGAACATGCGGATAAGAATCATCATTGAAAAG
CACGTCGAATTACTCAATTCGTCGCGACTGCAGAGGAAGCTTTGA

>lcl|MG859407.1_cds_AXM05235.1_1 [protein=odorant receptor] [protein_id=AXM05235.1] [location=<1..>921] [gbkey=CDS]
GCTATGTTACGCAGGAAGGAAAAAAAAACATTTCCATCCAGTTTCGTTCAAGATCTCGCAGGTATCGCGA
CAATGGAACACTCGACAGAATTAGATTATCAGAGACCAAATAAACTTTTCCTCTCGATTCTAGGCCTTTG
GCCTTTTCAATCGACAGCAAAAAAACGATTTTATCTTTTTCTTTCAATGTTGTTTGTTCTCCCTCAAGCT
TGCTTACAGATTGGTGGAATGATCGCGGCCTGGGAAGATACCGATGTTTTTTTGGAATCAATACCACCAG
TCACTATAGATTTTCTCGCCTACGTTAAAATTATTAATTTCTATTATAATGCAAATAAGATGAAAACACT
GCTTTTAATTATCGAACACGATTGGAAACGACTTGGTGTGGGTGGAGAATTAACAATTCTTCGTAATTTT
GGTGAAGATTGTAGAAAGAAAACGCTCATGTATGCAGCTTGTGTTACTGGTTCGATGACACCATTTATGC
TTGCTCCCTTGGTACCGCTTGTAATGGGATCGATCTCGAATGATGAAATGACAGCCTCAAACGGAACAAT
AGTGAGACCGTTGATGTTCCACGTCGAGTATCTTGTAAACGTTGAAAAATGGTACTTTTATTTGCTTTTA
CACTCATACGTTGCAACGATGTATTACATTACAATTTTCGTTGCAATCGACACGATGTTGCTCACTTACG
TGCAACACGCCTGCTCATTATTCGCGATAATTGGTTATCGCTTGGAAAATTTAGTGGAAAATGATGATCT
GGATGTAGACGTAAATCCTCCAATAAGTAAAGACGAATCTTATCGAAATATTATTCAGTGTATATCTCAA
CACGCACATGTTATCGAGTATGTTGAAATGATTGAGAATGCAAACACAATATCCACGTGCTTACAATTGG
GTATGAATGCT

>lcl|MG859406.1_cds_AXM05234.1_1 [protein=odorant receptor] [protein_id=AXM05234.1] [location=1..969] [gbkey=CDS]
ATGGATACGCGGAGGGTTGTTTCGCACAGGGAAATACTGAACACGAACGTTTCAGTTCTGAGATATTTCG
GGCTTTGGGCTCCTCATCCTGAATCTTCGAACTTGTTTAAATTGTTTTACGCATTTTATAACAAACTCGT
CATTATCTCCATGTGTTCATTCATCGGTACAATCGTCGCTGATCTCTTGGAGAATTATCAGGACTTGATG
ATCGTGACCGACGATGGGTGCTTCATCGCTGGTATATCCGTCGTCATTTTCAAAATATTCAATTTTCAAT
TACGACGTAAGGAAATTGAAAATTTGATCAATGCGATCCACGACCCTGTGGAGATATTAAGATGCTCGTC
CGATGAAGCAGTTGTAAACCTCGTCAAAAGTTTCGTTCTTTACGAAAAAGCGGTAGTTTATTCTTTCTCG
TCTTTGGGAGGATTCCTCGTGGTAGCTCTGCTCCTATTCGCTCCAACGGAAAATGGTTCATTGCCAATTC
GTGCTAAGTATCCATTCGACTCGAGGGAACCACCGTTGCACGAAATCGCATTTTTCCTTCAGGCATTCGC
ATTGACGACGACGATGGTTGCGATTATGACAATGGACGCGACTGTCATAGGTTTTTGCAGATTCACGCAA
CTCCAGCTTCAAGTTCTCACCTCGAATTACGTCAATTGTCGAATTTCTTCGAGCAATCGCAGTTATTTCG
TCTCGCCGGAGGGCGATTTAGAAACGAGCTTTTTTATACCGGAAGAGGTTTTTGTTATTCGTAGTTTCGT
GCCATTCGATCCTAAAGAAGTCAACGAGCCAGATGATAGTTTTGTAAAACGTTTCAAAACTTGCGTCAAA
CATCATCAACGTTTGATTGCCATAGTCGATGCCATCAATGAACTTTTTGACTCCAGTATGCTCTTTCAAT
TGTTCGCCAGCTCTTCCATGATTTGTCTCACTGGATTTCAAGCAGTTCTCGTGAGTTGA

>lcl|MG859405.1_cds_AXM05233.1_1 [protein=odorant receptor] [protein_id=AXM05233.1] [location=1..975] [gbkey=CDS]
ATGACAACAGACGTAAAGGGTGTACGAGAGTTGTATGATTGGAACAAACGTGTGTTGTCCATCGGTGGTT
TGTGGCCATTGGAACAAAGTTTTATTAAATTTTCTATAAGCTACGTGTACTTTGCGTCGCATTTCGTCAT
GGCAGCTTGTGATTTTATAAGCGTTTTTGGTGACATGACACTCATGATAGCAAATCTTTCTGAGACATCT
GTGCAGGCGATGGTTGGCGTTAAAATGTTGGTATTAAGATACTCGAGTCCCTTAACAAATATTATTCAAC
AAATTCAGGCTCGATCTAATGAAGATAGTTATAGAGACGAAAAAGAAAAAGATTTGTATCTTGAGTACAA
TGCGATTGGAAGAAAATTTTTTCTCACTGGCAGTTACGTTGCTATCGGTGCTGTCATTATTTACCATTTG
AAGCCATTCGAAGATATTATCAAAGCTGTTCTACAAAATGAAACAATACCGTTTATTTTGCCTTATCGGA
TGCGTCTCTTCTTCAGCATCCCCGATACACGAACATACGTACTTTTATATTTATCGCAGTCACCGATGCT
TTATTATTACTACTGTCACACAATATCGGTTTGTTTTCTCTGCACTTTGATCGTTCATGTCTGCGGTGAA
ATGTCCATCCTTGCTTATCGTATTAGAAAGATCAATCAATCAAGTTCGTCCAACAATAATAATAATCCAG
AAATTGCATTGCGTGATGTTGCCATTGAACACCAAAAAATCATCAGGACTGCCGAAACCATCGATGATGT
TTTCAACATTGTTTTGTTAGAAGAACTCGTGATATCAACAATGCTAATCGGGCTGGCAGCCTATAGCGTT
CTTTCGAAATCTCTCGTGGTTTCCGTGTCTGAATTTTTTTTCTTCGTTAATTATGCCATGGCTTTATTTC
TACTGATTCTTGCTTATTGTATCACTGGTGAATTTCTCATAAGCGAGGTGAGTATACCTAATTAG

>lcl|MG859404.1_cds_AXM05232.1_1 [protein=odorant receptor] [protein_id=AXM05232.1] [location=1..978] [gbkey=CDS]
ATGGTACACAAAGTGAGTCTCGAGGGAGCTGTAAATTTCACAAGACTGAGCGTCCGTCTTGTGTGCACTT
GGCCGCCGTCAGGTAGTGCAACAAAATGGCAAATTGCGAGGGAGGATTACGCCTGGTGTATTTCCTTTTT
GAGCGTGCTTTGTCTTTTGATACCTCTGATTAATTCGATCCCGGAATACATCACGAATCCCATTGTTATA
ACCCAAACAATGTGTTTCTGTTCGGCTTGTGTTATAATTATGATGAAAACGCTGGTTTTGCGATTGCATC
GAAAAAAATGTCAGATCCTCGTTGACGAGATGGAAGAATTTATGAATAATTGTTGCGAGGAGGAGAGACG
CGTACTCGAGAGTTACGTTGACAAGTGCTGGGTCTATCACACGATTATATCGTTTATGAATTACTTGGCC
AGTATTTCAATGATCATCAGTCCATTTGTGATATCTGACCAAAAAATGCCAACCGCCGCGGTCTATCCGT
TTTCCATCGAGTCCGGCATTCCCATGTATCTCGCATTCGTTCATCAATCAATCGTAGGACTTCAAACTTC
GGCCGGTCTCACGGTCGATTGTCAAATGGCAATGATGATGTGGTACGCTGGTGCGAGGCTCGAACTTTTC
GCCATAGAAATTCAAAACGACTCTTCGGACATGAAGCAATTTAGTTATTACATCGAAAAACATCAACGTC
TTTTGGTCTATGCGACTCGCGTTTCGGAAACAATGCGCTATGTTGCATTTACCACCACCTGCGTTTGTGG
AATCGCCTCCATCGTCTGTTGCATGCAGTTGGCCAGTAATCAACCAATTCTGGTGAAACTCCAATTTGGA
CCGGTCTCCGTTGTTTGCCTCACTAATCTTATGATTTGTGCCTGGCCAACTGAGAATATTGTCAGAGTGG
AACGACAGCTTTTTACAACATTCCATGGCTCGAAATGTCACCCAAGTTTTCGAGGGACATCATTATGA

>lcl|MG859403.1_cds_AXM05231.1_1 [protein=odorant receptor] [protein_id=AXM05231.1] [location=1..999] [gbkey=CDS]
ATGGCAGTGGCCACTGAAGACTTCGACATGGACGACGATATCAAACAAGCTAGAAGTCTGTTCGAATTGA
ACAAACGAGTGTTTGCTATTCTTGGAGTATGGCCAGTGCACTCGACCTACCGAAAGTTTAGTGTATGGAT
TATTTATCTTTTATTTCATTTAACATTGCTATTAGCCGATCTTGTTCACCAATTCGGTGACTTGGAAGGG
GTTGTGCTGAACCTAACAGAGTCGACATTTAGCGTAATGGTATGCTGTAAAATGTTGGTCATGAGATTTT
CGAGAACTCTCGTTACTTTAATGGTACGAATAATCGATGGTGTCGATTTAAAATTCTTCGATAATCACGA
AGAACTACAAACTTATCTCGGCTACAATCGCATCGCCAAAACATTCTTCAAACTTTGGTTAACGATGGGA
ATCGTTACGGCGATTAGTTTTAATTTAAAGTGTTTGGAACCTCGTCTGAAATCTGCGTTAAGAAATGAGT
CGTTACCCTACGTTTTGCCTCATCGAACTCGAGTCTTCTTTGAAGTAACGGAACCATCTACTTTCTGGCT
CATTTGGTTGTACCAATGTCCAATGGCAATTTTATCAATTTATCTGGCGGCTACAATAGGATATGTCTTT
TCCCTTATACTTCATGTCTGTGGAAAATTATCGGTTTTGGTGGTTAGAATCAAGAGGCTCGATCTGGCGA
CGATTGAAAAGGACGAGGCTTTCAGGGCTGCAGTTTTTCGTGACATTCTCGAAAAGCACCTTGACATTTT
GGAAATGGCACAAGATATCAACGGAGTATTTGGTTTAGTTCTACTGGAAGAACTGTTCAGTTGTACTTTG
CTGATCGGTCTTACGAGTTACAATGTTATCCAGAACGTTGATCTCGAAGAAACGGGATTATTTTTTACGT
ATTTGTCTTATGGTTGTACGATGCTGGTTTTGATTTATGGTTACTGCGTTGCTGGCGAATATCTCATCAC
TGAAAGAAGAAACAGCTAA

>lcl|MG859402.1_cds_AXM05230.1_1 [protein=odorant receptor] [protein_id=AXM05230.1] [location=1..1002] [gbkey=CDS]
ATGAATCTACCAATAGCTCCCAATTTAAGGATCCACAAAGCTTTTCTATTTACGGTTGGGCTTTGGCCGC
ATCAGTCTGGATTCATTAAAAATTTGCTTCTATTTAACACGGTCTTCTTCACTGCTTCTCAAGGTTATTT
ACAGATTGGTGGAATGATTGCTGCGTGGGAGGACAAAAATGTCTTTTTAGAATCAATTCCTCCTGTTCTC
GTCGATTTTGTCTGCGCTGCAAAGATAGTGAATTTTCTTGCCAATTTTAACAAGATGAAACATCTTCTTT
TCACGCTTGAAAAAGATTGGGAAAAGTTGAAGGGACGCAAAGAAATCGAGATACTGCATCGATATGTAAT
GCATGGTCGAACCCTGACCATGACATATGCTGGTTGTTTATATGGATCAATGCTGCCTTTTATGATAGTA
CCGGCAGTGCCAATATTTATGGACATTTTTTTACCTGGCAATGAGACTCGTACTAAATTATTGATGTTTC
GGGTCGATTTTCTTATGGACGTTGAAAAATACTATTATCCATTGTTGATACATTCGTACTTTGGTACCAT
GGCGTACATTACTCTGGTCGTTGCTATTGATACAATTTTAATGATATACGTGCTTCATGCGTGCGGATCT
TTTGCGGTATTAGGATACCAACTGGAACACTTGATGGACGGTGTTGATATTGATGTCAATGTTTATCCTC
ATAAGGACAATGACACAAGTTATAACAATATGTCTGACTGCGTAATTCAACACAACCACGCTTTAGACTA
CCCTGGTCAGATGTTATACGATCATAGCATCGAAGTATCTAATTACGTCAACAATTGTGGGTGGTATCAA
ACTTCAATAAGAACACGAAAACTTGTCAGCCTCATGACGATGAGAAGCCGTATACCGTGTGCCATGACTG
CTGGCAAATTTTACATACTTAATGTAGCGAACTTTAGCGCGGCCGTCCGTACATCGATGTCATACCTGAC
AGTGCTTACTTCCGTGAAATAA

>lcl|MG859401.1_cds_AXM05229.1_1 [protein=odorant receptor] [protein_id=AXM05229.1] [location=<1..1005] [gbkey=CDS]
CGACTCGAAATCATTTTGTTGCTCGCCCCGATAGTTTGTCAGGCTGCTAATATTTTAATGCATTTGGCGA
TGATCGTTCGATCGGATACCCTCAAAATTTGCATCCAACACATGGAAATCGATTGGAGAAGAATCGACAA
TTCGACCGAGCATGACATTATGACGAAGCACGTTCGATATTCCCACAATTTGACAATCGCCTGCATTACT
GTCATGTACACCGGTGCACTTTCCTACTCATTGATCATGCCCTTAATGGCAGGAAATACGATAAACGAAT
TCAACGAAACACTCAGACCACGACCGTTCCCCGGTACCGACATCTTTTTCGATGTCCAAGCGAACGTCGT
TTACGAAATCGTCTTTACCATCAATTTTATTTCCGCCATTTTTCATTATACCGTCATCACTGCTGTTTGC
AATCTCGCTATTGTCCTCGTTAGTCATACGTGTGGACAAATTCAAGTTGTAATATGGAATCTTGAAAATC
TCGTCAACGAACTTACCAAAAATGATAAGGATCCCGATGTCATAATGAAACGTATAGGATTTATTATTCG
AAGACACGACAGATTGCTCAAATTCTCGGCAAATATTGAAAAAGCTTTGAAAGAAATATTTCTCATGGAA
GTTGTATCTTCGACTTTGATCATGTGTTTCATCGAATACGACATTATTATCGCGTTGGAACAAAGTATTA
CTAATCGGTTGGAAATGACAACATACGTTTTGCTTCTTTCCTCATTCGCATTCAATTTGTTTCTGTACTG
TCAATTCGGTGAAGTACTCATGGAACAGTGTCAACAAGTCGGCAAAGTTGCATATATGATCGATTGGTAC
AAATTACCCAGCAAAAGTCAACTTGCCTTGATCATGATCATTAATATGGGCGAATATCCTTGCAAACTTA
CTGCTGGAGGAATGATGGATCTCTCGATTGCCAATTTTGCTAGCATAACAAAAACATCGCTGGCATATTT
CAATATGATGAGAACAATGGGCTGA

>lcl|MG859400.1_cds_AXM05228.1_1 [protein=odorant receptor] [protein_id=AXM05228.1] [location=1..>1014] [gbkey=CDS]
ATGGAAAAAACCGGATACTTCCGTAGCGCGAATAAACTGAACGTTGTGACGAATTTGTTGTCAGGAAATA
TATTTCCGCTCAGTGAAAAGAGAACTGATTTAAGCTCCGTTTCCCTTGTGTGGGTGATTTTCGTATGGGT
CGTTAAATTAACTTATTTCTTGACAGTGGTGTCGGGCTCGTTGTATTTCGCGAATTTAACGACCGAAGAG
GCCTTCAAAAAATCGGGTGCCGCAGTTGCGGTGTTTTTCGAATTAATCATTCCAACGATTTATTTGAATT
ATCGGGGAAAAGATTTGCGCGATTTAATTGGAAAATATAATCAAACCCTCATTGATTCTGACGATTTAAA
AAAAATCGTGTCCAAGACTATCGAGCCTTACAGAAGGGGATTACAATTATACGTAATCGTCTGCCTCATA
ACCGCTTCCTCGTGGTCAGCAGGACCGATTTTTATCGTTTTTAATAATGATCGATTCACGTACGCCGATT
TTGCCGCTCCGGCTTATTTTCCCGGAGAACCATTCACCGTTAATGTTTTTCTTGCTGGTGTTATGTTACA
AGTATTCGGGGCTTCTTTTATTTCCTTCGGAAAAATCAGCATCGATGTCTACATCACCCACTTCATCGCA
GTTTTGTCAGCTGAATATAAATACGTACGAGCACAGTTATCGAACGCTCTGAGTCGAGATGATGACGAAT
TATCGGTTATCAATGCACTCCAGACTTGCGTTCGACATCACTGTGCCATTATCGAAATCGGTCAGAAACT
TTCTGATATACTGGCTCTTCATATTGGCACAACGTATGTCACTTGCATATTGAAATTATGTTTCTTAGGA
TTCGGGGTCATAACATTCGAGAGCGCTCCCGTTGAAAAAGCCGCGTACTTCGTGTACGCTTTGGCTTGTA
TCCTTCAACTTTTTCTGCTTTGTTCTTGTATCCAAGAGTTACTCGATGTGAGCACAACGGTGACACACGA
TGCATTCCATGAAAATTGGCACGCGCGCAGTAGT

>lcl|MG859399.1_cds_AXM05227.1_1 [protein=odorant receptor] [protein_id=AXM05227.1] [location=1..1020] [gbkey=CDS]
ATGAGTCGTGAAACGCCTGATCGATCGCCGATGGTCAAATATCCCATTTTAATCTTCGTGTGCAACGGTT
TTTGGTGTCCCATGTGGTTTTCAACGATAAAAAAATTATTTTATCATTGTTACACTGTTTTAAGTTCTTT
TTTCATAAGCAGTTTTATGTTGGCCCAGTTTATCGACACACTTGTGAGCGTCAATACCATCACGGGTTTT
GTGAACAATTGTATTACTTTGATGCCTACGATCAATGCACTTTGCAAGGCATTAAATCTTCTGGCAAAAC
GTCAAAGAATTATCAAGCTAATGTACAGTCTTGATAATGAGAAATTTCGTAGTCAAAATTGTCGCGAAAC
AAAGGTACTGAAAAAGTACAGGAGATTGAGTAGATTCATCAGTGCTGTCATCACGGTCAATACTTTAGTG
ACTCTAGAGTTCATGGTTTTTGGGCCAATAATAAAAAATCCTCAATTAAGAAGGCTGCCTTTCGGAGCCT
GGGTACCATACGATGCAAACACCGAGATCTCATTCTGGTTCACATTAATGTGGGAAAAAATCTCAGCAAG
TGCAGTAGGTTTGGCAAACCTTGCGAACGATGTTCTCAGCATATCAATCATGATGCACATATCGGGTCAG
CTCGATATACTCAGCGATCGATTGATCAACTTGGCCGATGATAATTCAGAAGATATTTCCGATAGACGAT
TCGACAAGGTTTACAATCATGAAGACTTGGCTCGAGATAAGCGGATTAGAGATAAATTTGTTGATTGCTT
ACATCATCACATCTTAATATTCCAATTAGCTGACGACCTTCAAGAATGTTTTGTGTGGACTTTTGCTTCG
CAAATGCTCGTCAGTTTAACCGGCACGTGTACAGGTGCATTCCAATTAGCTCGATCGAGCATCGGAAATT
CAGAATTCACAACCGCTGCCCTCTTCATTGGCTGCATGATTTCTGAAGCTTTTCTTTATTGTTGGTTTGG
CAACGAAGTTCATCTAAAGGTGAATTTTCAAAACTACTAA

>lcl|MG859398.1_cds_AXM05226.1_1 [protein=odorant receptor] [protein_id=AXM05226.1] [location=<1..1026] [gbkey=CDS]
CACAACACTTCCGCAACCCCACGAGTAATTATGAACAACTTTTTTGATCAACCGTATTACAAATGGAACA
AAATATTTTTATCGTGCATGGGTATCTGGCCGGAACAAACGTTGTTTATGCGTCGGCTCATGCCTGTTTT
GATAATGATTAGTATCACAAGTATCTTAATTCCCGAGTTTATTCGGCTACCGGCTGTATGGCACGATGTT
GACACTTTCTTGGAGTGTCTGCCACCATTAATTGTGGCAACGATAACAATTATACAGCTGTTCAATGGCG
TCTTCAATCACAAAAAGTTAGGTCTTATGCTCGATCGTATGTATGAAGACTGGGAGCGCATTGGTGATTC
GTCTAACCTTGAGATACTTCGCACGTGTGCCAATCAAGGAAGTTCATTTACGAAAATATATTCAGGTTGG
ATGTGTAGTGCTTGTTTCTTTTACTTTACAATGCCTTTATCGATACCAATAGTTATCGACTATTTCGTAC
CAACGAATGAGACAAGAAAAAAGATCTTTTTATTTGAAGCGGAATACGGTGTGAATTCTGAAGATTATTA
TGGAATGATACTTACTCATATGTTTCTCATATCGTGCGTGAAAATTTTTGTAATAATTTCGAACGATACG
ATGCTCTTCGTCCTCGTCAAACATGCCTGCGCCATCTTCAAAGTCGTTGGGGCAAATTTAGAAATGATCC
ACTTTGACAAAACGGATGTCTGTGCAGTTTCGTCGGAAAATGCATACTACAAGATGATTTGTGATTGCAT
GCATCTCCACCAACAGGCTATAATGTTTGCAGATCTCATTGAATCGACTTATACAGCTTCACTTCTGGGG
GTGATGCTGTGCTCTTTGGTAACATTGAGCATTTCTGGGTTACAGGTTTTAATGCATCTCAATGAACCGG
GGGACGTTCTTAGATACGCAAGTTTTTCAATTGCCCAAATATTTCGTTTATACTTGACGAGTATACCTGG
TCAGATGTTAATGGATCATAGTTTGTCCATTCTCGATCGTGCATAA

>lcl|MG859397.1_cds_AXM05225.1_1 [protein=odorant receptor] [protein_id=AXM05225.1] [location=1..>1026] [gbkey=CDS]
ATGCATACGCTACAATTGAATTTTAGAATTTTTTCATTTTTCGGAGTATGGCGACCGTTAAAGTGGTCTG
CCGGCTATAAAGCAGTATTCTACAACTGTTACACAACAATTGTAATCTCGTTTCTTTACACCTTCGCTTC
ATCTCAATTCATCGATCTTACTGTATCGTCAGAAAATGTCAAAGAATTTACTCACGGTTCTTACATGTTT
CTGACAGTCGTAGCGGCGTGTGGAAAAGGTGCGGTTTTACTAAAGCAACGGAATCAAATAATTCATCTGA
CGAATGTACTGAGGAACGAAATTTGTAAACCTCGCAACAACGATGAAACGGAAATGCAAATTCAGTCTGA
ACGGGATGCTAGAGCTACCACTTTGTTATTTACTACTATCACCGGAACAACTGCTTCTTTAATAACGTTG
CGATCACTGTGGCTGGATATACCTGGCCGTAATATGCCCTTTAAAGGCTGGCTCCCATATGATCACAAAT
CCTCAGAAATTGGTTACTGGGTCGGCTATTTTCATCAACTAATTGCTCACGCAACTGTAGCCGCACTAAA
CACTTCGTTCGATACTCTCGTTCCTGGATTTGTACAGAGCATTTGTGCTCAAATGAATATTCTTAAGTAT
CGGATCAAATCGTTACCACAAAGTGTCGAAAATAATAAGGAATCGCAAGCCAACCGTCTGTCTCTAGAGT
CCAAACTGTTAGCAGAATGTCTAAGGCATCATGTCCAAATATTTCAACTTGCCAACTCATTGACAAATAT
TTTCAGTAACATTGTTTTCTTCCAAATTGTCTTGAGCTCTCTCATACTTTGTGTCAGTGCTTACGAAGCA
TCAGCCATGAAACTCTTCAGCTCTGAATTTACGGCAATTATGATGTATCTCTGTTGCATGATTACAGAAA
TATTTTTGTATTGTTTCTACGGTGGACAATTAAAATTTCAGAGCTTGGGCATTTGTGACGCGGTGTATCA
AATGAATTGGTCTGCATTGAATATCAAAACGAAGAAGACTATGTTG

>lcl|MG859396.1_cds_AXM05224.1_1 [protein=odorant receptor] [protein_id=AXM05224.1] [location=<1..1032] [gbkey=CDS]
CAAGCTTCTGTTACTTTCGTAAAAGCTAGCGTTTTTTTAGTCTGCTCCTGGCCACCCAGGACTACAGCCA
ATAAACAACAAATTTTGCGATTCAGCTTTCAATGGTGGTTCGTTTTTGTACTTTTGTTTGCACTTTTTTT
ACCTGTTCTCAATGGCGTCTGGAGCTTTCGTCATGATCCTGTGATCGCTGTCAAAGCTGTTCTCATGACC
AGTGCCATTGCTCAAGCTCTCATGAAAATATTGGTCTTTGAGCGTCAAGTACTGAATCGTTATCTCGGAA
GATGCAGCAAGTTTTACGGTTTCGTAACGGTCTGCGTGTATTTGGCTTGTCTCGGTTTTATTCTCGAGCC
GTTGTTACTGTCGCAGCCATTTCCCACAGATTCGTCATTTCCATTTGACGTTGAATATCGTACGTTCTAC
GTAATCATTTACGTGCAACAAGCTGTTGCAATAATTCACATAGCAGCTGCCCTTTCGATCGACAGTCAAG
TTGCGATGCTTTTTTGGTACACGGCCGCAAGATTCGAGATGCTCGGTGAAGAGATTGAAAAATCAAAAAG
TAACTACGATCTCGTACAGTGTATAACGAAACATCAGAAACTCCTAATTTATGCCGAACAAGTAACTCGA
GCCACTCGTTTTATCGCACTTGCCACTATCGTCACGACTACCATTGGAATTATTTGTGGAGGACTGACTC
TCATCAGCCATCAGCCTTTTTCTGTGAAACTGCGGGTCGGTAACATGGTCTTCAACGCCAGTGTCGAGCT
CTTCGTTTATTCTTGGCCAGCTGATAAGCTCATGGAAATGAGTCGAGCCATTGGCAACCGAGCTTACAAT
TCTGATTGGTTAGGAAAATCAAGATCTTTGCAGAAAATTATAATCTGCCTCATTCACAGATCACAAAAAC
CCGTGATTGTATCAGTGGGTGGATTTCTTCCAGTTTTGTCTCTGTACTATTACGCATCGTTTCTCTCTTC
CTCGTTCTCGTACTTCTCCACAATGCGAATAGTCTACAACGACGAGGAATGA

>lcl|MG859395.1_cds_AXM05223.1_1 [protein=odorant receptor] [protein_id=AXM05223.1] [location=1..1038] [gbkey=CDS]
ATGGGAATAGAAAAAAAATCTAATTTGTCCGGATACATGTGGTACACCAGTACTTCGCTCAAACTCGTTG
GTCTCTGGCCTACCGGAAGTGGTGGAATTTTGAATTTCACATATTTTCTCATCGTCGCTGCCACCTTTAT
TGCGCAGGTTTTTCAAATGATCACTAATATGTGGATGAATTTCACGGATTTTGAATCTGCTGCCGAGAGC
ATCGGACCAATGATGGCCCTAATAACTTCTTTCGGCAAAATGTGTATTTATCGTCGCGAGCGTTCCCGGC
TTGGGCATCTCGCGGTATCGTTGGAAAATTGTATAAAAAATGGTCCACTGGATGTTCTCGAGCATCTCGA
GAATTACGCAAAAATAAGTAGTTTAGCTTGCGGCTCATTGCTCGTTGTTTCTTGGCTATTGACAGTAGTT
TTTTTGAGCGCGCCGATATTACTTCAACAAAGAGTTCTACCATTTCCTTCGTATTATCCATATGATTATG
AACATTCAACAATTTTGTACGTAATGACATATGCGCACGAGGCTATTTTAACTTGTCTCGGATGTTGCAC
TATGTCCACCGAAATAACTTTTGTGTGGTCGATATTTCATTGTTGCTCTCGTCTTCGTGTTCTTAGTCAT
GAACTTTCGAACCTTTCGAATCAGGAGGACAACGACGACGATAAGATTCCCGATAAAATCAGTTCCAAAC
TCTCGTCCATAATGGACCTCCATTATGAAGTCTTAAGTTTTCATTCAGGGATTTGGTCGAAATCAATATG
GCATACACTTATATCACTTCGGTACTTTTCTTCGCTGCTCTCATCGCTATTTGCTGCGCTGGTCTCCAAA
TTACAGGAAGTTCCGAGGGATCGAGTAGTTTCACCACTGGACTTTTCCTCGTCCTTGCAATGTATTACGC
CGAGCAATTATTGTTTTATTATTTACCAGGTGAAATTGTGGCGGAAGAGGCAATGGGGGTCGCTTATGCA
GCATACGCAAGTGGTTGGGAAACTATGGATGTCAAACATCGTAAAACCATTGGTTTAA

>lcl|MG859394.1_cds_AXM05222.1_1 [protein=odorant receptor] [protein_id=AXM05222.1] [location=<1..1062] [gbkey=CDS]
GTAATTATGAACAACTTTTTTGATCAACCGTATTACAAATGGAACAAAATATTTTTATCGTGCATGGGTA
TCTGGCCGGAACAAACGTTGTTTATGCGTCGGCTCATGCCTGTTTTGATAATGATTAGTATCACAAGTAT
CTTAATTCCCGAGTTTATTCGGCTACCGGCTGTATGGCACGATGTTGACACTTTCTTGGAGTGTCTGCCA
CCATTAATTGTGGCAACGATAACAATTATACAGCTGTTCAATGGCGTCTTCAATCACAAAAAGTTAGGTC
TTATGCTCGATCGTATGTATGAAGACTGGGAGCGCATTGGTGATTCGTCTAACCTTGAGATACTTCGCAC
GTGTGCCAATCAAGGAAGTTCATTTACGAAAATATATTCAGCGGAATACGGTGTGAATTCTGAAGATTAT
TATGGAATGATACTTACTCATATGTTTCTCATATCGTGCGTGAAAATTTTTGTAATAATTTCGAACGATA
CGATGCTCTTCGTCCTCGTCAAACATGCCTGCGCCATCTTCAAAGTCGTTGGGGCAAATTTAGAAATGAT
CCACTTTGACAAAACGGATGTCTGTGCAGTTTCGTCGGAAAATGCATACTACAAGATGATTTGTGATTGC
ATGCATCTCCACCAACAGGCTATAATGTTTGCAGATCTCATTGAATCGACTTATACAGCTTCACTTCTGG
GGGTGATGCTGTGCTCTTTGGTAACATTGAGCATTTCTGGGTTACAGGTTTTAATGCATCTCAATGAACC
GGGGGACGTTCTTAGATACGCAAGTTTTTCAATTGCCCAAATATTTCGTTTATACTTGACGAGTATACCT
GGTCAGATGTTAATGGATCATAGTTTGTCCATTCTCGATCGTGCATATTCGGTCGATTGGCCTGATCTGC
CACCCAGGGCTCAAAAGTTATTGATAATGATAATGATGAGAAGTCGGAGACCCTGTCATATCACTGCTGG
TAAAATTTACAAAATATCAACGGAGAATTACAGTTCGGTACAGATGACAAGATTCAGTTATTTCATTGTT
TCTCACGGATAG

>lcl|MG859393.1_cds_AXM05221.1_1 [protein=odorant receptor] [protein_id=AXM05221.1] [location=<1..1083] [gbkey=CDS]
GTTTTATTTTTATTTTTTTATCTGCCACAAAGCTCCTACGTATTTTTAATCGAAGAAGATTCGGCGATGA
GATTGGAAGAATTTGGCCCATTGAGTTTCACGACAATGGCGATTATTCGATACGTCATTATGTTGTGGAA
ACTTGATCGCTTTGCAGCTTGCGTCGACGTCGTTGCCAATGACTGGCGACAAGCTGACGACAAAATTTGT
CGGCCCATTATGCTGCGCTATGCAAAAGCTTCGAGATTGTTTACCAAACTCTACGCCTGCGTCATGTACG
GCGGCGTTGGTTTTTATACTTGGGTTTTGCCCTTCGTTAACAATCACGACAAAGCTCACAATTCCACCAA
CAGACCCTTGCCATATCCGGTCGAATTTTTTGTACTCGATGCTCAAAATTCCCCCATGTATGAAATCGTC
TTCGTCGGCTATTCCATCAGCATGCTCGGCATCGTTTGTACAACTACTTGTGGCATTTGCACCATTACCG
TCAAATTGGTCATGCACGCTTGCAGCCAATTCGAAATCGTTGTCGCTTTCGTTCATTCTCTCGATGATTA
TAACCTCAAAAACGAACTCAATGACCTTGTCGACAACGCGGCTAAAAATGTTCACGTCGAATGGCGAATC
GCCGAAATTATTCGTCGGCATCTTTACGCACTTGCATTCGTTGATCTAATCGAGGAGATTCTGAACGAGA
TTTGCCTGATTGATGTTGTTGGTGGAACGTTAAATATTTGCATTGTTGGCTATTATTTATTGACGGAATG
GAATAACAGCCAAGCCATTGGTCTTGTAACTTATTTCATGCTGTGGTTGACCATGGTATCGAGCGTTTTT
GTATTTTGTTTCATCGGCGAACATCTTAGTGAGCAGTGTGAACAAGTTGGCATAGCAATTTACATGACAA
ATTGGTGGAAGATGAGAAACGACCAGATGAAAGCGATGATACTCGTGATCGCATCGTCTCAAATTCCTGT
CAAATTTACGGCTGGAAAGATGGCCACTTTGTCGCTCCTGACTTTTGGTTCCGTGATGAAAGCATCCATG
GCGTATTTAAATGCACTTCGTACTGTGATGTAA

>lcl|MG859392.1_cds_AXM05220.1_1 [protein=odorant receptor] [protein_id=AXM05220.1] [location=<1..1083] [gbkey=CDS]
GATTGTTACTCGATATTTATGGTTTCTTCTCTCTACATGTTTGCTTTGTCGCAATTCATCGATTTATTTA
TGAAATCGGATGATGAAAACGAATTCACATACGGTTCTTTATTTTTGGTATTATTAGCGGGCTGTCAAAA
ATGTGCGAGTGTAATAAAGCATCGAAAAAGTATAATTCATCTGACGAATGTACTAAGCAACGATCTGTGC
AAACCCCGAAATTCTGATGAAATGAAAATACAAAGTGATTGCGAGCGCGATGCTAGATTCAACGCTTTAT
GGTATTCTTCTCTTATCGGTGGAACAGTTGCTTTAGTTACCGTGAAATCGCTTTTTACGGATATACGCGG
ACGTACTATGCCCTTTAAAGGTTGGCTCCCTTATGATCACAAATCCTCAGCAATTAGTTTCTGGGTGAAA
TACATTCATCAACTAATTGCTAATGCTACTGGAGGCGCAATCCATAGTACTTTTGATACTCTCGTTCCTG
GTTTTATGATGCAAACTTGTGCTCAAATGAAAATACTAAAGTACCGCATAGAAACTTTGCCCCAAATTGT
GGAAGCGAGAACCACGTCGTTGTGTGAACAAAATTACGAGGGTCCTGTACGGGAGCGTCAGTCTCTCGAG
GCTGAATTACTTATGGACTGCATAAAGCACCACGTCCAAATATTTCAGTTTGCTGATATTTTGAACGATA
TATTCAGTAACGTTGTTTTACTCCAATTCGCATTAAGCACTCTTATACTATGTGTCAGTGCTTACGAAAC
ATCGGGCGTGAAAATCTTCAGCTCTGAATGGACTGCTCTTATCATGTTTCTAATTTGCATGGTTATACAA
ATATTTCTCTATTGCTTCTATGGTGGGGAAATGACACTTGAGAGCCTGGACATATCTAATGCGGTTTATC
GAATGGATATATCCCTTTTGACCATCAGAACAAAAAAGAATCTGCTGATGATAATGATGCGAGCTTTGCA
ACCCATCGTATTTACCTGTGGCAACGTCATCACGGTCTCTCTCGATTCATTTAACAGTATCATCAAACTT
TCCTACTCGATTTACAACGTTCTTCAACGATAG

>lcl|MG859391.1_cds_AXM05219.1_1 [protein=odorant receptor] [protein_id=AXM05219.1] [location=<1..1086] [gbkey=CDS]
AATCCAAGTATTCTTTATCGCATGGTCCCTGCCATTCACGGTTTGGCTTCGGTTCTCACGTGTTGTGCTT
TACTTAATTATTGCTATCAACACATCGCCAGTCTTCATCTCTTTTTAAAAGGACTCGGTTTAGCTCTCAG
TTTTCTCACCATTTTACAAAAAATGTCCTGTTTGATGTTTTATCGACAACGACTGGTGAAACTTCACGCT
GACCTTGCAATGACATTCAATTTGGATTTGAATGACATTGAACTACGTCCCATTCTACTCTCGCCTCTGC
TATCTTTCTATCGACCTTCGTTGATCCTTTCAACTGTGACTTATTTGGTAATCGTAATATATTGGATCAC
ACCGATTCTATTGATAATAATTCAACTTTCTCGTGGAGTAAATGTCCTTAAATTTATTCTACCATTTCCG
GCGTCGTATCCGTGGCAACCAAATGTCAATACTTGGCTCTATTTGGGCCACTACACCTTCGAAATTTATG
CTGGAATATGCCTTGGCTCTTTTACATCATCGATCGATTCTCTTTTTGGTTTTTATATTTTTCAAATATC
TGGACAACTTCGTACCTTGTCTCATCGAATCAAAAATTTAAAATCGCAACACAATTATCGTAAAATTATT
AGCGAATGCATGAACAGACATCAAATTCTAACGAGATGTCAAGATCATTTGGAACGAATTTATGGTCCTA
TTGTCCTATGGATGCTAGTCACTAATGCAATGGTCATGTGTGCTCTTATTTATCAAGCTGCTCACGTAAG
TCCAACGAAAGCTGCGATTATTGGATTGTACATAGTTTTGAAATCTGTGCAAACCTTAGTTTACGGATGG
TTTGGAACGTTTTTAGAAACCGAGAACAACAAGTTTCGGGAAGCAATATACGCCAGTGATTGGGCAGGTT
CTGGTGAAAAGTGTCTCATGACCGATGTTTTAATTATGATGACGTATAAACCGTTCGTACTCAAAGCATG
CTCTCTGTCAAACATATCAATTGACATGTTTGTTGCTGTTTCAAATACTGCTATCTCGTACTATTTTATG
TTACGAACTTTGGAGGAGCAAGATAATAATCTTTAA

>lcl|MG859390.1_cds_AXM05218.1_1 [protein=odorant receptor] [protein_id=AXM05218.1] [location=<1..1089] [gbkey=CDS]
CCGAAAGCGAATTCAAGTCGTTTTTATCGTTTTTTGATGTGCACCCATTGCGTGGGATCGGTTTTAATGG
TTTTTGCTATTGTCAAGTTTTGTGTGGAGCACATTACGAATCTTCACCTTTTTTTGACGGGCCTCAGTCT
GGGTCTGGGTTTTGCGACCATTATACAAAAAATAATATGTTTGACCATTTATCGTGACAATTTGTTCGAG
TTGCATGACACTTTGGCCCACACGTTTGCCCAAGATTACAACAATGTCGAGATGAAGCCAATTTTAATGT
CGCCATTTTCGACTTTTTATCGACCTTCTCAAGTAATGGTAGGAATAGCGTGGGCAGGAATGGCGATGTA
CTGGTCCGTTCCTATAGTTCTCATACTAGTACAGTTGTCAAAAGGGGAAAGTGTCATAAAATATGGACTT
CCCTTTCCGAGCTCGTTTCCCTGGCCGATAAGTACCAACAAATGGGTTTACGCAGGACTCTACATTTTTG
AGGTTTACACCTCAACCTGCCTCGCCATTTTCACAGTAGCCGTCGATTCCCTCTTCGGTTATTACATCTT
CCAAATATCCGGACAACTTCGTACCTTATCCCATCGAATACAGAATTTAGACTCGAGAGACAACCACCGA
AAGGTTATCATCGAGTGCGTCTCCAGACATCAAACTTTGACGCGATGCCAAGAAAGCCTTGAACGCATTT
ATGGACCCATTGTTCTTTGGTTGTCCGTCGCCAGCGCCATGGTCCTCTGCGCCCTCATTTATCAAGCTGC
TCATTTGAACCCGAACAAAGCGATTATGGTCGTGCCCTACTTCGTTGTCAAGGCCGGACAATCATTGTTC
TATGGTTGGTGCGGAACAGCTTTATCAGCCGAGAATGATCATTTCCGCGAGGCCATCTACGCCAGTGACT
GGGCAGGTTCTGGTGAAAAAGCACTGATGACCAATATTTTGATCATGTTAATATACAACAAGCCATTTGT
CCTGAAGGCATGTTCCGTCACAACCATATCAGTCGAGATGTTCATCGCCATCTCCAATACTGCGATCTCC
TATTATTTCATGTTAAGAACATTGGAAGAAACGAAATGA

>lcl|MG859389.1_cds_AXM05217.1_1 [protein=odorant receptor] [protein_id=AXM05217.1] [location=1..>1098] [gbkey=CDS]
ATGTCGATCGACGTAAACAGTCCCACCCTCTCAGTGAATATCATGGCAGAAAATAAAGATTACAAAAGCG
ATATGGATCACGCTATATTTTACGTACGAAATTTGCTCGCGGCACTCGGTATTTGGCCATTGGTGAAACA
AAACTCATGTCAAACTCAACATCGAAAACGAGAATTAATACTGACGACGTTGTTAATAACAACGGGAATG
CTGCTAATGGCATTTGTCATGATACCCATAGCAGTATTCATAATATTAAAAACGAGAAGTATTACTGGTT
TTTTAAAAATGCTCGGACCAATTGTCATTTACTTAAGCACCTTTTCGAAATATTGCCTTTACATTTATCG
ACGCAACTCGATTAAATTATGTTTCGAGCACGTTGAAATCGATTGGAAAATGGCGTTGACTGCCTTCGAT
CGTGAAATTATGCGAAAAAAAGCTGTTTTAGGACGTCGAGTATGTGCTTTAAGTATGATTTTTATCTACA
CCACTAGTTTACTCTATGTCACTCTTCTGCCAATCTCACGTGGAAGAAAAGCTCGAGCCCTCAATCAGTC
CGGCAGAATACTCCCTTATAACGTTTACGATTTATATCTCAATCCCCGAGCGACTCCTCAATACCAAACG
CTTTTTTTATTGTCCTTCCTCTCGGGCTGCGTCATGTACACGGTCAGGGTCGCTTCGTGCTGTTTAGTCG
CTATTTTTGTTAGTCACGCGTGTGGACAGATTGAAATTATTATCTCTCGTCTCGATACTCTTTTCGATAA
CCTCGATGACGATATCGAACTTCTCAATACTCGGGTTTCCTTCATTGTACGAAATCACGTTAGAGTACTC
AGGCTGATAAGCGCGATCGAAGCCGCATTCAAAGAGATTTTTCTCACGAAAGTGATTTCTTCGACTCTGA
TAATATGTATGCTTGGATGGCGATTGACGCAATGGAAAACCAGCGACAACGTGGCAAAGACGACTTATCT
CATTGCTCTTATTTCATTGATGCTTAATCTTTTCTTATTTTGCTACAGTAGCGAGCTGCTTATTGAACGG
TGCGCAATGGTTGGAAGAGCCACGTATTTGAGCGATTGGTGGAAAATG

>lcl|MG859388.1_cds_AXM05216.1_1 [protein=odorant receptor] [protein_id=AXM05216.1] [location=1..1104] [gbkey=CDS]
ATGGATTTTTTTCATGGTCCTAACTATCGCATAAGTAAATATTTTTTATCTGTTTTAGGACTTTGGCCTT
TACAAAAGCCGAAAGAAAAGTATTTTTTCAGATGTTTGACAATATCGATGTTCAGCAGTATAGTGTTACC
TAAACTTATAAGGTTCGCTGAATATTATGGTGACTTCAGTAGTATGATCGAGTGCTTTCCTGTTTTGGCC
CTCCATGGTGTAGGCTGCATTAAATTCAGCAACTACTGTATCAACGCAAAGAGGCTACGAGAACTTACGT
GTTGGATTGAAGAAGACTGGAAGGCCCGGAGCGCTCAAAACGATGTGATGATTTTGGCACGTTATGCCAA
TCGAGGCAGGATTTTCGTCATGGCCTATGGTGTTTACCTGTACGCTACATTGTCGATATATCTGTTATTG
CCAGCGATCCCGATTCTTTTGGATGTAATCGCACCTCTCAATCAGTCACGTCAAGTTGTATATCTTTACG
AGACGGAGTATTTTGTGGATCCGGATGAATATTATTTTTACATACTTGCCCATGCTTACGTAACAATGCC
ATTTTCACTGTGTATGATAGTTTCTTTCGACGCGATGCTTGCTGTTTACATACATCACGCATGTGGAATT
TTCTCTACTATAGGTTCGCACCTCGAAGCCATCGGCCGCGACAATCCTGATGAAAAATCCCATAGATCAG
CAAACTATGTCGAGTACGATCATGAGGCTTACGTAAGAATTGTCCATTGCGTAAGGATGCACAGAAGAGT
CCTCGAATTCGTCCGGATTCTACAATCCTCTCTTTCCGTGTGTTTGGCATTCGTAACCGCGTTGTGTACG
ATGATTATTACTGTGACGGGTTTCATGGCGGTCTCGCATTTGGATGAACTTGCCGAAGCTGTCAGATTCG
GTTCATTTGGAGTAGGTGCTATACTCCATATGTTTTGTACGTGTTGGTTGGGACAAATGCTCGTGGATCA
TAGTGAACAAATTTTTTCAAATGCATTACAACATCACGTGGTACAATCTATCCAATCGGGTGAAAAAACT
TTCCATTTTAATTATGATGCGAAGCTCGGTGTGTTGCAAAATTTCAGCTGGTAA

>lcl|MG859387.1_cds_AXM05215.1_1 [protein=odorant receptor] [protein_id=AXM05215.1] [location=1..1122] [gbkey=CDS]
ATGATCTTCGAAAAAGCTGTAAATTTTACGAAATTGAGCGTGGGATTGGCTTGCAGTTGGCCACTAAGAC
CCGATTCGACGAAGAAGGAGAAAATAAAATTCGAATTACTTTGGTGCCTGTCACTCGCTAGTGCTCTCGG
ACTTTTTGTGCCTTTGTTGTACTCGATTTATGAATATCAATCGGATTCACTTATACTTACGAAATCGGTG
TGTTTTCTTGGTGCCGTTTCCGGTTTTATTATTAAAGTCATTGTTTGCAGGATTCATCGTAAGCGTATAC
AGGCTCTCATTACAGAGATGGAGGAATTTGTGAAAAATACAAAACCCCACGAGCGTATTCTTCTCGAACG
TTACGTAAGAAAATGCTCGTTTCTTCACGTTTCAATAACAATTATAAATTACATGACAACATTGGTCGTA
ATTTTCGGACCATTTTTAATGCTGGACGATCAACGGTTTCCTACACCCGCTGTTTACCCGTTTCCCATTG
ATCATGGGCCGATAATGTATCTCGTTTATATACATCAAAGTTTCGTGGGTTTCCAATGCTCGGTTGGAGC
CACGATCGACTGTCAAGCTGCCTTTTTTATGTGGTACGTTGGCGCACGATTCGAAATGCTTACCCAGGAG
TTTCAAGACATTCAAGATTCTTGGGGCTTACACGAAAGCATTAGAAATCATCAAAAATTACTACAATTAG
CCGAAAACGTGAAACATACAATGTCGTACATTGCACTGACCACCACAACGATGAGTGGTATCGGAACAGT
TTTTAGTTGTCTTCAACTTGTGGGTAATCAACCGATGATCGTAAAAATGCAATTTGGACCCGTGGCCTTG
ATATCAATCGCATGTCTATTCGTTTGTGCTTGGCCCGCCGATAATTTGATTCATGTCTGTGGTTTCGTAG
GAAGTGCAGCGTACAATGTGCCTTGGACTGAAATGACACCGAATGCGATGAAAAATGTGTTGATGATTAT
TCGAAGGTCGCAAAGACCAGTGGTCTCTTCGGTCGGTGGTTTTCTTCCTGCTCTGTCTTTGCGATATTAT
GCATCGTTCCTCTCTACCGCATTTTCGTACTTCACGACACTGCGGATTACCGTAAACATTGACAATCAAT
GA

>lcl|MG859386.1_cds_AXM05214.1_1 [protein=odorant receptor] [protein_id=AXM05214.1] [location=1..1125] [gbkey=CDS]
ATGTTCCAAGTCACTCCTCGAGATGCCCTTCGATTCACTAAACTTTGTGTTTGTTTTATTTTCACTTGGC
CACCCTGGCCCGAGGCCAACAATATTGTCAAATTATTATTCAATTTTTTTTCTTGGTCCTCAATCATTTT
TCCAACACTCCTTGGAATCGCTTTGCTCAACGCCGCTCGCTACCAACTCGACGATTATCTCGCTCTCACC
AAAAGTCTTTGTCTCGCATTCTCGTGCCTACAACTCGTCATCAAAATTCTCGTTTGCAAAGGACATCGCT
CACGACTCGAGATGATACACTGCAGCGTGAAGGATTTCATTGAGAATGCAACAGCCCGAGAGATGGCGTT
ACTGCAACGTTACGTAAACCGTTGCGCCCCGATGCATTTTATCGTAAACGTATTTGCTCTGGTGGCGGGT
CTCGCAATGATTTCTGGACCTTTTTTGCTTCCGATAAACTTACCATCCGATGCTAAGTATCCTTTTGACG
TCGATAAACATCCAGGCTGGGACGTGGCTTATTTGCATCACGTTGTTGCTGGCATGCAATGCGCGTCGAT
CACTCCGATCGAGTGTCATGCTGCCGTTCTCATTTGGTTCGCTGGAGCGCGACTTGAATTGTTGAGCGAA
GAGTTCCAAAACGTAACATCGATACAGGAATTTAATGAATGCATCAAAAAACATCAAATCTTACTAAAGA
AAACCGACGAAATGATTGAAATCGTACGTTTAATTGTTGTCACTTCAACGCTAATGGCAGGTCTGTCAAT
AGTGACAGGTGCCATTCACATAATAAGTCACGAGGCAATGGTTATCAAGTTCCAATTTATTGTAATCGAT
GGTGGTTTCGCGTTAATACTTTTTATCAGCGCTTGGCCGGCTGAAAATCTCATTAACTTCTCAAATGAAA
TTGGCCAGGGTGCTTATAATTCTCCTTGGATTCAAAATAGACCGGAAATGAGGAAAAATGTTTTATTCGT
TCTCCAGAGATCGCAAATGCAATGTTCAATTTCTGTGCCTGGTATTTTACCAGAACATTCGCTACGATAT
TACACTGCGTTTTTGTCCAAAACTTTCTCTTTCTTCACGACCTTACGTATCGTTTTTGATGACAGCAACA
ATTAA

>lcl|MG859385.1_cds_AXM05213.1_1 [protein=odorant receptor] [protein_id=AXM05213.1] [location=<1..>1137] [gbkey=CDS]
CCAGAAATGAATGTACTATCATCGAATTTTACGATTTTTCAATTTTGTGGCCTATGGCGACCGTTGTTGT
GGTTTAATGGTTGGAAAGTTGTTCTTTACAACTGTTATAGCTTCATTATGGTCCTTCTCGTTTGCACATT
TGTTATATCCGAATTCATCGAACTCTTTGCCTCGTTCGACAGTGTTGAAGAATTTGCACTTGGTTCTTTC
GTGCTTCTAACTATGATTGGGGTGTTCACGAAAATGGTGATATTGTTAAAAAAACGACGAGAAATAATTA
ACCTAACGGATGCCATGAAAAACGGCATCTGCCAACCGCGTAATGCAATAGAAATTAAAATTCAGTCAGA
TAGTGAATGCGATGCAAGATGGATTTTTTCTCGATACACGACACTCACGCTATCAACGGCTTTTATCATA
TTGTTCAAGTCAATGATTATGGACATGCCTGAGGGTAAACTTCCCTTCAAAGGCTGGTTGCCTTACACCT
ACGAATCAACACGAATTGTTTTCCTTTTTACGTACCTTCATCAGGTCATGGCTGCCAGTACAGGGGCTGT
TATCAACAGTGCCTTTGACACATTTTTTCCGGGTCTTATAATGCTCACTTGCGCCCAAATGAAAATTCTT
AAATATCGCATCGAAGCTATACCGCAAATAATAAAAAAGCGACAAAAGTTATTGGACCGTGATGACAATG
AAGACTATGAGACGGAGAACCAAATATTGGAGTCCCAATTATTAGAAGATTGCATCAGGCATCACATCCG
AATATTTCAATTAGCTGGTACATTGAACAGTATCTTTGGTTTCGTTGTTTTTCTTCAATTTACCATCAGC
TCTCTCGTCCTTTGCGTCAGTGTCTATGAAGTTTCAAAAGTCAAACTTTTTACTCCAGAATTCGTGGCTA
CTGTTATGTACCTCGCTTCAATGCTGATGCAAATATTCATTTTATGCTTCTACGGAAACGAATTATCACT
TCAGAGTGTGGACATTTGCCAGGCTGTTTACACCATGGACTGGACGTCATTTCGTACTAAAACGAAAAAA
AGTCTGATCATGATAATGGTACGGTCACAGCGACCGATTACTTTTATTTGTTATCATGTTATAAAGTTGT
CTCTTCATGCTTTCGCC

>lcl|MG859384.1_cds_AXM05212.1_1 [protein=odorant receptor] [protein_id=AXM05212.1] [location=1..>1146] [gbkey=CDS]
ATGGCAAGCTTTTTCGATCATCCGTATTACAAATGGAATAAAATGTCTTTGACAATTATTGGCACTTGGC
CGGAACAATCTTTTTTTCTGAGGTGCCTTATACCAACTTTTATATGTGCCAATGTGATCAGTATGATAAT
TCCTGAGATCTACTATCTGAAAATTGCATGGCCAGATTTGGATGCTTTTTTGGAATGGTTGGCACCAATT
CTTGTTCTAACAATGGCATCTGTACAATTATTGAACGGCTCCTTTCAACATAAAAAATTTAGTGTGTTGT
TGGACCACATATATTTAGACTGGAAACGTCTTGGAAATTCACCTAATGCAGAAGTACTGCATAAACACGC
TGCTCGTGGGTGCTGGATAACGAAAACCTATTTCGGTTGGATGTATTCTGCGTGTATCTGCTATCTAATG
ATGCCCTTAGTGACGCCAATGATGCTAGACTTTTTTGTACCTACAAATGGATCGGGAGGAAAAATTTACC
TTTTTAACGCCTACTATGGTGTGAATTCTGATGATTATTACATTTTAATACTCGGCCACATGTTTTGGGA
GTCTTGGGTGCCGATTATAGTGTTGATATCGAGTGACGCCATGTTTTTCGTATACGTGGAGCATGCCTGT
GCTCTTTTCGAGATCGTGGAGGAAAATTTAAAAAGAGTGGGCGTTTATCACAGTAACATCGATGATTCCG
AAAAGGGCAGGAGTTTCAAGATTATTTGTTGTTGCATTGATCTTCACCGAGAAGCGATAATTTTCACCAA
CCTCATCGAATCTGCTTATACTATTTCTATGGCCGTTTTATTAGGAGGTTCTCTGCTAGCGCTGAGCGCC
ACGGAGCTACAGGTTTTGATGCACCTTAACGAGCCTGGAGAACTTATTAGGTTTGGAAGTTTTTCACTGG
CACAGATATTTCATCTGTATTTAAATAGTGTACCCGGTCAGAAAATCATGGACCACAGTTTGTCTATTTT
CAATTGCGCATATTCGGTGAATTGGCATGATTTGACACCAAGAGTTCAAAAGTTACTAATCTTAATTATG
ATCCGAAGTCTAAGACCGTGTCAGATTACTGCCGGCAAAATCTACCTGATCACAATGGAGAATTACAGTG
CAATAATGCAGACGTCCATGTCATTC

>lcl|MG859383.1_cds_AXM05211.1_1 [protein=odorant receptor] [protein_id=AXM05211.1] [location=<1..1149] [gbkey=CDS]
AACAAAGCTCACTCTCCACATATAGAGACAAATCGGATGGCTCCCGAACGTTTCGTCCGGATGGTCCAAA
TATTCGGAAGATTGACATTGATTTGGCCTCCCGAGCCAAAAGCTAGCAATTTCGAAAAATGTATAACAAA
CGGGGCGTGGTATTTTACGGCGTTGCTGAATGTGCTCAGTATTTTTCTCACGATTCGCCAACTTGGAAAA
ATTGATAACGATCCGGTGTTTCTAACGAGAACACTCACCATATTGGTTATAGTCGGAGATTCGTTCTTTC
ATCTTGTACTTGTGCGATTACAATGGCAACGCTTCGAAATTCTTGTTCACGAAGTAACCGATTTTTTGAA
AGCCGCGAAAACGTACGAAAAGTTGGTATGTCGCAAATACGTCAGACGTTATCTGGGTCACCATACGTTT
CTCGTATTGACATTCTTCGCTGGGATCGCAACTTTTTTCATCGAGCGTTACGTTACGAAAGCCGAATTTC
CACTCGATAATTTGTATTCGTCCTTAAACGATACTGAAATCAATCGAATTTTCATTCGCACCCTGCAATA
TTTTATGGTTTTGGAGCCCATGTGTCTTTTATCAGGAGACTTTATGATAATCATGTTACTCTGGTATTGC
TCCGCGAGGCTCGAACTTCTCGGTGAATCGATGCATCACGTTCACGATCCCATTGAACTTCGAAAATGTG
CCAGAAGACATGAAAATATCATTAGTTTCGTTAAGGAGACAAATCTGGCGATCGATCTGATTATCCTTAA
AAGTCTCACTGCCGTTTCCGTCGTTATATTGTGTGCGGCGCTTCAACTCTCTCATCGCTCGAAATGGCCG
ACGCTCTCGCAATTCTTCCTGATCATTTGCGTCGCTAGCGTCAGATTATTTGGATGCGCATGGGCGGGAG
ACGATCTCACGGAAATGGCTTCGAGGCTCTCATGGTCGATATATCAATGTCCAGCAATCTTTAGATCTCT
GAGTTTGAGCAAAAGTGCCTCAATAATAATACAGACGAGCAAAAGATCATTGGTTGTTACGGTATTGGGT
AGAAATCTCGTGCTCTCATTACGATTCTTCTCGAGATACTCGATCAAAGTGGTATCTTTCTTCATGACGC
TAAGGGCCTGCATCGAAAGATACGTTTGA

>lcl|MG859382.1_cds_AXM05210.1_1 [protein=odorant receptor] [protein_id=AXM05210.1] [location=1..1152] [gbkey=CDS]
ATGCTTCTTTCACATTCTTGGAGCTTTACCATGTTACAATTGTGTGGTTTATCGCGACCCCGACAATGGT
TCAGTGGGTGGAAGAAATACTTTTACAACTCGTTGACAATCTTTTCGTCACTTTGCATTTACGTATTTAC
GCTCACGGGATTGGTGAAAATTATAACGTCTCCAAGCTTTGGGGAGGCAGCCAGGAGTAGCTTCATGGCA
CTTACCATGTTTGGAGTATCGTGCAAAATCGCCAATTGGATTTTAAGATCCAATGATATTATAATCGTTA
TGGAAATATTGAATAATGATGTTTGTCGCCCTCGTGGTAATGAGGAATTAGCGATACAAACTAAATTCGA
CAATCTAAGCAGGACCAATACCATGTTCTTCGGTGGGATTGCAGAAGGAATTGTCATCGACGTAACAATA
ACTTCATTATTGGAAAATATTGCACAACGAACTCTCCCATTTCCGGCATGGTTTCCTTTCGATTGTACAA
GCGATTGGAAATTTTGGATAGCGTTTCTCCATCAGATTTTGGCACATGGAATTGCAGCTAACATCGGTAC
CTTCCACGATACATTTTTCCATGAGATTATGATCCAAGCTCGTGCTAAATTAAATATACTTAAATTCCGA
CTCCGCTCAATACCCGAAGCGATAGAGAAGCCACATTTGAAAAACAAAGATAACGATGGCGAAAGAAAAA
AAAGCAGACTGTACAGTCAACTGCAGGAAGAAATATACAAATTTGTGAAAAAATCGAACGAAGTTTTCAA
TATTGTTCTTCTCGTTCAATTTTCCGTGAGTGCGTTCGTTATTTGCATGAGCACGTACATGCTCTCGAAG
CTGACTATCCACAGTCCTGAATTTATATTTATCGTCGTGTATCTTTTGAGCATGATCTTACAAATATTTC
TCATGTGTTGGCATGGAAATGAGGTCATAGTGGAGAGTATGGACGTTCGTAACGCGATATACGACATGGA
TTGGTGTTCACTGGGACCAAACTCCAAAAAAGACTTGCATCTCATGATGACACGAACTTATTATCGTCTT
GAATACACGACCAGTCACCTCATTACTCTGTCTCTTGAATCTTACAACAGTCTCTTGAAACTTTCGTACT
CGATGTACAATTTGTTGCAAACATCAACGTAA

>lcl|MG859381.1_cds_AXM05209.1_1 [protein=odorant receptor] [protein_id=AXM05209.1] [location=1..1152] [gbkey=CDS]
ATGGAAAGACAATTGCTCAGATACGAGTCATATGCTCGTGGCGTTAAACGACTTTTGTTACTTTCTGGAT
TATGGCCAGGCTGCGCATCATCCAAATTGTTGCAATTAGTTGTCGCTGCTCAGTTCACCGTCAGCGTTAT
TACAGCTTGCGGTATTATGAATTTCGTAGCGAGTCACATTACGAATCTTGATCTTATCACTAAAGGTTTA
GGGATTGCTGTAGGCTTTTGTACAATCGTATTCAAGATTACGGTGTTCACAATGTATCGTGACAGTGTGA
TTGAGCTGCACGAAACTTTGGAAAAGAATTTTCGAAAAGACCTAGAAAATGCGGAATATCAATCGGTACT
TTTATCCCCGATCGCATACTTCGATCGACCAACGCTGTACCTGTCACTGTCAACACTAGGTGTGGTTTTA
ATGTACAATATAAATCCAATAATATCAATAATAAGTCAACTATCGAACGGTAACGGGCTTCTGAAGCATC
GTACGCCCTTTCCATCCAAATATCCGTTTCCGGAAAGTATCGGTTTGTACGTAGCCCGTTACATAATTGA
GGTTGGAGCAAGTTACGCGGTTGGTGTGATAACAGCAGCCACCGATGCCCTTTTCGGCTTCTACATATTC
CAAATAGCCACCCAACTTCGGGTCCTTTCATATCGAATGAGAAACTTAACCGCAGCCGATGACTATCAAA
AGATCATTAAAGAATGCGTCGTTCAACGCCAGATCCTTGTGGGCTGCCGTGACAAACTTGGAAAAATTTA
TGGACCAATTATCCTCTGGATGCTCACTTCGAGCGCCATGATCATGTGCACCAACATCTTCCAGGCTTCG
CAGATCAGCATGGACAAGGCTCTCTTGGTTCTCATTTACATTACGATGAAGCTAATGCAAACTCTGCTTT
ATGGATGGTTCGGACTGTTTCTGATCACCGAGTCTGAAGCTTTAGGGGATTCAATTTACTTCTGTGACTG
GCCTGGCTGTGGTGATAAATTATTCGTTTCCAATATCAATACAATGTTATTGTGCAGACCTTTGGTCTTG
AAGGCCTGTCAGTTTTACGAGATATCGATAGACATGTTTATAACGATAATAAATACCACTTTATCGTACT
TCTTCTTGCTGCGGACGCTCGATGATAAATGA

>lcl|MG859380.1_cds_AXM05208.1_1 [protein=odorant receptor] [protein_id=AXM05208.1] [location=1..1155] [gbkey=CDS]
ATGGCGATATCAGTGTTTATACTGAACGTCTTCAGATGTTGCGGTGTTTGGCGTCCGGATCAGTCTCAAT
CAAAATTGAAAAGACATTCTTATTTGATCCATACCTCACTCGTTGTTGGTGCAGTTTGTACATTTCTTCT
TTCTCAGATGATCTACCTTTTACAAATGATCGACGTAGAAATTGAAGCTATTGCCAATAATACTTTTATG
CTTGTCACGACAATTTGTGTAGCATGTAAAATGGGAAGTTTATTAAAACATCAACGAGCCATTCAGGGTT
TCGTAGATATTTTGAACAACGATATATGCAGACCAAAAAGTATCGACGAAATTGAAAAACAGAATGTTTT
CGAAAAAAATATGAGAAGGTGGATACTGTTTTACGAATCGCTTGTTGGCGTTACTATTACGGCAGTTACA
TTGAGTTCTATCATGTTACGGAAGTTGCCATTCAATGGTTGGGTACCATTTGAACATAGAACGTTTATAG
GTTTCTGGTGCGCTTACGTACATCAAAGTTTCGCTGATGCTTCTTGTGCAGCAATTGGAAGCTCTTTCGA
TTTGTTATTCTGCAATCTATTGAATCTGGCATGCGCACAATTAAATATACTTAGAATCAGATTGCAATCC
ATACCCAGTATAATATCCGAAGCCTCGAAGGATAGACAGTTGCATTCCGAGAGCACGAAGGATCTTGAAG
CCAGAATTTTGGGAAAATGTGTTCGCCATCATCTTCATATAATAAAATTCGTCAAATCAGTGAACGAGAC
ATTCGGTACAGTAATATTTATTCAATGTGCTGTGAGTACTTACGTGCTGTGCATCAGTACGTACATGATT
ACGACACTACCCCTTGGTTCTGAGTTTTCATTTCTAATTGCATACATGATTACCATGCTCAGCCAAATAT
ATTTATACTGTTGGCATGGAAATGAATTGATGTTACAGAGCGTCAATGTCCATAACGCACTGTATGCCAT
GGATTGGCCAATATTGACAATCGGGACACAAAAAAAACTTATTATGATAGTATCAAGAAGCTTCAAACCT
TTGTCATTCCAATGTGGCGGAATTATTGTACTTTCACTAGACACTTACACTAAGCTCCTCAAACTCTCAT
ACTCGATCTACAATTTTTTGAAAACATCGGAATAA

>lcl|MG859379.1_cds_AXM05207.1_1 [protein=odorant receptor] [protein_id=AXM05207.1] [location=13..1158] [gbkey=CDS]
ATGTCTTTGAAACTCATTGGTACTTGGCCTGAACAAACTTTCCTTACGAGATGTCTCATACAAATTGTTG
TGTCTGCCAATGTGATCAGTATCATGATCCCCGAGATCGTCTATGTGAAGACTACATGGTTCGATGTCGA
AGTTTTTTTGGAATGGGTTCCAACATTCACGATTCTGTTCATCTCGTTTATACAACTAGTCAACCTCAGC
TTTCACAGCAAAAACTTCAGATCGATTCTTGACCACATATGTTCTGACTGGGAGCGTTTCAGCGATTCAC
CTAATATCGAGATACTTCATAAATACGGTGCTCGGGGATGTTGGATCACGAAAACTTATCTCGGTTGGAT
GTACGCAGCGTGCCTCTGTTACGTCGTAATGCCCTTAACGATGCCGGTGATTCTAGAGTCTTTTCAACCT
ACGGATTCAAAAGACCCTAATAGAACAAAAGAATTGATTTATCTTTACAACGCCAACTACGGTGTAAATT
CTGACGATTATTATTATATAATATTTGGTCACATGTTTTTTGAAAGTTGGGTAACGATCATATCAGTTCT
TTCTAATGACGTCATGTACTTCACATGTGTGGAACATGCGTGTGCCCTCTTCGAGATCGTCGGGGAAAAT
TTGAAAAGGATTCGTGGCAACGAAACCCCTGCTGATGATTCCAAGGAAGATATTAATTACAAAATAATTT
GTCATTGCATCGATCTTCACAAAGAAGCAATTATTTTTACTAGCCTCATCGATTCCTCTTACAGCGCTTG
TCTACTGGTAGTCATCGGAGGATCCTTGATATTGTTGAGCGTTACTGGACTACAGGTGTTAATGTACCGC
GATGAACTTGGACAACTTATTCGATTTGGAAGTTACTCAATTGCTCAAATATTTCATCTGTATTTGAACA
GCATACCCGGTCAGAAAATAATGGATCATAGTTTATCTATTTTCGATTACGCATACTCAGTCGATTGGCA
TAATCTGACACCGAAAGCTCAAAAGTTAATAATCTTGATGATGATTAGAAGTCTTAGACCGTGTCAGATC
ACTGCTGGTAAAATGTACATTGTAACAATGGAGAATTATAGTGCTGTTATGCAGACGTCTATGTCTTTTT
TCACTGTTCTGTCGTCGATGCAGTAA

>lcl|MG859378.1_cds_AXM05206.1_1 [protein=odorant receptor] [protein_id=AXM05206.1] [location=1..1161] [gbkey=CDS]
ATGACACTAGACGACTTCGATCGGGCTAAACATTTGTTCAAATTGAACGAGCAAGTGTTCGCTGTCATGG
GGATATGGCCGCTGCAATCGACTTACGTTAAATTTGCAGTGTGGTTGATTTATCATGTGGTTCACACATG
TGCTGTTACCGCCGATTTTGTCGAAGTATTTGGAAACTTTGATCTAATGGTGCTCAATATCTCGGAAAAC
GCATGGAACGTCATGGTCATTTCCAAAATGTTGGTGATGAGATTCTCTCGGACACTCGTCGGTCTTACTC
AACGAGTTATTGAAGCCGTCGATGAAAAATCATTCGAAAGTCTTGAAGAAAAGAAAATGTATCTCGCGTA
CAACCGCGTCGCCAAAATCTTTTTCAAACTATGGGTCCTCATGGGAATTGTCACCTCGGTCGCTATCCAC
ATGAAACCATTGGAAGTTGTCCTTAGAGCGTATCGTACACGCGTTTTCTTCGATCTCGACGCTACAGCTT
TTTGGCTGATGTGGACGTATCAACTTCCGGAAATTTACTTGAACACTTTCCAAACAGCAACCATCGGTTA
TTTATTTTCTCTGATTCTTCACGTGTGTGGACAAATGTCTGTCCTGGCTCACAGAATAAAGAACATTGAA
TTGGGTCCTCGCGAGGAGGACAGGTCTTCCAAATTGGTCTTTCAGGACATAGTAAAGAGACATCGAAGTA
TTCTTGGACTGGTGGCAGATATCAATAAAGTATTCAACTTACTTCTCCTGGAAGAACTTGTCGTCTGCAC
TTTACTCATAGGTCTCGCAGCGTACAACGTTATCTTGAACCTTGACAATGCAGACAAAACTGTGATCCTA
GCATCGATGCTAGAAAGTGCAACAATTCTTTTGCTGATTTATGGCTACTGCGTTGCTGGGGAATATCTAA
TTACTGAAAGCACGAATCTCCATGCAGCGTACTATCAGTGTCAGTGGTACGAAATGTCGGATTCCTTCAA
TAAACAACTAATCATTTGTATGATTGGTTCCTGCAAACCGATTCAATTAATGGGCGGTGGGTTCTACATA
TTTTCTTTAGTCAGTTTCACAGGTGTAAGCATGAATTTCGTAAATTATATTACAAACACAAATGAGGGTT
GCAAAATTTGTAATTTATCAAATTCCCATTGTAATGAATAA

>lcl|MG859377.1_cds_AXM05205.1_1 [protein=odorant receptor] [protein_id=AXM05205.1] [location=1..1161] [gbkey=CDS]
ATGTCAGATGATTTCGAACGGGCCAAAGACCTTTTCCTGTGGAACAAACGTGCATTTAACATAATCGGAA
TATGGCCTCTGGAGAGAAGTTACATAAAGTTTCCATTCTGGATAATCTATCTTCTAATTCACTTTAGCTT
CGAAATGGTTGACCTGTATTACGTCATTGGAAATTTGGAACAAATGGTTTTGAACTTGTCGGAGAGCACT
CTGACAATTATGGTCATGTTGAAAATTACCGTTTTGAGATTTTCAAAAGTATTAAAAAATCTCATGATCC
AAATATTGGATAGCATCGATGATAAATTCTTCGACGATCCGGAAGAAAAGAAAATTTATTTGCGATACAA
TCAAATCGCTAAATCGTTCTTTAAAATGTGGACCACGATGGCAGTTTTTGGGGCAATTGCCTATTACATG
AAACCACTTGAGTTTCGTATTAAAGCCGCTTTGGGCAATGGAAGTCAGCCTTTTCCGATTTCTTACCGTA
CGCGTTTTTTCTTCGAAATAAATGACTCAAGAACATTTTGGATCGTATGGTTATGTCAGTCACCGATGAT
ACTTGGACAATCGATTCACGCAATGTCGATTGGATTTCTTTTCTCAATGATACTTCACGTGTGTGGAAAA
TTGTCGGTTCTGTCATATCGAATAAAAGTACTGGGCTTGGAGCTTCGTGAAAATCCTGAAAAATCGCAAC
TTCTTTTTCGAGGAATCATTGAAACACATTGCGACATAATTGGAATCACCAAAGATATTGACAGTGTGTT
TAATCTTCTGCTGTTGGAAGAACTTTTCGTTTCCACCGTTATCGTCGGTCTGTCAGCTTACACCGTTCTC
GTGACCGCAGACGTCAGTGTATCTGGAGAGTTTTTTACATTTTTCGTGTACAGTATGACGATGTTATTTT
TGCTCAACGGTTACTGCATCGCTGGTGAATATCTCATAACGGAAAGTATAAACGTTTACGATGCATATTA
TCAATGCCAATGGTACGAGTTGACAAATTCTGCAAAGAAACAATTAATGATATGCATGATAAGAGCTATG
AAGCCGATGCAATTGACAGGAGGTGGTTTCTACATTTTTTGTTTAGCCACCTTCACCGATGTACTGAAAA
CCATAATGGGTTATATTTCTATGCTACGAACAATAATTTGA

>lcl|MG859376.1_cds_AXM05204.1_1 [protein=odorant receptor] [protein_id=AXM05204.1] [location=1..1161] [gbkey=CDS]
ATGGCTGACCACGACTTCAAAGGCGTCGATGAAATTCTGGTATGGAACAAACGATTTTTGACAATCGGTG
GAATTTGGCCTCTGGAATCAACTTACATTAGATCGTCCATATGGATTGTTTATCTTACGATCCATGTTGG
AATGCAATACGCTGAATTATACGCGAATATCAATAATCTCGAGCTCCTCGTCAACAGTGCCGTTGAATCG
GTATTTCAATCGATGGTTCTAGCCAAACTTGTCATCATACGATATAGCACGACACTCCAAAGCCTAATCC
TCGCCGTCCAGCAAGATTACGGACTCGAGAATTACGAAAATCGCGAAGAAAGACAAATTTATCTGAAGTA
TAACAAAATGGCGAAATTTTTTTACAAAATTACCATACCTACCATTTCAGCAGGATCCGTAATGTACTAT
TTAGTGCCGTTGGAAAATTTCGTACGTACGATGCACAGGAACGACACGAATCCTTTCGTTCTTCCATTCG
GTACGCGTCTCTTTTTTGAAATCAAGGATGCTCGGACTTATTTCATGGTGTACGCGTATCAATCGCCAAT
GATGTACGTCCTCGTGTGTCACAGCGCGTGGTTTTGTCTTCTAACAACAATGGTTTTTCATGTCTGTGGA
CAATTGGCAATAGTGCAGTACAGAATCAGAATGATTAAAGTATCACTGATCCATGAGCCTGACAACAGCA
ATGCAGTCTTTCGAAAAATAGCTCAAAAACATTTGCGCTCTATATGGATGGCAAAATGTATGGATGATGC
TTTCAATATGGTCCTTTTGCAAGATCTCGCAGGATCCACTCTGTTACTTGGTCTCACTTCTTATCTCGTT
ATTGTGAGGACCCAGACAGATTTTTTAGTTTGTTGTATGTCCGTGGTTTGTTCAATAACGATGCTGTGTC
TGCTCTACGCTTACTGTATCGTTGGAGAATGTCTAATTGATGAGAGTACAAAAGTTCACGAAGCCTATTA
TCAGTGCAATTGGTACGAATCTTCATTGAATTTTCGAAAGTGCCTGGTTATTTCGATGGGAGCAACTCAA
CAACCGCTTCACTTGTCGGCAGGCAAAGCATACATATTTTGCCTGAACGGTTTTACGGACGTTTTGAGAT
CCGCAATGGGATATTTGTCTCTGCTCCGAAATTTCACGTAA

>lcl|MG859375.1_cds_AXM05203.1_1 [protein=odorant receptor] [protein_id=AXM05203.1] [location=1..1161] [gbkey=CDS]
ATGATCGATCAGGCACAGAAATACGAAAAATACGCAAACAACATAAGACGATTGTTTCTTTTTGCTGGAA
TCTCTCACGGTCCAGCGCCTTACAAATTCATTAATTATTTGCCAGCTCTTTATCTGTTCTTTACCATCGC
ACTCATCGGCGGAAATATTCTTTTTATTGCTGACAATTTAACGGACATGGCACTAGTTACGAAAACAATA
GGAATTTTTATCAGCGGGTCTGGCGGAATATTGAAGTTGAGCCTGTACCTATTGAACCGCAACGAATTTT
CGAAGATGCACGATATTTTGGAGGGATCGTTTCGCAATGATTTCTGGAACGAAAAAATTCGCAAAGTTTT
GCTCTCCCCTGTGAATTATTTTTATCGATCAACGATAATAATGTCGCGAACATTTATCGCAATTCCTTTT
ATTTATTGCATCAGTCCAATAATCGCAATAATTGTTCAACGCGCTAGAGGCGTAGATCCGATTATTTATC
ATTTGCCTTTTTTGACTAAATTTCCTTGGGACTCTCACAGCAGCATGAGCGTTTACGCCCTTCATTACAT
TTGCGAATGTTTTTGTGGTATGGGGGTCGGTTTTATTTCCGTCAGTATGGATTCGGCCCTTGGCTTTTAC
ATTTTTCAAATTGGTGCACAATTTCGCGTCCTTTCACACCGTCTCGAAAACCTCAAGTCAAACGATGATT
ATCGCGCTCTTATCAAAGAGTGTGTATTGCGTCATCGAACTTTGAACCAATGTCGTGATTCCCTGGAACG
AGTTTATGGACCAATCATTTTATGGTTTATGATCACAAGTGCCATAAGCTTGTGTGCAAATGTTTATCAG
ATCACGAAGCGAAACTCCGACAGCATCGTAAACTGCTTTGTTTACATCATCGCCAAACTTGTACAAGCTC
TTTTTTACGCCTGGTTTGGCAGTTTCCTCACGTCAGAGACCGAGTCGTTCAGAGATGCTGTTTACAATTC
CGGCTGGCCAGGCTCCGGGGAGAAACCCTTAATGACAAGTGTCCTAATAATGTTATTGTGGAAGCCTCTG
GTCCTGTCAGCCTGTGGTTTTTCCACGATATCACTAGATATGTTCGTGGCCATCGTAAACACCGCAATGT
CGTATTTCTTTTTACTTCAAACCCTCGACGAGACCAAGTAA

>lcl|MG859374.1_cds_AXM05202.1_1 [protein=odorant receptor] [protein_id=AXM05202.1] [location=1..1164] [gbkey=CDS]
ATGGATGAGGCGCATCGAGACTCGCACAACCCATGCAGCATGGTGAGTCTTTCGAGAGCAGTTGAATTTA
CTAAATGGAGCGTCATTCTTGTATGTACTTGGCCACCATCGAAAGGTGCAACAATGTGTCAAACTATAAG
GGCCGATATAGCCTGGTGTCTCTCGTTTCTCAGTGTCTTTTGTCTCTTAATACCATTGAGCTTTTCCATT
TACAAATATCGCACGGATTCTATTATTATGACGCAATCTACCGGTTTAACTTGCGCGTGTATTATGATCA
TCATTAAGACACTTGTTCTACGAATACATCGAAACAAATGTCAGCTGCTGATTGACGAGATGGAAGAATT
TATAAATAGCTGTAACGAAAAGGAGAAACAAGTGCTTCAGAGTTACGTCGACAAATGTTGGATTTTTTAT
GGATGCGTTACTATCATTAATTACATGGGGGCTGTACCTGTTATTTTTGGTCCATTCGTATATCCTCATC
AACGTTTTCCAACCTTCGCTGTTTATCCGTTTCCCGTTGAAACCGGCATTATCGCCCATATTGTTTTCAT
ACATCAATGCTTCACCGGACTTCAATGCTCGGCAGCTTTTACCATTGATTGTCAAATGGCATTGTTAATG
TGGTTCGCTGGCGCGAGACTCGAAATTCTCGCCAGACAAATCAAACACGTGGATGACCCGTGCAAATTTC
GTTCCTTCGTCCAAAAGCATCAACGACTCTTGTCATATGTCAATCAAGTCTCGGGTACAATGTGCTATAT
CGCCCTTGCTACCACCTTTATTTGCAGTCTCGCTTCCGTCATGTTCTCCCTTCAACTCGTCGGTAATCAA
CCGTTAGCAATTAGAATGCAGTATGGACCTGCGACGATCGTTGCGCTCGTTAATCTTCTAATTTGTGCCT
GGCCTACGGAAAATATAATCAGAGTGTGCGATTTGATAGGAACAAATATATACAACACACCCTGGTTTGA
AATGTCACCGAAATTGTCGAAAGGGCTCATTATGATTTTGCAAAGAACACAACGCGGTATTCGAGTGTCA
ATTGGTGGTTTTCTCCCTGCTCTCTCGTTCCGCTTCTACGCCTCGTTTCTCTCAGCTGTATTCTCCTACT
TCACCACGATTCGTCTGGTCATCATGTCGGATACCGATTTGTAA

>lcl|MG859373.1_cds_AXM05201.1_1 [protein=odorant receptor] [protein_id=AXM05201.1] [location=1..1167] [gbkey=CDS]
ATGAGAAGCTTTTTTGATCATCGGTATTACAAATGGAATAAAATATTTTTAGCTTGCCTCGGCGAGTGGC
CTGAGCAATCTTTGTTTATGAGGTGTCTTATGCCTTTCGTCGTCTGTGCTAATGTAATGAGTCTGGTTGC
AGTTGAAACTCTGTACGTGATAAACGTATGGCCAAATCTTGATGTTTTCTTGGAGTGGTTGCCTGCGTTT
TGTGTTTTAATCATTTCCTGTCTCCAGTTATTGAACTGCAGCTTTCAACATAAGAAGTTCATCAAGATAC
TCGAGCATATCTATTCGGACTGGCAACGTTTTCGTATTACGCCTCATATAAAAATATTACACAAATACGC
CGCCCGTGGATGTTGGCTCACAAAAACATATTTCCGTTGGATGTATTCTGCGTGTCTGTGTTACCTTACG
ATGCCCTTAGTGATGCCGAAACTTGTCGAACTTTTTGTACCCGTAAATGGATCAACAGGAAAAATTTATC
TTTTTTATGCCGAATATGGTGTCAATTCTGATGATCATTATTTGTCAATACTTGCTCACATGTTTATTGA
ATCTTGGCTGTCCATCATATCAATAATCTCTAATGATGCCTTGTACTTTGTGTTTGCGGAACATGCGTGT
GCTCTCTTCGAAATCGTTGGAGAAAATTTGAAAAGAGTTTGCAGTAACGAAACTATCGCTGAGGATTCCA
AAGGAGATATTAATTACATGATAATTTGTCGTAGCATCGATCTTCACAAGGAAGCAATTATTGGCCTTAT
CGATTCATTTTACAATGTGAGTTTGCTTGCAATATTTGGAGCCTCACTACTAGCGCTGAGCGTTACTGGA
TTACAGGTGTTGATGCACCTCAATGAACCTGGAGAACTAGTTCGATTCGTGAGTTTCGCAATCGCTCAAA
TATTTCATCTGTATTTGAATAGCGTACCTGGTCAAAAGATAATGGATCATAGTTTATCTATTTTCAATTA
TGCATACTCGGTGGATTGGCACAATTTGACACCGAAAGCCCAAAAGTTATTAATCTTAATAATGATCAGA
AGTCTTAGACCGTGCCAGATCACTGCCGGGAAAATCTACATCGTAACAATGGAAAATTATAGCGCTATCA
TGCAGACGTCCATGTCCTTTTTCACGGTTTTGTCGTCGATGCGTTGA

>lcl|MG859372.1_cds_AXM05200.1_1 [protein=odorant receptor] [protein_id=AXM05200.1] [location=1..1170] [gbkey=CDS]
ATGGACGTGTTTCAACGCTATTATAAACTCACTGAAATTTTAATGAGAAGCATCGGCCAATGGCCTTATC
AGAGTAGACTTGTCAGTCGGACTCTACTTGGAATCTTGATTTTTTGGTGCACTGTTCAAGTCGTTCCGCA
AATATTGGCAGTTATAAAGTTCAGTGATGATCCGAAAGTTGTTCTTGAAAGCATCTCGCCATTTCTCGTC
GACGCTATTTCCTTCGCGAAATTAGTCACTTGTTTATGTACTTCTAAAATGCGATTAAGAATTTTAAATC
ATGTACGTGAAGATTGGAAAAAGTGGGACGGTGAACGAGAAATCGAGGTGCTACACGAGTATGCTGCGAC
TGGGAAAAAAATGACAACCTATTATGCAGTTGCGGTATATTTTACAACCGTACTCTTCGTTGGCCAACCG
ATGTTGCCAAAACTTATTGACAATTTCTTCTACAATGGCACACTGCCTGGAGAATTTCCATTTCCAGTTT
ATTATTGTCAATTGGATCAACAAAAATATTATTTTCATATTATTGCATTCACATATGTTGGTGTGTCGAT
GATCATTATAATCACTATAGCTAATGATGCCATGTTCATCATTCACGTGCAACATGTTTGCGGTGTATTT
GCTGCTATAGGACGAAAATTGAAACGAGTCGGAGAAAAAAAATCAACAACAAAAGGGAGGGACATTGATT
TCGAGAATCTTACTATCTGCATCGATCGCCACAACGGTGCCATTGAATTTGCAGAGCTCCTCGAAAACTT
GTATTGTCCGTGTTTCTTCTTTCTCGTTGGATTTAACATGATAATGTTGAGTGTGACGGGACTTCAGATT
CTGACAAGAAGCAACGACCCTCAAGAAATAGTAAGATTCATAGTTTTTGTTGGCGCACAAATAATTCATC
TTTACATTGAATCTTACATTTCGCAAATTTTAATGGACCACAGTCTGAGTATTCGCGAGGATCTCCACTC
TGGAAAATGGTACAATACTTCGTTGAAGGCACAGAAACTTTTGGGTCCAATGACCATGCGTTGTAACACA
CCATGCAAATTGACTGCGGGAAAAATTTGCACCATGTCAGTTGAGACTTTTGGAACGGTCAGAATGGGAT
TCACTTTCCTTCTTTTATATTTTCAACAAATATCACCGACGATTAAATAA

>lcl|MG859371.1_cds_AXM05199.1_1 [protein=odorant receptor] [protein_id=AXM05199.1] [location=16..1170] [gbkey=CDS]
ATGGCGATTTCAGTGTATTTATTGAAAGTCTTCAATATATTTGGCGTCTGGCGTCCGGATCAGTTTCAGT
CACACTTCAAAAGACTTTTTTATTTGATCCATACTTTATTTATTGTTGGTACAGTTTCTACATTTTTTAT
TTCTCTGGTGATCAATGTTTTACTAATGATCGAAGTAGAAATTGAAGACTTTGCCGATAATACTTTTCTT
CTTGTCACGATATTTACGTCGCTATGTAAAATAGTAAGTTTATTAATACATCAACGAGCCATCGAAAGTT
TCATAGATATCTTTAACAACGATGTATGCAAACCAAAAAGTATCGAAGAAATTGAAAAACAGAATGTTTC
CGAAAAAAACATGAGACTGTGGATACTATTTTACGAATCTTTTGTTGGCTTAGCTGTTGTGACAGTTGTG
TCGGGTTCCTTTATATCACGGACCTTGCCATTCAATGCTTGGATACCATTCGAACATAAAACGTTTATAG
GTTTCTGGTGCGCTTACGTACATCAATGTTTTGCTGAGACTTGTTGTGCAGCTATTGGAAGCTGTGTTGA
TTTACTTTTCTGCAATCTTTTGAATCTGGCATGTGCACAATTAAATATACTTAAAAGCAGATTGCAATCC
ATACCCAGTACAATATCCGAAGCCTCGAAAGATGGACCGTTGCATTCTGAGAGCACGAAGGATCTTGAAG
CCAGAATTTTGGGAAAATGTGTTCGCCATCATCTTCATATAATAAAATTCGTCAAATCAGTGAACGAGAC
ATTCGGTACAGTAATATTTATTCAATGTGCTGTGAGTACTTACGTGCTGTGCATCAGTACGTACATGATT
ACGACACTACCCCTTGGTTCTGAGTTTTCATTTCTAATTGCATACATGATTACCATGCTCAGCCAAATAT
ATTTATACTGTTGGCATGGAAATGAATTGATGTTACAGAGCGTCAATGTCCATAACGCACTGTATGCCAT
GGATTGGCCAATATTGACAATCGGGACACAAAAAAAACTTATTATGATAGTATCAAGAAGCTTCAAACCT
TTGTCATTCCAATGTGGCGGAATTATTGTACTTTCACTAGACACTTACACTAAGCTCCTCAAACTCTCAT
ACTCGATCTACAATTTTTTGAAAACATCGGAATAA

>lcl|MG859370.1_cds_AXM05198.1_1 [protein=odorant receptor] [protein_id=AXM05198.1] [location=1..1170] [gbkey=CDS]
ATGTCGAAACAATTCGACAAGTATCATTTTTACAGTGGAACTATAAGACGAGTATTACTTTTCACAGGAT
TGTGGCCGAGCACAAATCCAAGTATTCTTTATCGAACGGTCACTTTTATTCACGGTTCGGCTTCACTTCT
AACGTGTTGTGCTCTACTCAATTTTGCCTATCAACACTTCTCGAGTCTTCATCTTTTCTTCAAAGGATTT
AGTCTAGCACTAACTTTTCTCACCATCATGCAAAAAATGACTTGTTTAACGCTTTATCGAAAACGTCTGG
TAAAACTTCACGGCGATCTCGCAACGTCATTTAATTCGGATTTGAATGATATTGAACTACGTCCAATTCT
GCTATCGCCACTGCTGTCGTTCTACGAACCTTCGTTGATACTTTCAACAATGTCATTTATGACAGCTGTG
TTATATTGGATCACACCGATCGTGGTTATAATAATTCAGGTTGCTCATGGATTCGAAGTTTTAAAACTGA
TAACGCCCTTTCCAACGTTGTATCCATGGCGTCCAAGTGCAAATATTTTTCTGTATTTGGCCCACTACTT
GTTCGAAATTTATGGTGGAATTTGTGTTGGCACTTTTACTTCATCGATTGATGCCCTTTTCGGTTATTAT
ATTTTTCAAATTTGTGGACAACTTCGTACACTCTCTTATCGACTCAAAAATTTAAAACCCACTGAAAATT
ATCACAAAGTTATACGCGAGTGCATCAGCAGACATCAAATTTTAACGAAATGTCAAAATCATCTGGAAAT
TATTTATGGCCCCATTATCCTTTGGATGCTAGTCACCAACGCTGTTCTCATGTGCGCTCTTATTTATCAA
GCAAGCCACATAAAACCATCAAAAGCAGCGCTCATCGTAGTCTACATGATAATGAAATCTGTGCAAACAT
TAGTTTACGGATGGTTTGGAACATCTTTAGAAAACGAGAACGATATGTTTCGGGAAGCGATTTACGATTG
TGATTGGCCGGGTTCTGGAGAAAAGCGTCTTATGACGGACGTGCTTGTGATGATGACGTATAAACCGTTC
GTCCTCAGGGCTTGCTCTTTGTCGAACATATCCATCGACATGTTTGTTGCTGTTTCGAACACTGCTGTCT
CGTACTATCTCATGTTACGAACGTTAGAGGAGCAAGAGAGCAATTCTTAA

>lcl|MG859369.1_cds_AXM05197.1_1 [protein=odorant receptor] [protein_id=AXM05197.1] [location=1..1170] [gbkey=CDS]
ATGGTCGATCAATTGTCTAGTTATAAAAATTACGTTCGTGGAATAAGAGGGTTGTTGCTTTTTGCTGGAT
TATGGCCAACGAGAAAATGGAATTGTTTCGCTTATCGTTCAATTTCCTTGCTCAATGCACTTATGTGCTT
CACTATGAGTTGCGTTGTTCTAAACTTTTGTTGCGAACATTCAAACAATCTTGATCTTCTAACGAAAAGC
ATAGGAATAATGGGGAGTTATTTGTCGTCGGTGTTGAAGGTCATCTGCTTTCTGGTCAATCGTAAAGAGC
TCGTCGATCTTCATCGGAATCTCGAGAAATATTTCGATCGGACTCTGAATAATCCAAGTGTGATAATATT
CGACTCTTTGAAGATTTTTGTGAAACCATCATTCGCCATAACGATTCTCGTTTTAATTGGTACTCTCGTA
TTTTTTTTAACACCCTTAATCGTCATTTTTGTTCAATTATCGAATGACATACATCCGGTTAAATTTATAC
TACCGTATCCTGCTAAATATCCTTGGAGCTTTGAGGGCGGTGGTTTGGTTTATTACGTTCATTACGCCTG
GGAAATTTTGGCTGGTTCTTATTTATTTTGCGTTACCTGCGGAGTTGATTCGCTATTTGGATATTACGTG
TTTCAAATGCACGCCGTTTTTCGACTGATGAGCCATCGAATGAGAAGTCTCGGTTTTACGGATGAAGACC
ATCGTAAAATCATTCGTGAGTCCGTCGAAATGCATCAAATGCTCGCCAAGTCTCGCGATCAACTTCAAAT
GATTTATGGACCAATTATCTTCTGGATTTTTCTCACCAGTGCGATCATTATGTGCACTCTTATTTTTCAA
GCATCTCAGACTAAGCAATGGACCGTTGGCTACGCAATTCTCTTCACTGTTTACATATCGATGAAATTAT
TACAAGCATTTATGTACGCCTGGTACGGAAGCATTGTTTACACTGAGAGCGAACACTTTCGCGAAGCTGT
GTATGGTTGTGGCTGGCCTGGATCCGGTGACGCATCTTTGATGAACAATATCCTGATAATGATGTGCCAG
CAACCGATGGTCTTAACAGCCTGCAAATTTATAATTATCTCCACTGACATGTTCACTGCGATAGCCAACG
CAACCATGTCGTATTTCTTTTTGTTGCAAACACTGGATGAAGGCAACTGA

>lcl|MG859368.1_cds_AXM05196.1_1 [protein=odorant receptor] [protein_id=AXM05196.1] [location=1..1173] [gbkey=CDS]
ATGGACGTGTTTCAGCGCTATTATAAACTTACTGAAATTTTAATGAAAAGCATCGGCCAATGGCCATATC
AGACTAGACTTGTCAGTCGGACTTTTCTCGGTATCTTAATTTTTTTCTGCACTACCCAAATCGTGCCACA
AATATTGGCGGTTATAGAGTTCAGTGATGATCCAGAAGTTGTTCTCGAATCCATCTCGCCATTTCTCGTC
GACGCTGCTTCCTTCGCTAAATTAGTTACTTGCTTATTTACTTCTGAAATGAGATTAGAAATGTTAAATC
GTGTCCGTGAAGATTGGAAAAAATGGGATGGCGAACGAGAAATCGTGGTTCTTCACGAATATGCTAAGAA
TGGAAAAAGAATGACAACATTTTATGCAGTTGCGGTATATTTCACCACTGTTCTCTTCGTCACGCAACCG
GTTTTACCAAAACTTATTGATACGTTGTTCTACAATGGTACAAAACCAGGAGAATTCCCATTTCCAGTCT
ATTACTGTCAACTGGATCAGCAAAAATATTATTTTTATATAATTGCATACACTTATGTTGGTGCATCGAT
GGTTCTTATAATCACAATAGCAAGCGATACCATGTTCATCGTTCACGTGCAACATGTTTGTGGAGTATTT
GCCGCTATTGGACAAAAATTAAAACGAGTAGGAGAGGAAGAAGCATGTGAAGAGGAAGGCAGAGACATTA
ATTTTGAAAATCTTGCCACCTGCATCGATCGCCACAACGGTGCCCTTGAATTTGCAGAGCTCCTCGAGGA
CTTGTATTGCCCCAGTTTCTTCTTTGTCGTTGGATTTAACATGATAATAATGAGTGTGACAGGACTTCAG
ATTCTTACGAGAAGCAACGATCCTCAAGAAACCGTGAGATTCATAGCTTTCGTAGGTGCCCAAATGGTTC
ATCTTTACATTGAATCCTACATCTCCCAAATCTTAATGGACCACAGTCTGAGTATTCGCGACCACATCCA
CTCTGGAAAATGGTACAATATTTCGTTGAAGGCACAGAAACTTTTGGGTCCAATGACCATGCGTTGTAAC
ACACCATGCAAATTGACTGCGGGAAAAATTTGCACCATGTCAGTTGAGACTTTTGGAACGGTCAGAATGG
GATTCACTTTCCTTCTTTTATATTTTCAACAAATATCACCGACGATTAAATAA

>lcl|MG859367.1_cds_AXM05195.1_1 [protein=odorant receptor] [protein_id=AXM05195.1] [location=1..1173] [gbkey=CDS]
ATGTCGAACTTTTTTGATCAATCGTATTACAAATGGAATAAAACAACTTTATCATGGATAGGTGCTTGGC
CAGAACAATCTTCGCTCAAGAGGTCTCTCATACCTTCTCTTGTATGTGTGTCTCTCTGGAGTATCCTTGT
TCCTGAGGTTATTCGTCTGAGAGCTCTATGGCCGGATGTTGATGCTTTATTGGAATGGTTGCCACCACTT
CTCGTCATATCCATAACGAAAGTTCACTTACTCAACGGCTACGCGAACCGTGAAAAATACCAAGTTATGC
TGGATCGCATACGCTCAGATTGGAAGCGTTTTGAGGGTACACCCAATGCCGACATACTTCACAAGTACGC
TTCTCATGGTTCTTGGATCACGAAAGTTTATACGGTTTCGATGTACGTTGTGTGTCTCATATATTGTTCT
TTCCCGGTAACAATACCAATCGTCATAGAATTTTTCATACCCTCAAATGAAACATCAGAGAAGGTTTATC
TTTTCGACGCCGAATACGGCGTTAATTCGGATGATTATTACGTTCTAATATTTATTCACATGAGTGTCTT
AACTTACGCAACGTGCATAGTTATGATCTCAAATGACAGTATGTACTTCGTTTATGTCGAGCACGCATGT
GCACTCTTTGAGATCGTCAGATTGGAATTGGAAAAGCTCGGCAGTACTGACATCGATTCGAAGGATGGGA
GGAGAGATGTGAGCTCCGAGTTAATTTCCAGTTCCGTCCATCTTCACCGAGATGCAATTTTTTTTGCTAG
TCTCATCGAATCTAGTTATACTGCTTGTTTTGGAGGAGTGGCAGTATTGTGGTTGTTGCTTCTGAGCCTC
ACCGGGTTACAGGTTTTGATGCACTTACATGAACCTGGAAATTTCATCAGGTTTTTAACTTTTGGGATTG
CTCAAATAGCACATCATTACCTGAATTGTGTACCTGGTCAAAAAATAATGGACTACAGTGTAGGAATATC
CGATAATGTATATTCAGTAAATTGGTATAATATGAATCCAAAGGCTCAAAAAATGTTGTTGATGATTATG
AAAAGAAGTTTAACGCCATGTCAAATCACTGCTGGTAAACTCTTCGTCATATCGATGGAGAACTACAGTG
CGGTCCTACAAAAATCTATGTCCTTCTTCACGGTATTGACATCGACGCGTTGA

>lcl|MG859366.1_cds_AXM05194.1_1 [protein=odorant receptor] [protein_id=AXM05194.1] [location=1..1173] [gbkey=CDS]
ATGGCATGCTTTTTCGATCATCCGTATTATATTTGGAATAAAAGGGCTATGAGACTTATTGGCATCTGGC
CGGAGCAATCGATTTTCGCGAGGATCCTTATACCAGCTTTTATATGTGGCAATGTGATCAGTATGATTTT
AGTTGAGTACCTCTATATGAGGAATGCATGGCCGGATTTAGACGTTTTTTTGGAGTGGTTAGCGCCACTC
TGCATTCTATCAATGGCATCGACGCCGTTATTGCTGGCCAGTTTTAATCGCGATAAGTTCCAAGCATTAC
TCGACCACATATCTTCAGACTGGAAACATCTGTCAGAATCACCCAACGTTGAAGTACTTCATGAATATGG
TGCTCGTGGAGGCTCGATCACGAGAAGATATTACCGTTGGATGTATTCTGCATGTACGTGTTACCTTGCC
ATGCCCTTGACGATTCCGAAGGTCTTAGATTACGTGGTGCCTCTGAATGCTTCAAGGCCAAATGTTTACC
TTTTCAATGCCTATTATGGAGTGGATTCAGAGGATTATTACCCCTTCGTAATTTTCCACATGATATGGGA
GTCTTGGGTTGCGATTATAACGATGATATCGTGTGAGGCCATGTTCTTCACATACGTGGAACATGGCTGT
GGACTTTTCAAAGTAGTCGAGGTAAATTTACAAAGATTGTGCAATCAGCCTGGAAATATTGAGGAGACTG
ACAAAGGCAGGAGCTTCAAGATACTTAGTCATTGCATCAATCTTCACCGAGAAGCCATAGGTTACACCGA
ACTCATCGAGTCTGCTTATACTGGCTCTTTGCTAGTGTTATTAGGATGCTCTTTGCTAGCAATGAGCGTT
ACTGAGCTACAGATTTTAATGCACCTCGACGAACCCGGGCAACTTATTAGATTTGGAAGTTTCACTCTGA
CGCAGGTAGTTCGTCTGTATTTTAATATTGTACCTGGTCAAAAAATAGTGGATCACAGTATATCTATTTT
CCATTGTGCATACGCGGTAGATTGGCATAATTTAACACCCAAAGTCCAAAGGTTACTCATCTTGATTATG
ATTCGTAGTCTCAGGCCATGTCAAATCACTGCTGGCACAGTTTATGCAGTCACAATGGAGAATTACAGTT
CGATAATGCAGACGTCCATGTCATTCTTTACCGTCCTGTCATCAGTGCGTTAA

>lcl|MG859365.1_cds_AXM05193.1_1 [protein=odorant receptor] [protein_id=AXM05193.1] [location=1..1176] [gbkey=CDS]
ATGGTCGATCAACTGTCGAGTTACAGAAATTACGTTCGGAGAATAAGAGGGTTGCTACTTTTTTCTGGTT
TGTGGCCAACAAGAAAATGGAACTGCTTGGCATATCGTTTTATACCCTTTTTTAATGCACTTGTCTGTTT
CACCATGAGTTGCGCAGTTCTAAACTTTTGTCGAGAACATTTTAACAATCTCGATTTACTTACCAAAGGC
TTTGGTCTTATGGGAAGCTATCTGACGTCAGTGCTTAAGGTTGTCTGCTTTCTCATAAATCACAAAGAAC
TAGTGGATCTTCATGAGACCCTCGAGAAATACTTTGAGAAGAGTCTTTCTACCCCAGAAATACGAATCGA
AATATTGAATCCTCTGAACATCTTTGTAAAGCCATTCCATGTTATAACATTTTTGCTCTTTACTGGTACA
ATCGTATATCTTGTGACACCATTGATCATAATATCTGTGCAATTGTTGCACGAAGTACATCCCCTTAAAT
TTAAACTGCCATTTCCAACAAAATATCCCTGGTCCTTCGAAGGTGGCGGGTTAATATATTGTGTTCATTA
TTCATGGGAAATAATGGCTGGTTTGTATCTCTCGTCGGTTACTTCCGGAGTTGATTCGTTATTCGGCTAT
TACGTGTTTCAAATTCGTGCTATTTTTCGACTAATGTCTCATCGAATGAGAAATCTTGGTGCCGGGGATG
AAGACAGTGGAAAAATCATTCGTGAATGTGCCGAAATGCATCGAATGCTCGCCGAGTGTCGCGATCAACT
TCAAATGATTTACGGACCAATAATCTTTTGGATTTTTTTGACGAGTGCTACAATTATGTGCACCCTCATT
TTTCAGGCATCACAGACCCAGGAATGGACAGTTGGACGTGCAGTTGTATTTTTCGTTTATATTTCCTTAA
AATTACTCCAAGCTCTTATGTATGCCTGGTACGGAAGTATTATTTTTACAGAGAGCGAAGTTTTTCGCGA
CGCGGTGTACAGTTCTGATTGGGCTGGATCCGGTGACACATCGTTGATGAACAATATCTTGATAATGATG
TGCCACAAGCCAATGGTATTAACAGCCTGTAAATTCCTCGTTATCTCCACCGATATGTTTAGTGCGATCG
TGAATGCAACGATGTCTTATTTCTTTTTGTTACAATCTGTGGACGAAGGCAACTGA

>lcl|MG859364.1_cds_AXM05192.1_1 [protein=odorant receptor] [protein_id=AXM05192.1] [location=1..1176] [gbkey=CDS]
ATGTCGACTCACATGGAAAAATATAATCGATACTGTAAATCATTAAGAAGATTATTGTTATTTGCTGGAC
TGTGGCCGATAGTGAATCCCAGCAGATTTTATCGCTCAGTGCCGTATCTTCACATTTTGGCGGAAGTTTG
GACAACAGTCGCGGTTCTTAATTTTTGTCGCCTCCATATAACGAATCTTGGACTTTTGATCAAGGGTCTC
GGCTTAGCTCTGAGTTTTTTTGTCACCATACAAAAAATGATTTGCTTCACTTTTTATCGAGACGAACTGC
TCTACCTTCACATGAATTTGGAAATGACCTTTTCTCAAGATCTTGAGGATCCTGAACTACGACCCATTTT
ATTATCGCCACTTTTGACCTATTATCGTCCTTCGTTGGTCCTGTCAGTCGGAGTTTGTCTCTTATTCGCA
ATGTACTGGATAACACCAATTTTGTTGATAATAATACAATTCGCCCATGGGGCAAGTGTCATCAAATATA
TTCTTCCCTTTCCGACCTCGTATCCGTGGCACATCGGCCCCACGAACAAATGGCTTTACTCGGGCTTATT
TATTTTCGAGATGTACGCTGGTATGTTTCTTGCTTTTATGGCAGCAGCCGTCGATTCCCTCTTCGCTTAT
TACATTTTTCAAATTACCGGACAACTTCGCACCTTGTCTCATCGTTTGAAAAATTTAAACGCTAATGACA
ATTATGGACAAGTCATTAAAGAGTGCGTCTCGAGACATCAAATTTTAACACGATGCCAATCTCATCTCGA
ACGCATTTATGGACCAGTCGTTCTTTGGCTCTCCGTCTCAAATGCCATGGTCATGTGTGCCATGATTTGG
CAAGCTACTCACATAAACCCAAAAAAAGCAATTATCGTCGGAGTTTTCATAATCATGAAATTGATTCAAA
CATTGTTTTATGGTTGGTTTGGCTCGACCCTAACTACTGAGAATGAGAAATTTCGTGATGCAATATACGC
GGCTGACTGGCCAGGGACAGGAAAAAAATCACTCATGACCAGCATCCTGACCATGATAATATACAACAAA
CCATTCGTTCTCAAAGCCTGCTCCGTCGCGACCATTTCTGTGGACATGTTTGTCGCCGTCTCCAATACCG
CTGTCTCGTATTATTTCATGCTACGAACTTTGGAGGAGCGAAGAGGCCTCGCATAA

>lcl|MG859363.1_cds_AXM05191.1_1 [protein=odorant receptor] [protein_id=AXM05191.1] [location=1..1176] [gbkey=CDS]
ATGTCGAATCGAATCGCCAAGTATAATTTGTTTGGTAGAATATTAAAAAGATTGTTACTGTTTGCTGGAC
TGTGGCCGATCGTGAATGCCAGCCTTTTTTATCGTTTGGTCCCATATCTTCACGTCATGGCAGAGCTTTG
GACGACTTTTGCGATTCTTAATTTTTGTCGACAACACTTGAAAAATTTTAAACTCTTAATCAAAGGTCTC
GGTTTGGCCCTGAGTTTCCTCACGACAATACTGAAAATGGTTTGTTTGACGTTTTATCGAGATCAGCTAA
TCGAGCTACACACAAATCTGGAAGTAACTTTTTCTCAAGATTTCGAAGATCCTGAACTACGACCTATTTT
ATTATCGCCACTTTTGACCTATTATCGTCCTTCGTTGGTCCTGTCAGTCGGAGTTTGTCTCTTATTCGCA
ATGTACTGGATAACACCAATTTTGTTGATAATAATACAATTCGCCCATGGGGCAAGTGTCATCAAATATA
TTCTTCCCTTTCCGACCTCGTATCCGTGGCACATCGGCCCCACGAACAAATGGCTTTACTCGGGCTTATT
TATTTTCGAGATGTACGCTGGTATGTTTCTTGCTTTTATGGCAGCAGCCGTCGATTCCCTCTTCGCTTAT
TACATTTTTCAAATTACCGGACAACTTCGCACCTTGTCTCATCGTTTGAAAAATTTAAACGCTAATGACA
ATTATGGACAAGTCATTAAAGAGTGCGTCTCGAGACATCAAATTTTAACACGATGCCAATCTCATCTCGA
ACGCATTTATGGACCAGTCGTTCTTTGGCTCTCCGTCTCAAATGCCATGGTCATGTGTGCCATGATTTGG
CAAGCTACTCACATAAACCCAAAAAAAGCAATTATCGTCGGAGTTTTCATAATCATGAAATTGATTCAAA
CATTGTTTTATGGTTGGTTTGGCTCGACCCTAACTACTGAGAATGAGAAATTTCGTGATGCAATATACGC
GGCTGACTGGCCAGGGACAGGAAAAAAATCACTCATGACCAGCATCCTGACCATGATAATATACAACAAA
CCATTCGTTCTCAAAGCCTGCTCCGTCGCGACCATTTCTGTGGACATGTTTGTCGCCGTCTCCAATACCG
CTGTCTCGTATTATTTCATGCTACGAACTTTGGAGGAGCGAAGAGGCCTCGCATAA

>lcl|MG859362.1_cds_AXM05190.1_1 [protein=odorant receptor] [protein_id=AXM05190.1] [location=1..1176] [gbkey=CDS]
ATGGAAAAGAGCCCATATTTCGAGAGGGTGAATCGGTTAAATGTCTTCGTGAATTTCGTCGCCGGGCATT
TTTTACCGCTCAATGATGACGACAAAAAATTAGGCTATTTCAACAGCCTTTGGTTGATGTTCGCGTGGGC
GATTAAAATCGTATATTTATTGACTGCTGCTTTAGGCACTTTACATTTCGCCGATCTCACGGTTGATCAA
GCTTTCAAAAAATCTGGTGCTATTACGGTCCTCAGTATTGAAATATTAGTTCCTCTTTTTTATCTTAATT
TTCGACGCCAAGATTTGCGCAATTTGATCGCAAAATACAACCTCATTCTCATCGATTCCGATGAATTGAG
ACACGTTGTTCGTCACACCGTTAAACACTACAACAAAGGCCTCAAGTTTTACTTGATCGTCGGCCTCGTC
GCTGCTTTTTTCTTTCCGGCAGCTCCTATCTTTCAAATTCTTCAAAGTGAACATTTTACCTACGCCGATT
TTACCGTCCCAGCTTATTTACCTGGTGAACCTTTTGGAAGAGGTGTCTTCGCCGTTGGTGTTGTTATACA
AGTTTTTGGTGGTTGCGCCATACACGTAGGAGCAATCGGCATATATCTTTACGTCATTCATTACATTGCC
ATCCTAGTTGGTCAATATAAATACGTTCGTATACAATTCGCCAAAGCCCTGAGTGAAAAGGACGGTCTAA
AGGACGAAATATCTGTTATCACTGCACTTCATAAATGCATTGAACATCATTCTGCCGTTATTAAGGTGGG
CCAAACACTCATAGAAATATTGGCACTTTATATCGGAACAACGTATATCACTTGCATAATGGAATTCTGT
TTTCTAACTTATGGAGTTATGACATTTGAAAACGCCGTAATCGAAAAATTCACTTACGTGGCGTACATAT
TTTGTCGTATATTATTAATATTCATGCTGTGCTCCAGCATTCAAGAGTTGGTCGATGCAAGCACGTCTGT
AACGGATGACGCATTTCATGAAAATTGGTATACACGCAGTAAGGCTGTACAGAGAACCTTTTACATTATT
CAACTCAGCAACCAAATGGAATGTCGTATCAGCGCTTATCGAATCGTTGATCTCGTCGTGCCTACGTTGG
CATTGATTTTGAGCAAATCATATTCAGTTTGCCTGCTTCTGCTCAACGTCAAGTAA

>lcl|MG859361.1_cds_AXM05189.1_1 [protein=odorant receptor] [protein_id=AXM05189.1] [location=1..1179] [gbkey=CDS]
ATGAGGTTGAAATTGTTTGACGGACCGTACTACAATATGACAAAGATATTACTATCGATGATCGGACAGT
GGCCACTTCAACCATTTTGGCAGAAACTGATGATACAAATGACTGTCTTTTCTTATCTTCTCTCGATACT
CATACCAGAGGTGATAAAACTGATCGACGTAAGGGATGACTTGGATGTCGTGGTTGAATGTCTTGCCCCT
ATTGGACTTCATATACTGAATGCTTTAAAATGTTTCACTACTTCTTATCACGCCAATAAGTTAGTAAAAT
TAATGGCTCATATGGATCGTGACTGGAAATCTCGAGTGGATGCAGATGGAACAAAAGTCCTGCATCACTG
GGCAGAACGTGGCAGAATCCTGGCCAAAGGATATGCTCTTTACCTGTTTATAGGGGGTACACTTTACGTT
TGTGCACCTCTCGTCCCTTTTTTTCTCGATGTCGTGAAACCCCTCAACGAGTCGCGTCCACGAGAATTTC
TCTTTCGCACCGAATATTACGTTGATCAGGATCAATATTTTGTTCCGATATTTCTTCATGCACTTACAAC
CACGAGTGTTTCGATGGTAATCGTCGCTGCCTGCGATACAATGTACAGTGCTTTTATACATTATGCCTGC
GCAGTTTTTGTTGAGCTTAGCCAAGAACTGGAATATCCTGTCAAGAATAAGGATGACAGTTTTTACGTGA
GCAAGAATGATGATTACTTCTACAATCACATCGTTAAATGTGTTAAAAAACACAAAGAAGTAATCGAATT
TTGCGATTTTCTCGAATCTACGTACACGGTGTATTCTTTTGGTACTGTCGGACTCAACATTTTTCTTATA
AGCTTTACTGGTGTACAGACAGTAACGAAAGTTGATAATCCAAGCTTATTCGTGCGATACAGTATTTATG
TCTTCGGCCAAATAATGCATGCCTTTTTTGGTTGTTGGCATGGACAATTATTGATAGACTACAGTGAAGC
GATAATCATTTCTGCTTATAAGTCCCGTTGGCATGGTTCTTCATTAAGATCGTGCAGGCTTCTCACATTG
ATAATGATGCGGAGTACTAAACCTTGCCAATTAACAGCCGGTAAATTGTTCTCCGTATCGTTACAAACTT
TTACTACGATTATCAAAACGGCAATGTCATATTTTACCCTACTCAGGTCTCTGCAATAA

>lcl|MG859360.1_cds_AXM05188.1_1 [protein=odorant receptor] [protein_id=AXM05188.1] [location=19..1179] [gbkey=CDS]
ATGAACGGAGACTTAAAAAGTGCAGCAGACTTTTTGCTCTTAAACAAGCGAATACTGTCGGTCGGTGGAA
TGTGGCCTCTGAGTCGGACGTTTATACATTTTTATATAAACTACATTTATATGCTCGTGCATTTGACCCT
CGCGTTCACTGATTTTATCAGTATTTATGGCAACATGCATCTTATGATGGAAAATCTTCTCGAAACTAGT
ATTCAAACGATGTTGTGCTTCAAAATGATCGTTATCAGACAGTCCCCAACCCTAAGACAAATTTTACGTC
GTGTCGAAGAAGGCACCCATGAGAATAATTATCGAGACGACACGGAGAAACAATTGTACTTGGCTCACAA
TGTCATTGGACAAACGTTTTTCAAAGCCGGACATTATTTAGCTTTTGTAACTGGTGTCATCTATTATTTG
GGACCACTTAAGGATTGTTTAACAGCTGCAATGAATAATGAGACCCAGCCGTATGTTTTGCCATTTAGAA
CGCATCTTTTTCTCGACATTCAGAATGTTCGAAATTATGTGCTAATGTACATTTGGCAATTGCCTCTTTT
TTACTACGGCTACTGTCACGCGATAACGGTCGGTTTTCTTTGCACTTTGGTTTTTCACGTTACTGGTAAA
ATGTCGGTGTTAGCCCATAGAATTCGCCTAATCGGATCAACGTCCGATTTGTTAATTCATCACGATAACC
CGGACATGACGTTCCGGGAAATTGTCAAGAAACATTTGCACGTTATGTGGGAAGCTTCAGCCATCGATGA
TGTTTTCAATTTACTTTTATTAGAAGAACTAATAATAACAACAATCCTCATTGCACTCGTTGCGTATAAT
CTACTATCGCCCGTCGTGCCCTTCTATGATAAACTGTTTTTGGGAAATTACTGCGTAGCTTTATTAGCAA
TCATTCTTATTTACTGCTTAACCGGAGACTCTCTCATTCGTCAGAGCGAAAACATTCACGATGCATTTTA
CGAGTGTCCGTGGTATCAAATGAAACCAAAGCATCAAAAAAACTTGATCATTTGTATGGTCCGATCCCAG
CAACCGGTCCATTTAACTGCCGGAAGATTTTACATTTTTTCACTGCCTCGATTCAGCGAGATACTCAAAA
CTGCTATGGCTTATATTTCGATGTTACGTACCGTCGTCTAA

>lcl|MG859359.1_cds_AXM05187.1_1 [protein=odorant receptor] [protein_id=AXM05187.1] [location=1..1179] [gbkey=CDS]
ATGGATTTTTTACCAACTCCTTATCTCGAAATTAACAGAACTTTTCTTTCGGCCATTGGACTATGGCCTA
ATCAAAGTGGTTTTACGAAAAATCTGCTTCTTTTCAATTTAATTTTCTTCATTGGTACACAAGGTTTTTT
TCAGGTTGGGGGAATGATAGCCGCCTGGGAAGACAAAAGTGTATTTTTAGAGTCAATTCCACCGGTGCTT
ATAGATGTCGTTTGTTGCGCAAAAGTCACAAATTTTATTTTGAACTCCGACAAAATGAAGGAACTCCTCT
CCATACTTGAAAACGATTGGGAGAGATTCAAAGGGCGCAAAGAAATCAAGGTACTGAATGAATACGCAAT
AAATGGTCGAAATCTTACTCTTTCATACGCTGGTTGTATGTACGGATCAATGACTCCTTTTATGATAATC
CCAGTTGTTCCAATTGTGATGAATGCGATAGGCCCCGAGAATGCTACGGTTGAAAAACAGTTGATGTTTC
GTGTCGATTATCTTTTGGATGCTGACAAATATTATTATCCACTACTGATCCATTCGTACTTTGGTACCTT
AGCGTACATAACTCTCGTTATTGCAATTGACACGATGTTAATGATTTATGTGCACCACGCATGTGGATCT
TTTGCGCTGTTGGGTTACCAATTGGAACACTTGATGGATGGTATCGACATCGATGTCGATGTGTATCCAG
ATAAAGAAAGTGACACTAGATATACCATCATGGCTGAATGCGTGGCTCAACATTCTCATGCTTTGCAATA
TGCAAAACGTATTGAAGATGCGGTTTTCAAATTTAATTTCGTTCAACTGGGTATCACTATGGTGTGTCTT
AGCTTTACAGGATTCCAGACCGTTATGTATGCCGATGTCCCTGAGATTGCAGTGAGATACATCGCTTTCA
CGATAACTCAGCTCATACTTTTGTTCCTTCAAAGCTATCCAGGTCAGATATTGTACGATCACAGCGTCAT
TGTATCTGAACTCGCTAACAATTGTGATTGGTACCTAACGTCAATTCGAACACGAAAACTTTTCTGCATG
ATGATTATGAGAAGCCGTATACCCTGTTTTTTGACCGCAGGCAGATTTTATGTACTCAATATGGCCAACT
TCAGTGCGGTCGTCCGTACGTCTATTTCATACTTGACAGTTTTAACTTCCGTGAAATAA

>lcl|MG859358.1_cds_AXM05186.1_1 [protein=odorant receptor] [protein_id=AXM05186.1] [location=1..1182] [gbkey=CDS]
ATGAACAGTTCAAAGAAACCATATTACGAGAATACCTTGCTGCTATTATCGGTTTTCGGTGTGAGCCCTT
ATCAGAACAAACTTTCAAGATTCCTGGCATGTTTTGCTTACTGTAGCATAGCATGCACTCAATTTTGTTG
TAAGATAGCATTTGTGGTTCGAGCATGGCCCGATATGGACACGATCATTGAGAACACATCACCGGTGTTA
GTTGATGTTATATCCATTTTCAAGATCATTAATTGTGCAGTCAATTCCAAAAAGATTAAACATTTATTCG
ACCAAATATTGTTCTCCAGTGATCCGTTACTTAACTCTGAAGAGCTTGCCATAATTGAGCGGCACGACGA
ACATTGCAGGAAATTTACCATCGTCTGGTTTACGTATCTGCTTTCGAGTGTGACAATATTTTACACCATG
CCACTTGTGCCGCAGTTACTTGATCCACAAGGAAACAATACGCATCATGATCCATTACCGGTGTATTATT
ATCACATTGACGTGCAACAATATTATTATCCAGTTTATGCGCACGCATTCGTGACTGCTTGGATGTTTGT
GGGAAGTCTCATTGCAGCAGATTCGATATACGTCGTTCTTGTGGAAAATGCATGTGCAATGTTTTCCGTC
GTGAGTTATCGATTACAAAATGCTATTCATGATGACGAGCTATACGCTGATGCGAATGTTACAAAATACA
ATGATGCATCTTACCAAAATTTTATCGATTGCATCAAAAGACACAAGGCGGCTGTCAAATTTGCAGACGA
AGTCGAGTCAACTCTTTCTGTGTCATTTTTACTCACAGTTGGTACCAACATGATCATAATCAGTTTTACA
GGTACACAGCTCGTGGTGTCTGTGGAAGAATTTGATCGCTTGACACGTCATGCTGCTATGATTTTTGCTC
AAATGGGTCATTTATACATGGAAAATTATTACGCCCAAAAGCTGATGGATTACAGTTGCGATGTTTATAC
AAACATATTGAAAAGCAATTGGGAAAACGCTTCACTACGAACGCAAAAACTTTTGTGTTTTTTTACTATG
CGAAGCCTCGTACCAAGTGTTATTACGATTGGTGGATTTTACGTCATGTCTGTACAGACTTTCAATTGGG
TGAGACAATCTCTTTTCTTTGATAAAAATATAAACCGCAATGAATTTAATATTAGATATTAA

>lcl|MG859357.1_cds_AXM05185.1_1 [protein=odorant receptor] [protein_id=AXM05185.1] [location=1..1182] [gbkey=CDS]
ATGGATATTTTTGACAGGCGTTACTACAGAATGAACAGGCTTCTGATGGTAGCGCTTGGTCTGTGGCCTT
ATCAACCTCTGAAGCAACGACGTGTCCAGTGGGTTTTGGTGCATTTGGCTGTTTTAACTGTGTGTTTTGT
TCAGGGAGTAAAACTTATTCAGTATTGGGGAAACATTGACATGATGGTCGAATGTATGGTTCCCATGGGT
GTTCAAATTGTTGCCTGCCTGAAATCGTCTAATTGTATCTTCAATCGTATGAAGATGGGTCAGCTTTTGG
ACTTGATGAAAAAGGACTGGGCTGGTGTAGAGAATGAAGCAGAATTGACTATTTTGGAGGGTTACGCCAA
GACAGGATTTTTATTAGGCTTCAGTTACGTAGTTTTTGTTTACGGATCTCTGGCGATTTATCTAACGGTG
CCTCTTACGCCACAAATTCTTGACATCATTTCACCCCTCAACGAGACACGTCCACGGCAATTTTTGTATG
AGGTTGAGTACATGATTTTCGATAAGGACGATCACTATGTGTCGATTATGATTCACAATTACTTCGGATC
GATTGTTGCGATTTTAATCGTTGTTAGTGTTGACGCAATGCTTCTTGCTTATGTTCATCACATTTGTGGA
ATGTTTTCAATCATAGGATATCGATTGGAAAATGTATTTAAAGACACCGATGCGGATGATAATTATAGCC
GGGATATCGAAAACGAAAAAATTTATCCACACATCGCTAATTGTGTCAGCTATCATGGACAAATTCTTGA
ATTCGCTCGGCTCATCGAGACTTCCTACTCAACCTCCTTTCTTTTCCAAATGGCAGCCAGTATGCTCATG
ATCAGTGCTACGGGGCTGCAGGTTGTTTCGCATCTCGGAAGCTACGATCAAGTCTTTAGACACGGACAAT
TTATAATTGGTCAATTGTTTCATCTTTTTGTCAACAGTTGGCCAAGCCAGATGCTCACTGATCATACTTT
CCGTTTTAGGGAGTCTTTATATTTTGCCAAATGGTATCGTTTCTCGTTACGCGGAAGGCATCTTTTAAGA
CTTGCCATGCTGAGAAGTCTCAAGCCTTGCCGGATGACAGCTGGAAATCTATATGTTATGTCCGTGGAAA
GTTTTGGCACGGTCGTACAAAGATCGATGTCATACTTTACTGTACTGGTGTCTCTACGGTGA

>lcl|MG859356.1_cds_AXM05184.1_1 [protein=odorant receptor] [protein_id=AXM05184.1] [location=25..1185] [gbkey=CDS]
ATGACAGATGAATTTGATCGAGCCAAAGATTTGTTCCAATGGAACGAACGAGTTTTTACAATCATGGGCG
TTTGGCCCTTACAATCGACCTACGTTAAGTTCTCAATGTGGATCGTGTATTTTCTTATCCATATGACCAC
CCTTTATGCCGATTTATTTCACGTATTCGGCAATTTGGAACTCATGGTCTTAAATCTGTCGGAAAGTACT
TGGGACGTAATGATTATATCAAAATTATTGATTATGAGATTTTCACGAACCCTCGCTAACCTCACCCAAC
AAGTGGTTAACGGTGCTGATAGCGAAAATTTTCAAACTCGTGAAGAAATGGAAATTTATCTCAATTACAA
TCGCATTGCAAAATTTTTTTTCAAACTATGGCTTACTATTGGAGTCAGCGCATCGATCGTCTATTGCTTG
AAGCCACTGTCTTATCGCATTCAAGCTGGTTTACAGAACGAAAGCGTACCGTTCATTTTATCGTATCGTG
CTCGTTATTTCTTCGAAGTAAATGACTCAATGACTTTCTGGATCGTATGGACATGGCAAACTCCAGTAAT
GTGCTTTAGTATATACCAGACCGTGTCTATTGGATATTTGTTCTCGATAATACTTCATGTTTCTGGACAA
ATGGCTGTTTTGACATTTAGGATAAATAATCTTCAGTTAATTTCTACTGAAAGTAACGAGGCTTCGAGAA
ACATATTTAGCGATATAGTTAGCAGACATCGTAACATTCTTCGAATGATACAAGATATTAATGGAGTTTT
TAGTCTACTTCTATTGGAAGAACTTATCATAATGACAGTACTTCTGGCTCTTTCGTCGTACAGCGTTCTT
GTAAATTTCGATCTTGCAGACCCAGGAGAATTGCTTGCGTTTATTCTTTACGCCTCTGGACTACTTTGGA
TGATTTACGGATATTGCCTCGCTGGTGAATATCTCGTAAACGAAAGTATGAACCTTCACGAAGCTTACTA
TCAATGTCAATGGTACGAAATGTCAAGCTCCTTCAAGAAACAAATGTTAATATGCATGATTGGGTCCAGT
AAATCTCCTCAATTAAGTGCAGGTGGTTTTTACAATTTTTCATTGGAAGGCTTCACGAGTATTCTCAAAA
CAGCTGGAGGTTACATATCTTTGTTACGAACAATGATTTGA

>lcl|MG859355.1_cds_AXM05183.1_1 [protein=odorant receptor] [protein_id=AXM05183.1] [location=1..1185] [gbkey=CDS]
ATGAATTTTTTTCAACACTCACATTATCAGATAAATAAACGTTTATTGTATTATCTCGGACAGTGGCCTT
TGCAAACTCCGAAAGAACGTTTATTTTTTAGATCACTTACAGCCATTCTAATTGGCAGCATAGTACTACC
TAAAGTAATAAAAATGGTCGAGTATTGGGGCAATTTTAATAACATGATCAACTGTTGTGCCGTATTGGGT
CTCCATGTTGTGAGCATTATTAAATTTATCATCTCCACTCTCAACGCAAGAAAAGCGAAAGAGTTAGCGA
TCCGAATTGAAAAAAACTGGGAGACACAAGGCAGCGATATTAAAGAATCGATTATGAGAGAATATGCTGT
ACGAGGGAGATACATCACCGTTATTTATGCTATTATGCTATTTAGTGCACTAGGCTTATATCTTGGATTA
CCGTTGGTACCGTTTCTCATGGATGCAATAAAGCCTCTGAATCAATCACGTCAACTGATATATCTGTACG
AGACCGAATATTTCGTTGATCAGGATGAATATTATTTTATAATACTTATTCATTATTACATGACAATGCC
ATTTTCTGTTGGTATGATAGTTGGTTATGATACTATGTTCGGCGTTTATGTGCAACACGCATGCGGAATT
TTCTCCATACTAAGCTCACAATTGGAAAGGATTGGAGTTAGCCACCATGATAATCGCGAGATTCAAAGAA
ATTCTGACAAAAGAAGAGACGATGCTTACGAAAAAATCGTTGCCTGCATAAAAATTCATCAAAGTGTTCT
CGAATTTATCCGGCTTTTGGAATCCATGACGTGCGTTTGTTTTTTTTTTTCTATCGGACTATGTATGATC
ATGATCACCATGACTGGTTTTATGGTGGTAACACATTTGGATGAACCTGACATTGCTTTCCGATTCGGTG
CATTCGCACTGGGTGAAGTAGTCCACATGTTCTTTCTGTGCTGGCAGGGACAACTCCTCATCGATCATAG
CGAACAAATTTTTTTTAAGGTATACAATGTTAGTTGGTACAATATTTCGTTACGTGCCAAAAAACTTCTT
ATACTGATTATGATGCAAAGCTCGGTGCCTTGTACAATGACAGCCGGGAAGATGTTTGTCATGAGTCTAC
AAAATTTTGCTCTGGCTCTCAAAACTTCGATGTCCTACTTTACGGTATTGCTGTCGATGCAATAG

>lcl|MG859354.1_cds_AXM05182.1_1 [protein=odorant receptor] [protein_id=AXM05182.1] [location=1..1188] [gbkey=CDS]
ATGACGAATATTTTTCAGGAACGTTACTATAAAATCAATAAAACTCTCCTTATTCTGGTTGGCGGGTGGC
CCTATGTGAGTCTCCCCGTGCGGAACACTGTATTAACTTTTGCATTTTGTATCGCAGTGTCCGGAGTCAT
ACCTCAGATAATCGCAGTTTCGCAAGTTCTGGACGACTGGGACATTGTCGTCGACAGTATAACACCTTTC
GCTATTAACGTCGCTTTCGGGATTAAATTATTAAACATCGCCATCAACGCGGAAAAGATGCAAAAAATAT
TGGAGCATATTAGAATTGACTGGTTATCTCTTGTTGGAAAATCTGAGCTCCGGATAATGCACGAGTATGC
AGAACGTGGTCGACAATTTACGATCGTTTACGCAACTGGAGTTTACGCGTTTACCCTGCTTTTTTTGACT
AAACCAGTGGCAACAAAAATTCTGCAAGATTTGAAACTCCTGAATGACAGTGAACCAGCAAAGTATCCTT
TGTTGCTGAACTATTATTTTTTTGACACCGAAGCAAATTACTATTCCGTGCTCCCGGTCACTTACCTTTG
CACTGTCATAGTTACGACCGGAATCGCTGCTGCAGATACCTTGTTTATTGTACAAGTGCAACATGGTTGT
GCAATGTTTTCTATACTTGGTCACCAATTTCAAAGAATGGTAGATAAGATAACTGATGATTGGACAATTT
GTTCTCGACCAGTAGACGATTCCGCATATACACATATTTCTACTTGTATTAGAAATCATAACAAAGTCCT
TGAGTTCAGTAACCTTCTCGAGAGTGTTTACTCAATGGCTTTATTGAGCATCGTTGGGATGAATACGATA
CTAATCAGTGTCACTGGTTATCAGAGTGTCATGATAATGGACGAAAAGCCGATGGACGCATTACGTTACA
TTGCAGCCACAGTTGCTCTATTGGTACACTTGTTTTTTCAAAGTTATTTCTCACAAAAGCTGATCAATCA
CAGTGAAGACGTTCGTCACTGTTTATACGAAGTTGAATGGTACAGGGCGACACCTTGTACTCAAAAACTT
CTGACTTTCATTTTGATGAGAACTTTAATCCCATGTCGTTTGACAGCTGGTAAATTATTGGTGATGTCAT
TGGAGAGTTTCACTTCAGTTCTTAAAACTTCTATGTCATATTTCACACTCTTACGATCGATGCAGTGA

>lcl|MG859353.1_cds_AXM05181.1_1 [protein=odorant receptor] [protein_id=AXM05181.1] [location=1..1188] [gbkey=CDS]
ATGACGGATCTTTTCGAGGGACGGTACTACAAAATCAATAAAGTGCTCCTCATTCTGGTTGGTGCTTGGC
CTTATACGAGTCCTCCTGTGAGAAACTTTGTACTATTTTTTATAGCTTTTTCCGCAGGCACTGCACTAAT
ACCGCAGGTATATGGATATTCGAAACTTCTGAACGACTGGGACGCTCTTGTCGAGGCTATATTACCTTCC
ATTGTTAACGTTGGATTCATCCTTAAATTATCAACCATCTCCATAAACATGAAACAGATGCGGAAATTAT
TGGATCGCATGAAAATCGACTGGTTATCTCTTGCTGGACAACCTGAGCTCCGAATTTTGCACGAGTACGC
AAAAAATGCTCGACATTTCACGATTGTTTATGCAATTGGAGTTTACGTGCTCAGCATGCTACATGTAACC
CAGCCGGTTGTGATTAAGGTTCTGCAAGTGATGAACGTCCGGAATGACAGCGAACCAGCACCGTATCTTT
TTCCCCTGGACTTTTATTTTTTTGACCTTGATACATATTACTTCTACGTCCTGCCACACACTTACTTTTG
CACTTGCATAATTTTGACCGCAATCATCGCCGCGGATACCTTGTTTGTCTTACAAGTGCAACATGGCTGT
GCAATGTTTTTGGTTGTTGGTCATCAATTTCAAAGAATGGCTCAAGAAGTAACTGATGATTGGGCAATTT
GTTCTCGACCAGCAGAAAATCCTGCTTTTGCGTATTTTTCTGCTTGTATTAGCACTCACAGTAACGTAAT
TGAGTTCAGTGATCTTCTCAACAGTGTTTACTCTCCGCTTTTTTTGGCCATTGTCGGACTGAATATGATA
CTGATTAGTGTCACGGGTTTTCAGTGTGTCATGATCATGGACGACAGACCTTTGGAAGCATTAGCTTACG
TTTCATCCACAGTAGGTCAAATGGGACATTTGTTTTTTCTAAGTTATTTCTCTCAGAAGCTGATGGACCA
CAGTCAACAAGTTCGTCAATTCTTATGCGACGCAGAATGGTATAGGACAACACTGTACGTTCAAAAAAGT
GTCACTTTTACGTTGATGAGAACTTTAGTACCCTGTCAATTGACAGCCGGTAAATTCTTGGTGATGTCAT
TGGAAAATTTCACTTCTGCTGTCAAGACTTCTATGTCGTATTTTACACTCTTACGATCGATGCAGTAA

>lcl|MG859352.1_cds_AXM05180.1_1 [protein=odorant receptor] [protein_id=AXM05180.1] [location=1..1194] [gbkey=CDS]
ATGAAAGTTAGTACAAAAGATAAATACGAAGATGCCAGGAAACTGTTTAAATGGATCGAACGATTCTTTG
TGACCCTCGGAGTGTGGCCATTGCGACCGAGCACCTCCAGGTTCTCCGTATGGATAACATACATGGCCAT
TCATTTTTTTTTCTCTCAAGTCTATTTGTATTACGTGTTCGGCGATCTGCAAGCAATGGTCATGAATGTC
ACGGATACCGGACTGATGATAATGGTGTCTTCTAGGCTGATAATGTTGAAATTTTCACGAAAACTTGGAT
CAGCTGTACAACTAGTAATCGATTTTATTGATCGAAAGAGCTTCAGACACGATGAAGAGTGGCAACTGTA
TCTTCACTATAATCGGATATCGAAAAGTTATTTCAAAACCGTAGTCCCAGCGGCACTAATAACCACGGTT
CTTTTTTGGACTAAACCGATGAAAAATCAAAGGGTAACAGCTTTAAACAACGAGACGAAGCCTTACACTT
TGGCATATACGACTAATTATTTCATCGAAGTTAATGACGATGTTACATTTTATCTCATTTGGATTTACAA
TTTTCCAATGGTATTCTTTGCTCCGTGGTACACGTCGTCAATTGGATTGCTAGTGTCCCTCGTCTATCAC
ATTAGCGGACGATTGTCCGTTCTCTCCTACAGAATAAAAAATCTGCGCGTTCAAGATTTCGAACATGAGC
AAGTCATGAAAATGGTTTTTCACGAACTGGTGCATACGCATCTCGAAATTGTCGAACTCGCCAAGAATGT
CAATAAGGTTTTTGGACCACTGTTACTGAATGAACTTTTCATAACCACCGTTATCATCGGTCTCACGATT
TACTCATCGTTAGTGAGCATCGACGTCCTAGACGCGGTTGAAATTTTCTCAGCGTTATCGTACGGTATCT
GCGTGCTTCTGCTCATTTACAGCAGTTGCGCTGCTGGTGAACACGTGGTCATCGAAAGTTCGAAGCTTTA
CGCAGCGTACTACGAGTGCTCGTGGTACGACATGCCAGTGCACTGTCAAAAGCAGTTGGTAATTTGTATG
GTTGGGGCGAGCAGACCCATTCAATTGTCAGCGGCTGGCTTCAATACTTACTCGCGGTTTCTTTTCGTCA
GTGTAAGTTTTAGTTTCTCGACTTTTGTTTTTTTCTCAAGGATTAAATATTCGATGAATTTTTACAGATT
CTGA

>lcl|MG859351.1_cds_AXM05179.1_1 [protein=odorant receptor] [protein_id=AXM05179.1] [location=1..1194] [gbkey=CDS]
ATGAAAAAAACGATCCATATAAAGGATAAATACGAAAAGGCCAAAGATATCTTCAGGTGGATCGAGCGCT
TTTTTCTTGTACTCGGAACGTGGCCATTAAGACCGATGAACGTCAGATTCACGTTATGGATGATTTACTT
GGCGATACATTTCACTTTCGCACAAATCGATTTATATTACGTGATCGGTGATCTGCAACTAATGGTTGAA
AATATCACGGAAACTGGACTGTTATTCATCATGGTTTTTAGGCTTATTTCGGCTAAATTTTCACGAAGAC
TAAGAACAATTATAAAACTAGCAATCAATTTTATTGATGCAAAACACTTCCGAGGTGAAGAAGAATGGCA
GCTTTATCTCAACTACAATCGAATGGCCAAAAGTTTCTTCAAAATTGTCCTCCCCATTGCAATAGTGACC
ACAGTTATGTTTTGGTTTAAACCAATGCAACTGCGCATTGAAGCTGCTCTACGGAATGAGACGAAGCCGT
ATCCTATGGCCTACCGGGTCAACTATTTGTTCGAAATCAAAGATGATAAAACTTTTTATCTCATTTGGTT
TTATCAAGCTCCACAAGTGTATTTTGCTCCATGGTATTGTTCATCAATTGGATTGTTATTGACCCTGGTG
TATCACATGAGCGGCCAGCTGTCAGTTCTCTCATTCAGAGTTAAAAATCTGACAGTCAATGATTTTGAGA
ATGAGCAAACTGCCAAGATAGTTTTTCAAGAGTTGGCACAGACACATCAAAATATAGTCGAATTAGCAAA
AGGAGTGAATGGGGTGTTTGGACCACTTTTATTGGACGAACTTTTGATTTCCACTGTTCTCGTCGGTCTC
ACGATTTACACAACCATAATGAACGCTGACATCGCAAACGTTGGCGACATTTTATCACCTTTGTCGTACG
GTATGTCAGTGATTTTGCTGATATACAGCTCCTGTGTCGCTGGTGAATATTTGGTTACCGAAAGTTCGAA
CCTTTACGCAGCGTACTATGAGTGCTTGTGGTACGATATGCCGATGTCGTGCAAGAAACAGTTGTTGATA
TGTATGCTTGGAGCAAGCAGACCTATTCAACTGTCAGCAGCTGGTTTCTATGATTACACGATGTTCCTGT
TTATTAGCATTCTCAAAACAGCGGGAGGCTACATATCCTTGTTACGAACAATGACTGAAAAACAGCAGGA
ATAA

>lcl|MG859350.1_cds_AXM05178.1_1 [protein=odorant receptor] [protein_id=AXM05178.1] [location=37..1197] [gbkey=CDS]
ATGGATCTTTTACCATCTCCTTATTTTGCGATTAACAAGAAATTTCTCACCTCTATTGGTCTGTGGCCTC
ATCAAAGTGGTTTTATGAAAGACTTACTTTTTTTTAACCTGCTTTTCTTCGTTGGTACACAAGGTTATTT
TCAGATTGGCGGGATGATAGCTGCCTGGGAGGACAAAAATGTATTTTTAGAGTCCATTCCACCGGTTCTC
GTAGATTTCGTCTGTGCTGCAAAGATTGCTAATTTTGTAATAAACTCCAAAAAAATGAAAGAACTTCTCG
TTACGCTTGAGAAAGATTGGCAAAAGTTTAAGGGAAGCAAAGAAATTGAGATACTAAATCAATATGCAAA
ACATGGTCGAATGCTCACTCTTACATATGCTGGTTGTATGTACGGATCAATGGTACCATTTCTAATAATG
CCAGCCGTTCCGATCGTAATGAATGCTATTGGTCCCGAAAATACAACATATCCCAAACAATTGATGTTTC
GTGTTGACTTTCTCATTGACGTCGAAAAGTATTACTATCCCCTGCTAATACATTCGTACTTTGGTACCTT
GGCGTACATAACTCTGGTTGTTGCCATTGACACGATTTTGATGATATATGTGGAACATGCTTGCGGATCT
TTTGCGGTATTAGGTTACCAACTGGAACACTTGATGGATGGTGTCGATGTCGATGTAGACGTTTATCCAC
ATAAACACAATGACACGAGTTATTGCAGTATGGCCAACTGCGTAGCTCTGCATAGTCATACTTTACAGTA
TTCAAAATGCATTGAGGACACAAATTATATTTCATACTTTTTCCAACTGAGTATCACTATGGTGTGCCTG
AGCTTCACAGGATTCCAGACCGTCATGTATGCTGATGCCCCTGAGGTTGCAGTTCGATACGTCGCTTTTA
CGACGTGCCAACTGGTTATTTTGTTCCTTCAGAGCTATCCAGGTCAGATGTTGTACGATCACAGCGTCAA
AGTAGCCGAATACGCCAACAATTCTGAGTGGTACTTGACTTCAGTTCGAACACGAAAACTTATCTGTCTG
ATGACAATGAGAAGCCGTATACCTTGTTCATTAACTGCAGGCAAATTCTACATACTCAATTTGGCCAACT
TTAGCGCGGTAAGAATGATTTTGAGAAGGAAAAACTTATAA

>lcl|MG859349.1_cds_AXM05177.1_1 [protein=odorant receptor] [protein_id=AXM05177.1] [location=1..1197] [gbkey=CDS]
ATGGAGAAGGATATTTTTTCCACTCGTAACTATAGGTTAAACCAAATTTTCATGCGAATACTTGGCGTTT
GGCCGGAACAATCTCTGGCTGCCAGAATTTTACTGCCTAGTTTTTTCGTTTTTATGAACTTGAGCTTATA
CATACCGGAATTGAGGCAATTGAATAATATTCGGGGTGACATCGACAGAACTATGGAAATTTTGACTAGT
TGTACGGTGATGTCCGGAAGTACGATTATGGTGATAAACACTGCGGTAAAGAGCACAGAGATATTTCAAC
TGATAAAATGGGTCCGACGGGACTGGGAATCCTTGGCCAATAATCCACAATTGATCGCGGTTTTAGACAA
ATACGCCGCCGAAGGGAGACAAAAGACCATTATCCATGCTGTAATGATGTACGGTGGAGGCACGGCGTTT
TTTTGCTTGCCTCTAACTCCAATGGTTCTTAACGTCGTGTTACCATTAAACGAATCGCGTCCGAAAAAAT
TCATGTACGGCACTGATTATGGAGTTGATGGTCTTGAATATTACTATTGGATATTGTTTCATTCGTGCAT
CGTTACTTATACGTGTATGGCGGTATTTGCCGGTATCGACTCAGTTTTCGCAGTTTGGGTTCAACACTGT
TGTGCACTTTTCGAAGTGGCTGGATATTATTTAAAACGCGGGGTTGAAAAACTCGATGTCCCTCCGTGTG
ACAAAGAGACAATTCGGGCTGGCGAAGATGAAGCCTTTACGAATTTGCGTTTCTGCATCCAACAACATCA
AGCTGCAATACATTTTGCTGATCTAATTGAATCGGCGTACACGATGGTGACGGCGCTCGTGTTGGGAATG
AGTATGATACTCATGAGCATGTCAGGAGTTTTATTCGTTATTCAAATACACAATACAGATGAAGCGTTGC
GTTATGTAACGGTGGTGAGTTGTGTATTGTATCATTTGTATCACCACACAGTGTCTGGTCAAGATTTGAT
CAATCACAGTAGCCAAATCAGCGAATATGCGTACGAATGTGATTGGTATGACTTTCCACCAAAGGCTCAA
AAATTACTGGTGTTTATTATAGCACGAGCTCAAAGGCCTTGTTTTCTTACAGCAGGAAAAGTATATGAAA
TAAATATGCATAACTTCAGTGAGGTCGTTAAAACATCCATCTCGTATTTCACTATGTTTTCTTCACTTCG
TGAATGA

>lcl|MG859348.1_cds_AXM05176.1_1 [protein=odorant receptor] [protein_id=AXM05176.1] [location=40..1200] [gbkey=CDS]
ATGCCGGCAAATCTGAAAAGTGCAGCAAACCTTTTCCTCTTCAACAAACGAGTACTCTCGGTTGGTGGAA
TGTGGCCTTTAGATCGGACGTTTGTACATTTTTACATAAGCTTTATTTATTTCGTAGTACATTTGACCCT
CGCGTTCTCAGATTTAATAAGTGTTTTTGGCAATATGCATCTCATGATGGAAAATCTATTCGAAACAAGT
GTACAAACGATGTTGTGCTTCAAAATGATCGTCGTCAGACACTCCTCAACCCTTAAAGAAATTTTACGTC
GTGTTGAAGAAGGCACCCATGAAAATAATTATCGAGATGACACCGAAAAACAATTGTACTTGGCTCACAA
TGTCATCGGACAAGCGTTTTTCAAAGGCGGACATTATTTGGCTTTTGTAACTGGTGTTATCTATTATTTG
GGACCACTCATTGATTTTTTGACAGCTGCAATGAAAAATGAGACTCTGCCCTATGTCTTGCCATTCAAAA
CGCATCTTTTTTTTGACATTGAGAATCCTCGGAATTATGCACTAATGTACATCTGGCAATTTCCTGTTTT
TTACTACGACTACTGCCACGCGATGGCAGTCTGTTTTCTCTGTACTTTGGTTTTTCACGTTACTGGCAAA
ATGTCGGTATTAGCTCATAGAATTCGTCTCATTGGATCAACGTCCAATTCATCGGTTCATTACGATGACC
CGGACGTTATGTTTCGAGACATTGTCGAGAAACATTTGGATGTTATGTGGGAAGCTTCAGCCATCGATGA
TGTTTTCAATTTACTTTTATTAGAGGAACTCTTGATATCGACAATTCTCATTGCACTCGTTGCTTATAAT
CTACTATCGCCCGTCGTGCCCTTCTATGATAAACTGTTTTTGGGAAATTACTGCGTAGCTTTATTAGCAA
TCATTCTTATTTACTGCTTAACCGGAGACTCTCTCATTCGTCAGAGCGAAAACATTCACGATGCATTTTA
CGAGTGTCCGTGGTATCAAATGAAACCAAAGCATCAAAAAAACTTGATCATTTGTATGGTCCGATCCCAG
CAACCGGTCCATTTAACTGCCGGAAGATTTTACATTTTTTCACTGCCTCGATTCAGCGAGATACTCAAAA
CTGCTATGGCTTATATTTCGATGTTACGTACCGTCGTCTAA

>lcl|MG859347.1_cds_AXM05175.1_1 [protein=odorant receptor] [protein_id=AXM05175.1] [location=1..1203] [gbkey=CDS]
ATGAAACGACGAAATTTTAGCGATTATTCGTACTTCAATAAGTTTTTGTTGAACGCCTGTGGCGTATTGC
CCATAAGATTGAAAAATGATGCAGTTACTCCATTTCTCGCATTTGCGACTGTCGCGTCATCGTGCTTCTT
GTTTGTTCCCGGTTTTTACTCACTCATTTTTCACTGGAACAATATTAAACCGACAGATCGATTTGACATT
GTGGTTGATGGACAGGCCTTCATTATTTGCACGATAAAAGTTTTAGTATTATTTCCAAAACGCGAGAAAC
TTTTTGGGGTGATGGAAAATTGTTCGAAACTATGGAGATATGTCGAGACCGACAAAGATGCCGAAATTGT
CGACAAATACGCAAAACAAGGACTATATTTGACGTACATGTTAACAGGCAACATTTGTATTGGGACCGTG
TTTTATCTTGCTACACCATTACTTAAGAGTTTTGTCTTGGACACGAACGGTACAGTTTTGGAAAGCAAAA
AGTTACCCTTCTCAGCAGGAATATTTCACGACGACGTGAAACAATTTAATTTATGGCATGCTCTTCAAGT
TCCAACGGCTTGTGATAGTGTCTTAGCAATTATTGCTCTTGATACAGCAATACCTTTTTTCATTTTACAA
GCTTGTGCTCACATGCAATTGTGCCAAAATGTGTTTGAAAGGATAAGCGATAACACAAGATTTGAAGAAA
TTTTGACAAATGATCCCGACGATTGGAACAGGAGACGAGCTAAATTTTGTGAACATGTTATTAAAGGTGT
GACATATCACACAGAGATTTTGCAATATGCTCAAGATCTGGAAAACATTTTCCAATCTGTCATCCTCGCT
CAAATACTTGCAAGCCTAACAGCGATTTGCGGATACTCTTTTGGTCTTATAGTCGGAGACGAAACAGAAC
GACCAAAGATCATGACGTGTATGGTGTCGGTGATCACAGAATTGTTTTTATTATGCTGGCCACCGGATAT
TCTTCGGACTGAGGGCTTCAAAGTGTCAAATGCGGCATACAATCTCCCGTGGTATGATTGGACGAGAACA
GAGGGAAAACTGGTTTGGATGATTATCGCTAAATCACACAGACCCGTTTTGATAACAGCAAGAAAAATGG
CAATTATGTCACTTGGAACATTTACGTGGGTTCTTAAAACAGCCTTCTCGATGATGACGCTTCTGCGCCA
GGTTTTGGTGTAG

>lcl|MG859346.1_cds_AXM05174.1_1 [protein=odorant receptor] [protein_id=AXM05174.1] [location=55..1206] [gbkey=CDS]
ATGGAGACACAATTGCAGAGATACGAGTCATATGCTCGTGGGGTCAAACGTCTTTTGTTAATTGCTGGAT
TATGGCCGGGTCACGTGTCATCGAAATTCTTCAAATTTGTAGTCGTTTTTCATTTTTCAGTGAGCGTTAT
TACCGCTTGCGGTATTATGTATTTCGTTGTCAGTCACATTGCCAATCTCAATCTTGTGACTAAAGGTCTG
GGGGTTGCGGTTAGCTTTTACACAATTTTATTAAAGGTGATAGTGTTTACGATACATCGTCGCAGTCTGG
TTGACCTGCACGAAACTCTAGAAAAGTATTTTCGGAAAGACCTAGAAAATGAGGAATATCGAGCAGTGCT
GTTGTCCCCGATCGCACACTTTGATCGTCCAACTCTGTACCTGGCACTGGCAACCCTAGGTGTCATCACA
ATGTACAATGCGAATCCAATCATAGGAATCATCATTCAATTATCACACGGGAACGAAATAATTAAGCACC
GAACTCCCTTGCCCTCCAAGTATCCGTTTGCGGAAAGCAACGGTTTGTGGGTGACTCGCTACGTCATTGA
GGTTGGAGCATGTTTTGCGCTGTTCTCGATAACAGCAGCCACAGATGCCCTTTTTGGTTACTACGTCTTC
CAAATGGCCAGCCAACTGCGCGTTCTTTCCTATCGAATGAACAAGCTAACCGTGTCCGATGATCATCCAG
GAATCATCAAGGAGTGCGTCATACGACGACAGTTGCTGGCTCAATGCCGCGACAAACTCCAAACAATTTA
TGGACCAATCATCCTCTGGATGCTCACTACAAGTGCCATGACAATGTGCGCCAACATCTTCCAAGCTTCG
CAGATCAGCTTGGACAAGGCTGCATTGGTTTTCATTTACATCATCATGAAGCTCATGCAAACTCTCCTTT
ATGCATGGTTCGGATTGTTTATGAGCACCGAGTCAGAGGCTTTTCGAGATTCCGTTTATTCTTGCGGATG
GCCTGGCTGCGGTGATAAATTGTTCGTATCGAATATTAAAACGATGTTAATGTGCAAGCCTTTGGTCTTG
AAAGCCTGGCAATTTTATGTTATTTCGATAGACATGTTCATGACGATAATGAACACTACTTTGTCGTACT
TTTTCTTGCTACGAACACTCGATGAAAAATGA

>lcl|MG859345.1_cds_AXM05173.1_1 [protein=odorant receptor] [protein_id=AXM05173.1] [location=1..1206] [gbkey=CDS]
ATGGACATACCACAAAGTCGTTTTTATCGCGTGAATGCAACAACTTTGAGGTTGGTAGGGCAGTGGCCGT
ATCAAGAACGAAAGAGCCAAAGGATCCAACAGATATTGTTTCATATAAGTGTCATGACAGTTTTGTTAAT
GTTGATTATACCAACGGGGAATATGGAAATGAAAAAGGGCATCAAATTAATTGAAGTTTGGGGTGACATG
GACGTGATGATCGAATGCTTAACACCGATGGGTGTTCAAGTTAATTCGTGCGTTAAATCACTCAACTGCA
TCGTAAATCGTGATAAAATGAAGAAACTCTTGGAGCAAATCAAGACCGATTGGTCGAATGTCAAACGAGA
AGATGAGATCAAGATTCTCACGGCGCATTCCGAGCAAGGACGAAAACTCAGTATTATATATATAGCATCC
ATGTACGCAACTGTTGCGATTTATTTAACCATACCGTTGACGCCGATTATTCTCGACGTAATTGCACCAT
TGAACGAAAGTCGTCCACGCGAGTATCTCTACCGAACAGAATATTTCGTTGATCCTGATGACTATTATTT
TCCGATAATGTTACACACGTATATCGGAACAATAATAACAGTATTAGTTGTTGCTGCGGTAGATGCAATG
TTTGCTACTTACGTTCAACATGTTTGTGGCATACTCGCAATTATTGGGTATCGATTTGAAAACTTGATCA
AGATTCGTGATACTCGAGAAAACCCATCGGAACACGACGATCAATGCTATAAAGAACTTGTGCGTTGTAT
CGATCAACATTATCAAGCTGCAGAATACGTAATGTTGGTTGAAAAATCGTATTCGATGGCGTTCATGATT
CAAACCATGGTAAGCATGGTGCTGTTGAGCATGTCAGCGGTGCAGCTGCTGATGAAATTTGGCGAACGCG
AGGAGATGATAAGGATGATTCAATTCAATCTCGCCCAATTTTTTCACATCTTCTATAACAGTTGGCCAGG
ACAAAAATTGCTCGATCAGAGCGTTAGTTTACGAGATTCCGTTTATTCTAGCGAATGGTATTCCCTTTCG
AGGAGGAGCAAGGTACTGTTGAAGTTTATAATGCTGCGAACCCTCAAGCCTCTAAAACTTACAGCTGGCA
AATTGTACGATTTGTCTATGGAAAACTTTGGAGCGGTTATTCGAGCATCGGCGTCGTACTTCACAGTTTT
TGCCTCTTTGCGATAA

>lcl|MG859344.1_cds_AXM05172.1_1 [protein=odorant receptor] [protein_id=AXM05172.1] [location=49..1209] [gbkey=CDS]
ATGGATTTTCGTAGCTTAAACAAGTACAACGTTTTGGCTAACGCGGTTTCAGGCAATTTTTTACCAATTA
TGGGGGAAAAAACAAAATTCCATTTTCCATCCACGTTTTGGGGAACATTCGTTTGGATCGTGGAGTTAAC
TTACATCACTTCTTGGATCATTGGTAACGCGAGGTACAACCCACCCGCGGTGGCTTTTCAGGAAGCCTCT
GCATCCTGGATTCTCGCTGTTGAATTAATTATTCTTACGATCCATCTCAATGTACATCGCGGTGATTTGC
GAGATTTAATACGTCGGCTGAATGATATTCTCGTTGAATCTGATGATTTCAAGCAATGCTTGTCCGAAAA
TGTCAATCCAAACGTGACGTACTTAAAAATGTACACAGTTATGGCATTCGGCTCAACCGTATTGTGGGCC
GTAACCCCTATTTTTCAAGTATTCAGCAGAGATCAATTCACTTATGGAGATTGGACGATGACCGCTTACG
TACCCGGGGAACCCTTTGGCCCTACAACTTTTGCCTGCGGTGTTTTATTTCAAGTATTTGGTGGATGTTA
TCTCGTCTTAAAGAAACTCAGTATCGATATTTACATCAGTTACTTTGTAACACTTTTGACAACGCAGTAC
AAATATGTTCGCGGACAAATGGCCAAAGCTCTTCACACAGAAATCGAGACCGAAAGAGACGAACAATCGG
TAATCGATGCTTTGAAAAAATGTGTTAAACATCATTGCGCTGTCATTCAAATTGCTCGAGACTTTATGAA
AATAGTTGCTGTTAATGTGGGTCTGACGTACATAGGTTCAATTTTGAGATTTTGTTTCGTAAGCTTCGCC
GTCGTTGCATTTCGCGGATATTACGTATACCAGTTTGTGTTCTTCTTGTATGGTATGGGCGTTTTTGTGC
AAGTTTTCATTCTTTGTTTGGCCGCTCAACAATTACTGGACGCGAGCACGACAGTGACCGAAGACGCGTT
TCATGAAAATTGGCACAAAAGCAATAAAACCGTGAAGAAAGTATTCTATACAATCGAATTGAGTAGTCAC
ATTCAGTGCAAACTGACGGCGTATCGAACTGTTGATTTGATAATTCCGACCTTGGCTGTGATAATGAATA
AAGCGTACTCGGTTTTCCTACTTCTGCAGGAGATGGATTAA

>lcl|MG859343.1_cds_AXM05171.1_1 [protein=odorant receptor] [protein_id=AXM05171.1] [location=1..1212] [gbkey=CDS]
ATGAAAATAATAATAAATGCTTTCTCAACCCAACTGCCGCAGGATCAAAAAGTATACGACGATGCAGCTA
AGGTTTTGTCCTGGAACAGATGGCTTTTAACAGTTCTGGGTATTTGGCCAAAAAACCCAAGTGAAATTCG
ATTTGGAATAAATTTCGGCTATTTCTGTTATCACATGCTGATGGAATACTTGGACTTGTGTCTTTTTATC
AGTAATCTAGAGCACGTTATTGAGAATCTTACGGAAAATATGGCCTTCTCTCAGATATTGATTCGTATGG
CAATGTTGAAACGTTACAACAAACCTCTCGGAACGGTAATCGACGAAGTTTTCAAAGACTTTGATTATCG
TAAATACAAAACAATCGAGGAGAGCGATGCTTTTATCAAGTACAATAAAAGATCGAAACTATTCGTTAAA
CTGCTCTCCGCTTTTGTCGTTCTCACTGCTTCGTCCTATTACGTCAAACCACTGACAGCTAAACCTCCCG
AAGATTTGTCGATTGTTATTCCGGAAAATGCGAGTGCTACCTACGAACTGCCGTACAGATTTCACGTTTT
TTACAAAATTGAAGATGATCAAACGTACTTGTACACTTATTTGTCACAATTGCCTTTTGTATTCGTTAGT
GGATTTGGCCAAAGTGCTGCCGATTGTCTTATGGTCACTCTCGTCTTTCACGTTTGTGGCCAAATGTCTA
TTTTGGCAATGCGTATATCGAAAATCAATAGTAACGCCGATTCTTGTGAGGAAGAACTTCGAGAAATTGT
CAAGGATCACAATCGATTATTGCAAATGGGAACTGTCGTACAGGAGGCTTTCAGTGAAACTCTGTTAGGA
CATTTAATCGGTGCAACTTCTCTCGTCTGCATTTTGGGTTACCAGGTTTTGACGAATTTTGCAAAAGGCC
AAAATGCTGATTTGGTTACATTCATAACTTTCGCATTTCTTGTTCTGCTCGTACTCTACGCTCACTGCAC
GGTTGGAGAGAGTTTAATTACGGAGAGCCTCAACGTCTGCAACGCATTTTACGACTGCGAATGGTACAAT
ATGCCAACGAAAAAGGCACGCGTTATAATCATTTGCATGGCAAGATCGCAAAAACCGCTTTGTTTGACAG
CTGGAAAATTTGGCATATTTTGTCTCAGTACTTTGACGGAGGTCTTGAAAACTGCAATGGGATATTTATC
TGTTTTAAGAACTTTGTTGTAA

>lcl|MG859342.1_cds_AXM05170.1_1 [protein=odorant receptor] [protein_id=AXM05170.1] [location=55..1215] [gbkey=CDS]
ATGACAGATGAAATTGGTCAGGCCAAAGATTTGTTTCATCGAAATGAACGTCTTTTTGTGAGCATAGGAG
TTTGGCCGTTACGTTCGACTTACGTGACGTTCTCAGTGTGGATTTTGTATCTCATCAGTCACATGACAAC
CCTTTTTGCCGATTTTTATTACGTATTCGGAAATACGGAATTGATGATTGTCAATATATCAGAAAGCTCT
TTGAAGATAATGATTCTACCGAAAATGTTAGTTTTGAGATTCTCGTCAAGACTCAAGAGACTTATGCAAC
GAGTGATTGACGACGTCGATGCTGATAATTGGGAAAGTCTGAAAGAGCAAGAAGTTTATTTGAGTTACAA
TCGAGTGGCAAGCTCATTCTTTACACTTTGGTTTACCACGGCATTAACCACTTCTATTATTTATCATCTT
AAGCCATTGGAGTTTCGTCTTAAATCCATGTTCGGTAACGAAAGTTTGCCATTCGTTTTACCGTATCGAA
CCCATCTTTTCTTCGACGTAAAGGACTCGTCGACATTTTGGACCGTTTGGCTATTGCAATCGCCAATGAT
TTGGATACACATGTTTCATACGGCGACAATCGCTTTTCTATGTTGTCTGGTGCTTCACGTATGTGGCAAA
ATGGCTGTTCTAACGTTTAGAATAAAAAACCTCGATTTAGATAGGCACGAAGATCCGGGGTCATTTAGAA
TTATTTTTCGTGACATTGTGACCCGACATCGAGACATTCTTCAACTGTCAAAAGACATCGAGGGGGTCTT
TCAGTTATTGCTTCTCGAAGAACTGCTCATAAGCACTGTAATTGTTGGTCTCACCTCGTACATCGTTATT
CTGACCATTCATGCAGAAGACAAAGGTATTTTTATTGCATGCTTAACGTATGCATTATCGGTACTTTGGC
TGCTTTATGGTTACTGTGTTGCTGGAGAGTATCTGCTCACTGAGAGCACCAATTTGTACAACGCTTTTTA
CGACTGTCAATGGTACAATTCGTCAGATTCCTTCAAAAAACAAATGATCATATGCATGTTAAGTGCAAAA
AAACCTGTTTGCTTGACAGGTGGTGGTTTCTACGTATTTTCTCTTGTCAACTACACTGGTATTCTCAAAA
CGACCGCGAGTTACGTATCCATGTTACGAAAAATTGCTTAG

>lcl|MG859341.1_cds_AXM05169.1_1 [protein=odorant receptor] [protein_id=AXM05169.1] [location=1..1215] [gbkey=CDS]
ATGACTAATGACAATCCAGGATACGCGTACGCGTACGGTTGGAATCGTTTCAATATGGGAATAATTGGTG
CATGGCCGGAAAAGAATCAAAATTTCTTCATTAAAAATCGTTCCCTGGTATACGCGGTTGCGGTTTTTGC
AATAATTTGGTTACCAATGACCGCTAGTTTAGCGTTTCTACGCGAAGATCTGAACGAATTAATCGGTTGT
CTTGTTATCAATGTACCCGTTGGAATATCCGTTTACAAACTCGTACTTTTTCGTTTGCGAAGATCGGTCC
TCGAAGTGATGCTATCCGCAATGGCTAAAGACTGGTCCGTTTCGAGAACGGACGAGGAAAGAAAAGCCAT
GATCGAAAAAGCCAAATATGGCAGATTTATTTCGATCATGTCAGTTTCATTGGCAGGTTCGATGTTTGTT
GCATTTTCAAGTGTCGGGGCTTGGGCAGCCCCGTATCAGCGTCAATTTATCACCAACGAGACAAAATTGG
CAATTGGTTTTCTCTATCCCGCTTATTTTCCCTACGATACAAAAGAATTGCGTGGTTATTTGCCAACATG
GTTTGGCCAATTTTTTGTAACCATCGTCTCAATGATCGGTTATTCAGGACCTGATAGTTCAATGGCGATG
ATGATATTGCATCTTTGTGGACAATTGGCCACAGTCAGATTGGCCCTTACTAATATCGTCGACGAAGAAT
GTATTAAGGATTCGAGCATCTACTGGAAAAAACTCGCCTCGATTATCAAAAGACACGAAGAACTCAATCG
CTGTGGAGAATTGCTGGAAAAATCTTTCAACGGGATGCTCTTAATTCAAATGGTACTTTGTACTATTACT
TTCTGTTTTCAAGGCTTCGTAACATTCACGACGTTGATCGAAGGACTGACCGGTGATCAAGACTTTCCCT
ACCTTCAAATGACTTTCTTCATCATTCATGGGTTTTACACTATTCTCCATCTTTTTGTCTATTGCTGGGC
CGGAGATCTTCTCGTTTTCGAAAGCACGGCTCTGAGCCACGCTCCGTATGAAAGCGAATGGTTTCGTCTA
CAGCCTGCTCAAGCAAAGGCTCTAATGATGGTTACGAATAGATCCCGAATTCCTCTTCAAATAACTGCCG
GAAAATTCGTTGGGTTTTCGCTCGAATTATTCACCAGTATCATGAAAACATCGATGGGTTATCTCTCGGT
ACTTCTGGCTATGATGGACACTTGA

>lcl|MG859340.1_cds_AXM05168.1_1 [protein=odorant receptor] [protein_id=AXM05168.1] [location=1..1215] [gbkey=CDS]
ATGGGCGACAATGCCAAATACGTTTATGCCTATGGCTGGAATCGTTTTAATATGGGCGTCATTGGAGTTT
GGCCCGAACCGAACGAGGGTTTTTTACTCCGCCATCGTGCCTGGGCGTATTCACTTTTGATTTTTGTTCT
AATATGGATTCCCCAATTTGCGAGTGTCTCCGTTTTTTGGGGAAATATCAATGAGACCATTGAGTGTCTT
TCGACAAACGTGCCCGTTGGCGTTTCCGTCATGAAGCTCGTTGTTTTTCGTTATCAGAGAAAAGTTTTGA
GCAGTTTGCTGCAACTCGTTGAGGAAGATTGGACTCTACCGTGGACCAAAGAGCAAGAAGAAACAATGAT
GATACCGACGAGAATCAGCAGAATTATTTCTCTCCTTTCGGTAACTGTGACGAGTGGATTGCTCGTCGCT
TACGTCGCTTCGGGGATTTGGTTCGGTTATCAAAATTTCAACAATCCCAACATTGATCCACGTCTCTCGA
TCGGTTTTCTCTACTCCGCCGTGTTTCCGTACGATACTAAAAAAATGAAATGGTTCATACCAACCTGGAT
CGGCCAATTGGCCGGTACTTGGTTCTCCATGATCGCTTATTCGGGCCCCGATGCTTTTGTCGCTATGCTC
GTACTTCACTTGTGCGGCCAACTCGCCGTGGTACGACTTAATTTGAAAAATATTGTTGATAAATCGGAAT
CCATTGATCCAATCGTTTTTCGGGCTAAACTCAAATCCATCGTCGAGAGACACGAGGAACTCAACAGACG
AAATGCAATGATCGAAGATGCTTTCAACGCCATGCTCTTGGCTCAAATGCTCGTTTGCACCATTACTTTT
TGTTTCCAAGGGTTCGCCATGTTTTCGACAGTGATGGATCCAAGGGAGGGCGGTTTCCCAATACTCGGGA
TGACGTTTTTTGTTCTCCATGCTATTTACACCATCATGCATTTGTTCGTGTATTGTTGGGTCGGTGATGT
TCTGATTGTCGAGAGTACGGATATTGGTTTTTCTCCTTACGAAAGTAATTGGTATCTCCTGAATCCAGCT
GAGATAAGAGCGCTTATGTTCGTTACTCACCGATCAAGGACTCCTCTGCAAATAACTGCTGGAAAATTTT
GCTGTTTTTCTCTTGAAATGTTCACGAGTATAATGAAAACTTCAATGGGATATCTTTCGGTATTGCTGGC
CATGAAGGATCGCCTGCTCGAATAA

>lcl|MG859339.1_cds_AXM05167.1_1 [protein=odorant receptor] [protein_id=AXM05167.1] [location=1..1215] [gbkey=CDS]
ATGGGGGATCGAAAGAATAAATATCGCTCTGTTAACTTAACACGATTTTACATGAAGATTGTGGGATTAT
GGATACCCAGAAACAAGTTCGAGGAAAAACTTTTAAACGTGGCACTTCTTTACGCTGTGGCCGCTATTCT
GTTTGCAATCGCCGTTGAAAGCGTCGATTTGTACTACGTTCGAAGTGATTTTGATGGTATCACGTATAAT
CTTTGCGCAACAATGCTGCTCCTCAAAATTATGATAAAGTTTTCGAGCTTCATGTACTATCGTAATATTG
TGTATAACATTATCGACTACGCGGAGCGAAACTTTTGGGAAGTCGATTACGATGAGTACGGTACGAAAGT
CCTGAAAGAGTGCGATCGGAAAGGGGTCATGCTTATTTATACTTTTACCCTGATCGTCCAACTTGGTGCT
TTGAATTACATTTACACTCCACTCGTCGAAAATCGGGGCAAGAACGAAACCGACAGAATGTTGCCGTTCA
AACTGTGGGTCGATTTGCCAGTAACGACCAGCCCTTATTACGAAATTATTTATACAATTCAGTCTCTCTC
GACGATACACTCGGGAATCTGCACTTTCTGCTTCGACAATTTTGTGTGTTGTTTCAACATCCACGTTGCT
GCTCAGCTGAAAATTGTCGGCCACAAATTTGAAGTGGTCGTTGACGAGTATCTCGAAAGCTTGAACGACA
ACATTAAATGTTTTAAAGACGGAAGATCAGTGCGTAGCCTATTCGCAAATTGTGTCCGTGATCATCTGAA
GCTCGTTAAGTACGTCGAGAAAATGGAACAGGCATTTACCTGGATTCTCCTCGGGCAACTGTTGCTGTCA
AGTATAAGCATTTGTATCGGTGGATTTAGATTTGCCACTTCCAACACGATTAGAATAAAATTTTTCTTCT
TCCCTCATTGCTTTGGGAATATATTGCAAATTTATCTTTACACATGGGCGTGCAACGACATTGCTCACGA
GAGCAATGGCTTATCAACATGTGTTTATAACATAAAATGGTACTTGTTACCCCACGACGAAACTGGCAAG
ATGATAAAACATGGAATAGTGATGGTACTCTGTAGAGTGCGTAGACCGTTGGTTCTTACAGCAGGCAAAT
TCGCTCCGGTTACGCTGGAAACTTTCAAGAGTATTGTTAGTACGGCCGTCTCGTACTTCACGATGATGCA
ACAAATGAGTGAATCGACCGGTTGA

>lcl|MG859338.1_cds_AXM05166.1_1 [protein=odorant receptor] [protein_id=AXM05166.1] [location=31..1218] [gbkey=CDS]
ATGGATATTCCTGATAGACTGTATTATCGGATTAATAAGATTCTCCTCAGTTGTTTAGGGCAGTGGCCTT
CACAGAGAACTCTGTACAAATATTTAGGTAGAACAAGTTATGCTTGTGCGGTAATAAGCGTAAATGTGCC
GATGATTATTCGATTGTTCGAAGTTTGGGGTGACATGGATTTGGTAATAGACTGCATATCGATTCTTCTT
TCTCAGGCTGGAACCTGCATGAAATTTTTAAACTATATTTTCAATGCAGAGAAGATTAGAAAACTGATTT
ATCGTATGCAAACTGATTGGAAATCAGATACTTTTCAACCTCATTTGGAGATATTGAAAAAATATGCGCT
CGAAGGAAAAAAATTGACGCAAGTTTACAGTGTTTGCATGTACATGACACTCATAACGTTCGTCTTCATG
CCCGTGATGCCCAAATTAATGGATGTCATAATGCCTCTCAATGAATCAAGGCCTTTAGTTTATCCTCTCC
CATTATCATACGGAAATATCAACGTGGAGAAATATTATATTCCGATAATGATTCATGCTGATTATGCTGT
TTTTATCACCGTTACTACGATCGTTGCAATGGATACAACTTATACCGTGTATGTTCAACACGCATGTGGA
ATGTTCGCCGCTGTAGGAGATCGACTACACCGTTTGATGGAATCTCGTGAGCATGAATTCATCGATAAAA
GTAGTGAAAAAAAAATGGAGAAAATCACGTACCAGGCGATCGTCGATTGCATTGAAATGCACAGGGGAGC
CATAAAATTCGCAAATACAATTGAATCGAGTCACACAATTGTATTGCTACTCGTATTTGGTTTGAGCGTT
GTTTCTATGAGCGTAGCAGGTTATCAGGTGATCATGAATTTGGACAAACCAAACGAGGCTTTCAGGTTTG
CTATCTTCACATTAGCCCAATTTTTTCATGTTTTCTACTTGAGTTGGCCTGGACAGAAATTGATTGACCA
CAGCTTACAAATACACGACTTGGTGTATGAATCAAAATGGTACGAAACCAGCCCTCGTTCACAAAAGTTG
ATGCTCCTCATGATGATGAGAAGCATTCAACCTTGCAAGATAACAGCTGGAAAATTTTTCGACATGTCTT
TCGCTAATTTTAGTTTGATTATGAGAACATCTATGTCATACTTCACGATGCTCACCTCCTTTAGATGA

>lcl|MG859337.1_cds_AXM05165.1_1 [protein=odorant receptor] [protein_id=AXM05165.1] [location=1..1218] [gbkey=CDS]
ATGGTCGAAGCATGGAATCAAGATATTAGCTACGAGTTCTTATTGTACAAAATAATTATGTGGCCTCTTG
GTTTATGGCCGCTCAATAATGGCAAAATTTTTTCGGATGTGCGACTTGTCATTGCTGCGCTAACTCAGGT
AGCGACTTCGATTTGTTTGACGAGCGAGTTATTGTTAAATTGTAACGGAGTTGAGAATGCGCTGGATTTG
TTGGTCCTCGATATATTTGCGAGTCTCGCTTGCGTCAAAGGAATTATCGTGAAAATTCACGAGAAGGAGA
TGTGCAGCAACGTAATGTCCGCTTTAAAAGATTGGTACGGTGATTCCGATGAGACGAATAAGGATTTTGT
GAGAAAGCCTAAATATCGTCAAACAATGATGGAGCACGCTCGAACCGGAAGGATCGTGTGTTATTCTCTA
ATGGGTCCGGCGTCCGGCGGTACATTGTCATGGATAATATTCGCCCTACCGTTGCCAATTTTCAATTACG
CTTTGAACGGCACGACAGCAGAGGTTACGAGAAATTTTCCGCTTCAAACTGCTTGTACCTTCGAAGGAGC
AACCGACAATTTCATTCTCTATTGCTGTATATTCCTTCTTCAAATCGTTCAACTCGTTGCCACTTGTTTC
GGTAATTGCGGCAATGATGTTTTTTTCTTTGGCATTGCGATGCACATTTGTGGCCAATTCGAAATTCTGA
AAATGCAAATTTCTACCATCGGTACGGATAACGACGAAAAACAAACTGGTCGACGTCTCATTGACCTTGC
TAAAAGACACTCTCATCTTATCGATCTCGTCGATAAATTGGACAACACTTTTCACCTCATTATCCTTGCC
CAACTGGCCATGAGCGCCCTTCTCATTTGCATCATGGGTGTCCAGGTGATAATAGCTCTGAAGACCGATG
ATGCATTCACCGGAATGAAAGCAACTATAGTTTTATCGTCGTTGATGTCACAACTCTTTTTATACAGTTA
CGGGGGCGAATGTTTGACATCTCAGAACGAAAAGCTTGGACCTGCCATTTACGAAAGTTTATGGTTCAAC
TTGACTCCGAGAACCATCAAGGATCTTATTTTTATCATGATGCGAGCCGGTAAACCTATTCGGGTTACGG
CTGGAAAATTCTTCGTCATGACACTCGCTACTTTCATGGACATTTTAAAACTATCCCTTTCCTACATGTC
TTTTTTGAGAGTTATGATTGACGTTTGA

>lcl|MG859336.1_cds_AXM05164.1_1 [protein=odorant receptor] [protein_id=AXM05164.1] [location=1..1218] [gbkey=CDS]
ATGTCAAGTAAAAATTGGACTGTCAATTACGATTATTCCATCCGATACACACGATGGTTGCTTCGAATCC
TTGGCATTTGGTATCTCGTTGCAACGAAGCAGATAAAGATTGAAAAATATTTGTCAAAATTCATTCTGCC
ATTGGCATCGGTAACAATGACAACACTGACGTTACCAGTTTGTTGTTACATTATTCTCCGTCCAATTGAT
CATCTCGAATTAATCGTATTGCTCGGCCCAGTGCTGTCTCAATCTGCCAATATTTTGATGCACTTTGCGA
TGGTACTTCGCGCAGATACCCTCAAAATTTGCATCCAGCACATGGAGCTCGATTGGCAAAGAATTGAAAC
CGCAATCGAGCGTGACATTATGACGAGGCACGTTCGTTTTTCTCATACTTTGACTATCGCCTGTATCACT
TTTATTTACACCGGAGGAGCACTTTTTTACTCGTTGATTATGCCATTAATGGCACCGAATACGATCAACG
AATTCAACGAAACAATCAGACCACTACCCTTTCCTGGTAACGACATTTTTTTCGATGTTCAAACCGATTT
CGTTTACGAAATTGTCTTTACCATCAATTTTATCGCTGCCATTTTCCATTATACCGTCATTACTGCTGTT
TGCAATATCGCCATTGTACTCGTTAGCCACGCTTGTGGACAAATCCAAATCGTCATATGGAATCTCAAGA
ATTTTGTCGATCAAAATACTCTACAAAGTGATCCCACTTATGTCCTCAAAAATCGGATTGGATTTATCAT
TGAAAGACATATCAGATTACTCAAATTTTCGTCAAACATCGAGAAAGCTTTGAAAGAAATATTTCTCTTG
GAGGTTGTATCTTCGACGTTGATAATGTGTTTCATCGAATACGATATTCTCATTGCGTTGGAAAAAAAAG
TGACCGATCGGTTGGGAATGATTACGTACGTTCTACTTTTTTGTTCGTACACATTCAATTTGTTTCTGTA
CTGTCTGTTCGGCGAAGTATTAAAAGAACAGTGTCAACAAATTGGCAAAGTTGCGTACTCTATCGACTGG
TACAAATTACCGAGCAAGACACAAATTGCATTGATTATGGTTATAAATATGGGCGATTATCCTTTCAAAC
TCACTGCTGGAGGAATTATGGAACTCTCTATTTCCAATTTTGCCAGCATTACAAAAACATCGGTGGCGTA
TCTCAATATGATGAGAACAATGGGATGA

>lcl|MG859335.1_cds_AXM05163.1_1 [protein=odorant receptor] [protein_id=AXM05163.1] [location=31..1221] [gbkey=CDS]
ATGGATATTCCTGATAGACTGTATTATCGGATTAATAAGATTCTCCTCAGTTGTTTAGGGCAGTGGCCTT
CACAGAGAACTCTGTACAAATATTTAGGTAGAACAAGTTATGCTTGTGCGGTAATAAGCGTAAATGTGCC
GATGATTATTCGATTGTTCGAAGTTTGGGGTGACATGGATTTGGTAATAGACTGCATATCGATTCTTCTT
TCTCAGGCTGGAACCTGCATGAAATTTTTAAACTATATTTTCAATGCAGAGAAGATTAGAAAACTGATTT
ATCGTATGCAAACTGATTGGAAATCAGATACTTTTCAACCTCATTTGGAGATATTGAAAAAATATGCGCT
CGAAGGAAAAAAATTGACGCAAGTTTACAGTGTTTGCATGTACTCGACACTGATTACGTTTGTTCTTATG
CCCGTGGTGCCCAAATTAATGGATGTTATAATGCCCCTCAATGCGTCAAGGTCCTTAATTTATCCTCTCC
CGCTATCATACGGTAATATCAATGTGGATAAATATTATATACCAATCATGATTCATGCTGATTGTGCTAT
TCTAATCGCCATTACCACGATCGTTGCAATGGATTCGACTTATGCTGTGTATGTTGAACACGCTTGTGGG
ATGTTCGCCGCTGTGGGAGATCGACTACACCATCTGATGGATTTTCGTGAGAAAAAATTCATCGACAAAA
GTAGTCCGAGCGATATGGAAAAAGCTACGTACCAGGCGATCGTGGATTGCATCGAAATGCATAAGGAAGC
CATAAAATTCGCTAATACAATTGAATCGAGTCACACGTTCGTATTGCTACTCGTAGTTGGTCTGAGCGTG
CTTTCCATGAGCGTAGCAGGATATCAGGTGATCATGAATTTGAACAAACCAAATGAGGCCTTCAGGTTTT
TAATCTTCGTACTAGCCCAATTTTTTCATTTGTTCTACCTCAGTTGGCCCGGACAGAAATTGATTGATCA
CAGCGAACGAATACACGACTTAGTGTATGATGCAAAATGGTACGAGACCAGTCCTCGTTCTCAAAAATTG
ATACTTCTCATGATGATGAGAAGTATCGAGCCTTGCAAATTGACAGCTGGAAAATTTTTCGACATGTCTT
TCGCTAATTTTAGTTTGGTGAATATAACAAATTACCAGATTGATCAATCTTTTCTCCATATTAAAAAATA
A

>lcl|MG859334.1_cds_AXM05162.1_1 [protein=odorant receptor] [protein_id=AXM05162.1] [location=<1..1221] [gbkey=CDS]
CGGTTCGTTGAGAAAATATCAAACGAGAATTATGCCGCGGATGTAAATCTTTCGATGCAATACACTCGTT
GGTTCTTAAGCCTGTTGGGTATTTGGCCGTACGTTATATCGGATGCGTCAAAAATCGAGAAATTCATCTC
GAAATTTCTCATTCCGTTTCCCTCGGTCGTGATAACGTTGCTCCTTGTGCCCCTAGTCTCGATACCCTTT
TTTCGCGATCTAACTCCGAGCCAATTTCTCCTGTTGCTCGCGCCGTTGAGCTTTCGTGCATCGAGCGTCC
TTAAAAATTTGATTCTCATATCGCGACGTGACGAAATCAAATTTTGCATCCAACACATGGAAACCGATTG
GCGAAGAATCGAGACCGACGAAGATCGCGAAATAATGATGAAAAATTTACGGATCGGTCGTAATCTTACG
ATTGTTTGCGTTTTGTGCCTGTACAGTGGTACCATATTTTATAATATTTTACCATTCGTCTCGCCCAGAA
AAGTAAACGCGATGAATCAAACCGTCAGACCCATCACCGTACCCGGCATCGATATTTACGTCGATCTTCG
CGCCGGTCACAACTACGAAATCGTCCTATTTGTCAGCTGGATCTCTATCGTTTACGTCTCTGTCATTATT
ACTGCCATTTGCAATCTTGCTGCTGTACTCGTTTGTCACGCTTGTGGACAAATACAAATCGTCATGACCA
AACTCGAAAGCCTCATTGGTGCCGAAAGTCAACATCATGATAAAAAAAGTCTAGACAAAGGAATCGCCTT
TTGCATTCAGATTCACGTCAGAGTACTGAGATTTGCATCGAAAATTGACGAAGTTCTACAAGAGCTGTGT
CTGATTGAAGTGGTTGCCGCAACTTTGATAATATGTTTAGTCGCATATATATTCATAACGGAACGTAAAA
ACACGGGTATCATGGCTTCGATATCGTACACGACGTTGCTCATCTCTTTTTCGTTCAATATATTTATTTT
CTGTCGAATCGGTGAGCTTTTGAAGGAAAAGTGCGAGGCTGTGGGAAAAGCAGCTTATATGACAGAATGG
TACAGACTTCCAGGTAAAACTGGACTTGCACTTGTAATGTTAATCACTATATCGAATTATCCACGTAGGC
TGACCGCAGGCCGCGTCATAGAACTGTCAATTTCAACGTTTGGAAGCATTATGAAAACTTCGTTCGGCTA
TCTGAACATGCTTCGTACCATGACCGAATGA

>lcl|MG859333.1_cds_AXM05161.1_1 [protein=odorant receptor] [protein_id=AXM05161.1] [location=<1..1221] [gbkey=CDS]
GAGTCCGCGGTGGCTTTCACCAAGGCCAGTGTTAGTCTCGTATGTTCCTGGCCACCCTCGTCAAACGCTT
CGCCTCTCCAAAACATACGTTTTCGCGTTTATTGGTGGATCGGTCTCGTTATTCTTGTACAATTATTTTT
GCCCCTTCTCAGAGGCATTTGGGTCTCAAGAAATAATGTTGAAGTTGTTGTCAAAGTCGTTCTCCTCAGC
AGTGCTACCGCACAGGCTCTCATCAAACTTGTATTGTGCAGATATCAGAGGGATCGTCTTCGGTCGTTGT
ACGAGGACATGGAATTTTTTTTGAAAAATGCAAAACCCTTCGAACGGGCGATCCTCCAACGTTACGTCGA
CAGATCAATGAATTTTTATGGATTGGTCGGTGGGTGCATTTACCTCGCTTGTTTGGGTTTCGTTCTCGAA
CCTATTATCCTTTCGCATTCATTTCCAACCGATGCCTCCTATCCTTTTGACGTCAAGTTTCATCCTCTTC
ACGAAATCCTTTATTTACTCCAAATCTTGGCAATTTTTCATATCGCCTCGGCTCTTTTCATCGATACCCA
GGTTGCCATTTTATTATGGTTCACGAGTGCAAGATTCGAAATGCTTGGCGAAGAATTTGAAAACGCGACC
AATATTAATCGTCTCAAATATTGCATTAAGAAGCATCAAAAAATTTTGACGTACGCCGAAGATGTGAAAA
TCGCAACAAAATTTATTGCTCTCGCCACTATGGCGACCACGACTATCGGCATTCTTTGCGGTGGACTTAC
TCTCATCGGTCGTCAACCACTTTCCGTTAAAATTCGAGTTGGTAACGTCGTTGCAAATGCAATCGTTGAA
CTTTTCGTTTACGCCTGGCCAGCGGACAATCTTATCGAAATGGTTCGACTTTCTATTATTTACCAAATTC
CATCAAAATATCATTCGTTTTCTTTTTCGCTTCATATTTTCCAAGTGATGATACCGTTTAATGTGCGTGT
TTGTGAGCAACAGAGTCAAAACATAGGAAATCGGGCTTACCGTTCGGGTTGGATCGGACAGCCGATTGGA
ATGCTCAAAAGTATCGTCAACGTCGTTCAAAGGTCTCAAAAACCTGCGATCATCGCGGTAAATGGTTTTC
TTCCGGCTCTCTCGCTCAGCCAATATGTTTCTTTTCTCTCCTCTTCGCTATCCTACTTTACAACGCTACG
CGTCGTTTACGGCACCGATCGCGCCGAATAA

>lcl|MG859332.1_cds_AXM05160.1_1 [protein=odorant receptor] [protein_id=AXM05160.1] [location=55..1233] [gbkey=CDS]
ATGGATCAACTTGCCATTACTTATCTAAATATAAATAAAAACTTTCTTTCATCTATTGGACTATGGCCTC
ATCAGTCTGGAATCATCAAGTACCTTCTTCTTTCGAACCTGCTGTTATTCGTTGGTTCCCAAGGGTATTT
TCAGATCGGTGGAATGATTGCTGCTTGGGAAAATAAAAGTGTGTTCTTGGAATCAATACCCCCAGTTCTC
GTAGATTTTGTTTGCGGTACGAAAATCATCAATTTTATCATCAATGCGGACAAAATGAAACATCTTCTGT
TCACACTAGAAGCCGATTGGCTCAGATTTAAAGGACGCGAAGAAATAAAAGTAATGAGGAAATACGCGAT
TCATGGTCGAAATTTCACACTTTCGTATACCGGCTGCATGTACGCGTCAATGACTCCTTTCATGATAGTG
CCAATAGTTCCAATATTGTTGAACACATTAGAAATTGGGAATAAGACTTATGACAAACAATTGATGTTTC
GAGTTGATTATCTCTTTGATGCTGAAAAGTATTATTATCCGTTGCTGATACACTCGTATTTTGGCACTAT
CGCTTATATAACTCTGATCATCGCAATTGACACTATTTTAATGGTATTCGTAGTACATGCTTGTGGATCT
TTTGCAGTATTGGGGTACCAATTGCAACACGTGATGGATGGTGCTGACATCAATGTCGATGTTTATCCAC
CTAAAGGCAATGACACTAGTTATTACACTATGTCTGACTGTGTCGTCCAGCATAATCACGCCTTAGAGTA
CTCGAAAAACATTGAAGATGCAAATTACATTTCATACTTTATTCAACTGGGTATTATCATGGTGTGCCTG
AGCTTTACAGGATTTCAGACCGTGATGTACGCTAGTTCACCAGAAATATCAGCCAGATATGTCGGATTTA
CAGCGACCCAACTGGTTATATTATTTCTTCAAAGTTACCCTGGTCAGATGTTGTACGATCACAGTGTTCG
AGTATCCGAATACGTTCACAATAGTAGTTGGTATTTGAGCTCAGTACGATCAAGAAGAATCATTTGTCTG
ATGATAATGAGAAGCCGTATACCTTGCGCATTGACAGCTGGAAGATTTTACATCCTTAATTTGGCCAACT
TTAGTGCGGTCATACGTACATCGCTGTCATATTTGACAGTTCTTACTTCCGTGAAGTAA

>lcl|MG859331.1_cds_AXM05159.1_1 [protein=odorant receptor] [protein_id=AXM05159.1] [location=1..>1233] [gbkey=CDS]
ATGGAAAGAACCCGATATTTTCGTACCGCGAACCAGTTCAACGTCGCTGCAAACTTACTGTCAGGCAATG
TATTTCCACTCAGCGAAGAAAAAACGAGTCTGAGCTTCATTTCACTCTTGTGGGTTGTGTTCGTGTGGTT
CATTAATATCACGTATATATTTTCAGTGATGTCGGGATCACTGTATTTTGCTAAATTAACGACGAAAGAA
GCATTTCAAAGATCAGGCGCAATAATCGCGCTGTGTTTCGAGTTGACAATTCCACTGGTTAATCTCAATT
TACGACGAAAATCATTTCAAAATTTAATAAGAAAGTACAACGACATTCTCATCGATTCCGACGATCTCAA
GACATTTGTACACGATACAGTAAAACCTTACAAAAAAGGATTAAAAATTTATACCGTTGCGTGTTTCATA
GTGACTACTGCGTGGAAAGCCGAGCCAATTTCAAAAATATTTAATAATGATACTTTTACTTACACCGATT
TCACTATACCTGCTTATTTACCTGGGGAACCATTTGGAAAAAAAATATTTGCCGCTGGTGTCATTTTACA
AATTCTCGGTGCGTGTTTCATCAATTTTGGAAAAATCAGCATCGATGTCTACGTCGGCTATTTCATTGCG
GTCTTGTCAGCTCAATATAAATACGTTCGCATACAGGTAGCAAAAGCTCTGAGCCAAGAGAACGATCAAC
ATCAGGACGACTCATCAATTATCTGTGCACTTCAGAATTGCGTTCGCCATCACGGTGCTGTTATTGAAAC
TGGTCAAAGACTCACCGAATTATTGGCATTTCATATTGGCGCGGCGTATCTCACTTGTATAATGAAATTC
TGTTTCTTAGCGTTCGGATTTGCAACGTTCGAAAGTGCTAATGTCGAAAAAGCCTCGTACCTGGTTTACG
CCTTTGCCTGTGTAGTACAAATATTTCTGCTTTGCTCCAGTATTCAAGAGCTATTCGATGAGAGCACATC
GGTAACTGGTGATGCCTTTCACGAAAATTGGCACGCGCGCAGTAGTGCTGTAAAGAAAATTTTTTGCCTG
ATGGAAATGAGCAACCAGATGGAATGCCGACTCAGCGCTTATCGAATCGTCGATCTTGCAGTGCCAGCGT
TAGCAGTGGTAAATCCAAGCCCACTTACAACATCATTTTTTTTTCCAAATTTTATTCAACTATTCATTGA
TATGTGGATTGAACGTTTCTTTTTATTCATAGATACTCAGCAA

>lcl|MG859330.1_cds_AXM05158.1_1 [protein=odorant receptor] [protein_id=AXM05158.1] [location=34..1236] [gbkey=CDS]
ATGGAAACGATCAACGAAAATTACACTTGGAATACCGATACCACTTATGCCCTAGGACTGTACAAACTCA
ACGCAAAAATTCTAGGCATTTGGCCACTCAACTGTCACGACGTATTGCCCAGAATTCAAGTTTTTATCCT
CTGTCTTCTTCAGGTAACAATGATGGCAAGTTTGATAGCGGAAATAAACACCGAATGTTCTTCGATGAGT
GGAGTAGTCGAAGTGATATCTCTGATCAGCTGTTCAATATTGTCCATTTTGAAGATCACTATTCTTAGTG
GGCTTCCATCAATGTTGTTCGAGGTCGTGACTTCGGCTGTTGAAGATTGGTCGATCGTAAAAACCCCGAG
CGCTCGAAATCTCATGAAAAAACATGCTAAACTCGGCAGATTCGTGTTTTTATTTCAACTTGGTTCTGGC
TATGTCACGATTATTCCAATGATATTAGGACCTTTGCCATTTTTAGCACCCCAAATCGATGTAAATGGTA
CAAATAGTACTGCTCAGTTGCGTGGACTTCCACTACGAACTACATGCATTTTTGGTGACATTTCTGATTT
TCTATACGCTGTTGTATTCACCATCCAAGCTCTCCAGTTGTTGTCCACGTGCACTGCCAATGTTGGCATC
GATGTTTACTTCTTTGGCATCACTATGCATCTCTGCGGACAATTTCGACTGCTGGGCAAAGATCTTGAAA
ATTTTGACACCAGTGTCGATGAAAGTAAACAACGGGAATGTCTCGTTCAGATAATCCACAGACACGTCAA
ACTCAATCGACTCGCACAGCATATTGAAGATTCTTTCAACCATATCATACTCGTCCAACTTGCAGCAAAC
GCATTACAAATGTCCTTGATGGGGATTCAAATGCTCTTGAGCTTCAAGTCTGGCAACACGGTGATGATTG
TAAATACGATAATAATATTATATGTTATGAGCCTCCAACTCTTTTTGTACAGCTACGCGGGCGATCGTTT
ATCATCAGAAATTGCCAATCTTCGGGTATCAGCTTATTTCTCACCCTGGCACGAGATGCCAGTGAAATTG
GCGAGAGACGTATTATTTATTATGATGCGCAATGACAAAAACTTCTATATTACTGGTGGAAAAATTTATC
GCATCAATATTGACAATTTTAAGAATTTGATTAAAGCGTTGGGTTCTTATTTCTCGGTATTGAGAATTAT
GTTCGACGCCTGA

>lcl|MG859329.1_cds_AXM05157.1_1 [protein=odorant receptor] [protein_id=AXM05157.1] [location=43..1236] [gbkey=CDS]
ATGAGAACACGAATAAACGATGATACGTCGAGGTTAATTGATACATACTATTTGTATCGTGGCATATTAA
GACGAATGTCATTGTTTACTGGAGTGTGGCCAGGTTCCGGGCCAAAAGCCATTTCTCGTGTATTTCCCAT
AATCCATACTGCAGCCGCATCCATAATAATTTCCGCAATACTCAATTTTTGTCACCAACACATTACGAAA
CTTCATCTCGTTTTAAAGTGTATCAGTCTGATTCTGAGTTTTTTTACACTCATTGAAAAAATGATGTGTT
TCACATTTTATAGAAAACGATTGGCAGAGCTACACAGCCGTCTTGATTACACTTTTCATCAGGATCTTCA
GGATCTTGAGCTACGACCCATTTTATTGTCACCTGTTCGAACAGCCTTTCGATCTTCTCTGACTCTACTG
ATCGCGGGTTGCATAATAGTAGCAATTTATTGGGTCACACCGATTTTAGTGATAATAATCCAGCTCTCAA
GCGGAGCTAAAGTCGTCAATTACAATCTCCCTTTTCCCACTTCGTATCCTTGGAAGATCGAAGCTAACAG
TTGGCTTTTTTGGTGTCATTACGCGTTCGAGGTTTACGCCGGAATTTGCCTGAACACTATCGCATCGAGC
ATCGATTGGCTCTTCGGTTTTTACATTTATCAAATATCAGCACAATTTCGCACTTTGTCCTATCGTATAA
GCAACTTGGATTGGAAAAAAAATTATCAACAAGTCATCAGCGAATGCGTAACTAGACATCAAATTCTGAC
CCTCTGTCAAGACCATCTGGAACAAATTTATGGACCCATTGCACTCTGGCTCACCGTTTCAAATGCCCTT
GTTATTTGTGGTCTCATTTATCAAGCTATTAACTTGACTTGGGGAAAAGCAATGATTATTGGAGTTTTTG
TTTTCTTCAAAACTATGCAAACGTTGTTTTATGGATGGTTTGGATCAGTTTTAACAACCGAGAATGACAA
TTTTCGTGAAGCGATATACGCGAGTGACTGGGCTGGTTCCGGTGAAAAAACACTCATGACGAATATTCTG
ATAATGATAATATACAACCGACCATTTGTTCTCAAAGCATGCTCGATTGCGACCATATCCGTCGACATGT
TTGTCGCAGTCTCCAATACCGCAATCTCTTACTTCTTCATGTTACGAACTTTGGAGGAAGCTCATGCTCA
GTAA

>lcl|MG859328.1_cds_AXM05156.1_1 [protein=odorant receptor] [protein_id=AXM05156.1] [location=58..1239] [gbkey=CDS]
ATGGAGTTTGCAGAAAGTCATTATTATCGACATAATGCGAGAATTTTAATATTCCTTGGCCAGTGGCCTT
ATCAAAGTTCCATGTGGAACCGTATCCGCCAGTTCTTCATTCATCTCACTATTTTTAGTGTAATATCCGT
ACAGATGATCAAGATGTTCGTATCGTGGGGTAACGTGGACATTATGATCGAATGTTTTACACCCGTGGGT
GTACAAGTAACAGCTGTCATTAAGTCTATCAATCTCATGATAAATCAATCCAAGATACGTTCAATCACGG
ATCACATGCAAGCTGATTGGGCGACTCTGAAAGACGAAAACGAACTTACAATTCTACGAAAATTTGCCGA
AGAAGGGAGGAAAATGTCTGTTGCATACGCATTTTTTTTATTTGGATCACTGGTTATATATCTTCTCGTA
CCGTTGATACCTTCGATTCTCAATGTCGTTCTACCTCTAAATGACAGTCGACAACGAGCATATTTGTATG
AGACCGAATACTTCGTTGATAGAGAAGCGTATTTTTGGTGGATTGTACTGCACACTTACATTGGAACGAT
CCTGACAATATGCACTGTTGTGTCCGTAGATGCTATGTTTGCGACGTATGTTCAACACGCGTGTGGTTTG
TTAGCGATTGTGAGCGACAATTTGGAAAAGACAGCGGGCAGTATTAATTGGGCGAAATTCGATCCAGACG
TTCCACTAGAAGAGGACGAATTTTATGAACAGCTTAAAACATGCGTCAGAAATCATCAAGAGGTTACCAA
ATTAGCCATACTCATTGAATCGTGCTTCTCGAGTGCAGCACTTTTTCAGATGGTTCTTGATATGGTTCTC
GTGAGCGTGTCTCTACTTCAGCTCTTAACAAAATTGGGACAGTACGACCAAATGTACAGGATCATACAAT
TCAATTTTGCCCAACTTTTTCATCTCTTTTTCAATATGTGGCCTGGCCAAAAACTGATCAATGAGAGCAC
CATTTTCAGTGAAGCCGTTTACTACTCAGGCTGGCATGGATTCTCTTTTAGATGCAGAAGTTTAATAAAA
ATCATTATGATGGCTACAGCGAGACCACTTACAATTTCGGCATTCAAGTTCTACGAGCTCTCTATGGAAA
ATTTTGGGGCGATGCTTCAAACATCACTATCTTACTTCACGGTTCTAGCATCGCTACGATAA

>lcl|MG859327.1_cds_AXM05155.1_1 [protein=odorant receptor] [protein_id=AXM05155.1] [location=22..1239] [gbkey=CDS]
ATGAAATCGTCGAGCGTAGAAAATCACTCTTCAATAAAAATGACACGATTTTACATGCAGGTTGTCGGCA
TGTGGTACGTTGAGAAAAAACGTGATAGAATAATATCAAACATTGTTCTCGTTTATACGGTACTCACCAT
GCTCGTCGCTCTGGTCGTTATGGGAACTGATTTTTATTACTCATGGGGTGATTTACATGCAATGACTTAC
AACGCTCCATGTACAATAACTGTCATGATCGAACTCCTCAAACTTTTTATATTCCTATATAATCGAAAAA
AAGTCATGAGGTTGAATGAATTTACGGAAAATACATTTTGGAAAAAGAAATATGAATTGATCGATCTGAC
AATATTGAACGAGTGCAATGAACGTACAATGCGAATGAACGTTATACTGGCGACTCTTATGCAAATAATA
GCGTGGCACTACTTGAGCATTCCGATGGTCGAATCTTTAGGAAAAGACCATTCGGAAAGAATACTGCCAT
TTCGATTGTGGTTCAATCTGCCATTTACGGAGACACCATATTACGAAGTTGCATTCGGTCTCCAGGCTGC
AGCGACCCTGAGCGTCTCCATCTGCTCGACAACGTTTACCTCTTTTCTTTTCACGGTATGTGTTTATGCA
ACTGGTCAATTCAAAATATTGCAGCGTCGAATGGAAAAATCGTGCAGCACGTACATAAAAAATATTATAA
AGGATTATGATCATCAACTAACGTCTTACAATGAACTGAAAAGTTGCATCAAGCAACATCAGCTGCTTAT
CAACTACATGGACGAAATAGAAAATTTGTACTGTTACATAATGATGGGTCAGGGCCTGGGAGCCGTTCTG
CAAATATGCTTTTCCGGCTTCCAAGTCATTTTGGGAGCTGAAGAGTCAATCCTTCGGACCGCGCTTAGTA
TCGAATTTTTTTGGGGTGCCGTCATCATGTTGTATTTATTTTGCTGGGCGTGTCATGACATAGCACTAGA
AAGTACAGCGATAGCCGAAGCAGCCTACAGAGCATCTTGGTACGATCTCCCGTACCACAACCGATGGGGA
AAAGCATTTCGGATGGCTAGTCAGTTCATCACGGTCAGAGCACGAAAACCCTGCATCCTAACCGTCGGCA
AATTTACTCCTATGACGCTCGAGACGTTCACCTCGATATTCAGCACGTCGCTATCGTATTTCTCCATACT
TAGGCAAATGGGCGAAGATGCGAATTGA

>lcl|MG859326.1_cds_AXM05154.1_1 [protein=odorant receptor] [protein_id=AXM05154.1] [location=1..1239] [gbkey=CDS]
ATGGCCCCGGTAGCAAGAAAGCAGCTATCTATTAAATTAACAAGATTTTTTTTGCGAGTCGTCGGATTTT
GGGTATCGACGACTCCGAAACAAAAATTATTTCTCGATATTGCTCTTACTTATTCGTCGATCATGGTCGT
TTTTGCAATCGGTGTTCTAACGATGGATTTGTATTATTCGAGAGATGATTTTTATGAGCTTGCATACAGC
TTGACGAACATTATAACGATGATGATGGTGCTGTTTAAATTTTTTACATTTGCCTTCGAGCGTGAGAAAT
TCATTGACCTCATAAAATACAGCAAAGAAAACTTTTGGGACGCCGAATACGACGAGTTCGGAAATAAAGT
TCTTGAGGAATGTGAAAAAAAGTGTGTACTCTTTGTATTTACGTTTACAACATTCGCTCAAGGCACTGCT
TGGAGTTACATGATAACACCGATTATAGATAATATTGGTAGGAATGAGACAGACAGAAAGTTTCCCTTCA
ACATCTGGCTCGATATAGTACCATATTCGAGGACACCATACTTTGAAATTCTCTTTTTTATAGAGGCACT
TTCGCTATATCACTCTGGGATTTGCTACTTCTGCTTTGATAATCTTCTCTGCATTCTGAATATTCATGTT
ACTGGACAATTTCGTATTCTGAATCATCGCTTCGAAACTTTATGCGATGTAAGAACTAAACAGGAGTCTT
GTGAAACCGAGAAGCTCGAAGCCAACACCGAAAAATACTTACGTGACTCTCGTAGCTCATTAAAGAAGCT
CGAAGAATGTATCAAACAGCATCAGTCACTCATACGATTCGTAGACGAAATTGAAGCCGTTTACAGGCTG
ATTATACTTGGCCAAGTGCTGTTGTTCAGTATCCTTATTTGCCTCGTCAGTTACCAGGCATTTTTGGTAG
GAGGACCTCTTACACGGAGAATAATTTTTTTGGCACACAGCTCCGGTACTTTTACTCAATTGTTCATGTT
CACCCTCACCTGTCACGAACTGCGAGACGGTAGTATTGAAGTGGCAGACGCGATATACAAATCAAGATGG
CATTTGCTCCCGGGGAACAATGTGTTTACACGGAAGCTGAGGAAAAATCTGATACTAATTTTGATGAGAA
CGAGACGTCCTTGTTGCCTCACTGCATTTGGATTTTTTCCAATAACCCTAGAAACTTTTATGACAATCAA
CAGCACAGCGGTGTCGTATTTGACTCTGCTTAGACAGTCGGCTGAATAA

>lcl|MG859325.1_cds_AXM05153.1_1 [protein=odorant receptor] [protein_id=AXM05153.1] [location=1..1239] [gbkey=CDS]
ATGAAGCAGGACGAAGTCGACAGAGCTAAAGATCTCTTTATATGGAACGAGCGCTTCTTCGCATTAGCGG
GCGTATGGCCGCTCCAATCGACATATGGAAAATTTGCCGTGTGGGCTATTTATTATTTGCTTCATATTAT
TATGCAAACTGCCGATCTGATTTCTGTGTTCGGCGATTTGGAGCTCGTCATTCAAAACCTTTCGGAAAGC
ATGTTACAAGTATTGATATTTATTAAATTAGTTGTTCTGAGATTTTCCCACAAGGTCAAGACCCTCATAA
AAAGAGTTGCCGAGGACATCGATGCGAAGCACCTTGACAGTCCAGAGGAAAAAGAAATTTATCTCACCTA
CAATCGCATGTCTAAAACTTTTTTCAAAGTTTGGGTTACTATGGGCTTCATTACAGCGATCGGTTATTAC
CTGAAGCCGCTACAACTGCAACTTGAAAGCGCTTCTCAAAACGGAACGATGCCTTACGTTCTGGCCTATC
GAGTCCGTCTTTTCTTCGAGATCAAGGATCCTATAACGTATTATCTCGCATGGCTGTATCAAGCTCCTGT
TATGTACATGGGCGTATGGCACACTGCAGCGATTGGATTCCTATTTTCATTGGTACTTCACGTCTGTGGA
CAATTATCCGTTCTCTCATTCAAAATAAAACATCTGAACTTGCAAGAGCGTCAATCCAAAGAGGCATTCA
GATCAATTTTCAAGGAGATCGTCGTCAGACATCGCAAAATACTTGAGTGTGTCTTGGACGGGTCACATTT
TTTAAATCCCTCTTTTTTCAAAGTCCTGATTTTTTTCTTTTCAACAAATAGATTAGCGAAGGATATCAAC
GATATTTTTGGTTTGATCCTTGTGGAAGAGCTTATTTTGTCTACTGTTCTCATCGGTCTCACCTGTTATG
CTGCTCTAGTGAATATCGACACCGCGGAGGGTGCAGAGGTTTTTTCATTCGTCCTTTATGGTGCAACATT
GCTTTTCTTGGTTTATGGCTATTGCGCCGCTGGCGAACATCTTATTACCGAGAGTACGAATCTCTACGCA
GCGTATTATCATTGCTTATGGTACAATATGCCAGATTACTTTAAAAAGCAACTAATAATTTGTATGATCG
GTGCGAGCAGACCAATACAATTGACAGCGGGTGGTATCTACACTTTTTCGTTGGTCAGCTTTATGGGTGT
CGTCAAAACAGCAGCCGGCTACATATCGATGTTACGGACAATGGTTTAA

>lcl|MG859324.1_cds_AXM05152.1_1 [protein=odorant receptor] [protein_id=AXM05152.1] [location=58..1242] [gbkey=CDS]
ATGGACGACGACAATGGTGTTTCCAGTAAACTGCCTCATATAGAGCCAAATAAAAATTTAAAAATCAGCC
TTAAGCTGTTAAGTTACATTGGAAATTGGCCACCGGACAATAATTACAAAAATCTTTATTACGTTTACTC
CTTTTTGTTTTTCACTCTCGTAATAATTGTTTATCTTTTGGTTCAACTTGGATTCATGATCTCGGTTTGG
GGAGACATTGAGGGAATGATTGCTGGCTCGTTTTTGCTAATGACGAATACAGGCAACGGTTATAAAATGA
TTGTCGTCCTGGTTCGTCATAAAAGAATAAGACGTCTGGTAGAAATAATTAAGGGGAAAATATTTTCGGG
GGAAAACGAACGCTACGAAAAAGTCTTGACAAGATACACGTGGCTGGGAATTCTTCATCATTTGACTTAT
CAGAGCCTCGGTGCAATCTCGATAACCTGTTGGGCCCTCGGATCGATCTTTGACATTCTTAAGGGAGGAG
CACGACGCCTTCCTGTCGAAAGTTGGTATCCGTTCGACGTAAACGTTTCACCATATTTCGAAATCACTTA
CTGCCAACAAATCCTCGGTCAAATGATCCTCTGCTTTCACAATATTGCTCTCGACACCCTCGTCACCAAT
TTTATTAACGTCGCCTGCTGTCAACTGCAAATTCTCAAACTTAACGTTCAATCGATCGGACACGATCATC
AAATCGATCATGATTCTTCGATTTACAAACAACGCGCTCACAAACAATTGAACGACTGCGTCGAACACAG
CAAAGCCATTATTTCTTTTACAAATGAAATTCAAGACATTTTTGGCACCTCCATACTTTTTCAATGTTTT
GTTAATTGCGCCATTATTTGTCTTACTGCGTTCCACATAACGCGAATGGAGAATTTCGCACCCGCTGAGA
TTCTCGGCACCGGACTCTACCTCTGCGGAATGATTTATCAAATTTTTATTTATTGCTGGCATGGCAACGA
ATTGGCTCTTCATAGCGAACGCATTGCCTTGGCCGCTTATTCCGGCAAATGGTGGAAATTTGACAATCGT
TACAAAAACACACTCATCATTCTCATTTTACGTGCTCAAAGGCCGCTCGTTTTAACGGCCGGAAAAATTT
TAATTCTTTCCCTCGAAACCTTCACATCAGTGAGTTTTAAACTTTTTTTTTCAATTTCAAATTAA

>lcl|MG859323.1_cds_AXM05151.1_1 [protein=odorant receptor] [protein_id=AXM05151.1] [location=82..1245] [gbkey=CDS]
ATGAATAAATTCTCGTCGAGTAGTAACGAATATGATCGTTTGATTCATCCGATCGAAATAGTTTCTCGGA
TAATAGCGATATGGCCAGTGGACAATGATCAGAGCAAATTGAAAGGTCTTTTATCAGTGTGTCATAGAAT
CGGCATGATCTGTGTTACGGTTATTATGACAGCGGCCGTTAGTTTCGATGTTACAAGACACTGGAACGAC
ATGAATGAAGCCACCGAATGTGCACTCATTGCATCCGCATTTGCTCTGAGTATCGTACGCATGATTAATT
ATTCCGTTCATGCCGATGACATGCGCTACGTTTTGGATACAATGAGGAAAGATTGGGTCGAATCATCTCC
CGAGGACAAAATTGTACTGGATGAAAAATGTCGATGGACTTTTAAACTTGCCAAACAATTTATCATTTCA
GTGGGACTTGCGTTGGGACTCTTTATGTTGACTCCCATGATTGAAATCGTTGTTTTTCACTCCGAAGAAA
GAATCCTGCCATTTCGTGGCTATTTCATGAAAAATCAGACTTCGTCACCGCTTTACGAACGTTTGTACGT
GGTGAATATGGTGCTAGGTGGATTGTGCGGTACAACGATAGCGGGTGCGACAAGTTTTAATCTCGTTTCG
ACGATGCACGGTGCTGCAAGATTTGCCGTGTTGCAGAAGAAATTAGAGGCATTGAAGAGCGACGACATAA
ACTGTGAACCAGCGATGGTGGATTGTGTTAAGCGTCATCAAGATGCGATTAAATTCGCTGATACTCTTGA
GAGAATAATAAACGTTCTGGCTCTTGGACAATTCGTCATTAGTACTGCATTAGTGTGCTGTGCAGGCTTC
CAACTAGCGTCGATGATTGAGGACAAAGCTCGCCTAATGAAATATTTCTCCTTTCTCAACTCCGCTATTT
TCGAGCTGTTTTTGTTCAGCTACAGTGGCAATCAATTGATTGATGAAAGTGAAGCGATCATCGACTCTGC
TTACGCTTCCGAATGGATCGGTAGTCCATTTTGTCTAAACCTTCGTATTTTGATGCTCAGAGCAACACGA
CCATCGAAAATCACTGCAGCCAAATTCTACGACATGTCTCTCAAGAGTTTCTCATCGGTACTCAGTACTT
CGTTCTCGTACTTTACAGTACTGCAAACAATGAATGAAGAATAG

>lcl|MG859322.1_cds_AXM05150.1_1 [protein=odorant receptor] [protein_id=AXM05150.1] [location=1..1245] [gbkey=CDS]
ATGTCTCTCGAGGTCAAACGTCCCGAACCCGTAGATCATGTCATCATTGAAAATAAAGATTACAAAAGCG
ATTTAAAGTTCACGGTACATTACACACGAAAATTGCTCGGGATCCTCGGCGTTTGGCCATTGGTTAAACG
AAATTCTCAAAGACGCGAACTTATAATTTCGTCACTTTTAATTACAACGGGCATGCTCCTAGTGTCATTC
GTCATGGTCCCCGTGTTAGGATTCATAGTAATGAGAGTTAAAAGTTTAAGTGGATTTTTGAAAGTATTCG
GACCGGCAACCGTATCCTCGAGCAACTTCGTGAAATATTGGATTTTCATATTTCGACGTAACACCCTTAA
ACTTTGCTTCGAGCACGTTGAAAACGATTGGAAAATGGCATCCACTGTGTTGGATCGGGAAATCATGAAA
AAAAACGCTATCAGAGGACGACGAGTATGCATTTTGTGCATGTTTTTTATGTACAGCACTGGTATTATGT
ATCATACTTTAATGCCAATCTGGCGTGGAAAAAAAGCTCAAGCTCTTAATAAGTCCGGCCGAATCCTCCC
TTACCCCGTTTACGATTTATATCTCAACGCCCAAGCGACTCCGCAATTTCAAATCATTTTTGCCGTCTCC
TGCCTCACCGGATGTGTCTTGTATACGATCAGGGTCGCTTCCTGCAGTTTGGTTACCATTTTTGTCGCTC
ACGCTTGTGGCCAAGTCGAAATTATTAGGAATCGCCTCGACACCCTTTTCGATCAACTCGACGACAATAT
CCAACTTCTCAATAGTCGCATTTCCTTCCTTGTTCGAACTCACGTTGGATTACTCCGATTGGTAGATACC
ACCCAAACGGCTCTCAAGGAGATTTTTGTCGTGGAAGTGATTTCTGCGACATTGATAATATGTTTGCTTG
AATGGCGGTTGACGCAATGGCAAACCAGCGACAACGTGACAATTTTTACATACTTCGTAGTCCTTATTTC
AGTGACTTTTAATTTAATCATATTTTGCTGTAGTGGTGAGCTGCTCATGGAACAGTGCGAAGATATTGGA
AAAGCGACATATTTGAGCGATTGGTGGAAAATGCGAGGAACGAATGGCCGAGCATTATGCTTGTTAATTG
CAATGGCAAACATTCCACGCAAATTCTCAGCTGCAGGAATGATGGACCTCTCGGTGGCCAGTTTCGGGGC
TATTATAAGAACTTCGGTGGCCTATCTAAACATGCTTAGAACGTTCAATGTATGA

>lcl|MG859321.1_cds_AXM05149.1_1 [protein=odorant receptor] [protein_id=AXM05149.1] [location=1..1245] [gbkey=CDS]
ATGGAAGTTCTTTCTGCCCAGGGAGCTCCGAACGAGAAGAGAGTACCGAATAAGGATTGGAAAATGGACG
TTAATCGTACTCTCCAGTACACTCGTTGGACCCTCGAGATTCTGGGTGTTTGGGCACTGGTGAAAAAAAA
TCCGAAAAAGTGGGAAATATACGGATCCAGAATATTGACGATGATGTACTCAATGCTGATCGTTTCGATC
ACGATACCGTGTACCATTCATTTAATTTTCAAGGAAAAAGACATTGTTGAAAGGGTTGAAACTTGTGGTC
CTATTGCATTCTCAATAACCAATCTCCTCAAATATTATTCAATAATTTATCGTCGAAAAATGATAAAACG
TTGCATAGAACACGTAGAAGATGATTGGATGGAAATAGTGACGAAAAACGATCGAGAAATTATGAGAAAA
CGCGTCAGTTTCGGAATTGACGTGACTATCGTTTGTGCTGTTTTTATGTACGGCGGTGGATTGTTGTACA
ACATGATTTTGCCACTTTCCCATGGAAACGGAATAAACGAATTCAACGAAACCGTCAGACCTCTCGCTTA
TCCTGGTTACGATATTTTTGGCAACCCACAAATAAGTCCCACTTATGAAATCATCTTTTACAGCAATTTC
TTTTCTTCCTGTATCATGTACACCGTTACAACAGCCTCCTGCAATTTGGCAGCTATTTTTGTGACGCATA
CTTGCGGACAAATTGAAATAATGATGTCGCGCCTCGAGACTATTTTTCAAAAAACTGACGACGATAAAGA
AATACTGGAAAATCGCATCGATCTCATCGTTAAATCTCACATCAGAGTTCTCAGATTAACTTCGATGATC
GAGATGATGCTTCGTGAAATATGCTTCGTAGAGGTCACTGCTTCACTCGTCGTGATTTGCGTCGTCGAAT
ACTACTGCGTCAAGAAATGGAACGATGGTGAAACTGTTGGAATTATAACTTATGTCGCTTTACTTATATC
GATGATTTTTAATGTATTTGTATTTTGCCAATTCGGAGAATTACTTAAGGAACAGTGCTACCAAATTGGT
AGAGCGGTCTACATGATAGATTGGTATCGATTACCAGGTAAAACTGGTGTTAGCCTGGTAATGATAATAG
CAATGGCAAATTGTCCACGTAGATTGACAGCCGGTAAAATAATGGAGCTATCAATGAACAGTTTCGGTGA
TATACTTAAAACTTCCTTTGCTTATCTCAATATGTTGCGAACAGTGGCCGATTGA

>lcl|MG859320.1_cds_AXM05148.1_1 [protein=odorant receptor] [protein_id=AXM05148.1] [location=1..1248] [gbkey=CDS]
ATGAATTCCAACAATTCCGAGGATTTGGAAGTGGAGCCTAGAGTCAGTGAAAAACTTGCTTCACGCGGAA
CGATGGAATATTCTGTAAGATATTTACGTTGTTTGCTTCGAATGTTGGGTGTCTGGCCACTGGTGGCCGG
TGGAAATCCATCGCAATTGGATAAACTAATAGGAACTATAATGCGACCGGTAGCTTTGTTTTATTCGACA
TTAGTGCTGTTGCCAATGTTCGCTGAAGTAGCGGCACAACGAGCTCCTCGCGAAGAATTAATATCGTTGG
TCGCACCCTTGGCTTATCAAGCGTTTAATGTGATGAAACATTTTTTTCTCTTATTACGCATTGACATCAT
TAAAACGTCCCTCAAACACATGGAAATTGATTGGGAAAATATAGATAACGATAAAGATCGTGGAATTATG
GTTAAAAGTATACAAGAGGCTAATAAGCTCGCGATTATTATCACCATCTCCATGTACGTTGGTGGAACGC
TACACAATTTTATTTTGCCTGCCCTCGCTGACAGTTATGTCAATGAATTTAATGAAACAATCAGAGTTCT
TTGCTTCCCCGGAGGCGATTTTTTTCTCGATGTTCAAGCTAACGTCGTTTTTGAAATCGTTTTCGTCACC
TACTGGATGTCAGACATGTTCGTTGTCACTGTTAGTATGGCACTCTTTACTCTTGCACTCATTCTCCTAC
GACACTCCTGTGGACAAATTCAAATTCTCATCTCGAATCTTGGCAATCTCGTCGATCCAGATCAAGATAT
CATTGTGATTATGGAAAATTCTATTGGTCCTATTGTTCGTCATCACGCGAGACTACTCACATTTTCCATG
CATATCGAGAAAATCTTGAAAGAAGTTTGTGCCATGGAAGTGATTTGTGACACGCTAATTCTTTGTTTCC
TTGGATACGTCTGCATCATGGACATCAGTAATTATGACCTCACGACAATATTTACTTACGTCATGCTACT
AGTGACAATCGCATTTAATTTGTACTTGTATTGTCAAATCGGTGAAGTGCTCAAGGAAGAGTATCAAAAT
GTGGGAGCAGCGGCATATATGATCGATTGGTACAAACTACCGACGAAAGCGAGTTTAGATCTCATAATGA
TTATGAATATGAGTGCTCAGCCCCGTCAGTTGACAGCTGGGGGTATGATGGAACTTTCGAGAACGAGCTA
CGTCAGTATTATGAAAACTTCGTTCGCGTATTTGAATATGTTGAGGACAATGGCATGA

>lcl|MG859319.1_cds_AXM05147.1_1 [protein=odorant receptor] [protein_id=AXM05147.1] [location=1..1248] [gbkey=CDS]
ATGTCAAAGTGGGATGACGAATCAGGGGTGTCGGTTGTAAAAGTCTCGAACGAACATTACGCCGCGGATG
TTAATTATTCGATGCAACATACTCGCTGGTTTTTAACCCTGTTGGGAATATGGCCGGACGTCATATCAGA
TGCGTCGAGAAGCGAAAAAATCATCGGTAAATTACTCATCCCTTTTCCCTCGGCCGTAATAACGCTGCTT
CTTATACCACTCGCGTCGAACCTCATTCTTCGAGATCTAACTGCAAGCCAATTTCTCATATTGCTCGGCC
CATTGAGCTTTCGTTCGTCGAGTGTCATTAAAAATCTTATTCTCATATGGCGACGTGACGATATCAAATG
TTGCATCAAACACATGGAAACCGATTGGCGAAGAATCGAGACCGACGAAGATCGCGAAATAATGATGAAA
AATTTACGGATCGGTCGTAATCTTACGATTGTTTGCGTTTTGTGCCTGTACAGTGGTACCATTTTTTTTA
ATATTTTACCATTCGTCTCGCCCAGAAAAGTAAACGCGATGAATCAAACCGTCAGACCCATCACCGTACC
CGGCATCGATATTTACGTCGATCTTCGCGCCGGTCACAACTACGAAATCGTCCTATTTGTCAGCTGGATC
TCTATCGTTTACGTCTCTGTCATTATTACTGCCATTTGCAATCTTGCTGCTGTACTCGTTTGTCACGCTT
GTGGACAAATACAAATCGTCATGACCAAACTCGAAAGCCTCATTGGTGCCGAAAGTCAACATCATGATAA
AAAAAGTCTAGACAAAGGAATCGCCTTTTGCATTCAGATTCACGTCAGAGTACTGAGATTTGCATCGAAA
ATTGACGAAGTTCTGCAAGAGCTGTGTCTGATTGAAGTGGTTGCCGCAACTTTGATAATATGTTTAGTCG
CATATATATTCATAACGGAACGTAAAAACACGGGTATCATGGCTTCGATATCGTACACGACGTTGCTCAT
CTCTTTTTCGTTCAATATATTTATTTTCTGTCGAATCGGTGAGCTTTTGAAGGAAAAGTGCGAGGCTGTG
GGAAAAGCAGCTTATATGACAGAATGGTACAGACTTCCAGGTAAAACTGGACTTGCACTTGTAATGTTAA
TCACTATATCGAATTATCCACGTAGGCTGACCGCAGGCCGCGTCATAGAACTGTCAATTTCAACGTTTGG
AAGCATTATGAAAACTTCGTTTGGCTATTTGAACATGCTTCGTACCATGACTGAATGA

>lcl|MG859318.1_cds_AXM05146.1_1 [protein=odorant receptor] [protein_id=AXM05146.1] [location=1..1251] [gbkey=CDS]
ATGTCAAAGTGGGATGACGAATCAGGGGTGTCGGTTGTAAAAGTCTCGAACGAACATTACGCCGCGGATG
TTAATTATTCGATGCAACATACTCGCTGGTTTTTAACCCTGTTGGGAATATGGCCGGACGTCATATCAGA
TGCGTCGAGAAGCGAAAAAATCATCGGTAAATTACTCATCCCTTTTCCCTCGGCCGTAATAACGCTGCTT
CTTATACCACTCGCGTCGAACCTCATTCTTCGAGATCTAACTGCAAGCCAATTTCTCATATTGCTCGGCC
CATTGAGCTTTCGTTCGTCGAGTGTCATTAAAAATCTTATTCTCATATGGCGACGTGACGATATCAAATG
TTGCATCAAACACATGGAAACCGATTGGCGAAGAATCGAGACCGACGAAGATCGCGAAATAATGATGAAA
AATTTACGGATCGGTCGTAATCTTACGATCGTTTGCGTTTTGTGCCTCTACAGTGGTACCATTTTTTATA
ATATTTTACCATTCGTCTCGCCCAGAAAAGTAAACGCGATGAATCAAACCGTCAGACCCATCACCGTACC
CGGCATCGATATTTACGTCGATCTTCGCGCCGGTCACAATTACGAAATCGTTGTATTTGCCAGCTGCGTT
TCAATCTTCTACGTCTCTGCCATTATTACTGCCATTTGCAATCTTGCTGCTGTACTCGTTTGTCACGCTT
GTGGACAAATACAAATCGTCATGACCAGACTCGAGAGCCTCGTTGGACAAGAAGATCGAATAAATACTGA
TAAAAATAGCTTACAACGAGGAATTTCTTTCATTATACGGATTCACGTCAGAGTATTGAGATTTGCCTCG
AAGATCGACGAAGTTCTGCGAGAGCTCTGCCTCATAGAAGTTGTCGCTGCAACTCTCATTATATGTTTGG
TCGCATATATGTTCATAACGGAACGAAAAAATACGAGTATCATGGCCTCGATTTCTTATACCACGTTACT
CGTCTCTTTGTCTTTCAATATATTTATTTTTTGTCGTATCGGTGAATTGCTCAAGGAAAAGTGTGAGGCT
GTGGGAAAAGCGGCTTATATGACCGAATGGTACAGATTACCAGGCAAAACTGGACTCACGCTCGTTATGC
TGATCACTATGGCTCATTATCCACGTAGACTCACCGCCGGACGAATAATCGAGCTGTCGATATCAACTTT
TGGAAACATTATGAGAACTTCGTTCGGTTATTTGAACATGCTTCGTACCATGACTGAATGA

>lcl|MG859317.1_cds_AXM05145.1_1 [protein=odorant receptor] [protein_id=AXM05145.1] [location=1..1251] [gbkey=CDS]
ATGTCTCGGAAGGGCGACGATGGTCAAAAATTGTCAGCAATTGTTGTGGTTGAAAATAAAGATCACAAGG
AAGACATGAATTACGCGATCTGCTACTTAAGAAGATTGCTCAAGTTTATCGGTGTCTGGTTCTTGGCGAA
GCGAAATCGTCAAAAAAGAGACGTTCTGATCGCAGTACCTCTTCTGATAATAGCCACACTTCTGCCGGCA
TTTGTAATGGTACCCTGCATATTGCACGCGTTACTGAGGGAAAAAAATGGCACGGTAAAGATGAAGCTTT
TGGCGCCGATCGGTCTCCGGATGGCGAACTACGTGAAATACGTCGCGATGATTAATCGCGTTGACGCGTT
GAAGTACTGTTTCCATCACGTCGAAACCGACTGGATCATGGCATCCTCGCTCTCGGATCGCCGGATAATG
AAAGAAAAAGCTGCTTTGGGACGGCGCATTACTCTTTTGTGTATAGGTGTTTTCTACACCAGCACATTGT
CTTACAATTGTTTGTTGCCGCTGTGGCGTGGCAGCAAAATCAATGAGTTCAATCAAACGATCAGACCCGT
CGTTTATCCAGGCTACGACATTTTGGTTGATCCTCAGAAGAGTCCCACCTACGAAATCATTTTCTGTACC
ACTATCCTCGCGGCCTGCTCAACTTATACAGTTATTTCCAGCTCGTGTAGCTTAGCCGCCACTTTTGTCA
CTCACGCCTGCGGCCAGATCGAAATTATCATCTCCCGTCTCAATACTTTATTCGATAACGCCGAAGACAA
TGCCGAAATTCTTAACGATCGCGTTTCCTTCGTTATACAACGACACGTTAGGGTGCTTAGAATGACCGAA
AAGATCGAAGAGCTTCTCAAAGAGATTTGTCTCTTGGAAGTGGTCTCGTCGACTCTGATCATGTGCTTGC
TCGGATACTACTTTATGATGGAATGGGAGAACGCCGACATAGCTGCCATGTTCCCCTATTTTCTGGTGCT
AACTTCACTGGCTCTCAATGTATTCATATTTTGCCAGATCGGCGAGAATCTTACGGAACAGTGTGCTGAC
GTTGGAAAAGCCATATACGATGTCGACTGGTATAACCTGCCGGGTAGAACGGGCCTGGCATTAATATTGG
TAATCGCCATGGCCAATATTCCTCGCAAATTGACAGCTGGTGGAATGATAGACCTCTCTTTGGCAAGTTT
TGGAGCAATTATAAAAACTTCAGCAGTATATTTCAACATGTTACGAGAACGGGATGCATGA

>lcl|MG859316.1_cds_AXM05144.1_1 [protein=odorant receptor] [protein_id=AXM05144.1] [location=4..1257] [gbkey=CDS]
ATGAACATGTTTTGTGACGAGAACAATGAAAACATGGAGCTGAAGCCCGTGGTGTTAAACAAAGATCATA
AAAGCGACATAAGTCACATGGTTTATTATACGAAAAAGTTGCTAGGGATACTCGGTGTCTGGTCATTGGG
GAAAAAAAATCCACCGAAGAGGGAGATTGTGATGTCAACTATTTTGATAATAGCGTGCTCGTTGGAAGTA
TCATTTATCATGGTACCCTGCATATTACACGTGTTATTGAGAGAAAAAATTATGTTATTAAAGATCAAGC
TATTGGCACCGATCGGTGTTCGAGCTATGAATTTGCTTAAATATTGGATGCTTATTCGTCGTCGTAATGT
GATTAAGTATTGTTTCGATCACGTTGAGTACGATTGGGTAACGGCGGGAACAGTGTTAGACCGTGAAATA
ATGCATAAAAACGCAAACACAGGACGTTCCATTACTCTTTCGTGCATTATTATTATGTACACGAGTACTT
GGCTTTTCAATGGCATGATGCCACTATTGCGTGGCAAAAAATTAGACGCTCTCAATCGAACAATCAGACC
ACTTGCTTATCCCGGTTACGATATATTTATCGATTCTCAATCCTCTCCTGTTTATGAACTCATTTATTGT
AACATCATCCTGTCCGCTTGGATCCTTTATACGATTATTGCTACTCCCTGCAGTTTAGCTGCCATTTTTG
TTGCTCACGCTTGTGGACAAATTCAAATAATTTTCTCTCGGCTTGATACTTTATTCGATAACCTCGATAA
CCAAGTCGAAATTCTCAATCAACGTGTCTCCTTCATTGTTCGATGTCACGTTAGAGTTCTTAGGCTGGCA
AGCAAAATCGAAGAAGCTCTGAACGAAATTGTTCTCATAGAAGTACTCACTTCCACTTCAATACTATGTT
TGCTCGAATACTACTGCATGACGGAATGGGAAAACAGTGACAATATTTCTGTTCTGACATATTTCTTGCT
CCTGGTTTCGTTGAGTCTCAATATATTCATATTCTCCCATAATGGCGAACTTCTTAAAGAACAGTGCAGT
CAAATTGGAAAGGCCACATATTTGACCGATTGGTGGAAAATGCCGGGAAAAACTGGACAGGCTTTGGTTT
TGGTGATTTCAATGGCGAATATTCCCCGTCAATTGACAGCTGGACGAATGATCGAACTCTCGGTTGCCAG
CTTCGGGGCTATCATGAGAGCCACGGTGATGTATTTGAATATGCTCAGAGCGCTAAACATCTGA

>lcl|MG859315.1_cds_AXM05143.1_1 [protein=odorant receptor] [protein_id=AXM05143.1] [location=1..1260] [gbkey=CDS]
ATGTCGATCGAATACAAACGTTACAACTCAACAGAAACTATAATAGCAGACAATAAACATTACAAAAGCG
ATATGGACTTCACGGTCCAATACACGCGAAGATTGTTCTCAATAATCGGTGTTTGGCCGTTGGTAAAACA
AACCTCAGCTTATTCTACGAACCGGAAGAAAGAAATACGGTTGGCGATATTGGTAATAGCACTGTCCATG
CTGCTGATGACGTACGTGGCGATACCCATGGGGGTATTCTTGACAGTGAAAGTGAGGAGTTTGGGTGATT
TTTTGAAGGTTTTCGGATTGCTTGTCGTTGCTGTGAGCAACTTTTCGAAATTATGTCTTTTCATTCATCG
ACGTCACTTGTTCAAATCGTGTTTCGAACACATAGAAAACGACTGGAAGATGGCGTCGACCGACGTTGAT
CGCGAAATCATGAGGAAAAACGCTGTCATAGGACGACGAGTCTGCCTCATGGCCATGTCCTTCATGTACA
CCACTGGAATTTTGTATCACACTTTAATGCCCATCTGGCGTGGCAAAAAAGCTCAAGCTCTCAATAAGTC
CGGCCGAGTTCTCCCTTATCCCGGCTTCGATTTGTGTGTCAATTCCCACTCGACCCCCAACTACCAAATC
ATCCTCTTTGTTTGCTGCCTCTCCGGCGGTGTCATGTACACCCTCAGAATCACTTCGGCAACTATGGTCT
GCTTCTTTGTTGCTCATCTCTCCGGACAGGCTGAAATTATTATGTCTCGCCTCGATAAAATATTCGATAA
CCTCGATGACGATATCCAACTTCTCAATCATCGCATTTCCTCCGTTGTTCAACGACACGTTAGATTACTC
AGGCTGATAGACTCTACCCAAGCGGCTCTTCATGAGTTGTTTGCCGTGGAAATGGTTGCTGCGGTTATAA
TACTATGTACGATTCTATGGCGGTTGTCGCACTGGCAAAGCAGCGACAACGTGGTAGTTTTTACATACAT
TGTAGTTCTATATTCAGTGACTTTCAATCTACTCGTAGTTTGCCGAAGTTGTGAAGTGCTTACCGAAAAG
TGCGAAGATATTGGAAAAGCGACATATTTGAGCGATTGGTGGAAAATGCCAGGAGCGAGTGTTCGACCAT
TAATAATGTTAATTGCAATGGCAAACATTCCACGCCGATTCACAGCTGCAGGAATGATGGACCTCTCGGT
GGCCAGTTTCGGGGCTATTATAAGAACTTCGGTGGCCTATCTAAACATGCTTAGAACGTTCAATGTATGA

>lcl|MG859314.1_cds_AXM05142.1_1 [protein=odorant receptor] [protein_id=AXM05142.1] [location=1..1266] [gbkey=CDS]
ATGGCATTGTCCGATTTAAGTAATATAACTGCAATAAGGTTGACGCGTTTTTTTATGAAATTTACCGGTT
TCTGGATATCCGACAATCCAAGAGATAAACTTCTTATGGTTATATTGACGGGTTATACGATCGTTGCGAT
TGCAATCGCTTGTTTAATATGTTCATGTGATCTGTGGTTTTCTCGAACGAATTTAGACTTAGCAACATAC
ACAGCTTGTAACATGATGACAGTTCTTACAATTGTCATCAAGCTAGCGACGTTCACATTTCGACGCGAAA
AATTTATGAGCCTCATAAAAAACTGTTACGAAAAATTTTGGATAGCTGATTATGACGAGGACGATTTAAG
CATATTGCGGAACTGCGAGTTGAGATGCGTTTATTTTGTAGAGACATTTACCTTCTTCGCTCTGTCGACG
GTCTGTACATACACCGCATATCCGATTATCGAAAATGTGGGAAAGAATGAAACTGACAGGATCCACCCGT
TCACCATTTGGCTAAACTTTCCGACATCTTCTACGCCGTACTTCGAATTGATTTTTGTTATCGAAATACT
GTCGTGTTTTCACTCGGGAATATGCTACTTCTGCTTCGACAATTTATTGTGCATTATAAATGTATTTACT
GCGGGACAATTTCGTATGTTGCAAAGGAAATTGGAGCTTGTACAATACACGGACGAATATGACTCACAAA
CCAATTCGTTCACGGAAATATCGGTGAAGGACAAATACGAAAATTTTTCGAAGATAGTATCGGCCGAGAA
GCAGTATCGACCCAACAAAACGTTGAAGAATTGCATTGAAAAGCATCAATGTCTCATCGAATTCATTAAA
TTAGTTGAAGAAATGTATACGTACGTTATACTCGGTCAGGTCGTTATATTCAGCCTTCTCATCTGTCTCG
TCAGCTATCAAGCTGTGTTGGCCGATGGAGAGTTCTCGCGGCGAATGATCTTCATCGTCCACTTCGCTGG
AACATTCACTCAACTGTTTATGTTCACCCTAACTTGCGATGATTTGATACGTGAGAGTCAAGCAGTCGCT
GAGGCAGCTTATGCGGCTCGATGGTATCGCTGCCTTTCCGATCCATCTCGGCGGACACTGGGAAAAGATC
TTATATTTGTTATTATGAGAGCGAGGCGTCCCTGTTGTCTTACCGCAGGTGGCTTTTTTCCCATTTCTTT
GGAAACATTCACAACGATACTGAGCACGGCGATGTCATATTTGACTCTATTGAGGAACGGCCAAGTCGAA
GATTAG

>lcl|MG859313.1_cds_AXM05141.1_1 [protein=odorant receptor] [protein_id=AXM05141.1] [location=1..1269] [gbkey=CDS]
ATGCCAAGTAAAGCATCAAAAACAAACCCTTGGAATTCTGATACCGTATATGACCTTGGGCTCTGTAGAA
TGCTCGCACAAATTCTCGGCATTTGGCCACTCAGTTGTCAGGATATTTTTTCAAAAATACGAATTTCTAT
CGTGGCTGTTCTGGAAATATCGATGGCTATAAATCTGATTCGTGAGATTTTTGCGGACTGCGTGATGGTT
GACGAAATGGTGAATTTTTTGGCTCTGGTGGCATGTTCGATGATCGCGTTCCTGAAGGTCATGGTATTGC
GAATGAACCGAACAAAAATGGAGCTAATAATAAAATCAGCAGTTGATGATTGGTCGAAGATCAAAGATTC
GAGTGCAAGGGAAATAATGAAAAAGCACGCTCAGAGTGGAAGATTCGTATTTATATTTCAAATGGTATCA
GCTTTTTTGACAGTTATTCCACTGACATTGGCACCGTTGCCATTCCTCGTAGCATTGCCGGCAGATCTCG
AAGGACATTTTGAAAATTCGAGCAGCCCTCAAAATTTCTCGAATTTGACGTCACAATTATACGAAGCGAA
TGACGTCGCTTTGCCGCGAAGTCTTCCAATGGGCACCGGATGTTTCGTTCACGATATTTCCTCAACTTTT
TACGCCCTCATTTACATTCTCCAAGTTATTCAACTCATGACCACATGCGCCGGTAACGTTGGAACCGATG
TTTATTTCTTTTCAATCACCATGCACGTTTGCGGACAATTTGAATTACTCAAAATTCAATTTGAAAACTT
CGGAGAAAGCTCGGATTTTTTTACTTGCCGTCAAGAAATACGCGCACTCGTCAAAAGACACAATCATCTC
ATTCAACTCTCCAACAACTTTGAAGACACTTTCAACATCCTCGTACTCGCCCAACTCTCGGCAAATGCTC
TTCACATGAGTCTTTTGGGTATTCAGCTTTTAATATGCATGAAAACAGGAAACAGTGTAGGCACGATACC
AGTTTTAATGGCGTTTTACATTCTTAGCCTGCAATTGTTTCTGTACAGTTATGCCGGAGACTATTTAATG
AGTCAAATTGAAAAAATTCGTTATGCAGCTTACTGCGGTTGTTGGTACGATTTATCGCCGACAATTGTTA
AGGATTTGATGTTTATTATGTCGAGAAGTAATCGTGCGTTCAATCTGACAGCCGGCAAAGTGTTTTGCAT
GAATATGGACAATTTTAAAAATATTTTCAAAGCAATGGGCTCGTACTTTTCGGTGCTGAAAATAATGTTC
GATGCATAA

>lcl|MG859312.1_cds_AXM05140.1_1 [protein=odorant receptor] [protein_id=AXM05140.1] [location=1..1269] [gbkey=CDS]
ATGATTGTAAAAGGAAAAAAGCCCCCAACGGAGTCTGAGTCGAAGGGATCATCGAGATTGATAAACAATT
TTTACAAGCCTGAGGTGAATTATGCGATGCAACGAAATCGTTGGCTTCTGAAGGTCCTGGGACTTTGGCC
GAAGAGTTACGTGGAAAAAAATTGGTTGGAACGAAACGTCGCTCACGTCCTCGAATTATTGTGCATTTGG
TTGCTCGCCATTGTTCTCGTTTCTTGCAGTTTATACACTTTTTTAAAAGAGACTAATCCTGCAATAAAAG
TCCAATTAATCGGTGTCATAAGTTTTATTGTCATGAGCATCATAAAATATGGATCTTTGATCAGGGAACG
TCAAACGATCGGTCACTGCATCAATGACCTCGTTGCCGATTGGACTCGATTAATCGATCCTGAGGAACGA
AAAATAATGTACGATCACGCCTTGCTCGTTCGTCACGGAACCACTCTGTGCACCTGCTTCGCCTGGGCTG
CTCTTTTTTTTTATGTTTGCATCCTGCCCATCCTCACCGGCGACATTATCATCCCAGATACCAATGTCAC
CATTCGACCTCTCCCTTTGCCTGTTTATTTTCCACTTTTTAACGCACAAATCAGTCCCGCCTACGAAATC
GTTTTCGCTCTACAGTTTTGTGCCTCTTTCGTCATGCACTCCACTGCCGCTGCATCTTGCAGTCTCGCCA
TTCTTTTCGTCATGCACTCTTGTGGTCAACTCGATATTGTCAACTTGTGGCTCAAACGCTTGGTCGATGA
TGATGGAGATTATTTGATCGACTGCAATCTTGATGCCACCCTCGGAATCATCATTGATCAGCATGTCAGA
ACTCTTGGATTTATATCTCGCACGGAACAAGTTCTACGCAACATTTGTCTCGTTGAATTGTTGGGTTCGA
CTTTGAATCTGTGCTTATTGGGATTTGATTTATTGATGCAATGGAAACACAGCGATCCAATAGCAATGCT
CACATTCGCTGTCCTGATAGTGTCATTTCTATTTAACATTTTTTCGTTTTGTTACATCGGAGAGATTCTC
ACCGAAAAGTGCCAAAAAGTTGGTGAAAAAACTTACATGATCGATTGGTACAAATTACCAAGCAAAACGG
CTCTCGGTCTCACCCTCACTATCGCGACTGCTGACCGTCCGATCACAATAACTGCAGGCAAAATGACGAA
TCTTTCATTGACGACATTTTTCTCCGTGATAAAAACAGCGATTGGTTATTTCAACATATTGCGAACATTT
GCAGCATAA

>lcl|MG859311.1_cds_AXM05139.1_1 [protein=odorant receptor] [protein_id=AXM05139.1] [location=58..>1275] [gbkey=CDS]
ATGCAATCATCTGCGCAACACTCGTTACCTTTAACGATTGAATCTCAAACTAATAAGTTGAAAATGAAAC
GACGAAATTTTCGCGATTATTCCCACTTTAACGAGGTTTTGTTGAACCTTTCCGGTCTATTGCCCTTTAA
ATCAGGATATAATTTATTGAACTTATCGATTGGTATTCTGAATGTTCTCGCATCTATTTTTGTGTTCGGA
CCAGGGCTTTGGGCGTTATTTTTTCGCTGGCATACCATCAGCGCATCAGAAAGAATTACCATTCTGGGCG
AGGAAAATGTCCACATCATTTGCGCGATAAAAGCTTGCATTTTGATACCTAAACGTCACGAGCTCTACAA
ATTAACAGAGAGCTGCGCAAAGTTATGGAGATATGTGGAAACCGAAGAAGATTCGACGATCGTTGAGGGC
TACGCCAAACGAGGGTTGTATCTTTCTTACGGTTTTGCCGCAAACTGTTTTCTCGGAATATCCTTTTGTC
TGATTACGCCACTGTTCGAAAACTTCGTCCAAGATGCCAATGGTACTGTGGTCCAAAGTATTGCATTACC
TTACTCAGCCGGAATGTTTCACGACAACGTAAAGCAATTTTACATTTGGTATGCCCTTCAAGTGCCAACA
TCTTGTGACAGTCTACTAGCAATTGTCGCTATTGACACTGGACTTTCTTTTTACATTTTACATGCTTGCG
CTCACATGAGACTATGCCAAAAATTCTTTCAACGAATAAACGAAGACATTACTCTTGGTAAAGATTTGGA
GCTTGACGCCATCGAATGGAACAAGAGAAAGAAGAAATTTTTTCGACATGTTGTCAAGAGTGTGTCCTAT
CATAAGGAAGTACTGCAATATTCCAACGATTTGGAAGAAGTTTTTTCCTCCGTTATCCTTGTTCAAACGA
TGCAAGGAATTATGGCAATTTGTGGCTACAGTTTTGGCGCATTGCTCGGAGAAGAAAAGGAACGGCCAAG
GAGTACAGCTTGCGCGTTGGCTGTGACACTTCAATTGCTTTTATTGTGTTGGCCACCGGACTCTCTTCAG
GATGAGAGCATAAAGGTAGCACATGCAGCGTACGATCTTCCGTGGTATGACTGGACAGAAAAAGAGGGAA
GACTCGTTTGTATGATTATAGCGAAATCTCAAAGACCTGTTGTATTAACAGCGAAAAAATTCGCAATTAT
ATCTCTCCAAACCTTCACATTTGTTCTG

>lcl|MG859310.1_cds_AXM05138.1_1 [protein=odorant receptor] [protein_id=AXM05138.1] [location=16..1275] [gbkey=CDS]
ATGATTCGTTGCATTTACATGAGCGATAATGTTGATAATAGCAAAGCTGTGAAAAATGTCAATTACGAGA
ACGACATAAAACAAACGTTCAAATACACCCGATGGTTTCTTTTGTTTTTGGGAATTTGGACAATAATCAA
AAAAAACTATTTAGGAAGATCGAAAATCAAATATTTTTCAATAATTCTCTGTTGCACGGTTATGATCGTT
TTTACATTTATTCCAGCAGCACTGCACACAATATTTCGTGAAAAAAATCCCCTCAAAAAGCTCAATTTAA
TGGGACCTGTGAGCTCGTCGTTTGCTAGTTTTCTTAAATACATTTTTATCGTGTTTCGTGCTAAAGACAT
TAAAAAGTGCGTCGAAAAAATTGAAAATGATTGGATCAGGATTGAGAGTGAAAATGAACGTGAAATCATG
AGGAGGAACGCGACGATTGGACGAGGAATCACTATATTTTGCAGTTTGTTTTTATACACCGGTGGAATGT
CTTATCACGCGATTTTACCAATTTTGAAGGGTTCCAAAACCAACGAATTCAACGTGACAATCAGACCCCT
CGTTTATCCCGGTTACGACATTTTCGTCGATCCCCAAACTTCGCCAACTTATGAAATCCTTTTTTTTCTT
GTTTGCGTCTCGGCTTTCGTTCGATACACCGTTACTATTACTATTTGTAATTTGGCAGCCGTTTTCGTCA
GTCACGTTTGTGGACAAATTGAAATCGTTGTGTTAAGGCTCAACATGATTTTTCATGACATCACCGACGA
GAGACTACGATTGAAGGATATTGAGAATAGACTTTCTTTGGTGATACAATGTCACGCACGAGGGGTCCGA
CTCTCTTCGAGTATCGACGAAGCCCTGAGTGAAGTATTTCTCATCGAAGTCGTCGCAGCCACAGGAATCA
TTTGTTTACTCGAATACTACTGTATGACGGTGTGGAGCAAGAGCGAGATTTCTGCCATGATAACGTACTT
TATATTGCTGACGTCATATGTTTTCAATATTTTTATACTTTGTTACATCGGTGAACTTCTCAAAGGACAG
TTTCAGAAAATTGCGAGAGCTGCGTACATGATCGAGTGGCACAGATTGCCAGGTAAAAATGGACTTGCTA
TTGTTCTTATCATGGTCATGTCGAATTCGTCTCGTCAATTAAGCGCTGGACGAATGATGAATTTTTCTAT
GAGCAGCTTTGGGGTTATCATGAAAACTTCTGTTATGTACTTAAACATGTTGAGGGCAATTGCAGTGTAA

>lcl|MG859309.1_cds_AXM05137.1_1 [protein=odorant receptor] [protein_id=AXM05137.1] [location=13..1278] [gbkey=CDS]
ATGATCGATCACAATCCACTGGGAGGAGGAAAAGAGATTGAGGGACGGAATACTCGGAGAAATAACGGGA
ATTGTGATGCTGACGTTGAATACGCGATTCAAATGAACCGATGGTTGCTCAAACCGTTGGGAGTTTGGCC
GCCGATTTTCCATGAGAATTTAAGCATCAGCGGAAAATTAATGAGTCGTGTACTCGTGATTTCGACTACA
TTTTTACTCGGTTTCATTATTTTGCCAGGAAGTTTGTACACTTTTATCAAAGAAAAGAAAACTGAAGTTA
GAGTCAAACTGATCGGTGCGTTGAGCTTCTGCGTAATGTCGATATTCAAATACATTTCTTTGCTAACGGG
ACACCATGAAATTGGCAATTGCATTGAACACATTGTTAACGATTGGCGTTGCGTCGAAAATCCACGAGAT
CGTGACACGATGCTTTCTCACGCTTTTTTCGGTCGTTACGGCACAGTTCTTTGCGCTTTTTTCATGTACG
GTGGCGGACTTTTTTATGCAATCGTTATGCCACTTCTCCGAGGTGCCATTTTTATCCCCGAAGCCAATTT
AACCATCCGACCACTCGCTTATCCCAGCTACTACCTTTTTTTTGACCCTCAAACCAAACCCTTCTACGAG
ATCGTTTTTGCCACCCACTGCTGCTGCGCATTTGTTATGCACTCGATCGCCACCGCCGGATGCGGCCTCG
GCGTTCTTTTCGTCATGCACGCCTGTGGACAACTCGAAATTCTTGTCACTTGGCTCAACGCTCTTGTCGA
ATCACATTCTAAAGATATTTCGACCCTTGATGGAGGAATCGCTAAAATTATAAGCCAACACGTACGCGTT
TTGAGGTTCATAACCAGCACCGAGAAAGTGCTGCGGAATATATGCCTCGTGGAGATGGCAGGCTGTACGT
TAAATCTGTGTCTCTTGGGCCACTATTTTCTTTTGGAGTGGGAACAAAGCGATGCCATAGCTATACTGAC
GTACACGATTCTTCTTGCCTCGTTCACATTCAATATTTTATTGTTTTGTTATATCGGCGAGTTACTCACC
GAAGAGTGTGAAAAAATCGGTGAAACGACTTACATGATCGACTGGTACCGTTTGCCACCGAAAAAAAGTT
CAGGACTCATTTTGACAATTGCAACAGCTCATCGACCTTCGACAATAACTGCAGGACGATTGGTGGATTT
GTCACTCGGAACTTTTTGCAGTGTTGTCAAAACATCGGTAACTTATTTGAATCTTTTGCGAACTGTAATT
GTATAA

>lcl|MG859308.1_cds_AXM05136.1_1 [protein=odorant receptor] [protein_id=AXM05136.1] [location=1..1278] [gbkey=CDS]
ATGGTCGATCAATTGTCGAGTTATAGGAAGTACGTTCGTCGAATAAGAGGTTTACTTCTTTTTACTGGAT
TATGGCCATCAAGGAAATGGGCCGGTTCAGCATATCGTTTTATACCCTTTATTAATGGCATCGTCTGCTT
TTCTCTGAGTTGCGCAGTTCTTAGCTTTTGTGGAGACCAGTTTAACAATCTTGAGTTACTCACTAAGGGA
TTTGGTATCGTGGGAAGTTATTGGACAGCAGTGCTTAAGGTTCTCTGCTTTCGTATAAATCACAAAGAAC
TCGTGGATCTTCATCGTACCCTCGAGAAGTATTTCGAGGAGAGTCTATCCAATGATAAAATACGAAAGCA
AATATTTGACCCTTTGACTATATTTGTTGTTCCGTTTTATGCGCTTACAATTTTGCTATTTATCTCTACT
CTCGCTTTTTTTATAGCACCGGTAATATTAGTTTGCGTACAATTGTCGAACGGCATATATCCCGTGAAAT
ATTTACTGCCGAATCCTGGAAAATATCCTTATTCCTTTGAGGGTGGTAGTTTGGTTTATTACGTTCATTA
TGCGTGGCAAATGTTAGCTGCAACGTATCTTCTTTGTCTCACTTCCGGGGTTGATTCCCTATTCGGCTAT
TACGTTTTTCAAATGCACGCCATTTTTCAACTGATGAATCATCGAATGAACAATCTCGGTCTTGCGGATC
AAGACAATGGATCAATCGTTCGGGAATGCGTCAAGATGTATCAAATGCTTGCCAAGTGTCGCGATCATCT
TCAGCTCATTTACGGACCAATCGTATTTTGGATTTTCTTAACGAGTGCCATTATTTTGTGCTCACAAATT
TTTCAGGCTTCTCAGACAGGCCAACTGACCGTTGGACGTGCAGTTTTATTCGTAACTTATTTCGCCTTGA
AATTACTTCAAGCTCTCATGTATGCTTGGTACGGTAGTGTCATTGTCACGGAGGTAGGAAAATTGAAAAA
ATTGATTCTTTTTTTTTGCCCAATTAAGCAAAGATTTTGGTCGCTTGTATTTTGTTCCGAAATTTTATTC
GCAAACGAAAAACAGAGCGAAAAGTTTCGCGACGCCGTGTACTGCTGCGACTGGCCTGGATCCGGCGACA
AATCTCTTATGAACGATGTTCTCATAATGATGTGCAACAAGCCACTGGGAATCACGGCCTGCAAATTTCT
CATTATCTCCACTAATATGTTCACCACGATAATCAACACGACGATGTCATATTTCTTTTTGTTGCAAACC
TTGGATGAGGCCAACTGA

>lcl|MG859307.1_cds_AXM05135.1_1 [protein=odorant receptor] [protein_id=AXM05135.1] [location=1..1281] [gbkey=CDS]
ATGAGCTCGCGACAAGTTGCAACAATGGAGTCTGAGAACAAATCGAAATCTACGGGCCCAGAAAAAAAAG
CAAATAAAAATTACGAGTCCGACGTGAAATTTATGATTCACTATACAAAATGGCTGCTGGAAATCCTGGG
CGTTTGGTCGATGGTGACGAAGGACTCTTCTTTCAAGTCAAAAATTGCATCGAAGGTATCAGTGATTCTT
TGTCTCCTGAGTATGGGGTTTTTGCTCATACCAACCGGTCTCCACATTTGTCTACGAGTTCGAGACCTCG
CCGGTGCTCGAGTCAGTATCGGTTACTTTTCACCGTGTGTTGCCAGCGTTCTCAAATATGCCTTCATTAT
TTATCACTCCAAGGAGATCAAACTTTGTATCAATCACATTGAAACCGATTGGACCAACGTTTTCGATGAA
AATGATCGTGCGATTATGATCAAAAACGTCAAAGCCGAACGTACCATTACCGCACTTTCCGGTCTTCTCT
TATATTCCGGAGGCGCTTTTTTACACGCAATCCTACCCCTGCTCAAAGGAACGACCATCAATTCACGCAA
CGAAACTATCAGGCCTATCGTTTATCCGGGATACGACTTATTTGTTAATCCACAAATAACCCCAACCTAC
GAAATCATATTTTGCATCATTTGCTTCTGCGGATTCATCAGATTTACAATCACCATAACTGCTGTCAATC
TTACTGCTCTTTTCGTCACTCACGCCTGCGGACAAATGCAAATCGTTATGTCGAGACTCGATAAACTGTT
CGATGATATCAACGACGCTGCTTACGAAAAAGAAATCGAAAAAAGAATCTCTTTTCTTGTACTTTGTCAC
GTCAGGGGTCTACGATTGTCGACGATAATCGACGAGGCTCTGAAGGAAGTTTGCCTCGTCGAAGTCGTGA
CTGCTACACTGATATTATGCCTGCTCGAATATTACGTGGTGAGCTGGAAATCCCTTGGGGTTATCCAAAC
CATAACATTTTCTTTGCTGCTGGTATCGTACACGTACAACATTTACATGTTTTGTTACATCGGTGAGCTA
CTGAAAGACCAGTTTCAAAAAGTGGGGAAAGCTGCTTATATGATAGAATGGTACAGAATACCAAAGAAAA
AAGGGCTTTCAATGATCCTGATAATGGCGATTGCCAATTATCCTCGGAAAGTAACGGCCGGAGGAATGAT
CGAATTATCGATAAACACTTTTGGAGTTATCATGAAAACCTCGGTCATGTATCAAAACATGTTACGAACT
TTTTCACAAGCTGACGATTGA

>lcl|MG859306.1_cds_AXM05134.1_1 [protein=odorant receptor] [protein_id=AXM05134.1] [location=1..1287] [gbkey=CDS]
ATGGATACGAGGAGGGTTGCTGCTCACAGGGAAATACTGAACGCGAACATTTCAGCTTTGAGATATTTTG
GTCTTTGGACTCCGTTTCCCGAATCTTCAGGAATATTCAAATTATTTTACACATTTTATAACAAAATTAT
GATCGCACTGATGTGTACATTTGCTGGTACAATCGTTGCCGATCTTTGTGTGAACTACAGAGATTTGATG
ATCGTTACTGACGACGGTTGTTTCATCGCTGGTGTATCGGTAGTCATTTTCAAATTATTTAATTTTCAAT
TACGTCGTGAAAGAATTGAGAATTTGATAAATGCGATTCACAAGCCTGTAGAGATCCTACGATGCTCGTC
CGATCGAGCTGTCGTGGAACTCGTTAAAAATTTCGTTCTTTACGAAAAAACTACAGTTTATTTTCTCTCC
TGTCTCGGAGGTTTCCTCGTAGTAGCCGTAGTATTATTTGTACCAACGGAAAACGGATCAATGCCAATTC
GTGCCAAGTATCCGTTTGACTCGACCATCCAACCGATGCACGAAATAGCATTCTTCATTCAGGCATCCGC
AGTAACGACGACAATCGTCGCGATAATGGCAATGGACACCATAGTCATTGGTTTTTGCAGGTTCACACAT
CTGCAGCTTAAAGTTCTGGCTTCGAATTACACAAATTGTCGAAACTCTTCGAGCGAACGTGGTTGCCTTG
AATTACCAAAAGACAATTTAGCCACAAGCTTTTTCCGACCAGACGAGGACTTTGTTATTCGTAGTTTCGT
GCCATTCGATCCTGAAGAAATCAACGAGCCGGAGGATAACTTTACAAAGCGTTTTAGAACTTGCGTCAAG
CATCATCAACGTTTGATTAAAATCGTTGATGACATCAACGAACTATTTGGCTCGAGTATGCTCGTCCAAT
TGTGTGCCAGTTCGTCTATGATTTGTCTTACTGGATTTCAAGCGGTACTCGGTGCGAAAGAGAGTGAAAA
TTTGATGAAATTTGCTGTTTATCTCGGTGCTGCTTTTTCTCAACTTTTGTGCTGGTGCTGGTTCGGCAAT
AAATTGATCTATCAGAGTGATTCTCTGGCAACGAGTCAATGGTTTTCTGGATGGGAGGATGAGAACGACA
TTTCTCCGGTGGCTGTACTGATAATCGTCTCTCTGATTCGTACACGTAGATCAATGAGTTTGACAGCTGG
AAGTTTTTACACGATGTCGATGGAAACATTCATCGCGATATTGAAAAGCTCCTACTCCTTCTTCGCTCTT
TTGACGACCGTTAACGAAGAGGCTTAG

>lcl|MG859305.1_cds_AXM05133.1_1 [protein=odorant receptor] [protein_id=AXM05133.1] [location=49..1293] [gbkey=CDS]
ATGAATTCCGAAGAGACTGCCGGAGCCTCGGAAATTGGGACTAGAGCGAATGAAAAAGATGATTCATTCG
GAATGGATTATTCGGTACGATTCGTACGCTGGTTGCTAACGCCAATAGGTGTTTGGCAACTGGTTAAACC
GAATTCATCGAGATTGGATCAAATGATTGGATATATAGTGCGACCGATTGCTCTGACTTATATGTTTTTA
GTAATAATACCGATGTTTGCCGAAGTATTTGCTCAGCGAGCCAGTCGTTCAGAATTAATAATGTTAGTCG
CGCCGATAACTTATCAATCGTCGAATTTAATGAAACACGTTTTCATGATGTTGCGCAGAGACGTCATTAA
AATGTCAATGCAACACATGGAAATTGATTGGCAAAGTATCGATAATGAGAAAGATCGTGGGATTATGATC
GAAAACGTACGACTCGCTCATAAACTCGCGATCATTATCACCTCCTGCATTTATTCGGGATCGACGCTGT
ACAATTTTGTTTTACCTGCTCTCGCTGACAGCTACGTCAATGAATTCAATGAAACTATCAGAGTGCTCAG
TTACCCCGGAGGCGATATTTTCTTTGATGTTCAAGCTAACGTCGTCTATGAAATCGTTTTCGTCACCTAT
TTCTTATCAGCCCTCTCCGTTGTCACCGTTAGCATGGGACTTTTTAATCTTGCTCTCATTCTCGTACGAC
ACACCTGCGGACAAATTCAAATTGTCGTATCCAAACTCGAGAATCTCGTCGATCCCGAACAACACGCTAT
CGTCCTTAACGAGGATCCTGTCGCTTTTATTGTTCGCAGTCACCAAAGGTTACTCAAATTTTCTATGGAA
ATCGAGATTATCTTGAAAGAAATTTGCGCCATGGAAGTCATTTGCGACACCCTTGCTCTTTGTTTTCTTG
GATATTGCTGCATCACGGTCTACAGTAACGATGACGCGACGACAGCCATCAATTACGTCATGATGATGGT
CTCAGTGACAACGAATTTATTTTTGTATTGCCAAATCGGTGAAGTGCTTCACGAACAGTGCCAAGATGTA
GGGCGAGCTGCTTATATGATCGATTGGTACAAACTGCCGGTGAGAACGAGCCTCGATCTCATAATGATTA
TGAACATGAGTGCCAAGCCACGAAAATTAACGGCTGGGGGCATGATGGAAATTTCTAGAGCGAGCTTTAC
AAGTATTATGAAAACATCGTTCGCATATTTGAATATGTTGAGAACAATGACATGA

>lcl|MG859304.1_cds_AXM05132.1_1 [protein=odorant receptor] [protein_id=AXM05132.1] [location=1..1293] [gbkey=CDS]
ATGCCTGAAGAGACGGCGAATTCGAACGGGGATGGGAGTGATCGTGGAATGGTTATTGAATCGGACAAAG
AATATTTAAAATCGATGAGAACCAATGGAAATCCATTGTCGAAAAAAGATTATCAATATACGACGCAGAT
GAATCGTTATTTCTTGAAACCGATTGGCATGTGGCCAACGAGACCGGAAGCGGGTATTTGTGAAAAGATT
TTAATCCAGATTCAAAGATGCTGTTGTTATTTTCTTATGTTTTTCCTTCTCGTTGCGTGTGTTCTTCACA
AATTTTTGGTCGAGAAAGATCCGGCTATACAATTAAAAATGATCGGTCCAATAAGCTTTTGTTTAATGGC
GATAATGAAATTTAGTTTTCTCGTATTTCATCGTCATGATATATACGATTGTTTCAAACATATTGCCCTC
GATTGGGCGAGCGTTGAATCATCGAGTGAACGTGAAATAATGCTTAATGATGCGAAATTTGGCCGGTTCC
TGGCGAGTTTGTGCGCCGGTTTTATGTACGGCGGTGGCTTTTTTTATCACACCATTATGCCACTTTCGAG
TGGCGTTATCGTCACACCGGATAACAAGACCCTCAGATTGTTAACGCATCCCGTTTATGATCCGTTCTTC
GATGCTCAAACGAGCCCTACTTACGAAATTGTTGTTGTCACACATTGGTGCTCTGCCTTTGTACTCTACA
CCGTAACTATTGGGGCCTGTAGCATTGCAGCCGTTTTTGCCATTCATGCTTGTGGACAATTCAAAGTAGT
CGTTAGCAGATTAAATCATTTGGTCGATGGAGATGACGAGAAACGCGACACCGTCGACGAGAGGATGGCA
AATATCGTCGAACTTCATCTTCGAACATTGAATTTTGTCAACAATCTCGAAGGTGTGTTAAATGAAGTTT
GCCTCGTTGAATTTATCGGATGCACAATGAATATATGCTTCCTTGGATATTACTTTATGTCGGAATGGGA
AAACAGTGAAACCATAAGTACTGTCACGTACTGCGTTCTTTTTGTATCCTTCACTTTTAATATTTTTATA
TTTTGCTACATTGGGGAAAAGCTTACCGAAGAGAGCAAACACGTAGGTACGATGACTTACATGATCGAAT
GGTACAGATTACATCACACGAAAGCGCAGGGATTAATTCTGATTCTCATTATATCTAAATATCCAGCACG
AATAACAGCTGGAAAAATGGCGGAGTTATCGATGACTTGTTTTTCCAACGTTCTCAAAACTGCTTTCACG
TACTTGAATTTATTGCGAACTGTCGCCAGTTAA

>lcl|MG859303.1_cds_AXM05131.1_1 [protein=odorant receptor] [protein_id=AXM05131.1] [location=1..1305] [gbkey=CDS]
ATGGATTTCTACAATAATCAGTATTACAGAAACAATGCGATACTTTTGACATGTATCGGCCAGTGGCCTC
AGCAGTCGGACCGGTGGCATCACTTGCAACAGTTTTTTATTCACACGCACATCTTGACTGTAATGGTTGT
ACAGTTGATTAAAATGTTCGAAATGTGGGGAAACGTGGACATTATGATTGAGTGTTTCACACCCGTGGGC
GTACAATTAGCTGCGTGTGTCAAATCTATCAACTGCATGCTGAATTGTCATAAGCTTAGGAAACTCGTAG
ATCACATCGGAAATGATTGGGCAAGTTTGAAAGATCAGCGAGAAATTCATATTTTGCGGAGATTTGCCAA
CGACGGAAGAATTATGACGTTGGCATATGCAATATTTTTATTCGGATCAATGATGGTATATCTTCTCATA
CCGCTGATGCCTCCTATTCTTGACGTTATTTTACCCCTTAACGCCAGTCGACAACGGAAATATTTGTATC
ATACAGAATACTACGTTGATTCAGAATCAAATTATTATTGGATCGTACTGCACACTTATTCTGGCACAAT
TTTAACTATATGGACTGTTGTCTCCGTCGATACTATGTACGCCACTTACGTTCAACATGCTTGTGGTTTG
ATGGAAATCGACAGTGAAAGGTTGAAAAATACATCGGAAAATGTAAACGGGATGCATTTTGGTTCAGAAG
TTTCGATACAGTACGACGATCAATACAGAGAACTGATAAACTGCATAAAAAAACATCAGAGAGCCATCAA
ATTCGCTGTACTTCTTGAATCCTGCTACTCGAATGGATTTCTCCTACAGTTGGGTATCTCCATGGCTTTA
ATAAGCGTATCGCTTCTTCAGCTTTTGACCAAAATGGGACAGTACGACGAGATGTACAGGATCTTACAGT
TTACGGCTGCCCAACTTTTCCATATTTTCTTCAATAGTTGGCCCGGCCAAAAACTGATTGATCAGAGCAC
TATTCTAAGTGAATCCGTTTACTTCTCAGGATGGCAAGGATTCTCTCTAAGAAGTAAACATTTAATAAAA
ATCGTTATGTTAAGTGCAGCGATGCCACTGAAAATAACAGCAGCCAAATTTTACGATATGTCTATGGAAA
ATTTTGGAATGGTATGCATTGACGATTTTTTATTCAGAACCGAATATTTCACTCGCAGCTCATGTGTAAA
TAATGATTTTGCAGGTTCTTCAGACTTCTTTGTCGTACTTCACTGTTCTTTCATCGATGACATGAATTTA
TTTACGATACAAAACCGAAATTTTGTCACTTCGGCAATAGAATAG

>lcl|MG859302.1_cds_AXM05130.1_1 [protein=odorant receptor] [protein_id=AXM05130.1] [location=1..1305] [gbkey=CDS]
ATGAAAAAGACAACGGATTCTGGCAGATCGACGCACCGTCAAGCTCTTGACGCAACGATTACTTCCTTGA
GGTACTCAGGGCTCTGGGTATTTAACAATCCAACCTCCTGGTTTGAAAAAATATACAAACTTTATAATAA
ATTAGTAACTCTTATAGTTTGTATATTTGCCCTCACAGTTTTTTTTGATCTTTGTTTCAATTACGACGAC
TTGATAATATTGACCGACGACGGATGCATTCTTGCTGGAATTTGTGTAATCATCTTCAAAATTTACACTT
TTCAAACGCGCTCCAAACGCATTAAAAACATCATCGAAACGATTCATACTCCTATCGATACTTTGAATCG
CTCTTCCGACCCAGGCGTACAGACAGTAGTGCGAACATGCAGTTTCTACGAGAAATTACTGCTCCACGGT
TTTTGGGCAATCGGTGGAATTTTATCGGTAGCCTTGATATTTCTTGTGCCTGTGGAAAAAGGTGATCTTC
CAATTCGAGCAAAATATCCTTTCGATGTTAGGATATCACCGATGCATGAAATAGCATTTTTCGTGCAGGC
TTGTGCCGTCAGTATCGGTTTAATGGCGATAATCGGTATGGACAGCATGGTTATCGGTCTCTACAAATGG
ATAAACGTGCAGCTCGTTATCCTGAACGCAAATTATGAAAATTGTTTGAATTCGAAGAGCAAAAATGCCG
CATTGATTTCTAAACCTCTGCCACCTGAAACCGATTTATTCTCGACATCGAAACATATGAAAAGTATCGT
CACAATTGATCGATTTATTCCTTTTAATGAGAATGAAGTTCGAGCCATTAATGATCATGATTCTTTTGTA
CGTCGATTCAAAATTTGCATTATAAATCATCAACGTCTCATCAATGGAGTTGACGAATTGAACGATTTGT
TTAGCACCAGTATGAGCGTTCAATTATTTTCTAGTTTTTCCATGATTTGTTTTACTGGCTTTCAAGCAGT
TTTGGGTGCTAAGAATTTAACAAGTTTACTTAAATTCGGTGTGTATCTTGGAGCAGCTTTTTCTCAGCTA
TTGAACTGGTGCTGGACTGGAAATTCTTTAGTGTATCAAAGCGCCTCGTTGTCAACGAGTCAATGGCTTT
CTGGCTGGGAAGATAATCACACTCCCGAAGTTATTCATTTATTGATTATTTCATTGATGCGATCGAAAAA
GCCGCTCAGTTTGAAAGCTGGAAAATTTTACACGATGTCGATGGAAACTTTTATTGCGATATTGAGGAGT
TCGTACTCGTTTTTCGCACTTTTGACGGAAGTAAGCAGCGTCTAA

>lcl|MG859301.1_cds_AXM05129.1_1 [protein=odorant receptor] [protein_id=AXM05129.1] [location=133..1308] [gbkey=CDS]
ATGACAGATGTATTGGAAAAATACAAGTTTTACGAAGGTACGTTGAGACGAGCGCTACTTTTTACGGGTT
TGTGGCCAGGATCTAAATTGAAAATCCGGCATCGATTATTGACTGCGTATCACGGTATAATTGGAATAAT
CGTAGCTTGTGCGGTGATTAATTTTTGTCATCGTTACTTTGCCAATCGTGATCGCTTTATGAAGGGACTT
GCCCTGCTCTTGGCTTTCTTCACGGTTTTCCTTAAGACGACGTCTTTTATTTTTTATCGAAAACGCCTTG
GAGACCTGCACCACAGTCTGGCTGGCACTTTCAAGCGTGACCTTGAGAACGAAGAGTTAAGACCAATTCT
GTTGTCACCCTTACTTTGGTTCTATCGACCAACGATCTTATTGGCGAGCTCGACCTGGGCATCAATCGCT
CTATGTTGGTTCCGACCACTTATTTTCATAGCGATTCAACGTTCCAAAGGAGTCACCATCTTAAAATGGA
TACTGCCGTTTTCGACCGTGTATCCATGGCCAATTGATCCCCATACTTGGCGGTATCCTGCTCATTATGC
TTTCGAAGTTTATTCAGGGATATGCCTGGCCATATTTTCTTCTTCGAGTGATGCGCTCTTTGGTTTTTAC
GTCTTTCAAATATCCGCCCAACTTCGCACCTTATCACATCGCGTTAGGAAATTGGGATCGTCCAAAAACT
ATCATCAAGAGATACGCGAATGTGTCAATCGACATGAAATTCTTGCCAAATGCCAGGCACACGTCAATCA
AATTTATGGCCCTGTAGTACTTTGGTTACTTATCACCAACGCAGTCATCATGTGTGCTCTTATTTACCAA
GCCTCACACTTAGGTTTTCAAAAAGCTATAGTCGTTGTGGTTTATATTGTCATGAAATCGGTTCAGACAC
TCGTTTACGGATGGTTCGGAACGTTTCTAGCAACCGAGTGTGATAACTTTCGTGAAGCTGTTTATTCGTG
CGACTGGCCAGGATCTGGCGAAAAACGTCTGATGAAGGACGTCTCGATCTTATTAATGTACAAGCCATTT
ATTCTCAGTGCATGCGGCGTCGCAAACGTATCGGTTGACATGTTCGTCAATGTCTCCAATACTGCCATGT
CGTATTTTTTCATGTTACGAACATTGGATGAGCAAAAAGAATCATCAGGCACCTAA

>lcl|MG859300.1_cds_AXM05128.1_1 [protein=odorant receptor] [protein_id=AXM05128.1] [location=76..1320] [gbkey=CDS]
ATGGAAGTTCTTTCTGCCCAGGGAGCTCCGAACGAGAAGAGAGTACCGAATAAGGATTGGAAAATGGACG
TTAATCGTACTCTCCAGTACACTCGTTGGACCCTCGAGATTCTGGGTGTTTGGGCACTGGTGAAAAAAAA
TCCGAAAAAGTGGGAAATATACGGATCCAGAATATTGACGATGATGTACTCGATGCTGATCGTTTCGATC
ACGATACCGTGTACCATTCATTTAATTTTCAAGGAAAAAGACATTGTTGAAAGGGTTGAAACTTGTGGTC
CTATTGCATTCTCAATAACCAATCTCCTCAAATATTATTCAATAATTTATCGTCGAAAAATGATAAAACG
TTGCATAGAACACGTAGAAGATGATTGGATGGAAATAGTGACGAAAAACGATCGAGAAATTATGAGAAAA
CGCGTCAGTTTCGGAATTGACGTGACTATCGTTTGTGCTGTTTTTATGTACGGCGGTGGATTGTTGTACA
ACATGATTTTGCCACTTTCTCAAGGCGCCCACATCAACGAATTTAACGAAACAATCAGGCCTCTAGTTTA
TCCCGGTTACGACATTTTTGTCGATTCACAACAAAGCCCCGTTTACGAAATGATTTTTTATACCAATTGC
ATCTCCGCGTGGACTACTTACACTATCACGACCGCCGCGTGCAATTTGGCTGCAGTTTTCGTGGCTCATA
CTTGCGGCGTCATTGAAATAATGATGTCGCGACTCGAAACGCTGTTCGACGATGTCGATGAAAACAGCCA
AATCGTACAACACCGTCTTGGTGACATCATCAAATCGCACGTCAGAGTACTCAGATTAACTACCATGATC
GAGACTATGCTTCGGGAAATTTGTCTCGTCGAAGTCGCTGCGTCGACTATTGTTGTTTGTTTGGTCGAAT
ACTACTGTGTACAGAAATGGGACGATGGTGAAACTCTCGGAATTATAACTTATGTCGCTCTACTCATATC
GATGTGTTTCAATATGTATATATTTTGCCAATTCGGAGAAACACTCAAGGAACAGTGCTTCCAAATTGGC
AGAGCAGCGTACATGATAGATTGGTATCGATTACCAGGTAAAACTGGTTTAACCCTAATCATGATAATAT
CCATGGCAAATTGTCCACGTAAATTAACAGCTGGGCAGATAATGGAATTATCAGTGAGCAATTTTGGAGC
TATAATTAAAACTTCATTCGCCTACCTCAACATGTTACGAACGATGTCAGATTAA

>lcl|MG859299.1_cds_AXM05127.1_1 [protein=odorant receptor] [protein_id=AXM05127.1] [location=1..1323] [gbkey=CDS]
ATGAGAGTGAAATGGGAAAAGAAAATCTTATTTCAGTTGCAAGGGACACGTGGGCGAGTGAACATGGAAG
AAATAATGGAAGAGCAGGAGAGACGAGACGTCGGAGGAGGAGAAGGAAAAAAAAATTATTTCAACGAAAA
TTACAAGAACGACATCGATTACGTGGTGAAAATAGCTCGCACTTTGCTCACTCCAATTGGAATTTATCCT
TTGTACGGAAACGATAGCGTCATGGCCCAGATAATGGCGCGATGTCAAACCCTCGTTGTATTTGGTTTGA
TGTGTTTTCTACTCGTGCCCCATTTCATTTATACTTTTTTCGACGCCGAAGATCTCAGCCGTCTGATGAA
AATCATCGCTGCTCAAATATTCAGCCTCCTCGCAATCATCAAATTCTGGACAATGATCATAAACAAAAGC
GACCTTCGCTACTGTCTCGACGAATTGGAAAATCATTGGCGCGACGTAACTTGCGAGGAGGACCGAACCG
TCATGACGGACAGTGCCAAAATCGGTCGATTATGCACCATCGCTTATCTCGGCTTATCCTACGGTGGTGC
TTTACCTTATCACATCGTTTTGCCACTCGTTGCCGAACGAATCGTCAAGGATGACAATTCCACACAAATT
CCTCTACCTTATCCCAGCGATTACGTCTTCTTCGTACCTGAAGATTCACCCGGATACGAAATGTTATTCG
TCTCACAGATTCTCATCAGTTCCATCATTCTATCAACAAACTGTGGCGTTTACAGCCTCATCGCTATTTA
CGTTATGCACGCCTGCTGCCTCTTTCAAGTTGTACAACGACAGCTTCAATCCATCTTTGAATATTCTAAA
ACCATTGATGAATTGACGCGAAGACTCTCTGTCATCGTCGATAATCATACTGCAGCAATCAGATATGCTC
AGAGAATTGAGAAAGCTCTGAATGTTGTTTTTCTTTCGGAAATGGTTGGGTGTACAGTGATTATATGTTT
TCTTGAATTCGGAGTTCTTAAGGACTGGGAGGACAGAAAAATGATCGGTGTAATGACTTACGCTGTTTTG
ATGACCTCCATATTCGTGAACGTCTTTATTTTCTCTTTCACTGGCGATCGACTCAAAGAGCAGAGTGAAA
AAGTTGGGGAATACAGTTACAGTCTCGAATGGTACGATTTGCCAAAAAATTTAGCTGCTGATCTCATGTT
TATCATGATCAGAGCAAGTCGCCCTTCGACCCTAACTGCGGGCAAGGTATTCGACTTGTCTCTGCAAGGT
TTTTGCGAGGTCGTGAAAACTTCAGCAGCATATTTGAATTTCCTTCGAGCTATGGTCAACTAA

>lcl|MG859298.1_cds_AXM05126.1_1 [protein=odorant receptor] [protein_id=AXM05126.1] [location=1..1323] [gbkey=CDS]
ATGACATCGACCAATGAAGCGCCAAATTTTGAAATCTACTTCGGAGATCTATTGGATTTCATGAGATATT
GTAAAATTTGGAAACCAGATAAATTTTCAGCGAAAAAAAATATCCTCGTTACACTGACAGTTGGAATATT
GTTGGCCTCGGATGTGGCAATCATAGTGACCACTTTAATTGACTTTAAAAACGCGAGTGAAAATCTTACG
AGTTTCGCCGCCTACGTTGGCCCTTTGTGTTTACAATGCATCGGTCTCATTAAATGGAGTTATTGCATTT
GGAAAATCAGTGACATAGCTCAACTCGTAGAAATTCTTACAAGATGTCACTCTTTGTCTATGAAAATCAA
CGACAATGATTCAGGTTGGAAGAAATACAAAGAAGAAATGAAAGCCACGAGGTTACACTATTTGATATTT
CTCTATGCATGGTTATGGTTGTGCGTCTATGGAATTCTCCACTGGTGCTCGAATGCCATTATTCTCGAGA
TCAAAGAGGAAGGTTTTACGAAAAAAACGTTGACCGACGCTTATAATTTGACGAGAACGCGATATCTTCC
CTATTTGGGATGGCGACCTTGGGACATCAGTGAAAACACGGGCTACTTTTGTTTGTTTTTCGTCCAATTC
ATAGGCGGGCTGAGCTCCGCACTTGGATCGATAACTTTTGATGTTTTCTATATTGCGTCGTTGATGATTA
TTTGCGCACATTTACGGTATTTGAACGATTCACTAACCGATGTGAAGGACGGCGTAACCTTCAGATCAGC
TACGATGACTCTGAACTTTGAATTGAAGTTGAAATATTGCGTCGATCATCACAATGAAATCTTGACATTT
CTGAACGCCTTAGAAATTTTGGCCAGTCCAGCGATGTTCGTCCAATGCTTCGAAAATATTATTGTTCTTT
GTCTAGTTTCACTCGAAGCATCGACGGTAGAAGTTAATACCGATCTGAAAACAATTATTAAGCTCTGGAG
CATGGTCGAATATTTTCTTAGTGTTGTTGCCCAACTCTTCGTCTACTGTTACTACGCTACAGAAATACGG
ACTTTGGGTTTGCAAATTGCTGACTCCGTCTATCTTTCTAACTGGGAACAAGTGACTTGCAGTTACACCA
AATGCGAAGCTAGCCATTCAACGTGGAGAATCAATTTTTTAATCCAAATGTTAATATTACGATCTCAAAA
AGCAATTCTTCTCACTGGCGGCCCTTTTTACGTTTTGTCTTTGGAAACCTTCAAGTCTATCGTGGGCCTC
GCGATGTCGAATTCAGTAATTCTTCGTCAAGTTGTTGAAGAAAAAAATGGCATCGAAACGTGA

>lcl|MG859297.1_cds_AXM05125.1_1 [protein=odorant receptor] [protein_id=AXM05125.1] [location=1..1329] [gbkey=CDS]
ATGACATTACAAAGGGAATTACTAATAAGACAATATCGACGCAGTTCAGCAACTCTTGGACTTGATTACA
ATCAGTCATCAACGAACCCTGCATCAAGCACAACCCCTGCTCACAAACCTCGATATAAATTTAAGAGTAC
GAGTGGCCTGGAAGTTATAGAATATCTAAAAATTGTTGGCATGGAGAAAACTCGGTATTTTCGGAGCTCG
AACGATTTAAACACTGTCGTGAACCTTTTATCGGGAAACTTATTGCCACTGGGTGATGGGGGAACAAAAC
TCAGTTTTCTTTCGATTCTATGGATATTTGGCATGTGGATTGTAAAATTGACATACTTCTTTACTGGATT
TTTCGGGTCGTTGTATTTTGCGGAACTTACAACAGAAGAGATGTTCAAAAAATCAGGAGCCATGGGTGCC
CTGTGCGTGGAAGTGATCATTTTAACAACATATCTAAATTTTCGACGGAATGACTTCAAAAAATTAATCG
ATCAGTACAATCTTTTACTCATCGATTCTGACGATTTGAAACGTTGTATACATGACACCCTAGCCCCTTA
TACAAAATGCATCAAGTTTTACATGATCACGACATTTACTACAACTTCTACATGGTCAGCAGCACCAATA
TTACAAATTTTCAATACCACCCAATTTACCTACGCGGATCTAACTGTACCGGCCTATATGCCCGGTGAAC
CATTCGGAAAAACTTTGTTCTCCGCTGGTGCCTTTTTTCAAATTTGGGGCAGTTATTCCATACATTTTGG
AAAAATAAGCGTTGACCTCTACGTCCTTCACTTTATCGCTGTCTTGGCAGCGCAGTACAAATTTGTTGGT
GAAGAATTATGCCGAGCCCTTAGTGACGAAGACGGGGAACAGGACGAACTAACCGTCATGGATGCACTCC
GCCGATGCATTCGCTATCATTCCGCCGTCATTTTAATCGGTCAGAGGCTTAACACGGTATTGGCATTTTA
TATCGGAGCAACTTATCTCAGTTGTATATTCAAATTTTGTTTTTTAGCCTTCGGAGTTATTACGGTAAAA
AGAGCTATTATCGAAAAAGTTGCGTACTCGGTGTATGTTCCTGCATGTATTATACAAGTTTTTTTGCTCT
GCTCATCCATCGAAGCCGTACTTACTGAGAGCACGTCAGTAACCGAACATGCATTTCACGAAAATTGGTA
CGCCCGCAGTTCATCCATAAAACAAGTTTTTTGCATAATCGAAGTAACGAATCAAATGGAAACTCGACTG
AGCGCGTATGGAATCGTTGATCTTATCATACCAACGTTAGCATTGGTAAATCAACAATCACCATTGTGA

>lcl|MG859296.1_cds_AXM05124.1_1 [protein=odorant receptor] [protein_id=AXM05124.1] [location=94..1341] [gbkey=CDS]
ATGGAAAACTTTTACAATAGAAAGCATTGGAGCCAAGAGGCGAGAAGAGCTTTTGCACTTTTTGCCGCAA
TAACTTGGCCTTTTGGACTTTGGCCGCTTATTCCCGTTAATTTCTTCCTTACATTTCGCGTACTCCTCGG
TATTGGATTGGTGTTTGGTACGGTTGCAATTCCATTTCGAGAAATGTGTGTACGATGTGGCACAGCGGAG
GACATGATTGACGATCTGATCGTCGTAGCAACGGGTTCGCTCGCGCTATCAAAATTAATTTGTTATCACG
TATATCGCGACAGATTACGACCAAGTGTGACATCCGCGATCGAGGATTGGTCATCGGACGAATCTAAGGA
ATTCAAAAACATAATGACGGATCAAGAGCGGACTTACAAGAGTGTCGCGTTTGCGCTCATTTCGACAGCT
GCGGCATCAACATTTTTGTACTCTGTTAAAATTTTTTTTACCGAGCCTGACAGATGGATCGAGGCTAAAG
ATACGGACGTAGATGTAACGATCTTTAATAACACTGATGGGAACGGTACACTAATGGTGCTGAGAAAAAG
ATTTCTTTTTCCATCTACCTGCACACTCAACGATGTTCCTCCCTTTGTATATCCGTCCGTTATCTTCGTC
CAATACATGCAAGTTCTTGCCACTTGCACGGTAAACACCGGAAGCGATGCTTTTTTCATAGCTGTAACGT
CTCATCTGTGCGGACAACTGGAGATTCTTAAGACAAAATTTAGTACGATAGGAGAAGAGATCGATTGTAC
GGAAAGTCGAAAAAAGTTGAATTCGTTGATAGAAAGACACATACATCTGTTAGAATTGGCGGCCGGCCTC
GAGGATGCTTATAATATGATCGTCTTTACACAATTGTTGGTTAGCGTTACGCTCATCACTGTATTCGGTT
TCTCTTTTCTGATGACCCTCGAAGAAAATAATTACGTCGGAGCAATAAAAAATATTGTCGTTATTCAATT
TATGCTTTTACAAACTTTCATGTACAGTTACGTGGGTGAAAACTTGCAATGTCAAGGCGACGATATAATA
ACGTCAGTGTACGGGAGCTCGTGGTACGAGTTACCCAATCACTTGTCAAAAAATGTAATTTTCGTTATGA
TGCGATCAAACGTACCGCTTCAATTGACAGCCGGAAAATTCTTCAGCATGACGCGTGCCACTTTTATGGA
TGTCATTAAAACTTCTGCCTCGTATCTTTCCGTATTGAGAATTATGATACAGGAATAA

>lcl|MG859295.1_cds_AXM05123.1_1 [protein=odorant receptor] [protein_id=AXM05123.1] [location=10..1347] [gbkey=CDS]
ATGACCACGAGAAAAATGGAAATATTGAAACCTCCGTTACTTATCTTTCAGTACATCGGTCTGTGGCGAC
CAGTGCACTGGAAGTCATCTTGGAAAACGAAACTATACAATTTGTATACGTGCTTCGTAGTGTTTTTCGT
AACGTCTCTTACGATCTCCGAATTAATTGCTTTATTTATGTCGACCGATGATATCGAAGTTTTCGCCAAC
ACCTCGTTTATCGCGCTCACAATGATTGGCATTTGTGGAAAAACGTCAAATATACTGATCAAACGACAGG
AGCTTATCGACTTAATGGAATCGTTACGAAAAGCTCCATGTAAACCGAGAAATCAAGAGGAAATGGGCAT
CCACGAATACTTCAATCGATTAACAAAGTTAAATACTGTGGGCTATGGTGCACTGACCGGGTTTGGTGCG
ACGTCTGTCTTAATCCGTTCGTTCCAAGATTTGGCAGGAGATAAAGTAACTTACAATGCGTGGGTACCTT
ACGACGATACGTCACGAATGGGTTTTTGGGTTGCGAATTTACATCAAATCTTGGGTCATGCTGTGGGTGC
TGGTATAAACGTTGCTTTTGATACTCTCGTGCCTGGTGTAATGCTCCTCACATGTGGACAATTGAATATA
TTGAAATTGCGATTTCACCAAATCCCTGAAACGATTTTCAACGGGGATCGTCGTAAAATAAAAAATCCTG
ATGCCCAAATCGAACTTATGGAAGAGAAGATGTTGGCTGAATGTATCGAGCATCATCTCAAAATATTCAA
ATTGGCTGAAACGTCAAATGACATATTTAGTTTTATGATATTTGTCCAATACAGTTTGAGCACTATCGTC
CTGTGCGTCAGCGTTTTACAATTAACACACATGCAGCCATTTAGTGTTGAAGCTGCAGGAGTGCTGATGT
ATCTTACTTGCATGTTGATTCAAATATTTATCTATTGCCTGTACGGTGGACAAGTTACCATTGAGAGTTT
AGCACTTGGTGACGCAGTCTTCGAAACAGACTGGCCATCACTTAGTATCAAAACTAAACGAACTCTAGTT
ACTGTCATGTCTCGTACATTGAGACCCATTACATTCACAAGTGGTCGCATCCTTACTCTGAATCTCGATT
CCTTCAATAGTGTAAGTTGGCTGCGATTTGAACACATTTCTCAAATCCTGAACGAAGGCGTTTGGCATAA
TTGTAGCATTTTGTCGATGTACAGCTTCTCAAACTCTCCTATTCAACTTATAATGTACTTCAAAAATCAC
CGGAACCCTAAGAATTACGACGAAATGAAGTGTCAAACCTGGACCGATAATTACCAATTCAGCAGGCGTA
GTGAATAA

>lcl|MG859294.1_cds_AXM05122.1_1 [protein=odorant receptor] [protein_id=AXM05122.1] [location=4..1371] [gbkey=CDS]
ATGATTGACTGTGGAGTTAATAGAAAAAGAAAAAATTTGCCTTCCTGCTCCGTAAGCACTTCTAGCTTCT
GCAGTCGAGCTTCAGATCAGTTCCAAGAACAGCAAATAGACTTATTTCCTTTCTTAAATAATATCGTTAT
TAAAATGGGTGAAATAGTTCTTCAAACATACGTCGCTGATCCTAAACGTGATTTGCAAACTTTGGAGTGT
TACAAGCTCAACAGAATTTACATGCGAATGATTGGCCAATGGCCGTTTTCGCCATTGTGGCAACAGCGTC
TTGGTATCTGTGTATTTTTATTTGCAATTGGAAATCTCTATACACTGGAGGTCATTCACTTCTACCAATC
AAGAAAAGATTTAGATGCGTTGATTGAAGGTTTTGCTCCTGTTATGGTTAATACTGCAAGTTTTATTAAA
CTTGGAACACTTCTTTTTGGAGCTAAAGCGGTAAGAGAACTGTTCACTCGGATGCAAAACGATTGGAATA
CAAGAACTGAAGAGGCTGAAAAACGTATACTTGAACAGTATGCTAATAAATCGAAATTTCTGACATTTGG
TTACACGGTCTACATGTACGCTGCAATGGTTGCTTACCTAACAATGCCAACGGTACCAATGGTACTCAAT
GTTTTACAACCATTGAACGAATCACGACCAAGAGAGTTGCCTTCGCATGCCGAATACTTTATCGACGATC
CGACTCAGCATTATTTTCCATTTTTTCTTCATCAATCTTTAGGCACTTTTAGTTCGGTAACAACCGTCAT
AATTTGCGACACGATGTACGTCACGTACGTGCAACACGTCTGTGGAATATTTGCTGCTCTGAATCATCAT
CTTGAAACATTGGTCAACGAAGAAGAATTCGAAGAAGATTTCTACGATGCAAATAAAAACAATCGAATTT
TTGCTAAAATCGCTTGGTGCGTAGGTGAACATCAGAGAGCCATTAAGTTCGCTGAATTCATAGAGAATAC
TTACAACATTTCGAACCTGCTACAGATGATGATGAACATGTTGGTCATAAGTGTAACTGGTGTCCAAACT
GCAATAAATCTCGATAAAATAGACATCGTCGTTAGATTCGGAACTTTTACACTTGCCGAGCTGATGCATT
TGTTATACAACAGTCTGCCAGGCCAAGCAATACACGACCATAGCACAATGATATTTTATGCAGCCTATAA
TTGCAAGTGGTACGTTATTTCGAAAAAATCGCGTGCCCTGTTGAAATTAATAATGCTGCGGAGTATGACA
CCTTGTCAGTTAACAGCTGGAAAGCTGTACGTCATGGACTTGGAAAGATTCAGTGCAGTTCTTCAAACTT
CAATGTCTTATTTTACCGTGTTGACATCGATGCGTTAA

>lcl|MG859293.1_cds_AXM05121.1_1 [protein=odorant receptor] [protein_id=AXM05121.1] [location=1..1413] [gbkey=CDS]
ATGCATTTGACCTGTGGTTACGTCGAACCAATTTTCGAAAAGCCCAAAGAAAAGTTGTGCGACTTGCAAC
AAAAAAGGATGTCATCGTTGGATTTGAGCAACTCTATTGCAATAAGATTGACACGTTTTTTCATGAGATT
TACTGGTATCTGGATTACGCATAGTCCACGCGAACATTTTTTTATGGAACTCACGACAACTTATGCGATC
TCAACGATAGTAATATCTTGGCAAATAAACGGAACTGATCTGTGGTTTTGTCGAGCTGATTTGCAAAAAG
CCATATACGCAGCTTGCAACGTGTTAACATTGCTTTTAATTACCATCAAGTTAGGGATGTTTGCATGGCG
ACGTGAAAAATTCGTGAACCTGATCAAGTTTTGTTATGAAAATTTTTGGCAAGTTCATTACGACGCGTGT
GATGTTAATATAATGAAAACTTGCGAGCTAAAATGCGTTTTATTTGTGGGACTATTTACCTTATTTGCTT
GGAGTACGGTCTGTGCATATACAGCTTATCCGATAGTCGAGAATCTGGGAATAAATGATAGTGAAAGAAT
TCATGCATTTCCCATACGGTTCTCTTTCATTCCCGCAACTACTACACCGTACTTCGAACTTATTTTTATT
ACCGAAGAGCTAGCGCTGATACACGCGGGCATATGTTACTTCTGTTTTGACAATATATTGTGCATTATGA
ACGTACATACTGCTGGCCAATTTCGCATTTTACAAAGAAAACTGGAGACAACGTTAACTGCGGAAGAGAA
CAACTACAGCGGGACGCTGAAGGATTGCATCGGGAAGCATCAATTCCTGATTGGTTTCGCTGAATCGCTC
GAGGATATGTACAAGTTCGTCATACTTGCCCAGTTCATCATATTTAGCCTTCTAATCTGTCTCGTCAGTT
ATCAGGCTGTTTTGGCCGAAGGGGAGCTGTCAAGACGAATGATTTTTATCGTGCACAGTGCTGGAACATT
CACCCAACTGTTCATGTTTACCCTGACGTGCGATGATTTGATGCGGGAGAGCGCAGCGGTTGCGGAGGCA
GCTTATCGCGCACGATGGTACCACTGGCTTTCAAATCCTTCCCTCAGACACCTCGGCAAAGATCTTATGT
TTGTTATGATGAGAGCTCGTCGTCCATGTTGTCTTACAGCCGGTGACTTTTTCCCTATTTCTTTGGAAAC
GTTTACAACCGTAAGAATTTTCTCTTACAACAAAATTAAACCATTCGCAGCATTTCTTCTGCACAACCAC
ACGCACGTTCTTTTTAAATTTCTTATTTCAGATACTGACCACGTCAATGTCTTATTTGACTCTGTTAAGG
AGTGGCCTAGAGAACGAATAGTGGCCTTTCTAAATCCGCCGAACGTTCGGAAAACAGCATTCAAATGTAA
AATTGTAGAATAA

>lcl|MG859292.1_cds_AXM05120.1_1 [protein=odorant receptor] [protein_id=AXM05120.1] [location=1..1413] [gbkey=CDS]
ATGTCCTTCTTAATTTACGAGAAAAAAAATGGATCATTATTAGCGACAAAGAGAAATGAATATTTGTTGA
GAAGTTCGTTGCTCCGAATGCGGAAGAACTTGAGAAATGATTTTGCTCCGAGGCTGCAGTCGCGACTAGA
ACTTTGTTCGTGTCGGACGATGGATCGCAATGATATTGCAATCGACTCTGCGATTTGCCGAAGTATCAAA
AACAAGAATTACGATAGTAACATTAAACGAACACTTCAGTATGTTCGATTATTTTTCACTGTTTCGGGTG
TTTGGCCGGCGATTACGAAATACTCATCAGAACGATCTAAATATTTGTCACGTTTAGTCATTCTAGCTTG
CTTCTCAATGATCGCTTTTACACTCGTACCGACCGCGTCACACATGATTTTTCGCGAAAAAAATTACGCT
GTCAAAGTAGTTTTACTGGGTCCCGTCGGAACTGCCTTCGGAGCCATGCTCAAATATGCCATTATTTTAT
CACGTGCAAATACGATCAAAAAGTGCATGGAACAAATGAGAAATGATTGGATGATTGTCGAGAGTGCGGA
TGAACATGCTATCATGACAAATAACGCGAATACTGGACGAAAAATAGCCGTCATTTGCGCTTTTTTTTTA
TACACCGCCGGTGTGTCTTTTTTCGCGATAGTTCCCATTCTCAAGGGTTCCAAAATCAACGAGTTCAATC
AAACGATAAGACCCTTGGCTTATCCCGGCTACAATATTTTCATCGACGAACAACGTACTCCAACCTACGA
AATCATTTTTTTTCTCATTTTTGTCTCGGCATGCATCAGATACACCATTACTATAGGAATCATTAGTTTG
GTCGCAGCTTTCGTCGGACATGCTTGTGGACAAATTGAAATTGTTATGTCACGATTGAACAAACTCTTTG
ATGGAATTAACGAATACGTAGACAAAGATGAATTGCGCGAAAGAATGGCGCAAATCATTAAGTGTCACGT
CAACGGTTTTCGATTTTCAGCGAATATTGATGAGAGTTTTAGAGAAGCATGTTTCGTCGAAATAATGTCA
TCGACACTGACAATATGTTTGCTTGAATATTCCTGCATGTGGGCGTTTTTCAACAAAGACACAATGAGCG
TGATAACTCATGTATTGCTACTGGTATCCTACGTTTTTAATGTCTTTATATTTTGCCACATCGGTGAATT
GCTTCAGACACAGTACGAAACGGTCGGGAATGCCGCGTATATGATCGAATGGTACAGATTACCTGACAAA
CTTGGTCTTGCTCTTGTCATGGTTATGGCAATTACGGGCTCCCCGCGTAAATTGACTGCTGGCCGAATGC
TGGATTTGTCGATACGTAATTTTGGGGTCATAATCAGAACGTCCGTTACATATTTGAACATGCTACGAGC
TACGACAACTTAA

>lcl|MG859291.1_cds_AXM05119.1_1 [protein=odorant receptor] [protein_id=AXM05119.1] [location=1..1413] [gbkey=CDS]
ATGTCCTTCTTAATTTACGAGAAAAAAAATGGATCATTATTAGCGACAAAGAGAAATGAATATTTGTTGA
GAAGTTCGTTGCTCCGAATGCGGAAGAACTTGAGAAATGATTTTGCTCCGAGGCTGCAGTCGCGACTAGA
ACTTTGTTCGTGTCGGACGATGGATCGCAATGATATTGCAATCGACTCTGCGATTTGCCGAAGTATCAAA
AACAAGAATTACGATAGTAACATTAAACGAACACTTCAGTATGTTCGATTATTTTTCACTGTTTCGGGTG
TTTGGCCGGCGATTACGAAATACTCATCAGAACGATCTAAATATTTGTCACGTTTAGTCATTCTAGCTTG
CTTCTCAATGATCGCTTTTACACTCGTACCGACCGCGTCACACATGATTTTTCGCGAAAAAAATTACGCT
GTCAAAGTAGTTTTACTGGGTCCCGTCGGAACTGCCTTCGGAGCCATGCTCAAATATGCCATTATTTTAT
CACGTGCAAATACGATCAAAAAGTGCATGGAACAAATGAGAAATGATTGGATGATTGTCGAGAGTGCGGA
TGAACATGCTATCATGACAAATAACGCGAATACTGGACGAAAAATAGCCGTCATTTGCGCTTTTTTTTTA
TACACCGCCGGTGTGTCTTTTTTCGCGATAGTTCCCATTCTCAAGGGTTCCAAAATCAACGAGTTCAATC
AAACGATAAGACCCTTGGCTTATCCCGGCTACAATATTTTCATCGACGAACAACGTACTCCAACCTACGA
AATCATTTTTTTTCTCATTTGTCTTTCCGCACACGTCAGATATACCGTTACTATTGGAATCATTAGTTTA
GCCGCTGTTTTCGTCACTCACGCCTGTGGACAAATTCAAATTGCCATGCTACGATTGGCTAAACTTTTTG
ATGGTATCGACGATCGTTTAAACAGAAATGAATTGCGTGACAGAATATCAATCATTATAAAAGGACATGT
CAACGGTTTGCGATTTTCAGCGAGAATCGATGAAAGCTTGAGAGAAGTTTGTCTCATCGAAGTAATGTCA
TCGACCCTCAGCATTTGTTTGCTCGAATATTCGTGCATGAGGGCATTCTTCAACAACGATACAGTCGGCT
TGATAACTTTTTTTTTACTACTGTTGTCTTACATTTTCAATGTATTCATATTTTGTCACATCGGTCAACT
TCTACAGGAACAGTACGAAACGGTCGGAAAAGCCGCGTATATGATCGAATGGTACAGATTACCTGACAAA
CTTGGTCTTGCTCTTGTCATGGTTATGGCAATTACGGGCTCCCCGCGTAAATTAACTGCTGGCCGAATCC
TGGATTTGTCAATACGTAATTTTGGGGTCATAATCAGAACGTCCGTTACATACTTGAACATGCTACGAGC
TACGACAACTTAA

>lcl|MG859290.1_cds_AXM05118.1_1 [protein=odorant receptor] [protein_id=AXM05118.1] [location=1..1437] [gbkey=CDS]
ATGATGAAGTTCAAGCAGCAGGGGCTGGTCTCGGACCTCATGCCCAACATCAGGCTGATGCAAATCAGTG
GACATTTTATGTTCAATTATTACGCGGATGGCATGAAATTTATGCACAAAATTTATTGTGTCGTCCATCT
AGTTTTGGTTCTTGTCCAATTTGGCTTGTGCCTCGTGAACATGGCTCTGGAGAGCGGGGACGTTGACGAT
TTAACTGCAAACACCATAACTGTCCTGTTCTTCGCTCACAGTATAGTCAAAATCGGTTACTTTGCTGTAC
GAAGCAAACTTTTTTATCGAACCCTCGCCATATGGAACAATCCAAACAGTCATCCACTTTTTGCCGAAAG
CAACGCGAGATACCACGCGATAGCTCTCACCAAAATGCGAAGATTGCTCTTCGCCGTTAGCGGCGCTACC
ATCCTCTCGGTTTTGTGCTGGACCGGCATCACCTTCGTCGGTGACTCCGTCAAAAAAGTCGTTGATCCTG
TTACCAACGAAACAACCATGGTCGAGATTCCACGATTGATGCTTCGATCGTATTATCCGTTCGATGCCAG
TCACGGAATGGCTCACATTCTTACACTCGTCTATCAATTTTATTGGCTGGTATTCACGATGTTCGATGCT
AATTCGATCGACGTACTTTTCTGCTCGTGGCTGCTGTTCGCTTGCGAACAATTGCAACATCTCAAACAAA
TCATGAAACCGCTGATGGAACTTAGCGCAACCCTTGACACCGTTGTTCCCAACAGCAACGAACTTTTCAA
GGCCGGCAGCGCGGAACATCTACGAGATAATTCGAACAACGTCCAACCCCCGCCATCTGCACAGGGTGAA
AATATGCTCGATCTTGATTTACGAGGCATTTATAGCAATCGTCAAGATTTCACTGCTACTTTCCGACCAA
CTGCTGGCACTCAATTCAATGGCGGTGTCGGACCAAATGGATTAACCAAAAAGCAAGAAATGCTCGTCAG
AAGCGCCATCAAATATTGGGTCGAGAGGCATAAGCACGTTGTGAGACTGGTAACAGCCATAGGAGACGCT
TATGGGTTTGCACTTTTATTACACATGTTGATCACCACCATAACATTGACTCTTCTCGCTTATCAAGCCA
CCAAGGTTAACTCCGTCGATGTTTACGCTGCAACGACCATTGGATATTTGTTGTACAGTCTTGGTCAGGT
ATTCCTCTTCTGCATATTTGGTAATCGTCTTATTGAAGAGAGCTCATCGGTTATGGAAGCTGCGTATTCT
TGTCATTGGTATGATGGCTCCGAGGAGGCCAAAACATTCGTTCAAATCGTTTGCCAACAGTGTCAAAAAG
CCATGTCAATTTCAGGGGCCAAATTTTTCACGGTTTCTCTCGATCTATTCGCCTCGGTACTCGGAGCTGT
TGTCACTTACTTCATGGTGTTGGTCCAACTGAAGTGA

>lcl|EU204908.1_cds_ABW80750.1_1 [protein=odorant receptor] [frame=3] [protein_id=ABW80750.1] [location=<1..1175] [gbkey=CDS]
CAAGTTTTTTGGGGGCCTAATGCTTTATTCCGCGCGGTTGGATACGACTTTCAACGGTTGCCACGGCCTT
ATTGGCGGCAGATACTTATGAAAGCAGTTCTTATATTTATGATCCTCAGCGCCATATGTATCCGCATCTA
CATGTTTATGTCACTGCGAGAGCTAATCATAAGAGATGATATTCTGAACAGTTTCCGTTTAGGCGCCTTC
ATCGCATATGGCGTCGATTCAAACGTGAAGTTTGCGTATTTTATTTTTAAGGCACACCGTTTACGTAAAA
TTTACGACTTCTTAGCAGCAGAGTATCCACAAACATCCAGTGAGCAAAAATTATATAAAATTGATATATA
CGGGTTTCAAAGAGCCCCTGTCATGATTTGTGCTTATATGGCCGTTGTTGCATCGATAATGCTCAGCCCG
CTGTTGCAATCAATTGTCACGTATATTATTGATATATATCGTTTTGGTTATGATGCAGCAGAATATCCAT
ATTTGCATCCAATACCAATGCCATACAACTTCGACTATTATACGCCACGTTATTACATACCCGTTTATAT
GGTGGAATCTTTAAATGGCCACTTTAGTTCCACAACCAACTTGGGTACCGATTTATTTATAAGCATATTT
TCGGGTCAATTATGTATGCAGTTGGAATACTTGGGTTACTCTCTTGAGACTTATGAACCAAGTATGGAGA
AATCAGAGGACGACTGTGAGTTCCTAAGGAAGTGGATTAGAAAACATCAACTAATGCTTGGTCTCTGTGC
AGATCTAGATGAAGTTTTTGGTACAACCCTTCTCTGTAAATTAATAACAAACTGCACCTACTTTTGCATA
ATTGTTGCTCAACTCATGCTAGAGGGTTATGGATATGGTTTTCTTAATTTTGGAAGCTTCTTTTTCCTTA
CTGTTGCCCAATTTTTTATGGTATGCCAATATGGGCAGAATCTGATTACAATCAGCGAACATCTGTCATT
TTCGGCTTACAAAAACCGTTGGTACAATGGTTCGAAGGCGTACAAAAAAATGATATTAACGATAATTACG
CGTGCGCAAACTCCGGCCAATTTGACTGCAAAAGGATTCCAACCCATCTCGCTACTAACCTTTCAAATTG
TAATGTCCGTGACTTATCGTGTATTTGCCGTGTTACAGCAGGTCTTTGATTAA

>lcl|HQ424690.1_cds_AEA11150.1_1 [protein=odorant receptor] [protein_id=AEA11150.1] [location=<1..588] [gbkey=CDS]
GAGCGGTACGTGGCCATTTGCATGCCCCTGCGTCATGCTGAGCTGTGCTCCACACGCAGCACTATGCATT
GCATCCTCATCATTCACGGCCTCAGCTCTGTACCCTGTATTGTTATTCTCTCCACCTTCTTTGCATCAGC
CTCTTTTAGTTTGTACAAACAACCCATGATATGTGCCATCAAGATTTTTATGTTGTATAGATGGCAGGAT
CATGTTATCTCAGCCGTACAAGAGTTTTACTTCTTGATTATGGTTATTATCATTTTATTTTCTTATGTTA
AAATCATGAAAGTGGCCAAAGCTGCATCAGGAGAGGATAAAAAGTCGTCATGGAAAGGGCTCAAAACAGT
AATTCTTCATGGTTTCCAGCTGCTGCTCTGTCTCATCCAGTTGTGGACTCCATTCATAGAAAGCACTCTG
CTTCGATTTGATTTAATGTTATTTGCTCATGTCAGGTTGTCTAACTTCATATTATTTGGTCTTACACCTA
AATGTCTGAGTCCTCTCATCTACGGTCTCAGGGATGAAACCTTTTTTCATGCATTGAAAAATTATGAATT
CTTTGGCTTGTATAAAAGAAATGTTTGA

>lcl|HQ424689.1_cds_AEA11149.1_1 [protein=odorant receptor] [protein_id=AEA11149.1] [location=<1..588] [gbkey=CDS]
GAGCGGTACGTGGCCATTTGCATGCCCCTGCGTCATGCTGAGCTGTGTTCCACACGCAGCACTATGCATT
GCATCCTCATCATTCACGGCCTCAGCTCTGTACCCTGCATTGTTATTCTCTCCACCTTCTTTGCATCAGC
ATCTTTTAGTTTGTACAAACAACCCATGATATGTGCCATCAAGATTTTTATGTTGTATAGATGGCAGGAT
CATGTTATCTCAGCCGTACAAGAGTTTTACTTCTTGATTATGGTTATCATCATTTTATTTTCTTATGTTA
AAATCATGAAAGTGGCCAAAGCTGCATCAGGAGAGGATAAAAAGTCGTCATGGAAAGGGCTCAGAACAGT
AATTCTTCATGGTTTCCAGCTGCTGCTCTGTCTCATACAGTTGTGGACTCCATTCATAGAAAGCACTCTG
CTTCGATTTCATTTAATGTTATTTACTCATGTCAGGTTGTCTAACTTCATATTATTTGGTCTTACTCCTA
AATGTCTGAGTCCTCTCATCTACGGTCTCAGGGATGAAACCTTTTTTCATGCATTGAAAAATTATGAATT
CTTTGGCTTGTATAAAAGAAATGTTTGA

>lcl|HQ424688.1_cds_AEA11148.1_1 [protein=odorant receptor] [protein_id=AEA11148.1] [location=<1..588] [gbkey=CDS]
GAGCGGTACGTGGCCATTTGCATGCCACTGCGTCATGCAGAGCTGTGCTCCACACGCAGCACTATGCATT
GCATCATCATCATTCACGGCTTCAGCTCTGTGCCCTGCATTGTTGTTCTCTCCACCTTCTTTGCATCAGC
TTCTTTTAGTTTGTACAAACAATATAAGATATGTGCTATCAAGATTTTTATGTTGTATAGATGGCAGGAT
CATGTTATCTCAGCCGTACAAGAGTTTTACTTCTTGATTATGGTTATCATCATTTTATTTTCTTATGTTA
AAATCATGAAAGTGGCCAAAGCTGCATCAGGAGAGGATAAAAAGTCGTCATGGAAAGGGCTCAGAACAGT
AATTCTTCATGGTTTCCAGCTGCTGCTCTGTCTCATACAGCTGTGGACTCCATTCATAGAAAGCACTCTG
CTTCAGTTTGATTTAATGTTATTTTTTCATGTCAGGTTGTCTAACTTCATATTATTTGGTCTTACTCCTA
AATGTCTGAGTCCTCTCATCTACGGTCTCAGGGATGAAACCTTTTTTCATGCATTGAAAAATTATGAATT
CTTTGGCTTGTATAAAAGAAATGTTTGA

>lcl|HQ424687.1_cds_AEA11147.1_1 [protein=odorant receptor] [protein_id=AEA11147.1] [location=<1..588] [gbkey=CDS]
GAGCGGTACGTGGCCATTTGCATGCCCCTGCGTCATTCACAGCTGTGCTCCATACACAGCACTAAGCATT
GCATCCTCATCATTCACAGCCTCAGCTCTGTGCCCTGCATTGTTGTTCTCTCCACCTTCTTTGCATCAGC
CTCTTTTAGTTTGTACAAACAATACAGATTATGTGCTATCCAATTGTTCATGTTATATAGATGGCAGGAT
CATGTTATCTCAGCCGTACAAGAGTTTTACTTCTTGATTATGGCTATCATCATTTTGTTTTCCTATGTTA
AAATCATGAAAGTGGCCAAAGCTGCATCAGGAGAGGATAAAAAGTCGTCATGGAAAGGGCTCAGAACAGT
AATTCTTCATGGTTTCCAGCTGCTGCTCTGTCTCATCCAGCTGTGGACTCCATTCATAGAAAGCACTCTC
CTTCACTTTGATTTAATGTTATTTGCTTATGTCAGGGTCTCTAACTTAATATTATTTGGTCTTACTCCTA
GATGTCTGAGTCCTCTCATCTACGGTCTCAGGGATGAAACCTTTTTTCATGCATTGAAAAATTATGAATT
CTTTGGCTTGTATAAAAGAAATGTTTGA

>lcl|HQ424686.1_cds_AEA11146.1_1 [protein=odorant receptor] [protein_id=AEA11146.1] [location=<1..588] [gbkey=CDS]
GAGCGGTACGTGGCCATTTGCATGCCCCTGCGTCATGCAGAGCTGTGCTCCACACGCAGCACTATGCATT
GTATCCTCATCATTCACGGCCTCAGCTCTGTACCCTGCATTGTTATTCTCTCCACCTTTTTTGCATCAGC
CTCTCTTAATTTGTACAAACAACACAAGTTATGCACTGTGGAGATGTTAATATTGTACAGATGGCAGGGT
CATGTTCGATCAGCTGTGCATGAGTTTTACTTCTTGATTATGGTTATTATCATTTTATTTTCTTATGTTA
AAATCATGAAAGTGGCCAAAGCGGCATCAGGAGAGGATAAAAAGTCATTATGGAAAGGGCTCAGGACAGT
AATTCTTCATGGTTTCCAGTTGTTGCTCTGTCTCATCCAGATGTGGTGTCCATTCATAGAAGCCGCTGTA
TTTCAGATTGATTTAATATTATTTATTAATGTCAGATTCTATAACTACGTATTGTTTAATCTTACTCCAA
GGTGTCTGAGTCCTCTCATCTACGGTCTCAGGGATGAAACCTTTTTTCATGCATTGAAAAATTATGAATT
CTTTGGCTTGTATAAAAGAAATGTTTGA

>lcl|HQ424685.1_cds_AEA11145.1_1 [protein=odorant receptor] [protein_id=AEA11145.1] [location=<1..588] [gbkey=CDS]
GAGCGGTACGTGGCCATTTGCATGCCCCTGCGTCATGCAGAGCTGTGCTCCACACGCAGCACTATGTATT
GCATCCTCATCATTCACGGCCTCAGCTCTGTGCCCTGCATTGTTGTTCTCTCCACCTTCTTTGCATCAGC
CTCTTTTAGTTTGTACAAACAATACAGGTTATGTGCCATTAAATTGTTCATGTTGTATAGATGGCAGGAT
CATGTTATCTCAGCCGTACAAGAGTTTTACTTCTTGGTCATGGTTATCATCATTTTATTTTCTTATGTTA
AAATCATGAAAGTGGCCAAAGCTGCATCAGGAGAGGATAAAAAGTCGTCATGGAAAGGGCTCAGAACAGT
AATTCTTCATGGTTTCCAGCCGCTGCTCTGTCTCATCCAGCTGTGGAGTCCATTCATAGAAAGCACTCTG
CTTCGATTTGATTTCATGTTATTTATTAATGTCAGGTACTCTAACTATGTATTGTTTAATCTTACTCCAA
GATGTCTGAGTCCTCTCATTTATGGCCTCAGGGATGAAACCTTTTTTCATGCATTGAAAAATTATGAATT
CTTTGGCTTGTATAAAAGAAATGTTTGA

>lcl|HQ424684.1_cds_AEA11144.1_1 [protein=odorant receptor] [protein_id=AEA11144.1] [location=<1..588] [gbkey=CDS]
GAGCGGTACGTGGCCATTTGCATGCCCCTGCGTCATGCAGAGCTGTGCTCCACACGCAGCACTATGCATT
GCATCCTCATCATTCACGGCTTCAGCTCTGTGCCCTGCATTGTTGTTCTCTCCACCTTTTTTGCATCAGC
CTCTTTTAGTTTGTACAAACAATACAGCTCATGCTCTGTGGAGATATTTATGTTGCACAGGTGGCAGGAT
CATGTTAGGTCAGCTGTACAACAATTTTACTTCTTGATTATGGTTATCATCATTGTATTCGCCTATGTTA
AAATCATGAAAGTGGCCAAAGCTGCATCAGGAGAGGATAAAAAGTCGTCATGGAAAGGGCTCAGAACAGT
AATTCTTCATGGTTTCCAGCTGCTGCTCTGTCTCATACAGCTGTGGACTCCATTCATAGAAAGCACTCTG
CTTCGATTTGATTTAATGTTATTTGCTCATGTCAGGTTGTCTAACTTCATATTATTTGGTCTTACTCCTA
AATGTCTGAGTCCTCTCATCTACGGTCTCAGGGATGAAACCTTTTTTCATGCATTGAAAAATTATGAATT
CTTTGGCTTGTATAAAAGAAATGTTTGA

>lcl|HQ424683.1_cds_AEA11143.1_1 [protein=odorant receptor] [protein_id=AEA11143.1] [location=<1..588] [gbkey=CDS]
GAGCGGTACGTGGCCATTTGCATGCCCCTGCGTCATGCAGAGCTGTGCTCCACACGCAGCACTATGTATT
GCATCCTCATCATTCACGGCCTCAGCTCTGTGCCCTGCATTGTTGTTCTCTCCACCTTCTTTGCATCAGC
CTCTTTTAGTTTGTACAAACAATACAGCTCGTGCTCTGTGGAGATATTAATATTGCACAGATGGCAGGGT
CACGTTAGATCAGCTGTGCATCAGTTTTACTTCTTGATTATGGTTATCATCATTTTATTTTCTTATGTTA
AAATCATGAAAGTGGCCAAAGCTGCATCAGGAGAGGATAAAAAGTCGTCATGGAAAGGGCTCAGAACAGT
AATTCTTCATGGTTTCCAGCTGCTGCTCTGTCTCATCCAGCTGTGGAGTCCATTCATAGAAAGCACTCTG
CTTCAGTTTGATTTCATGTTATTTATTAATGTCAGGTACTCTAAATATGTATTGTTTAATCTTACTCCAA
GATGTCTGAGTCCTCTCATCTACGGTCTCAGGGATGAAACCTTTTTTCATGCATTGAAAAATTATGAATT
CTTTGGCTTGTATAAAAGAAATGTTTGA

>lcl|HQ424682.1_cds_AEA11142.1_1 [protein=odorant receptor] [protein_id=AEA11142.1] [location=<1..588] [gbkey=CDS]
GAGCGGTACGTGGCCATTTGCATGCCCCTGCGTCATGCAGAGCTGTGCTCCACACGCAGCACTATGTATT
GCATCTTCATCATTCACGGCCTCAGCTCTGTACCCTGCATTGTTGTTCTCTCCACCTTCTTTGCATCAGC
CTCTTTTAGTTTGTACAAACAATACAGCTCGTGCTCTGTGGAGATATTAATATTGCACAGATGGCAGGGT
CACGTTAGGTCAGCTGTGCATCAGTTTTACTTCTTGATTATGGTTATCATCATTTTATTTTCTTATGTTA
AAATCATGAAAGTGGCCAAAGCTGCATCAGGAGAGGATAAAAAGTCGTCATGGAAAGGGCTCAGAACAGT
AATTCTTCATGGTTTCCAGCTGCTGCTCTGTCTCATCCAGCTGTGGAGTCCATTCATAGAAAGCACTCTG
CTTCGATTTGATTTCATGTTATTTATTAATGTCAGGTACTCTAACTATGTATTGTTTAATCTTACTCCAA
GATGTCTGAGTCCTCTCATTTATGGCCTCAGGGATGAAACCTTTTTTCATGCATTGAAAAATTATGAATT
CTTTGGCTTGTATAAAAGAAATGTTTGA

>lcl|HQ424681.1_cds_AEA11141.1_1 [protein=odorant receptor] [protein_id=AEA11141.1] [location=<1..588] [gbkey=CDS]
GAGCGGTACGTGGCCATTTGCATGCCCCTGCGTCATGCAGAGCTGTGCTCCACACGCAGCACTATGTATT
GCATCCTCATCATTCACGGCCTCAGCTCTGTGCCCTGCATTGTTGTTCTCTCCACCTTCTTTGCATCAGC
CTCTTTTAGTTTGTACAAACAATACAGCTCGTGCTCTGTGGAGATATTAATATTGCACAGATGGCAGGGT
CACGTTAGATCAGCTGTGCATCAGTTGTACTTCTTGATTATGGTTATCATCATTTTATTTTCTTATGTTA
AAATCATGAAAGTGGCCAAAGCTGCATCAGGAGAGGATAAAAAGTCGTCATGGAAAGGGCTCAGAACAGT
AATTCTTCATGGTTTCCAGCTGCTGCTCTGTCTCATCCAGCTGTGGGGTCCATTCATAGAAAGCACTCTG
CTTCGATTTGATTTCATGTTATTTATTAATGTCAGGTACTCTAACTATGTATTGTTTAATCTTACTCCAA
GATGTCTGAGTCCTCTCATTTATGGCCTCAGGGATGAAGCCTTTTTTCATGCATTGAAAAATTATGAATT
CTTTGGCTTGTATAAAAGAAATGTTTGA

>lcl|HQ424680.1_cds_AEA11140.1_1 [protein=odorant receptor] [protein_id=AEA11140.1] [location=<1..588] [gbkey=CDS]
GAGCGGTACGTGGCCATTTGCATGCCCCTGCGTCATGCAGAGCTGTGCTCCACACGCAGCACTATGTATT
GCATCATCATCATTCACGGCCTCAGCTCTGTACCCTGCATTGTTGTTCTCTCCACCTTCTTTGCATCAGC
CTCTCTTAGTTTGTACAAACAATACAGCTCGTGCTCTGTGGAGATATTAATATTGCACAGATGGCAGGGT
CACGTTAGGTCAGCTGTGCATCAGTTTTACTTCTTGATTATGGTTATCATCATTTTATTTTCTTATGTTA
AAATCATGAAAGTGGCCAAAGCTGCATCAGGAGAGGATAAAAAGTCGTCACGGAAAGGGCTCAGAACAGT
AATTCTTCATGGTTTCCAGCTGCTGCTCTGTCTCATCCAGCTGTGGAGTCCATTCATAGAAAGCACTCTG
CTTCGATTTGATTTCATGTTATTTATTAATGTCAGGTACTCTAACTATGTATTGTTTAATCTTACTCCAA
GATGTCTGAGTCCTCTCATTTATGGCCTCAGGGATGAAACCTTTTTTCATGCATTGAAAAATTATGAATT
CTTTGGCTTGTATAAAAGAAATGTTTGA

>lcl|HQ424679.1_cds_AEA11139.1_1 [protein=odorant receptor] [protein_id=AEA11139.1] [location=<1..588] [gbkey=CDS]
GAGCGGTACGTGGCCATTTGCATGCCCATGCGTCATGCAGAGCTGTGCTCCACACGCAGCACTATGCATT
GCATCCTCATCATTCACGGCCTCAGCTCTGTACCCTGCATTGTGATTCTCTCCACCGCCTTTGCAACAGC
TTCTCTTAGCTTTTACACACAACCCATGTTATGCTCCGTGGAAACATTTATGTTGTACAGATGGCAGGAC
CATGTTAGATCAGCTGTGCATCAGTTTTACTTCTTGATTATGGCTATCATCATTTTATTTTCTTATGTTA
AAATCATGAAAGTGGCCAAAGCTGCATCAGGAGAGGATAAAAAGTCGTCATGGAAAGGGCTCAGAACAGT
AATTCTTCATGGTTTCCTGCTGCTGCTCTGTCTTATCCAGCTGTGGACTCCATTCATAGAAGGAGCTGTA
TTTCAAATAGATTTCATGTTATTTATTAATGTCAGGTTCTCTAGCTACATATTGTTTGCTCTTGCTCCAA
GATGTCTGAGTCCTCTCATCTACGGTCTCAGGGATGAAACCTTTTTTCATGCATTGAAAAATTATGAATT
CTTTGGCTTGTATAAAAGAAATGTTTGA

>lcl|HQ424678.1_cds_AEA11138.1_1 [protein=odorant receptor] [protein_id=AEA11138.1] [location=<1..588] [gbkey=CDS]
GAGCGGTACGTGGCCATTTGCATGCCCCTGCGTCATGCAGAGCTGTGCTCCACACGCAGCACTATGCATT
GCATCTTCATCATTCACAGCCTCAGCTCTGTACCCTGCATTGTTATTCTTTCCACCTTCTTTGCATCAGC
CTCTTTTAGTTTGTACAAACAACCCAGATTATGTGAAATGGAGTTGCTTATGTTGTACAGATGGCAGGAC
CATGTTAGATCAGCTGTGCATCAGTTTTACTTCTTGATTATGGCTATCATCATTTTATTTTCTTATGTTA
AAATCATGAAAGTGGCCAAAGCTGCATCAGGAGAGGATAAAAAGTCGTCATGGAAAGGGCTCAGAACAGT
AATTCTTCATGGTCTCCAGCTGCTGCTCTGTCTCATCCAGCTGTGGACTCCATTCATAGAAGGAGCTGTA
TTTCAAATAGATTTCATGTTATTTATTAATGTCAGGTTCTCTAGCTACATATTGTTTGCTCTTGCTCCAA
GATGTCTGAGTCCTCTCATCTACGGTCTCAGGGATGAAACCTTTTTTCATGCATTGAAAAATTATGAATT
CTTTGGCTTGTATAAAAGAAATGTTTGA

>lcl|HQ424649.1_cds_AEA11110.1_1 [protein=odorant receptor] [protein_id=AEA11110.1] [location=<1..933] [gbkey=CDS]
CGACGATTCAACAGTCTCACTCTGCAGCTTGAGGGGTTAAAGATTACCAAGACTAACAAATACCCGATAT
TTATCTTTCTGCTTTTGAGCTACATGTTCATCTTAATTGCCAATGTGGGCATTGTGATCTTGATATGGAA
AGAAAGAAGCCTCCACCAGCCGATGTATCTTCTCTTCTGTAACCTGTCGATTAATGATGTTATGGGAAAC
TCTCTATTGGTTCCACGGGTGCTTGCAGACATCCTGGTGCCTCCCTCTGAACGCCTCATTCACTACTATG
AGTGTGTGATGCAAGCTTTTACAACACACATGTTCAGCACCAATGCACATACTGTGCTCATGATTATGGC
GTTTGACAGGTATGTGGCTATCTGCAATCCACTGCGCTATTCAATCATTATGAATGACAAAATGGTGCTT
AAGCTGACAGTTTCTGCCTGGGGAGTGGCCTTTGTTTTGGTTGGGATTCTTCTCGGTCTGACCATACGGC
TGAACCGATGCAGGACTCTGATCACAAACCCTTACTGTGATAATGCCTCACTCTTTAAACTCTCCTGTGA
GAGTGTGTTTATTAATAATGTCTATGGCCTTACTTTCACTGTAGTGTTGCTCTCGTCCTCTATTGGCAGT
ATAATACTCACCTATTTTAAAATCGCAGCCGCCTGTCTGACTAATAAGAGTAACTCTTTAAACAATAAAG
CCTTGAAGACCTGCAGCACTCATCTTTGCCTATATCTCATCATGTTAGTCAGTGGGATGATCCTCATCAC
CCTCCACCGCTTCCCTCAGTATGCAGAGTACAGGAAAATTTCAGCCATTCTCTTTAACGTTGTTCCTGGC
AGCCTGAACCCTGTTATCTACGGACTGCAGTCCAAAGAAATATACAAAAGTTTGTCAAATATATTCCATC
CCAAAAGAATTATGTTGTTTTAA

>lcl|HQ424648.1_cds_AEA11109.1_1 [protein=odorant receptor] [protein_id=AEA11109.1] [location=<1..933] [gbkey=CDS]
CGACGATTCAACAGTCTCACTCTGCAGCTTGAGGGGTTAAAGATTACCAAGACTAACAAATACCCGATAT
TTATCTTTCTGCTTTTGAGCTACATGTTCATCTTAATTGCCAATGTGGGCATTGTGATCTTGATATGGAA
AGAAAGAAGCCTCCACCAGCCGATGTATCTTCTCTTCTGTAACCTGTCGATTAATGATGTTATGGGAAAC
TCTCTATTGGTTCCACGGGTGCTTGCAGACATCCTGGTGCCTCCCTCTGAACGCCTCATTCACTACTATG
AGTGTGTGATGCAAGCTTTTACAACACACATGTTCAGCACCAATGCACATACTGTGCTCATGATTATGGC
GTTTGACAGGTATGTGGCTATCTGCAATCCACTACGCTATTCAGCAATAATGAGCAACAAGATGGTGATG
AAGCTGACAGTTTCTGCCTGGGGTGTGTCCTTTGTTTTGGTTGGGATTCTTCTCGGTCTGACAATACGGC
TGAACCGATGCAGGACTATGATCATGAATCCTTACTGTGACAATCCCTCCTTGTTTAAACTCTCTTGTGA
GAATGTGTTTATTAATAACGTCTATGGCCTCACATTTACTGTGGTCTTGCTCACGTCCTCTATAGGCAGC
ATAGTTCTTACTTACACTAAGATTACAGTAGTCTGTCTGACCAGTAAAAACAAGTCTTTGAACAGTAAAG
CCTTGAAGACCTGCAGCACTCATCTTTGCCTATATCTCATCATGTTAGTCAGTGGGATGATCCTCATCAC
CCTCCACCGCTTCCCTCAGTATGCAGAGTACAGGAAAATTTCAGCCATTCTCTTTAACGTTGTTCCTGGC
AGCCTGAACCCTGTTATCTACGGACTGCAGTCCAAAGAAATATACAAAAGTTTGTCAAATATATTCCATC
CCAAAAGAATTATGTTGTTTTAA

>lcl|HQ424647.1_cds_AEA11108.1_1 [protein=odorant receptor] [protein_id=AEA11108.1] [location=<1..933] [gbkey=CDS]
CGACGATTCAACAGTCTCACTCTGCAGCTTGAGGGGTTAAAGATTACCAAGACTAACAAATACCCGATAT
TTATCTTTCTGCTTTTGAGCTACATGTTCATCTTAATTGCCAATGTGGGCATTGTGATCTTGATATGGAA
AGAAAGAAGCCTCCACCAGCCGATGTATCTTCTCTTCTGTAACCTGTCGATTAATGATGTTATGGGAAAC
TCTCTATTGGTTCCACGGGTGCTTGCAGACATCCTGGTGCCTCCTTCTAACCGCCTCATTCACTACTATG
AGTGTGTGATGCAAGCTTTTACAACACACATGTTCAGCACCAATGCACATACTGTGCTCATGATTATGGC
GTTTGACAGGTATGTGGCTATCTGCAATCCACTGCACTACTCAATCATAATGAATGACAAAATGGTGATA
AAGCTGACAGTTTCTGCCTGGGGAGTGGCCTTTGTTTTGGTTGGGATTCTTCTCGGTCTGACCATACGGC
TGAACCGATGCAGGACTCTGATCACAAACCCTTACTGTGATAATGCCTCACTCTTTAAACTCTCCTGTGA
GAGTGTGTTTATTAATAATGTCTATGGCCTTACTTTCACTGTAGTGTTGCTCTCGTCCTCTATTGGCAGT
ATAATACTCACCTATTTTAAAATCGCAGCCGCCTGTCTGACTAATAAGAGTAACTCTTTAAACAGTAAAG
CCTTGAAGACCTGCAGCACTCATCTTTGCCTATATCTCATCATGTTAGTCAGTGGGATGATCCTCATCAC
CCTCCACCGCTTCCCTCAGTATGCAGAGTACAGGAAAATTTCAGCCATTCTCTTTAACGTTGTTCCTGGC
AGCCTGAACCCTGTTATCTACGGACTGCAGTCCAAAGAAATATACAAAAGTTTGTCAAATATATTCCATC
CCAAAAGAATTATGTTGTTTTAA

>lcl|HQ424646.1_cds_AEA11107.1_1 [protein=odorant receptor] [protein_id=AEA11107.1] [location=<1..933] [gbkey=CDS]
CGACGATTCAACAGTCTCACTCTGCAGCTTGAGGGGTTAAAGATTACCAAGACTAACAAATACCCGATAT
TTATCTTTCTGCTTTTGAGCTACATGTTCATCTTAATTGCCAATGTGGGCATTGTGATCTTGATATGGAA
AGAAAGAAGCCTCCACCAGCCGATGTATCTTCTCTTCTGTAACCTGTCGATTAATGATGTTATGGGAAAC
TCTCTACTGGTTCCACGGGTGCTTGCAGACATCCTGGTGCCTCCTTCTGATCGCCTCATTCACTACTATG
AGTGTGTGATGCAAGCTTTTACAACACACATGTTTGGCACCAATGCACATACTGTGCTCATGATTATGGC
GTTTGACAGGTATGTGGCTATCTGCAATCCACTGCACTACTCAATCATAATGAATGACAAAATGGTGATA
AAGCTGACCGTTTCTGCCTGGGGAGTGGCCTTTGTCTTGGTGGCCATTCTGCTCAGTCTGACCATACGGC
TGAACCGATGCAGGACTCTGATCACAAACCCTTACTGTGATAATGCCTCACTCTTTAAACTCTCCTGTGA
GAGTGTGTTTATTAATAATGTCTATGGCCTTACTTTCACTGTAGTGTTGCTCTCGTCCTCTATTGGCAGT
ATAATACTCACCTATTTTAAAATCGCAGCTGCCTGTCTGACTAATAAGAGTAACTCTTTAAACAGTAAAG
CCTTGAAGACCTGCAGCACTCATCTTTGCCTATATCTCATCATGTTAGTCAGTGGGATGATCCTCATCAC
CCTCCACCGCTTCCCTCAGTATGCAGAGTACAGGAAAATTTCAGCCATTCTTTTTAATGTTGTTCCTGGC
AGCCTGAACCCTGTTATCTACGGACTGCAGCCCAAAGAAATATACAAAAGTTTGTCAAATATATTCCATC
CCAAAAGGATTATGTTGTTTTAA

>lcl|HQ424645.1_cds_AEA11106.1_1 [protein=odorant receptor] [protein_id=AEA11106.1] [location=<1..933] [gbkey=CDS]
CGACGATTCAACAGTCTCACTCTGCAGCTTGAGGGGTTAAAGATTACCAAGACTAACAAATACCCGATAT
TTATCTTTCTGCTTTTGAGCTACATGTTCATCTTAATTGCCAATGTGGGCATTGTGATCTTGATATGGAA
AGAAAGAAGCCTCCACCAGCCGATGTATCTTCTCTTCTGTAACCTGTCGATTAATGATGTTATGGGAAAC
TCTCTACTGGTTCCACGGGTGCTTGCAGACATCCTGGTGCCTCCTTCTAACCGCCTCATTCACTACTATG
AGTGTGTGATGCAAGCTTTTACAACACACATGTTCAGCACCAATGCACATACTGTGCTCATGATTATGGC
GTTTGACAGGTATGTGGCTATCTGCAATCCACTGCGCTATTCAATCATTATGAATGACAAAATGGTGCTT
AAGCTGACAGTTTCTGCCTGGGGAGTGGCCTTTGTTTTGGTTGGGATTCTTCTCGGTCTGACCATACGAC
TGAACCGATGCAGGACTCTGATCACAAACCCTTACTGTGATAATGCCTCACTCTTTAAACTCTCCTGTGA
GAGTGTGTTTATTAATAATGTCTATGGCCTTACTTTCACTGTAGTGTTGCTCTCGTCCTCTATTGGCAGT
ATAATACTCACCTATTTTAAAATCGCAGCCGCCTGTCTGACTAATAAGAGTAACTCTTTAAACAGTAAAG
CCTTGAAGACCTGCAGCACTCATCTTTGCCTATATCTCATCATGTTAGTCAGTGGGATGATCCTCATCAC
CCTCCACCGCTTCCCTCAGTATGCAGAGTACAGGAAAATTTCAGCCATTCTCTTTAACGTTGTTCCTGGC
AGCCTGAACCCTGTTATCTACGGACTGCAGTCCAAAGAAATATACAAAAGTTTGTCAAATATATTCCATC
CCAAAAGAATTATGTTGTTTTAA

>lcl|HQ424644.1_cds_AEA11105.1_1 [protein=odorant receptor] [protein_id=AEA11105.1] [location=<1..933] [gbkey=CDS]
CGACGATTCAACAGTCTCACTCTGCAGCTTGAGGGGTTAAAGATTACCAAGACTAACAAATACCCGATAT
TTATCTTTCTGCTTTTGAGCTACATGTTCATCTTAATTGCCAATGTGGGCATTGTGATCTTGATATGGAA
AGAAAGAAGCCTCCACCAGCCGATGTATCTTCTCTTCTGTAACCTGTCGATTAATGATGTTATGGGAAAC
TCTCTACTGGTTCCACGGGTGCTTGCAGACATCCTGGTGCCTCCTTCTGATCGCCTCATTCACTACTATG
AGTGTGTGATGCAAGCTTTTACAACACACATGTTCAGCACCAATGCACATACTGTGCTCATGATTATGGC
GTTTGACAGGTATGTGGCTATCTGCAATCCACTGCGCTATTCAATCATTATGAATGACGAAATGGTGCTT
AAGCTGACAGTTTCTGCCTGGGGAGTGGCCTTTGTTTTGGTTGGGATTCTTCTCGGTCTGACCATACGAC
TGAACCGATGCAGGACTCTGATCACAAACCCTTACTGTGATAATGCCTCACTCTTTAAACTCTCCTGTGA
GAGTGTGTTTATTAATAATGTCTATGGCCTTACTTTCACTGTAGTGTTGCTCTCGTCCTCTATTGGCAGT
ATAATACTCACCTATTTTAAAATCGCAGCCGCCTGTCTGACTAATAAGAGTAACTCTTTAAACAGTAAAG
CCTTGAAGACCTGCAGCACTCATCTTTGCCTATATCTCATCATGTTAGTCAGTGGGATGATCCTCATCAC
CCTCCACTGCTTCCCTCAGTATGCAGAGTACAGGAAAATTTCAGCCATTCTCTTTAACGTTGTTCCTGGC
AGCCTGAACCCTGTTATCTACGGACTGCAGTCCAAAAAAATATACAAAAGTTTGTCAAATATATTCCATC
CCAAAAGAATTATGTTGTTTTAA

>lcl|HQ424607.1_cds_AEA11068.1_1 [protein=odorant receptor] [frame=3] [protein_id=AEA11068.1] [location=<1..>552] [gbkey=CDS]
TACGTTCTGATTGCAGCTTTGTTAATCAACTCTGTTGTTTACAGCACTGTTTTCTACCCAAAGCTTCTGA
TTGACTTTTTATCTGACAAACAGATCATAACATATTCAGCCTGTCTCTTTCAGTGGTTCATATTTTACTC
TTTAGCTGGTTCTGAATTCTTACTGTTGGCAGTTATGTCCTATGACAGGTATGTGTCTATATGTAAACCT
CTGCAATATCCAACCATCATGAGAAAAAAGACTGTGATTATGTTCTTGGTTTTAGCCTGGCTTGTGCCTT
TTTGTAAGATTGCAGGGCCAATTGTTCAGAATGTGAATAAGAAACTCTGTAAATTTATTTTCAAAGGAAT
CATTTGTAACAGCACAGTTCACAAGCTTCACTGTGTGGAACCAAGAATAGAGAAAATATATGGTTTGATA
GTTTTTGTAAATCTTCTAATTATCCCTGTACTCTTCATACTGTTTACATACACCAGAATATTTATAATAA
CTTATCGAAGTTGTAGAGAAGTCAGGAGAAAAGCTGCACAGACCTGTTTACCACATCTGA

>lcl|HQ424606.1_cds_AEA11067.1_1 [protein=odorant receptor] [frame=3] [protein_id=AEA11067.1] [location=<1..>552] [gbkey=CDS]
TACGTTCTGATTGCAGCTTTGTTAATCAACTCTGTTGTTTACAGCACTGTTTTCTACCCAAAGCTTCTGA
TTGACTTTTTATCTGACAAACAGATCATAACATATTCAGCCTGTCTCTTTCAGTGGTTCATATTTTACTC
TTTAGCTGGTTCTGAATTCTTACTGTTGGCAGCTATGTCCTATGACAGGTATGTGTCTATATGTAAACCA
CTGCAATATCCAACCATCATGAGAAAAAAGACTGTGATTATGTTCTTGGTTGTAGCCTGGCTTGTGCCTT
TTTGTAAGATTGCAGGGCCAATTGTTCAGAATGTGAATAAGAAACTCTGTAAATTTATTTTCAAAGGAAT
CATTTGTAACAGCACAGTTCACAAGCTTCACTGTGTGGAACCAAGAATAGAGAAAATATATGGTTTGATA
GTTTTTGTAAATCTTCTAATTATCCCTGTACTCTTCATACTGTTTACATACACCAGAATATTTATAATAA
CTTATCGAAGTTGTAGAGAAGTCAGGAGAAAAGCTGCACAGACCTGTTTACCACATCTGA

>lcl|HQ424605.1_cds_AEA11066.1_1 [protein=odorant receptor] [frame=3] [protein_id=AEA11066.1] [location=<1..>552] [gbkey=CDS]
TACGTTCTGATTGCAGCTTTGTTAATCAACTCTGTTGTTTACAGCACTGTTTTCTACCCAAAGCTTCTGA
TTGACTTTTTATCTGACAAACAGATCATAACATATTCAGCCTGTCTCTTTCAGTGGTTCATATTTTACTC
TTTAGCTGGTTCTGAATTCTTACTGTTGGCAGCTATGTCCTATGACAGGTATGTGTCTATATGTAAACCT
CTGCAATATCCAACCATCATGAGAAAAAAGACTGTGATTATGTTCTTGGTTTTAGCCTGGCTTGTGCCTT
TTTGTAAGATTGCAGGGCCAATTGTTCAGAATGTGAATAAGAAACTCTGTAAATTTATTTTCAAAGGAAT
CATTTGTAACAGCACAGTTCACAAGCTTCACTGTGTGGAACCAAGAATAGAGAAAATATATGGTTTGATA
GTTTTTGTAAATCTTCTAATTATCCCTGTACTCTTCATACTGTTTACATACACCAGAATATTTATAATAA
CTTATCGAAGTTGTAGAGAAGTCAGGAGAAAAGCTGCACAGACCTGTTTACCACATCTGA

>lcl|HQ190955.1_cds_ADN88092.1_1 [gene=Or1] [protein=odorant receptor] [protein_id=ADN88092.1] [location=<1..>1347] [gbkey=CDS]
ATCAAGCTGATGAAATACTCTGGCTTGTTTATGCATGCATTCACGGGTGGGTCGCCGCTGCTGAAAAAGG
TCTATTCATCCATACATTTGGTGTTAATATTGGCACAATTCGTGTTCATACTTGTCAACATGGCCCTGAA
TGCCGACGAAGTAAATGAGTTGTCCGGTAATACAATTACCGCACTATTCTTTACGCACTGTGTTACGAAA
TTTATTTATCTGGCTGTGAATCAAAAGAATTTTTACAGAACATTGAACATTTGGAATCAGGTTAATTCTC
ATCCATTGTTTGCTGAATCTGATGCTCGCTATCATTCAATCGCTTTGGCCAAAATGAGAAAATTATTCTT
CTTGGTGATGCTGACGACAGTAGTATCAGCCGTGGCATGGATAACCATAACTTTCTTTGGTGAAAGTGTC
AAGTTTGCTTTCGACAAGGAGACCAACTCCTCCATTACGGTGGAGATACCAAGATTGCCCATTAAATCAT
TCTACCCCTGGGATGCCAGCCAGGGTTTGTTCTATACGATATCGTTCGCCTTGCAAGGCTACTACTTGCT
ATTCTCCATGGTGCACTCGAACTTGTGCGATGTTCTCTTCTGCTCATGGTTGATATTTGCCTGCGAACAA
CTGCAACATCTGAAGGGCATTATGAAACCTTTAATGGAATTATCTGCCTCCTTAGATACATATCGTCCCA
ATTCTGCAGCACTCTTTCGTTCGCTGTCTGCCAACTCCAAGTCAGAGTTAATCATTAATGAAGAGAAAGA
ACCTCCCAGTGACCTGGATATGACCGGCATTTATAGCACCAAGGCCGATTGGGGTGCACAATTCCGCGCA
CCCACAACTCTGCAAACGTTTAATGGCGTCAACGGTGGCAATCCGAATGGTTTGACAAAGAAACAGGAAA
TGATGGTACGCAGCGCTATCAAATATTGGGTGGAGAGGCATAAACATGTTGTCAGATTAGTTGCTGCCAT
TGGTGATACGTATGGCGCCGCATTACTTTTACACATGTTGACATCAACCATTAAGTTGACATTGTTGGCG
TATCAGGCAACCAAAATAACGGGTGTCAATGTTTACGCTTTCACCGTTATTGGTTATTTGGGTTATGCAT
TGGCCCAAGTATTTCACTTCTGTATTTTTGGCAACCGTTTAATTGAAGAGAGTTCATCCGTTATGGAGGC
AGCATACTCTTGTCACTGGTATGATGGTTCTGAAGAAGCCAAAACTTTTGTGCAAATCGTTTGTCAACAA
TGCCAGAAAGCAATGTCCATTTCGGGTGCAAAATTCTTTACAGTCTCATTGGATTTATTTGCTTCGGTTC
TCGGTGCTGTTGTCACA

>lcl|JF747606.1_cds_AEF32141.1_1 [protein=odorant receptor] [protein_id=AEF32141.1] [location=66..1307] [gbkey=CDS]
ATGGATGAAGCTTTTCTCGCGTTCCACCGAGTACTATCCTTTGCCGGAATTTCAATTTTTGCTAAACAAA
ACTGGGATTCCAACCGATGGCTGGTACATCAGACTTTCAACTTTATTATTGGAGTATTATGCTTCATTTT
CACAACTGGTTTTGTCGTTACCAACGTATCAGATTTTCTCCTATGTATCCAAGGGGCTTGTATCTGGACA
ACTGGCGTGATAATGACCATTACTTTGGGAGTTTGTTTGATATTTAGGAAGGACTTTCGAAATTTTTTGG
AAGAAATGGCTTTTAGAGACCATATGTTGGAGATGCCATTGATAGACCATGTATTGCTGGTGTCTTCTGG
AGGCGAAAAGATTCAAGAATTGAGGGATCTAGTAACTGGTTCCCAAGAGAAGCTGTTCAAGTATACCACG
ATACTTCTGAGGGTGTATGTCGCCAGTGTGTTCTTGTGCGCCACTCTGTACCTTTGTAGCCCCGTGTATG
GAATGATGGTGCGAGAAGACGAGTCTTTGCGTCTTTTGGCCTTCGACATGTGGTTTCCATGGAGTTTAGA
AGATTACACGGTTTATATAATATCGTTTATATTCCATGCCTACGCTGGTTACCTCTGCTGTATTGCTTAT
CCCGGCCTTCAATCAATAATAATCCTTCTACTGGGACAGATAATTCGTCAAATAAGGATTCTGACATTTA
TACTGCTGCACACGAATGAGTTAGTGCTAGAAGTGACTCGGGTTCAGGATAAAAGATGGCAGTATATGTG
TACTTTAGTCCTGTCTCAATGTGTAGACCACTATGTGAAAATCAAAAGTTTCAGCAACCGACTCAACGTT
ATATGTCGTCCATTTTACCTAACGTTGATATTAGTTGCTATTATGCTGGTATGTATGTGTTCTGTGAAAA
TCGCAGTATCGAACAAGGTATCTTTAGATACAATGAAATACTACATCCATGAGTTCTGTTTTATTTTGGT
GGTACTTATGTTCTGTTTAGTTGGACAGCAAGTGGACAACGAGTGTGAAGCTTTAGAGAGAGCTGTTACG
GAGAAATGGTACATTTTCAATCACAATCACAAGTCGAACATACGGATATTCAATATGGCACTTGGTCAGC
GCATGCCTATCTATATATTTGGAACTATTACTTTATCTTTACCTACATTTACTTGGTTCATCAAAACTGG
AATGTCATTCTTCTCACTGGTTATGTCCGTTTTGGAAGAAGAGACTCAATAG

>lcl|KF801621.1_cds_AHF20367.1_1 [gene=Or4] [protein=odorant receptor] [protein_id=AHF20367.1] [location=1..1221] [gbkey=CDS]
ATGACTCAATCCATTGAGTTTGAGCAAACCTTTGGCTTCATCGCCAAGGTCTTGCAAATGATCGGCTACC
CAAGCTGTTTGGCTCCGTACCCAACGACCTTCGCCAGTCGACTTAAGTCCAGTGCCGGTTTCGTGGTATG
CTTCCTCATGTTGACCTATTGCGTTTTCGGTCAGATCATCAACATCGGCCTGCTGATGATGGGCTACCGC
CAGACGGATCAGGTCGTCGAGGAGGTCGCCATCCAGGTCAGCAGTACGGGCTTCTGCATCATCGGACTGG
CGAAGATGTACAGTTTGTCGTACAACCACACCATTCTTAGCTGGCTCATTGCGGACTTCAGAGTCAAGTG
GAATGCCGGGGAGCTCACAGAGAAGGACCGTTCCATACGGGATGGGACGTTACGTCCAACGGTGGCCATT
ACGACTGTAGCGGCATTAGGGAATATCATAATGGTGTCGGCGTTCAACTTTCAACCGGTGGTGGAGATGA
TCTACGGTCGGGTGGTTACCGGAGAATGGGTCAAGCTGTTTCCGTATGTGATTTGGTTCCCGTTTAATCC
AACGCCCGGAGCGATCTACTATCTGGTTTATTTGTTTGAGGTGTATTCGGGAGTAATTGTTGCCGTTGGA
AATGTGGGGTTTAACTGTATCTTCTGCTTGCTGACTTCGCACTTGTCGATGCAGTTGAAATTGCTGTGCA
GTTGGATCGAGGATATGGTCGAAGTTGAGGACGAGAAGGGAGTGCGATCGAAGAGGAAGCTCTACAGGAT
TGTGCGGTATCATCAGGACTTAATCAGAGGGAGGGATGCGTTACAGTCAATGTTCAGCACAACGCTGTTC
CTGAACTTCTCCGCAAGTTCTGTTCTGATGTGCATGCAACTGTACCTTATAACTACCGCGGGAATTACCT
TGATGATCAAGTTCACGCTTTTCATGCTTTGTATTCTGATGGAGATTTTCATTCTCTGCTACTACGGTGA
AGAGATTTTCGCCAATAGTTCATCGATTGCCGTTGGAGCGTTCAACTCGAAATGGTACCAGTTGGAGGCC
AGTCAACAGAATTCTCGTTTTGGCAAAAATTTGATTCCGATCATCCAGCGAGCGCAGACGCCCATGGTTC
TGACGGCGTGGAAGTTTTGGCCTATCACCATTCGGACATTCAGCGCCATTTTGCAAACATCATGGTCCTA
CTTTACTTTGCTGAGAACAGTGATGCGCTAG

>lcl|KF801620.1_cds_AHF20366.1_1 [gene=Or4] [protein=odorant receptor] [protein_id=AHF20366.1] [location=1..1221] [gbkey=CDS]
ATGACTCAATCCATTGAGTTTGAGCAAACCTTTGGCTTCATCGCCAAGGTCTTGCAAATGATTGGTTACC
CAAGCTGTTTGGCTCCGTACCCAACGACCTTCGCCAGTCGACTTAAGTCCAGTGCTGGTTTCGTGGTATG
CTTCCTCATGTTGACCTATTGCGTTTTCGGTCAGATCATCAACATCGGCTTGCTGATGATGGGCTACCGC
CAGACGGATCAGGTCGTCGAGGAGGTCGCCATCCAGGTCAGCAGTACGGGCTTCTGCATCATCGGACTGG
CGAAGATGTACAGCTTGTCGTACAACCGGGCCATTCTGAGCTGGCTCATTGCGGATTTCAGAGTCAAGTG
GGATGCCGGGGAGCTCACAGAAAAGGACCGTTCCATACGGGATGGGACGTTACGTCCAACGGTGGCCATT
ACGACTGTAGCGGCGCTAGGGAACATCATCATGGTGTCGGCGTTCAACTTTCAACCGGTAGTGGAGATGA
TCTACGGTCGGGTGGTCACCGGAGAATGGGTCAAGCTGTTTCCGTACGTGATTTGGTTCCCTTTCAATCC
GACTCACGGGGCGATCTACTATCTGGTGTACTTGTTTGAGGTTTATTCGGGAGTTATAGTGGCCGTTGGA
AACGTGGGGTTCAACTGTATCTTCTGTTTGCTGACTTCACACTTGTCGATGCAGTTAAAGCTGTTGTGCA
GTTGGATCGAGGATATGGTTGAAGTTGAGGACGAGAAGGGGGTGCGATCGAAGAAGAAGCTCTACAGGAT
TGTGCGATATCATCAGGACTTGATCAGAGGAAGGAATGCGTTACAGTCAATGTTCAGCACAACGCTGTTC
CTGAACTTCTCCGCAAGTTCTGTTCTGATGTGCATGCAGCTTTACCTCATAACTACCGCAGGCATTACTC
TGATGGTCAAGTTCACTCTTTTCATGCTTTGTATTCTGATGGAGATTTTCATTCTCTGCTACTACGGTGA
GGAGATTCTCGTTAATAGTTCATCGATTGCCGCTGGAGCGTTCAACTCGAATTGGTACCAGTCGAAGGTG
AGCCAACAGAATCCTCGTTTTGGCAAAAATTTGATTCCGATTATCCAGCAAGGGCAGAGGCCCATGGTTC
TGACGGCGTGGAAGTTTTGGCCCATCACCATTCGGACGTTCAGCGCCATATTGCAAACATCATGGTCCTA
TTTTACCTTGCTGAGAACAGTGATGCATTAG

>lcl|KF801619.1_cds_AHF20365.1_1 [gene=Or4] [protein=odorant receptor] [protein_id=AHF20365.1] [location=1..1221] [gbkey=CDS]
ATGACTCGATCCATCGAGTTTGATCAAACCTTTAGGTTTATCGCTAAAGTACTTCAAATGATCGGTTACC
CAAGCTGTATAGCACCATACCCAACGACCTTCGCCAGTCGACTTAAGTCCAGTGCCGGTTTCGTGGTATG
CTTCCTCATGTTGACCTATTGCGTTTTCGGTCAGATCATCAACATCGGCCTGCTGATGATGGGTTACCGC
CAGACGGATCAGATCGTCGAGGAGGTCGCCATCCAGGTCAGCAGCACGGGCTTCTGCATCATCGGACTGG
CGAAGATGTACAGTTTGTCGTACAACCGGGCCATTCTGAGCTGGCTCATTGCGGACTTCAGAGTCAAGTG
GAATGCCGGGGAGCTCACAGAGAAGGACCGTTACATACGGGATGGGACGTTACGTCCAACGGTGGCCATT
ACGACTGTAGCGGCGCTAGGGAACATCATCATGGTGTCGGCGTTCAACTTTCAACCGGTAGTGGAGATGA
TCTACGGTCGGGTGGTCACCGGAGAATGGGTCAAGCTGTTTCCGTACGTGATTTGGTTCCCTTTCAATCC
GACTCACGGGGCGATCTACTATCTGGTGTATTTGTTTGAGGTTTATTCGGGAGTTATAGTGGCCGTTGGA
AACGTGGGGTTCAACTGTATCTTCTGTTTGTTGACTTCACACTTGTCGATGCAGTTAAAGCTGTTGTGCA
GTTGGATCGAGGATATGGTTGAAGTTGAGGACGAGAAGGGGGTGCGATCGAAGAAGAAGCTCTACAGGAT
TGTGCAATATCATCAGGACTTGATCAGAGGAAGGAATGCGTTGCAATCAATGTTCAGCACAACGCTGTTC
CTGAACTTCTCCGCAAGTTCTGTTCTGATGTGCATGCAGCTTTACCTCATAACTACCGCAGGCATTACTC
TGATGGTCAAGTTTACTCTTTTCATGCTTTGTATTCTGATGGAGATTTTCATTCTCTGCTACTACGGTGA
GGAGATTCTCGTTAATAGTTCATCGATTGCCGCTGGAGCGTTCAACTCGAACTGGTACCAGTCGAAGGTG
AGCCAACAGAATCCTCGTTTTGCCAAAAATTTGATTCCGATTATCCAGCAAGGGCAGAGGCCCATGGTTC
TGACGGCGTGGAAGTTTTGGCCCATCACCATTCGGACGTTCAGCGCCATATTGCAAACATCATGGTCCTA
TTTTACCTTGCTGAGAACAGTGATGCATTAG

>lcl|KF801618.1_cds_AHF20364.1_1 [gene=Or4] [protein=odorant receptor] [protein_id=AHF20364.1] [location=1..1221] [gbkey=CDS]
ATGACTCAATCCATTGAGTTTGAGCAAACCTTTGGCTTCATCGCCAAGGTCTTGCAAATGATCGGCTACC
CAAGCTGTTTGGCTCCGTACCCAACGACCTTCGCCAGTCGACTTAAGTCCAGTGCCGGTTTCGTGGTATG
CTTCCTCATGTTGACCTATTGCGTTTTCGGTCAGATCATCAACATCGGCCTGCTGATGATGGGTCACCGC
CAGACGGATCAGGTCGTCGAGGAGGTCGCCATCCAGGTCAGCAGCACGGGCTTTTGCATCATCGGACTGG
CGAAAATGTACAGCTTGTCGTACAACCGGGCCATTCTGAGCTGGCTCATTGCGGACTTCAGAGTCAAGTG
GAATGCCGGGGAGCTCACAGATAAGGACCGTTCCATACGGGATGGGACGTTACGTCCAACGGTGGCCATT
ACGACTGTAGCGGCATTAGGAAACATCATCATGGTGTCGGCGTTCAACTTTCAACCGGTGGTGGAGATGA
TCTACAGTCGGGTGGTTACCGGAGAATGGGTCAAGCTGTTTCCGTATGTTATTTGGTTCCCGTTCAATCC
AACTCCCGGGGCGATCTACTATCTGGTGTACTTGTTTGAGGTTTATTCGGGAGTTATAGTGGCCGTTGGA
AACGTGGGGTTCAACTGTATCTTCTGTTTGCTGACTTCACACTTGTCGATGCAGTTAAAGCTGTTGTGCA
GTTGGATCGAGGATATGGTTGAAGTTGAGGACGAGAAGGGGGTGCGATCGAAGAAGAAGCTCTACAGGAT
TGTGCGGTATCATCAGGACTTGATCAGAGGAAGGAATGCGTTACAATCAATGTTCAGCACAACGCTGTTC
CTGAACTTCTCTGCAAGTTCTGTTCTGATGTGCATGCAGCTTTACCTCATAACTACCGCAGGCATTACTC
TGATGGTCAAGTTTACTCTTTTCATGCTTTGCATTCTGATGGAGATTTTCATTCTCTGCTACTACGGTGA
AGAGATTCTCGTTAATAGTTCATCGATTGCCGCTGGAGCGTTCAACTCGAATTGGTACCAGTCGAAGGTG
AGCCAACAGAATCCTCGTTTTGGCAAAAATTTGATTCCGATTATCCAGCAAGGGCAGAGGCCCATGGTTC
TGACGGCGTGGAAGTTTTGGCCCATCACCATTCGGACGTTCAGCGCCATATTGCAAACATCATGGTCCTA
TTTTACCTTGCTGAGAACAGTAATGCGTTAG

>lcl|KF801617.1_cds_AHF20363.1_1 [gene=Or4] [protein=odorant receptor] [protein_id=AHF20363.1] [location=1..1221] [gbkey=CDS]
ATGACTCAATCCATTGAGTTTGACCAAACCTTTCGCTTCATAGCCAAGGTCTTGCAAATGATCGGTTACC
CAAGCTGTTTGGCTCCGTACCCAACGACCTTCACCAGTCGACTTAAGTCCAGTGCCGGTTTCGTGGTATG
CTTTCTCATGTTGACCTATTGCGTTTTCGGTCAGATCATCAACATCGGCTTGCTGATGATGGGCTACCGC
CAGACGGATCAGGTCGTCGAGGAGGTCGCCATCCAGGTTAGCAGTACTGGGTTCTGCATCATTGGACTGG
CGAAAATGTACAGCTTGTCGTACAACCGGGCCATTCTGAGCTGGCTCATTGCGGACTTCAGAGTCAAGTG
GAATGCCGGGGAGCTCACAGATAAGGACCGTTCCATACGGGACGGGACGTTACGTCCAACGGTGGCCATT
ACGACTGTAGCGGCATTAGGAAACATCATAATGGTGTCGGCGTTCAACTTTCAACCGGTGGTGGAGATGA
TCTACGGTCGGGTAGTCACCGGAAAATGGGTCAAGCTGTTTCCGTATGTGATTTGGTTCCCGTTTAATCC
GACTCCTGGAGCGATCTACTATCTAGTGTATTTGTTCGAGGTGTATTCGGGAGTTATCGTGGCCGTTGGA
AATGTGGGGTTCAACTGTATCTTCTGCTTGCTGACTTCGCACTTGTCGATGCAGTTAAAGCTGTTGTGTA
GTTGGATCGAGGATATGGTTGAAGTTGAGGACGAGAAGGGGGTGCGATCGAAAAAGAAGCTCTACAGGAT
TGTGCGGTATCATCAGGACTTGATCAGAGGAAGGAATGCGTTACAGTCAATGTTCAGCACAACGCTGTTC
CTGAACTTCTCCGCAAGTTCTGTTCTGATGTGCATGCAGCTTTACCTCATAACTACCGCAGGCATTACTC
TGATGGTCAAGTTTACTCTTTTCATGCTTTGTATTCTGATGGAGATTTTCATTCTCTGCTACTACGGTGA
GGAGATTCTCGTTAATAGTTCATCGATTGCCGCTAGAGCGTTCAACTCGAATTGGTACCAGTCGAAGGTG
AGCCAACAGAATCCTCGGTTTGGCAAAAATTTGATTCCGATTATCCAGCAAGGGCAGAGGCCCATGGTTC
TGACGGCGTGGAAGTTTTGGCCCATCACCATTCGGACGTTCAGCGCCATATTGCAAACATCATGGTCCTA
TTTTACCTTGCTGAGAACAGTGATGCATTAG

>lcl|KF801615.1_cds_AHF20362.1_1 [gene=Or4] [protein=odorant receptor] [protein_id=AHF20362.1] [location=1..1221] [gbkey=CDS]
ATGACTCAATCCCTTGAGTTTGACCAAACCTTTGGCTTCATCGCCAAGGTCTTGCAAATGATCGGTTATC
CAAGCTGTTTAGCACCGTACCCAACGACCTTCGCCAGTCGACTCAAGTCCAGTTCCGGTTTCGTGGTATG
CTTCCTCATGTTGACCTATTGCGTTTTCGGTCAGATCATCAACATCGGCCTGCTGATGATGGGTCACCGC
CAGACGGATCAGGTCGTCGAAGAGGTCGCCATCCAGGTCAGCAGCACAGGCTTTTGCATCATCGGACTGG
CGAAGATGTACAGTTTGTCGTACAACCGGGCCATTCTGAGCTGGCTCATTGCGGACTTCAGAGTCAAGTG
GAATGCCGGGGAACTCACAGATAAGGACCGTTCCATACGGGACGGGACGTTACGTCCAACGGTGGCCATT
ACGACTGTAGCGGCATTAGGGAACATCATAATGGTGTCGGCGTTCAACTTTCAACCGGTGGTGGAGATGA
TCTACGGTCGGGTGGTTACCGGAGAATGGGTCAAGCTATTTCCGTACGTGATTTGGTTCCCTTTCAATTC
GACTCACGGGGCGATCTACTATCTGGTGTACTTGTTTGAGGTTTATTCGGGAGTTATAGTGGCCGTTGGA
AACGTGGGGTTCAACTGTATCTTCTGTTTGCTGACTTCACACTTGTCGATGCAGTTAAAGCTGTTGTGCA
GTTGGATCGAGGATATGGTTGAAGTTGAGGACGAGAAGGGGGTGCAATCGAAGAAGAAGCTCTACAGGAT
TGTGCGGTATCATCAGGACTTGATCAGAGGAAGGAATGCGTTACAATCAATGTTCAGCACAACGCTGTTC
CTGAACTTCTCCGCAAGTTCTGTTCTGATGTGCATGCAGCTTTACCTCATAACTACCGCAGGCATTACTC
TGATGGTCAAGTTTACTCTTTTCATGCTTTGTATTTTGATGGAGATTTTCATTCTCTGCTACTACGGTGA
AGAGATTCTCGCTAATAGTTCATCGATTGCCGCTGGAGCGTTCAACTCGAATTGGTACCAGTCGAAGGTG
AGCCAACAGAATCCTCGTTTTGGCAAAAATTTGATTCCGATTATCCAGCAAGGGCAGAGGCCCATGGTTC
TGACGGCGTGGAAGTTTTGGCCCATAACCATTCGGACGTTCAGCGCCATATTGCAAACATCATGGTCCTA
TTTTACCTTGCTGAAAACTGTAATGCATTAG

>lcl|KF801614.1_cds_AHF20361.1_1 [gene=Or4] [protein=odorant receptor] [protein_id=AHF20361.1] [location=1..1221] [gbkey=CDS]
ATGACTCAATCCCTTGAGTTTGACCAAACCTTTGGCTTCATCGCCAAGGTCTTGCAAATGATCGGTTATC
CAAGCTGTTTAGCACCGTACCCAACGACCTTCGCCAGTCGACTCAAGTCCAGTGCCGGTTTCGTGGTATG
CTTCCTCATGTTGACCTATTGCGTTTTCGGTCAGATCATCAACATCGGCCTGCTGATGATGGGTCACCGC
CAGACGGATCAGGTCGTCGAAGAGGTCGCCATCCAGGTCAGCAGCACAGGCTTTTGCATCATCGGACTGG
CGAAGATGTACAGTTTGTCGTACAACCGGGCCATTCTGAGCTGGCTCATTGCGGACTTCAGAGTCAAGTG
GAATGCCGGGGAACTCACAGATAAGGACCGTTCCATACGGGACGGGACGTTACGTCCAACGGTGGCCATT
ACGACTGTAGCGGCATTAGGGAACATCATAATGGTGTCGGCGTTCAACTTTCAACCGGTGGTGGAGATGA
TCTACGGTCGGGTGGTTACCGGAGAATGGGTCAAGCTATTTCCGTACGTGATTTGGTTCCCTTTCAATTC
GACTCACGGGGCGATCTACTATCTGGTGTACTTGTTTGAGGTTTATTCGGGAGTTATAGTGGCCGTTGGA
AACGTGGGGTTCAACTGTATCTTCTGTTTGCTGACTTCACACTTGTCGATGCAGTTAAAGCTGTTGTGCA
GTTGGATCGAGGATATGGTTGAAGTTGAGGACGAGAAGGGGGTGCAATCGAAGAAGAAGCTCTACAGGAT
TGTGCGGTATCATCAGGACTTGATCAGAGGAAGGAATGCGTTACAATCAATGTTCAGCACAACGCTGTTC
CTGAACTTCTCCGCAAGTTCTGTTCTGATGTGCATGCAGCTTTACCTCATAACTACCGCAGGCATTACTC
TGATGGTCAAGTTTACTCTTTTCATGCTTTGTATTTTGATGGAGATTTTCATTCTCTGCTACTACGGTGA
AGAGATTCTCGCTAATAGTTCATCGATTGCCGCTGGAGCGTTCAACTCGAATTGGTACCAGTCGAAGGTG
AGCCAACAGAATCCTCGTTTTGGCAAAAATTTGATTCCGATTATCCAGCAAGGGCAGAGGCCCATGGTTC
TGACGGCGTGGAAGTTTTGGCCCATAACCATTCGGACGTTCAGCGCCATATTGCAAACATCATGGTCCTA
TTTTACCTTGCTGAAAACTGTAATGCATTAG

>lcl|JN873314.1_cds_AFC36918.1_1 [protein=odorant receptor] [protein_id=AFC36918.1] [location=59..1255] [gbkey=CDS]
ATGGAAATCAAAACAACCATCCCGATAGAGAAAAAGTACAAAGGGTTCAACGAAACCTTTAAACTTTGTG
CCTTCTCGTTAGCATTTGCTTTCCTGTACCCTAACAGGAAAACAGCCCTGAAGAGATGCTTGACCATCAC
TTTAATTGTCACCTTCTGTGGTGGCCAACTTTTCTGGTTCATCACTTACACCTTCAAATGCCTCTATACC
TTGGACCTCTACAACTTCGCGAGAAACATGACACTAGCCGTCGTTCTTATTCTGTTTTTCGTTAAAACGT
ATTATGCTATCTATGCAACCCAAAAGTTTGCTCCATTACTCGATAAAATATCTGAAGACCTTCTAGAAGC
CAACAATTTGGGAGAACGACAGCAAAAACTGTACGACGAACATATCAAAATAGCAAAAGTTGGGGAGATA
TCCTGGCTGCTGGTTCCTGTACTCATGAGTGCTTTGTTTCCTATTTATGCTGGAACCTTAATGAGTATAG
AGAGCATACAGACTGATGATTACCAGAGACGTATGGTACACGACATGGAACTGCTTTACGTAGAAGACAT
ACAGAGTGAAACACCTTTCTTTCAGTGTATGTTTGCCTATAACTGCGTCCAATGCGTTGTTCTTGTTCCC
AATTACTGCGCATTTGATGGCTCTTTCTGCATAGCGACAACACATCTACAGCTGAAGCTAAAGTTGATGG
CGTTAAAAGTCAGCGATGCTTTTAAGTATTCGAAAAACAAATATGAATTGCGAATGAAAATGAATGAGGC
AATCAGAGACCACCAAGATGCGTTAGACTTTTATGTTCAAACCCAAAACGTATTTGGACCTTGGTTATTT
GCTGTATTTCTACTTACGTCTTTCCTGATATCGTTCAACTTGTACCAAATATATTTACTACAGCGGATAG
ATCCAAAGTACACGTCATTCGGGGTGGTCGGCGTATTGCACATTTACTTGCCATGTCAGTATGCAAGCTC
CTTAACTAAGGTCAGTGAAGAAATTCCAAACGACTTGTACGTAGTGGACTGGGAAGTGTGGGCGGACCCT
GAGGTCACCAAACTGCTGATCTTCATGATCACCAAGGCCCAGAAGGAGATGGTAGTCACTGGGATGGGCC
TGGTGGTCTTCAATATGGAGCTGTTCAAGTCTATCATGCAAACTTCTTATTCTTTCTTCACTTTGATTAC
TGCTTGA

>lcl|JN873313.1_cds_AFC36917.1_1 [protein=odorant receptor] [protein_id=AFC36917.1] [location=54..1250] [gbkey=CDS]
ATGGAAATAAAATCAGACATTCTGACACAGAAAAAATACAAAACCTTCAATGACACCTTCAAATTGTGCG
CCTTTTCGCTAGCATTCGCTTTCCTGTATCCCAACAGGAACACAGCCCTGAAGAGGTGTATCACCATCAC
TCTGATTGTCACCTTCTGTGGTGGCCAACTCTTCTGGTTTATCACCTACACCTTCAAATGCCTCTACACT
TTAGACCTCTACAATTTCGCCAGAAACATGACTCTGGCAGTCGTTCTTATTCTGTTTTTCATTAAAACAT
ATTATGCTATCTATGCAACTCAAAAATTTGCACCACTATTGGACAAAATATCTGAAGACCTTTTGGAAGC
TAATAATTTAGGAGAGCGACAACAAAAATTGTACGATGAACATATCAAAATAGCTAAAGTTGGAGAGATA
TCCTGGTTATTGATACCTGTACTCATGAGTGCCTTGTTTCCCATTTATGCTGGGACCTTGATGAGTATTG
AGAGCATCCAGACGGATGATTACCAAAGACGCATGGTACATGACATGGAACTTCTTTATGTGGAAGACAT
TCAGAGTGACACCCCTTTCTTCCAATGTATGTTTGCCTATAACTGCGTTCAATGCGTGGTTCTTGTTCCC
AATTACTGCGCATTTGATGGCTCTTTCTGCATAGCGACAACACCTATACAGTTGAAATTGAAGTTGATGG
TGTTAAAAGTTCATGATGCCTTTAAATATTCTAAAAACAAATACGAATTACGAATGAAAATGAATGAGGC
AATCAGAGACCACCAAGATGCTTTAGATTTTTATGTTCAATCGCAAAATGTGTTTGGGCCTTGGTTGTTT
GCTGTGTTTATGCTGACATCATTCATGATATCGTTCAACTTGTACCAAATATATTTACTGCAGCGGATAG
ATCCCAAATATACGTCATTTGGTTTGGTCGGCGTTTTGCACATTTACTTGCCCTGTCAATATGCGAGCTC
CTTAACGAAGGTCAGTGAAGAGATTCCCAACGACTTGTACCTCGTCGACTGGGAAGTATGGGCAGACCCT
AAGGTCACTAAACAGCTGATCTTCATGATCACGAAGGCCCAGAAGGAGATGATTCTGACTGGGATGGGCA
TAGTGGTGTTCAATATGGAACTGTTTAAGTCTATTATGCAAACTTCTTACTCCTTCTTCACTTTGATTAC
TGCTTGA

>lcl|HQ424677.1_cds_AEA11137.1_1 [protein=odorant receptor] [protein_id=AEA11137.1] [location=16..942] [gbkey=CDS]
ATGAATGACCTGGTAATCATAGTGCAGATTTTGGTGGTAATCTTCCTTTGTGTCAACATGTTGCTCATTG
TGACCTTTTTTTCAAAAGAAGTCTTCTACACAACCATGCGCTACATCTTATTTGCTGTTACACTTCTGTC
TGATAGCCTGATGTTATTTGTGTCTGATATCCTGTTAATTTTGTCCTCCTATCGGGTGACTATGCAATTT
GGTTTGTGCATCATTTTCTATATTCTTTCGGTGATTTGCATTTTTGTCACACCAGTTACTCTGACAGCTA
TGGCCTTGGAGCGATATGTGGCCATCTGCATGCCGCTGCGTCATGCACAGCTGTGCTCCACACGCAGCAC
TATGCATTGCATCCTCATCATTCACAGCCTCAGCTCTGTACCCTGCATTGTTATTCTCTCTGTTTTCTGT
GCATCAGCCTCCAAAAGCTTGTATACACAATATAAGATATGCTCCATGGAAATATTTGTCTCTCTCAGAT
GGCAGAACAATATTAAAACAGCTATATATCAGCTCTACTTCTTAATCATGTCAATCACTATCATCTTATC
TTATGTTAAAATAATGAAAGTGGCCAAAGCTGCATCAGGAGAAAACAAAAAGTCAACACGGAAAGGCCTC
AGAACAGTAATTCTTCATGCTTTCCAGGTGTTCCTCTGTCTCGTCCAGCTGTGGTGTCCATTTATAGAAG
TTGCATTGTTTCAGATTGATCTTATGTTATATGTTAATGTCAGATATTTTAACTACATAACTTTTATTCT
TGCTCCGAGGTGTCTGAGCCCTCTCATTTACGGTTTGAGGGATGAAAAGTTTCTCCTTGCATTAAAGCAC
AAGGTCCCTTTTGGATTTCACTGTGTAAAAATAAAAGCACGGACTGGTTTTGTTTGTCAAGTTGGGTGTC
GTGATCGGTTGCCATAA

>lcl|HQ424676.1_cds_AEA11136.1_1 [protein=odorant receptor] [protein_id=AEA11136.1] [location=16..942] [gbkey=CDS]
ATGAATGACCTGGTAATCATAGTGCAGATTTTGGTGGTAATCTTCCTTTGTGTCAACATGTTGCTCATTG
TGACCTTTTTTTCAAAAGAAGTCTTCTACACAACCATGCGCTACATCTTATTTGCTGTTACACTTCTGTC
TGATAGCCTGATGTTATTTGTGTCTGATATCCTGTTAATTTTGTCCTCCTATCGGGTGACTATGCAATTT
GGTTTGTGCATCATTTTCTATATTCTTTCGGTGATTTGCATTTTTGTCACACCAGTTACTCTGACAGCTA
TGGCCTTGGAGCGATATGTGGCCATCTGCATGCCCCTGCGTCATGCACAGCTGTGCTCCACACGCAGCAC
TATGCATTGCATCCTCATCATTCACAGCCTCAGCTCTGTACCCTGCATTGTTATTCTCTCTGTTTTCTGT
GCATCAGCCTCCAGAAGCTTGTATACACAATATAAGATATGCTCCATGGAAATATTTGTCTCTCTCAGAT
GGCAGAACAATATTAAAACAGCTATATATCAGCTCTACTTCTTAATCATGTCAATCACTATCATCTTATC
TTATGTTAAAATAATGAAAGTGGCCAAAGCTGCATCAGGAGAAAACAAAAAGTCAACACGGAAAGGCCTC
AGAACAGTAATTCTTCATGCTTTCCAGGTGTTCCTCTGTCTCATCCAGCTGTGGTGTCCATTTATAGAAG
TTGCATTGTTTCAGATTGATCTTATGTTATATGTTAATGTCAGATATTTTAACTACATAACTTTTATTCT
TGCTCCGAGGTGTCTGAGTCCTCTCATTTATGGTTTGAGGGATGAAAAGTTTCTCCTTGCATTAAAGCAC
AAGGTCCCTTTTGGATTTCACTGTGTAAAAATAAAAGCACGGACTGGTTTTGTTTGTCAAGTTGGGTGTC
GTGATCGGTTGCCATAA

>lcl|HQ424675.1_cds_AEA11135.1_1 [protein=odorant receptor] [protein_id=AEA11135.1] [location=16..942] [gbkey=CDS]
ATGAATGACCTGGTAATCATAGTGCAGATTTTGGTGGTAATCTTCCTTTGTGTCAACATGTTGCTCATTG
TGACCTTTTTTTCAAAAGAAGTCTTCTACACAACCATGCGCTACATCTTATTTGCTGTTACACTTCTGTC
TGATAGCCTGATGTTATTTGTGTCTGATATCTTGTTAATTTTGTCCTCCTATCGGGTGACTATGCAATTT
GGTTTGTGCATCATTTTCTATATTCTTTCGGTGATTTGCATTTTTGTCACACCAGTTACTCTGACAGCTA
TGGCCTTGGAGCGATATGTGGTCATCTGCATGCCGCTGCGTCATGCACAGCTGTGCTCCACACGCAGCAC
TATGCATTGCATCCTCATCATTCACAGCCTCAGCTCTGTACCCTACATTGTTATTCTCTCTGTTTTCTGT
GCATCAGCCTCCAAAAGCTTGTATACACAATATAAGATATGCTCCATGGAAATATTTGTCTCTCTCAGAT
GGCAGAACAATATTAAAACAGCTATATATCAGCTCTACTTCTTAATCATGTCAATCACTATCATCTTATC
TTATGTTAAAATAATGAAAGTGGCCAAAGCTGCATCAGGAGAAAACAAAAAGTCAACACGGAAAGGGCTC
AGAACAGTAATTCTTCATGGTTTCCAGGTGTTCCTCTGTCTCGTCCAGCTGTGGTGTCCATTTATAGAAG
TTGCATTGTTTCAGATTGATCTTATGTTATATGTTAATGTCAGATATTTTAACTACATAACTTTTATTCT
TGCTCCGAGGTGTCTGAGCCCTCTCATTTACGGTTTGAGGGATGAAAAGTTTCTCCTTGCATTAAAGCAC
AAGGTCCCTTTTGGATTTCACTGTGTAAAAATAAAAGCACGGACTGGTTTTGTTTGTCAAGTTGGGTGTC
GTGATCGGTTGCCATAA

>lcl|HQ424674.1_cds_AEA11134.1_1 [protein=odorant receptor] [protein_id=AEA11134.1] [location=16..942] [gbkey=CDS]
ATGAATGACCTGGTAATCATAGTGCAGATTTTGGTGGTAATCTTCCTTTGTGTCAACATGTTGCTCATTG
TGACCTTTTTTTCAAAAGAAGTCTTCTACACAACCATGCGCTACATCTTATTTGCTGTTACACTTCTGTC
TGATAGCCTGATGTTATTTGTGTCTGATATCTTGCTAATTTTGTCCTCCTATCGGGTGACTACGCAATTT
GGTTTGTGCATCATTTTCTATATTCTTTCGGTGATTTGCATTTTTGTCACACCAGTTACTCTGACAGCTA
TGGCCTTGGAGCGATATGTGGCCATCTGCATGCCGCTGCGTCATGCACAGCTGTGCTCCACACGCAGCAC
TATGCATTGCATCCTCATCATTCACAGCCTCAGCTCTGTACCCTGCATTGTTATTCTCTCTGTTTTCTGT
GCATCAGCCTCCAAAAGCTTGTATACACAATATAAGATATGCTCCATGGAAATATTTGTCTCTCTCAGAT
GGCAGAACAATATTAAAACAGCTATATATCAGCTCTACTTCTTAATCATGTCAATCACTGTCATCTTATC
TTATGTTAAAATAATGAAAGTGGCCAAAGCCGCATCAGGAGAAAACAAAAAGTCAACACGGAAAGGGCTC
AGAACAGTAATTCTTCATGGTTTCCAGGTGTTCCTCTGTCTCGTCCAGCTGTGGTGTCCATTTATAGAAG
TTGCATTGTTTCAGATTGATCTTATGTTATATGTTAATGTCAGATATTTTAACTACATAACTTTTATTCT
TGCTCCGAGGTGTCTGAGCCCTCTCATTTACGGTTTGAGGGATGAAAAGTTTCTCCTTGCATTAAAGCAC
AAGGTCCCTTTTGGATTTCACTGTGTAAAAATAAAAGCACGGACTGGTTTTGTTCGTCAAGTTGGGTGCC
GTGATCGGTTGCCATAA

>lcl|HQ424673.1_cds_AEA11133.1_1 [protein=odorant receptor] [protein_id=AEA11133.1] [location=16..942] [gbkey=CDS]
ATGAATGACCTGGTAATCATAGTGCAGATTTTGGTGGTAATCTTCCTTTGTGTCAACATGTTGCTCATTG
TGACCTTTTTTTCAAAAGAAGTCTTCTACACAACCATGCGCTACATCTTATTTGCTGTTACACTTCTGTC
TGATAGCCTGATGTTATTTGTGTCTGATATCTTGTTAATTTTGTCCTCCTATCGGGTGACTATGCAATTT
GGTTTGTGCATCATTTTCTATATTCTTTCGGTGATTTGCATTTTTGTCACACCAGTTACTCTGACAGCTA
TGGCCTTGGAGCGATATGTGGCCATCTGCATGCCGCTGCGTCATGCACAGCTGTGCTCCACACGCAGCAC
TATGCATTGCATCCTCATCATTCACAGCCTCAGCTCTGTACCCTGCATTGTTATTCTCTCTGTTTTCTGT
GCATCAGCCTCCAAAAGCTTGTATACACAATATAAGATATGCTCCATGGAAATATTTGTCTCTCTCAGAT
GGCAGAACAATATTAAAACAGCTATATATCAGCTCTACTTCTTAATCATGTCAATCACTATCATCTTATC
TTATGTTAAAATAATGAAAGTGGCCAAAGCTGCATCAGGAGAAAACAAAAAGTCAACACGGAAAGGGCTC
AGAACAGTAATTCTTCATGGTTTCCAGGTGTTCCTCTGTCTCGTCCAGCTGTGGTGTCCATTTATAGAAG
TTGCATTGTTTCAGATTGATCTTATGTTATATGTTAATGTCAGATATTTTAACTACATAACTTTTATTCT
TGCTCCGAGGTGTCTGAGCCCTCTCATTTACGGTTTGAGGGATGAAAAGTTTCTCCTTGCATTAAAGCAC
AAGGTCCCTTTTGGATTTCACTGTGTAAAAATAAAAGCACGGACTGGTTTTGTTTGTCAAGTTGGGTGTC
GTGATCGGTTGCCATAA

>lcl|HQ424672.1_cds_AEA11132.1_1 [protein=odorant receptor] [protein_id=AEA11132.1] [location=16..942] [gbkey=CDS]
ATGAATGGCCTGGTAATCATAGTGCAGATTTTGGTGGTAATCTTCCTTTGTGTCAACATGTTGCTCATTG
TGACCTTTTTTTCAAAAGAAGTCTTCTACACAACCATGCGCTACATCTTATTTGCTGTTACACTCCTGTC
TGATAGCCTGATGTTATTTGTGTCTGATATCTTGTTAATTTTGTCCTCCTATCGGGTGACTATGCAATTT
GGTTTGTGCATCATTTTCTATATTCTTTCGGTGATTTGCATTTTTGTCACACCAGTTACTCTGACAGCTA
TGGCCTTGGAGCGATATGTGGCCATCTGCATGCCGCTGCGTCATGCACAGCTGTGCTCCACACGCAGCAC
TATGCATTGCATCCTCATCATTCACAGCCTCAGCTCTGTACCCTGCATTGTTATTCTCTCTGTTTTCTGT
GCATCAGCCTCCAAAAGCTTGTATACACAATATAAGATATGCCCCATGGAAATATTTGTCTCTCTCAGAT
GGCAGAACAATATTAAAACAGCTATATATCAGCTCTACTTCTTAATCATGTCAATCACTATCATCTTATC
TTATGTTAAAATAATGAAAGTGGCCAAAGCTGCATCAGGAGAAAACAAAAAGTCAACACGGAAAGGGCTC
AGAACAGTAATTCTTCATGGTTTCCAGGTGTTCCTCTGTCTCGTCCAGCTGTGGTGTCCATTTATAGAAG
TTGCATTGTTTCAGATTGATCTTATGTTATATGTTAATGTCAGATATTTTAACTACATAACTTTTATTCT
TGCTCCGAGGTGTCTGAGCCCTCTCATTTACGGTTTGAGGGATGAAAAGTTTCTCCTTGCATTAAAGCAC
AAGGTCCCTTTTGGATTTCACTGTGTAAAAATAAAAGCACGGACTGGTTTTGTTCGTCAAGTTGGGTGCC
GTGATCGGTTGCCATAA

>lcl|HQ424671.1_cds_AEA11131.1_1 [protein=odorant receptor] [protein_id=AEA11131.1] [location=171..1088] [gbkey=CDS]
ATGGACGTGTCATCTGTTAATACGACAGGAATTGTTGGGTATGCAGACTCCTTCTCTAAAGCTGTGACCA
AGAATGTTATTGTTGTGTTTATCGGGATCTCCATCACCTACATCAATGCGAGCCTCATTCACACCTTCAG
CAAACACCAGATCTTCTACACGAATCCTCGGTATATCCTTTTTATTCACCTGGTGATCAACGACATGATC
CAAGTGTCCCTGACGATCATCCTGTTTGTCATCAGCTACACCATCTACAGAATAAATGTCTCCGTCTGTT
GCGTCTTCATCCTGCTCGCTCTTTTCACCACTGAAAACACTCCTCTGAACCTGGCCTGCATGGCGGTGGA
GTGCTACATCGCCGTCTGCATGCCCCTTCGCCATGTAGAGATCTGCACCATCAAGAGAACGTTAATGTTG
ATTGGTTTAATCTGGACAACAACCATGCTTTCTGTTATTTCTGACCTCTTCATCACTTTTGCCACAGAGC
CTCTGGACTTCTTTCATTCTCAAGTGTTCTGCCTCAGGGAAACTGCCTTCCCAAGTCCCCTCATCGTCGA
GAAGAGGGTAATCACATATTCAGTGTTTCTAGTTATAGTTTGGTGCACTATCTTTTACACGTACTTCAGA
ATTCTCTTCACTGCAAAAACAGCGAGCAAAGATGCTAAAAAAGCCAGAAACACCATCCTCCTCAATGGTT
TCCAGCTGCTGCTCTGTATGGCAATATACGCAGCCCCTCAGTTATTAGATGCTCTGCAGAAGTGGTTCCC
GAAGAATTTTACGGACTCTCTCTTTGCTTACTATATCGTTGTACAGGTCCTGCCACGATCTATTAGTCCC
TTCATCTATGGAATACGAGACAACACTTTCAGGAGGTATTTAAAAAGATACCTTTTGTGTAAAGACTCCA
AACCATAA

>lcl|HQ424670.1_cds_AEA11130.1_1 [protein=odorant receptor] [protein_id=AEA11130.1] [location=171..1088] [gbkey=CDS]
ATGGACGTGTCATCTGTTAATACGACAGGAATTGTTGGGTATGCAGACTCCTTCTCTAAAGCTGTGACCA
AGAATGTTATTGTTGTGTTTATCGGGATCTCCATCACCTACATCAATGCGAGCCTCATTCACACCTTCAG
CAAACACCAGATCTTCTACACGAATCCTCGGTATATCCTTTTTATTCACCTGGTGATCAACGACATGATC
CAAGTGTCCCTGACGATCATCCTGTTTGTCATCAGCCACACCATCTACAGAATAAATGTCTCCGTCTGTT
GCGTCTTCATCCTGCTCGCTCTTTTCACCACTGAAAACACTCCTCTGAACCTGGCCTGCATGGCGGTGGA
GTGCTACATCGCCATCTGCATGCCGCTCCGCCACGTGCAGATCTGCACCGTGAGGAGAACTTTGATGCTG
ATCGGTTTGATCTGGGCGACAAGCATGTTGTCCGTTCTTCCTGATCTGTTCATCACCTTGGCCACACAGC
CTCTGGACTTCTTTTACACCAGAGTGTTCTGCCTCAGGGAAACTGCCTTTTCAAATCCCCACATTATAAA
GAAGAGGGATATTACTTATATTGTGTATCTGGTTATAGTTTGGTTTGTTATCTTTTACACGTACTTCAGA
ATTCTCTTCACTGCAAAAACAGCGAGCAAAGACGCTAAAAAGGCCAGAAACACCATCATCCTCAATGGTT
TCCAGCTGCTGCTCTGTATGGCAATATACGCAGCCCCTCAGTTATTAGATGCTCTGCAGAAGTGGTTCCC
GAAGAATTTTACAGACTCTCTCTTTGCTTACTATATCATTGTACAGGTCCTGCCACGATCTATTAGTCCC
TTCATCTATGGAATACGAGACAACACTTTCAGGAGGTATTTAAAAAGATACCTTTTGTGTAAAGACTCCA
AACCATAA

>lcl|HQ424669.1_cds_AEA11129.1_1 [protein=odorant receptor] [protein_id=AEA11129.1] [location=171..1088] [gbkey=CDS]
ATGGACGTGTCATCTGTTAATACGACAGGAATTGTTGGGTATGCAGACTCCTTCTCTAAAGCTGTGACCA
AGAATGTTATTGTTGTGTTTATCGGGATCTCCATCACCTACATCAATGCGAGCCTCATTCACACCTTCAG
CAAACACCAGATCTTCTACACGAATCCTCGGTATATCCTTTTTATTCACCTGGTGATCAACGACATGATC
CAAGTGTCCCTGACGATCATCCTGTTTGTCATCAGCCACACCATCTACAGAATAAATGTCTCCGTCTGTT
GCGTCTTCATCCTGCTCGCTCTTTTCACCACTGAAAACACTCCTCTGAACCTGGCCTGCACGGCGGCGGA
GTGCTACATCGCCGTCTGCATGCCCCTTCGCCATGTAGAGATCTGCACCATCAAGAGAACGTTAATGTTG
ATTGGTTTAATCTGGACAACAACCATGCTTTCTGTTATGTCTGACCTCTTCATCACTTTGACCACACAGC
CTCTGGACTTCTTTCATTCTCAAGTGTTTTGCCTCAGACAAACCGTCTTCCCAAGTCCCCTCATCATCAA
GAAGAGGGACATCACATATTCAGTGTTTCTAGTTATAGTTTGGGGCACTATCTTATACACGTACTTCAGA
ATTCTCTTCACTGCAAAAACAGCGAGCAAAGATGCTAAAAAAGCCAGAAACACCATCCTCCTTCACGTTT
TCCAGCTGCTGCTCTGTATGGCAACATATGTAGCCCCCCAGTTATTAGACATCCTGCAGCAATGGTTCCC
TAAGAATCGTACAGACTCTCTCTTTGCTTACTATATCATTGTACAAATCCTGCCGCGATCTGTTAGTCCA
ATCATCTACGGAATACGAGACAATACTTTCAGGAAGTACTTGAAAAGGTATCTGTTTTGTAAAGACTCCA
TACTGTAA

>lcl|HQ424668.1_cds_AEA11128.1_1 [protein=odorant receptor] [protein_id=AEA11128.1] [location=171..1088] [gbkey=CDS]
ATGGACGTGTCATCTGTTAATACGACAGGAATTGTTGGGTATGCAGACTCCTTCTCTAAAGCTGTGACCA
AGAATGTTATTGTTGTGTTTATCGGGATCTCCATCACCTACATCAATGCGAGCCTCATTCACACCTTCAG
CAAACACCAGATCTTCTACACGAATCCTCGGTATATCCTTTTTATTCACCTGGTGATCAACGACATGATC
CAAGTGTCCCTGACGATCATCCTGTTTGTCATCAGCTACACCATCTACAGAATAAATGTCTCCGTCTGTT
GCGTCTTCATCCTGCTCGCTCTTTTCACCACTGAAAACACTCCTCTGAACCTGGCCTGCATGGCGGCGGA
GTGCTACATCGCCGTCTGCATGCCCCTTCGCCATGTAGAGATCTGCACCATCAAGAGAACGTTAATGTTG
ATTGGTTTAATCTGGACAACAACCATGCTTTCTGTTATGTCTGACCTCTTCATCACTTTGACCACACAGC
CTCTGGACTTCTTTCATTCTCAAGTGTTTTGCCTCAGACAAACCGTCTTCCCAGGTCCCCTCATCATCAA
GAAGAGGGACATCACATATTCAGTGTTTCTAGTTATAGTTTGGGGCACTATCTTATACACGTACTTCAGA
ATTCTCTTCACTGCAAAAACAGCGAGCAAAGATGCTAAAAAAGCCAGAAACACCATCCTCCTTCACGTTT
TCCAGCTGCTGCTCTGTATGGCAACATATGTAGCCCCCCAGTTATTAGACATCCTGCAGCAATGGTTCCC
TAAGAATCGTACAGACTCTCTCTTTGCTTACTATATCATTGTACAAATCCTGCCGCGATCTGTTAGTCCA
ATCATCTACGGAATACGAGACAATACTTTCAGGAAGTACTTGAAAAGGTATCTGTTTTGTAAAGACTCCA
TACTGTAA

>lcl|HQ424667.1_cds_AEA11127.1_1 [protein=odorant receptor] [protein_id=AEA11127.1] [location=171..1088] [gbkey=CDS]
ATGGACGTGTCATCTGTTAATACGACAGGAATTGTTGGGTATGCAGACTCCTTCTCTAAAGCTGTGACCA
AGAATGTTATTGTTGTGTTTATCGGGATCTCCATCACCTACATCAATGCGAGCCTCATTCACACCTTCAG
CAAACACCAGATCTTCTACACGAATCCTCGGTATATCCTTTTTATTCACCTGGTGATCAACGACATGATC
CAAGTGTCCCTGACGATCATCCTGTTTGTCATCAGCTACACCATCTACAGAATAAATGTCTCCGTCTGTT
GCGTCTTCATCCTGCTCGCTCTTTTCACCACTGAAAACACGCCTCTGAACCTGGCCTGCATGGCGGTGGA
GTGCTACATCGCCGTCTGCATGCCCCTTCGCCATGTGCAAATCTGCACTATCCAAAGAACGTTAATACTG
ATAGGCTTTATCTGGACTGTAACCTCGTTTAATGTTCTTTCTGACCTCTTCATCACTTTGGCCACACAGC
CTCTGGACTTCTTTCATTCTCAAATGTCTTGCATCAGAAGAAACGTCTTCCCAAGTCCCCTCATCCCCAA
GAAGAGGGACATCACATATTCAGTGTTTCTAGGTATAGTTTGGTGCACAATCTTTTACACGTACTTCAGA
ATTCTCTTCGCTGCAAAAACAGCGAGCAAAGACGCTAAAAAGGCCAGAAACACCATCATCCTCCACGTTT
TCCAGCTGCTGCTCTGTATGGCAACATATGTAGCCCCCCAGTTATTAGACATCCTGCAGCAATGGTTCCC
TAAGAATCGTACAGACTCTCTCTTTGCTCACTATATCATTGTACAAATCCTGCCGCGATCTGTTAGTCCA
ATCATCTACGGAATACGAGACAATACTTTCAGGAAGTACTTGAAAAGGTATCTGTTTTGTAAAGACTCCA
TACTGTAA

>lcl|HQ424666.1_cds_AEA11126.1_1 [protein=odorant receptor] [protein_id=AEA11126.1] [location=171..1088] [gbkey=CDS]
ATGGACGTGTCATCTGTTAATACGACAGGAATTGTTGGGTATGCAGACTCCTTCTCTAAAGCTGTGACCA
AGAATGTTATTGTTGTGTTTATCGGGATCTCCATCACCTACATCAATGCGAGCCTCATTCACACCTTCAG
CAAACACCAGATCTTCTACACGAATCCTCGGTATATCCTTTTTATTCACCTGGTGATCAACGACATGATC
CAAGTGTCCCTGACGATCATCCTGTTTGTCATCAGCTACACCATCTACAGAATAAATGTCTCCGTCTGTT
GCGTCTTCATCCTGCTCGCTCTTTTCACCACTGAAAACACGCCTCTGAACCTGGCCTGCATGGCGGTGGA
GTGCTACATCGCCGTCTGCATGCCCCTTCGCCATGTGCAAATCTGCACTATCCAAAGAACGTTAATACTG
ATAGGCTTAATCTGGACTGTAACCTCGTTTAATGTTCTTTCTGACCTCTTCATCACTTTGGCCACACAGC
CTTTGGACTTCTTTCATTCTCGAGTGTTTTGCCTCAGGAAAACCGTCTTCCCAAGTCCCCTCATCATCAA
GAAGAGGGACATCACATATTCAGTGTTTCTAGTTATAGTTTGGGGCACTATCTTATACACGTACTTCAGA
ATTCTCTTCGCTGCAAAAACAGCGAGCAAAGATGCTAAAAAGGCCAGAAACACCATCATCCTTCACGTTT
TCCAGCTGCTGCTCTGTATGGCAACATATGTAGCCCCCCAGTTATTAGACATCCTGCAGCAATGGTTCCC
TAAGAATCGTACAGACTCTCTCTTTGCTTACTATATCATTGTACAAATCCTGCCGCGATCTGTTAGTCCA
ATCATCTACGGAATACGAGACAATACTTTCAGGAAGTACTTGAAAAGGTATCTGTTTTGTAAAGACTCCA
TACTGTAA

>lcl|HQ424665.1_cds_AEA11125.1_1 [protein=odorant receptor] [protein_id=AEA11125.1] [location=171..1088] [gbkey=CDS]
ATGGACGTGTCATCTGTTAATACGACAGGAATTGTTGGGTATGCAGACTCCTTCTCTAAAGCTGTGACCA
AGAATGTTATTGTTGTGCTTATCGGGATCTCCATCACCTACATCAATGCGAGCCTCATTCACACCTTCAG
CAAACACCAGATCTTCTACACGAATCCTCGGTATATCCTTTTTATTCACCTGGTGACCAACGACATGATC
CAAGTGTCCCTGACGATCATCCTGTTTGTCATCAGCTTCACCATCTACAGAATAAATGTCTCCGTCTGTT
GCGTCTTCATCCTGCTCGCTCTTTTCACCACTGAAAACACTCCTCTGAACCTGGCCTGCATGGCGGTGGA
GTGCTACATCGCCGTCTGCATTCCGCTTCGCTACGTGCAGATCTGCACCATCAAGAGAACGTTAATGTTG
ATTGCTTTAACCTGGACAACAACCATGCTTTCTGTTATGTCTGACCTCTTCATCACTTTGACCACACAGC
CTCTGGACTTCTTTCATTCTCAAGTGTTCTGCCTCAGAAGAAACGTCTTCCCAAGTCCCCTCATCCCCAA
GAAGAGGGACATCACATATTCAGTGTTTCTAGTTATAGTTTGGGGCACTATCTTATACACGTACTTCAGA
ATTCTCTTCGCTGCAAAAACAGCGAGCAAAGATGCTAAAAAGGCCAGAAACACCATCATCCTTCACGTTT
TCCAGCTGCTGCTCTGTATGGCAACATATGTAGCCCCCCAGTTATTAGACATCCTGCAGCAATGGTTCCC
TAAGAATCGTACAGACTCTCTCTTTGCTTACTATATCATTGTACAAATCCTGCCGCGATCTGTTAGTCCA
ATCATCTACGGAATACGAGACAATACTTTCAGGAAGTACTTGAAAAGGTATCTGTTTTGTAAAGACTCCA
TACTGTAA

>lcl|HQ424664.1_cds_AEA11124.1_1 [protein=odorant receptor] [protein_id=AEA11124.1] [location=171..1088] [gbkey=CDS]
ATGGACGTGTCATCTGTTAATACGACAGGAATTGTTGGGTATGCAGACTCCTTCTCTAAAGCTGTGACCA
AGAATGTTATTGTTGTGCTTATCGGGATCTCCATCACCTACATCAATGCGAGCCTCATTCACACCTTCAG
CAAACACCAGATCTTCTACACGAATCCTCGGTATATCCTTTTTATTCACCTGGTGACCAACGACATGATC
CAAGTGTCCCTGACGATCATCCTGTTTGTCATCAGCTTCACCATCTACAGAATAAATGTCTCCGTCTGTT
GCGTCTTCATCCTGCTCGCTCTTTTCACCACTGAAAACACTCCTCTGAACCTGGCCTGCATGGCGGCGGA
GTGCTACATCGCCGTCTGCATGCCCCTTCGCCATGTAGAGATCTGCACCATCAAGAGAACGTTAATGTTG
ATTGGTTTAATCTGGACAACAACCATGCTTTCTGTTATGTCTGACCTCTTCATCACTTTGACCACACAGC
CTCTGGACTTCTTTCATTCTCAAGTGTTTTGCCTCAGACAAACCGTCTTCCCAAGTCCCCTCATCATCAA
GAAGAGGGACATCACATATTCAGTGTTTCTAGTTATAGTTTGGGGCACTATCTTATACACGTACTTCAGA
ATTCTCTTCGCTGCAAAAACAGCGAGCAAAGATGCTAAAAAGGCCAGAAACACCATCATCCTTCACGTTT
TCCAGCTGCTGCTCTGTATGGCAACATATGTAGCCCCCCAGTTATTAGACATCCTGCAGCAATGGTTCCC
TAAGAATCGTACAGACTCTCTCTTTGCTTACTATATCATTGTACAAATCCTGCCGCGATCTGTTAGTCCA
ATCATCTACGGAATACGAGACAATACTTTCAGGAAGTACTTGAAAAGGTATCTGTTTTGTAAAGACTCCA
TACTGTAA

>lcl|HQ424663.1_cds_AEA11123.1_1 [protein=odorant receptor] [protein_id=AEA11123.1] [location=171..1088] [gbkey=CDS]
ATGGACGTGTCATCTGTTAATACGACAGGAATTGTTGGGTATGCAGACTCCTTCTCTAAAGCTGTGACCA
AGAATGTTATTGTTGTGTTTATCGGGATCTCCATCACCTACATCAATGCGAGCCTCATTCACACCTTCAG
CAAACACCAGATCTTCTACACGAATCCTCGGTATATCCTTTTTATTCACCTGGTGATCAACGACATGATC
CAAGTGTCCCTGACGATCATCCTGTTTGTCATCAGCCACACCATCTACAGAATAAATGTCTCCGTCTGTT
GCGTCTTCATCCTGCTCGCTCTTTTCACCACTGAAAACACTCCTCTGAACCTGGCCTGCATGGCGGCGGA
GTGCTACATCGCCGTCTGCATGCCCCTTCGCCATGTAGAGATCTGCACCATCAAGAGAACGTCAATGTTG
ATTGGTTTAATCTGGACAACAACCATGCTTTCTGTTATGTCTGACCTCTTCATCACTTTGACCACACGGC
CTCTGGACTTCTTTCATTCTCAAGTGTTTTGCCTCAGACAAACCGTCTTCCCAAGTCCCCTCATCATCAA
GAAGAGGGACATCACATATTCAGTGTTTCTAGTTATAGTTTGGGGCACTATCTTATACACGTACTTCAGA
ATTCTCTTCACTGCAAAAACAGCGAGCAAAGATGCTAAAAAAGCCAGAAACACCATCCTCCTCCACGTTT
TCCAGCTGCTGCTCTGTATGGCAACATATGTAGCCCCCCAGTTATTAGACATCCTGCAGCAATGGTTCCC
TAAGAATCGTACAGACTCTCTCTTTGCTCACTATATCATTGTACAAATCCTGCCGCGATCTGTTAGTCCA
ATCATCTACGGAATACGAGACAATACTTTCAGGAAGTACTTGAAAAGGTATCTGTTTTGTAAAGACTCCA
TACTGTAA

>lcl|HQ424662.1_cds_AEA11122.1_1 [protein=odorant receptor] [protein_id=AEA11122.1] [location=171..1088] [gbkey=CDS]
ATGGACGTGTCATCTGTTAATACGACAGGAATTGTTGGGTACGCAGACTCCTTCTCTAAAGCTGTGACCA
AGAATGTTATTGTTGTGTTTATCGGGATCTCCATCACCTACATCAATGCGAGCCTCATTCACACCTTCAG
CAAACACCAGATCTTCTACACGAATCCTCGGTATATCCTTTTTATTCACCTGGTGATCAACGACATGATC
CAAGTGTCCCTGACGATCATCCTGTTTGTCATCAGCTACACCATCTACAGAATAAATGTCTCCGTCTGTT
GCGTCTTCATCCTGCTCGCTCTTTTCACCACTGAAAACACTCCTCTGAACCTGGCCTGCATGGCGGCGGA
GTGCTACATCGCCGTCTGCATGCCCCTTCGCCATGTAGAGATCTGCACCATCAAGAGAACGTTAATGTTG
ATTGGTTTAATCTGGACAACAACCATGCTTTCTGTTATGTCTGACCTCTTCATCACTTTGACCACACAGC
CTCTGGACTTCTTTCATTCTCAAGTGTTTTGCCTCAGACAAACCGTCTTCCCAAGTCCCCTCATCATCAA
GAAGAGGGACATCACATATTCAGTGTTTCTAGTTATAGTTTGGGGCACTATCTTATACACGTACTTCAGA
ATTCTCTTCACTGCAAAAACAGCGAGCAAAGATGCTAAAAAAGCCAGAAACACCATCCTCCTCCACGTTT
TCCAGCTACTGCTCTGTATGGCAACATATGTAGCCCCCCAGTTATTAGACATCCTGCAGCAATGGTTCCC
TAAGAATCGTACAGACTCTCTCTTTGCTTACTATATCATTGTACAAATCCTGCCGCGATCTGTTAGTCCA
ATCATCTACGGAATACGAGACAATACTTTCAGGAAGTACTTGAAAAGGTATCTGTTTTGTAAAGACTCCA
TACTGTAA

>lcl|HQ424661.1_cds_AEA11121.1_1 [protein=odorant receptor] [protein_id=AEA11121.1] [location=232..1179] [gbkey=CDS]
ATGTTGAATGCAAATCTGTCTCAGACTCTCAATGTCAGTACTGAACAGACATATGCGGGATTATTAGGAA
GAATATTGTTTACCACGCTGACTGGAATGCCATGCTGTTTGTTTCTCCTCATTAACGGGATCATGTTATT
CACTTTGAGGAGTAAAGCTGTGTTTCGTGAGACTTCCCGCTACATTCTACTGTATAACCTCCTTTTTGCA
GATGCTTTCATGCTGGCACTGAGTCAATTATTGTACATAATGGCTGCTTGTAGACTAATTACAACATATC
CTGTATGTGGTGTTATCACTTTGCTCACCATTCTCACAAATGAAATCTCCCCTCTCACGTTGGTGGTGAT
GTGTTTAGAGAGGTATGTAGCTGTGTGCTACCCACCGAGGCACGCTACTATCATCACAATCAGAAACACA
GGGTTGGCTATTGTTGTGATCTGGGCCATTTGTTCATTGAATGTCCTTACTGCAGTTTTTATGCTATTGA
ATTTCTCTTTTGAAGACCAGCAGAACCTGCAGATGAAAGACTATTGTCGCAGAGAAATAATGTTTCTTAA
TCCAGTGTCTGATCTTTATGACAAAGTCTACACTTATATTCTGTTTTGTTCAGCTGGTGTGGCAGTCAGT
TTCTCCTATATTGGTGTGATGGTAGCTGCCAGGTCAGCGACTACAGACAAAGCTTCAGCCCAAAAGGCTA
GTAAGACACTGCTGCTGCATCTGGTGCAGCTGGGCCTCATTCTCCTGTCAGCTCTACACACCCCATCGAT
CCAAGCTATCTCAAAAGTTGTAGATGCAATAACGTCTGACCGTCTCCACATTGTCCATTATGTTTTTATT
ATAATCCTTCCCAGATGTCTCAGTTCTCTCATCTATGGGCTCAGAGATCAGACCATCAGACCTGTCCTAA
TGTATTATCTCTGTTGTCGACTGCCAAAATTTCAGTGA

>lcl|HQ424660.1_cds_AEA11120.1_1 [protein=odorant receptor] [protein_id=AEA11120.1] [location=232..1179] [gbkey=CDS]
ATGTTGAATGCAAATCTGTCTCAGACTCTCAATGTCAGTACTGAACAGACATATGCGGGATTATTAGGAA
GAATATTGTTTACCACGCTGACTGGAATGCCATGCTGTTTGTTTCTCCTCATTAACGGGATCATGTTATT
CACTTTGAGGAGTAAAGCTGTGTTTCGTGAGACTTCCCGCTACATTCTACTGTATAACCTCCTTTTTGCA
GATGCTTTCATGCTGGCACTGAGTCAATTATTGTACATAATGGCTGCTTGTAGACTAATTACAACATATC
CTGTATGTGGTGTTATCACTTTGCTCACCATTCTCACAAATGAAATCTCCCCTCTCACGTTGGTGGTGAT
GTGTTTAGAGAGGTATGTAGCTGTGTGCTACCCACTGAGGCATGCTACCATCATCACTGTCAGAAACACA
GCAGGGGCTATTGTTGTAGTTTGGGCCTTTAGTTCACTGAATGTCCTCATTCGAGTTCTTTTGCTGCTAG
ATTTTCCTTTTGAAGACCTTGATAGTCTGCAGATGACAGAGATTTGCTCTCTCATAGCAGTGTCAATTGG
ACCAATGTCTGACATTTATGATAAAGCTTACACTGGTTTTGTGTTTGTATCAGCTGGTGTGACAGTCACT
TGCTCCTATATTGGTGTAATGGTAGCAGCCACATCAGCCTCCACTGACAGAGCTTCAGCTCGTAAGGGCC
GTAATACATTGCTGCTGCATCTGGTGCAGCTGGGCCTCAGTCTCTTGTCAACTATGCACTCCTCTATGAT
TGTATCACTCTCAACAACCCTACCAACATCTCAAATTATACGCATCAGGAGTATTTTTTATGTGTTTATT
TATGTTCTCCCAAGATGTCTGAGTTCTCTCATCTATGGGCTCAGAGATCAGACCATCAGACCTGTCCTAA
TGTATTATCTCTGTTGTCGACTGCCAAAATTTCAGTGA

>lcl|HQ424659.1_cds_AEA11119.1_1 [protein=odorant receptor] [protein_id=AEA11119.1] [location=232..1179] [gbkey=CDS]
ATGTTGAATGCAAATCTGTCTCAGACTCTCAATGTCAGTACTGAACAGACATATGCGGGATTATTAGGAA
GAATATTGTTTACCACGCTGACTGGAATGCCATGCTGTTTGTTTCTCCTCATTAACGGGATCATGTTATT
CACTTTGAGGAGTAAAGCTGTGTTTCGTGAGACTTCCCGCTACATTCTACTGTATAACCTCCTTTTTGCA
GATACTTTCATGCTGGCACTGAGTCAATTATTGTACATAATGGCTGCTTGTAGACTAATTACAACATATC
CTGTATGTGGTGTTATCACTTTGCTCACCATTCTCACAAATGAAATCTCCCCTCTCACGTTGGTGGTGAT
GTGTTTAGAGAGGTATGTAGCTGTGTGCTACCCACTGAGGCATGCTACCATCATCACTGTCAGAAACACA
GCAGGGGCTATTGTTGTAGTTTGGGCCTTTAGTTCACTGAATGTCCTCATTCGAGTTCTTCTGCTGCTAG
ATTTTCCTTTTGAAGACCTTGATAGTCTGCAGATGACAGAGATTTGCTCTCTCATAGCAGTGTCAATTGG
ACCAATGTCTGACATTTATGATAAAGCTTACACTGGTTTTGTGTTTGTATCAGCTGGTGTGACAGTCACT
TGCTCCTATATTGGTGTAATGGTAGCAGCCACATCAGCCTCCACTGACAAAGCTTCAGCTCGTAAGGGCC
GTAATACATTGCTGCTGCATCTGGTGCAGCTGGGCCTCAGTCTCTTGTCAACTATGCACTCCTCTATGAT
TGTATCACTCTCAACAACCCTACCAACATCTCAAATTATACGCATCAGGAGTATTTTTTATGTGTTTATT
TATGTTCTCCCAAGATGTCTGAGTTCTCTCATCTATGGGCTCAGAGATCAGACCATCAGACCTGTCCTAA
TGTATTATCTCTGTTGTCGACTGCCAAAATTTCAGTGA

>lcl|HQ424658.1_cds_AEA11118.1_1 [protein=odorant receptor] [protein_id=AEA11118.1] [location=126..1073] [gbkey=CDS]
ATGTTGAATGCAAATCTGTCTCAGACTCTCAATGTCAGTACTGAACAGACATATGCAGGATTATTAGGAA
GAATATTGTTTACCACGCTGACTGGAATGCCATGCTGTTTGTTTCTCCTCATTAACGGGATCATGTTATT
CACTTTGAGGAGTAAAGCTGTGTTTCGTGAGACTTCCCGCTACATTCTACTGTATAACCTCCTTTTTGCA
GATACTTTCATGCTGGCACTGAGTCAATTATTGTACATAATGGCTGCTTGTAGACTAATTACAACATATC
CTGTATGTGGTGTTATCACTTTGCTCACCATTCTCACAAATGAAACCTCCCCTCTCACGTTGGTGGTGAT
GTGTTTAGAGAGGTATGTAGCTGTGTGCTACCCACTGAGGCATGCTACCATCATCACTGTCAGAAACACA
GCAGGGGCTATTGTTGTAGTTTGGGCCTTTAGTTCACTGAATGTCCTCATTCGAGTTCTTTTGCTGCTAG
ATTTTCCTTTTGAAGACCTTGGTAGTCTGCAGATGACAGAGATTTGCTCTCTCATAGCAGTGTCAATTGG
ACCAATGTCTGACATTTATGATAAAGCTTACACTGGTTTTGTGTTTGTATCAGCTGGTGTGACAGTCACT
TGCTCCTATATTGGTGTAATGGTAGCAGCCACATCAGCCTCCACTGACAAAGCTTCAGCTCGTAAGGGCC
GTAATACATTGCTGCTGCATCTGGTGCAGCTGGGCCTCAGTCTCTTGTCAACTATGCACTCCTCTATGAT
TGTATCACTCTCAACAACCCTACCAACATCTCAAATTATACGCATCAGGAGTATTTTTTATGTGTTTATT
TATGTTCTCCCAAGATGTCTGAGTTCTCTCATCTATGGGCTCAGAGATCAGACCATCAGACCTGTCCTAA
TGTATTATCTCTGTTGTCGACTGCCAAAATTTCAGTGA

>lcl|HQ424657.1_cds_AEA11117.1_1 [protein=odorant receptor] [protein_id=AEA11117.1] [location=125..1072] [gbkey=CDS]
ATGTTGAATGCAAATCTGTCTCAGACTCTCAATGTCAGTACTGAACAGACATATGCAGGATTATTAGGAA
GAATATTGTTTACCACGCTGACTGGAATGCCATGCTGTTTGTTTCTCCTCATTAACGGGATCATGTTATT
CACTTTGAGGAGTAAAGCTGTGTTTCGTGAGACTTCCCGCTACATCCTACTGTATAACCTCCTTTTTGCA
GATACTTTCATGCTGGCAGTGAGTCAATTATTGTACATAATGGCTGCCTGTAGACTAATTACAACATATC
CTGTATGTGGTGTTGTCACTTTGCTCACCATTCTCACAAATGAAATCTCCCCTCTCACGTTGGTGGTGAT
GTGTTTAGAGAGGTATGTAGCTGTGTGCTACCCACTGAGGCATGCTACCATCATCACTGTCAGAAACACA
GCAGGGGCTATTGTTGTAGTTTGGGCCTTTAGTTCACTGAATGTCCTCATACGAGTTCTTTTGCTGCTAG
ATTTTCCTTTTGAAGACCTTGGTAGCCTGCAGATGACAGAGATTTGCTCTCTCATAGCAGTGTCAATTGG
ACCAATGTCTGACATTTATGATAAAGCCTACACTGGTTTTGTGTTTGTATCAGCTGGTGTGACAGTCACT
TGCTCCTATATTGGTGTAATGGTAGCAGCCACATCAGCCTCCACTGACAAAGCTTCAGCTCGTAAGGGCC
GTAATACATTGCTGTTGCATCTGGTGCAGCTGGGCCTCAGTCTCTTGTCAACTATGCACTCCTCTATGAT
TGTATCACTCTCAACAACCCTACCAACATCTCAAATTATACGCATCAGGAGTATTTTTTATGTGTTTATT
TATGTTCTCCCAAGATGTCTGAGTTCTCTCATCTATGGGCTCAGAGATCAGACCATCAGACCTGTCCTAA
TGTATTATCTCTGTTGTCGACTGCCAAAATTTCAGTGA

>lcl|HQ424656.1_cds_AEA11116.1_1 [protein=odorant receptor] [protein_id=AEA11116.1] [location=45..1088] [gbkey=CDS]
ATGTCTCACTGTTTTAGCAATAGAAACCAGAGAAAATTGTGCTCAGATACATCAACAGGTGACAAATGTA
TTTTTCGTGTTAAATTTTCATCTAAAATGTCATATGGAAATCAGACTCAGACTCTCAACATCACTGCTGA
ACAACAGTATGTGGGATTACTGGAAAGAGTGGTGTTTTCCACACTGATTGGAATGCCATGCTGTCTGTTC
CTCTTCATTAATGGGATCATGTTATTCACCCTGAGGAGTAAAGCTGCGTTTCGTGAGACCTGCCGTTACA
TTCTTCTGTATAATCTCCTTTTTTCAGACACTGTTCTGCTGGCATTGAGTCAGTTAATGTACATAATGGC
AGTTTGTAGAATACTTCCAACATATCCTGTATGTGGTGTTCTCACCATGCTCAACAGACTCACAAATGAA
ATCTCCCCTCTCACGTTGGTGGTGATGTGTATGGAGAGATATGTAGCTGTGTGCTACCCACTGAGGCATG
CTACCATCATCACTGTCAGAAACACAGCAGTAGCTATCATTGTGGTTTGGGCTTTTAGTTCACTAAATGT
CCTCATTCAAGTTATTTTGCTGTTAAAGTTTCCATTTGAAAAACTGCCAAGCTTACAAATGACAGATATT
TGCGCTTACGTGGCCATGTTTCTTATGCCAATGTCTGATATTTATGACAAAGCATATACTGGTTTTGTGT
TTGTATCAGCTGGTGTGACAGTCACTTGCTCCTATATTGGTGTGATGGTAGCAGCCAGGTCAGCCTCCAC
AGACAAAGCTTCAGCTCATAAGGCTCGTAATACATTGCTGCTGCATCTGGTGCAGCTGGGCCTCAGTCTC
TTGTCAACTATGCACTCCTCTATTATTATATCACTCTCAACAATACCACAAAGAATACTATTTGTACATA
TCAGGAGTACTTTTTATGTGTTTATTTATATTCTCCCAAGGTGTCTGAGTTCTCTCATCTATGGACTCAG
AGATCAGACCGTCAGACCTGTCCTAATGTATTATCTCTGTTGTCGACTGCCAAAATTTCAGTGA

>lcl|HQ424655.1_cds_AEA11115.1_1 [protein=odorant receptor] [protein_id=AEA11115.1] [location=45..1088] [gbkey=CDS]
ATGTCTCACTGTTTTAGCAATAGAAACCAGAGAAAATTGTGCTCAGATACATCAACAGGTGACAAATGTA
TTTTTCGTGTTAAATTTTCATCTAAAATGTCATATGGAAATCAGACTCAGACTCTCAACATCACTGCTGA
ACAACAGTATGTGGGATTACTGGAAAGAGTGGTGTTTTCCACACTGATTGGAATGCCATGCTGTCTGTTC
CTCTTCATTAATGGGATCATGTTATTCACCCTGAGGAGTAAAGCTGCGTTTCGTGAGACCTGCCGTTACA
TTCTTCTGTATAATCTCCTTTTTTCAGACACTGTTCTGCTGGCATTGAGTCAGTTAATGTACATAATGGC
AGTTTGTAGAATACTTCCAACATATCCTGTATGTGGTGTTCTCACCATGCTCAACAGACTCACAAATGAA
ATCTCCCCTCTCACGTTGGTGGTGATGTGTATGGAGAGATATGTAGCTGTGTGCTACCCACCGAGGCACG
CTACTATCATCACCATCAGAAACACAGCAGTAGCTATCATTGTGGTTTGGGCTTTTAGTTCACTAAATGT
CCTCATTCGAGTTCTTTTACTGTTAAAATTTCCATTTGAAGAACTGCCAAGCTTGCAGATGACAGACGTT
TGCTCTGACATAGCAATGTTTCTTGGGCCGATGTCTGATATTTATGACAAAGCATATACTGGTTTTGTGT
TTCTATCAGCTGGTGTGGCAGTCACTTGCTCCTATGTTGGTGTGATGGTAGCAGCCAGATCAGCCTCCAC
AGACAAAGCTTCAGCTCATAAGGCTCGTAACACAGTGCTGCTGCATCTGGTGCAGCTGGGCCTCAGTCTC
TTGTCAACTATGCATGCCTCTATTATTATATCACTCTCAACAACCCTACAAAGATTACTAATTGTACGCA
TCAAGAGTATTTTATATGTGTTTATTTATATTCTCCCAAGATGTCTGAGTTCTCTCATCTATGGGCTCAG
AGATCAGACCATCAGACCTGTCCTAATGTATTATCTCTGTTGTCGACTGCCAAAATTTCAGTGA

>lcl|HQ424654.1_cds_AEA11114.1_1 [protein=odorant receptor] [protein_id=AEA11114.1] [location=45..1088] [gbkey=CDS]
ATGTCTCACTGTTTTAGCAATAGAAACCAGAGAAAATTGTGCTCAGATACATCAACAGGTGACAAATGTA
TTTTTCGTGTTAAATTTTCATCTAAAATGTCTTATGCAAATCAGTCTCAGACTCTCAACATCACAACTAA
GCAACAGTACCTGGGATTATTGGAAAGAGTGGTATTTTCCATGCTGATTGAAATGCCATGCTGTCTGTTT
CTCTTTATTAATGGGATCATGTTATTCACCCTGAGGAGTAAAGCTGTGTTTCGTGAGACCTCCCGCTACA
TTCTTCTGTATAACCTCCTTTTTGCAGATACTGTTCTGCTGGCACTGAGTCAGTTATTGTACATAATGGC
TGCGTTTAGAATATTTACCACATATCCTGTATGTGGTGTTCTTGCTATGCTCAACAAACTAACAAATGAA
ATCTCCCCTCTCACACTGGTGGTGATGTCTTTGGAGAGATATGTAGCTGTGTGCTACCCACTGAGGCATG
CTACCATCATCACTGTCAGAAACACAGCAGTAGCTATCATTGTGGTTTGGGCTTTTAGTTCACTAAATGT
CCTCATTCAAGTTATTTTGCTGTTAAAGTTTCCATTTGAAAAACTGCCAAGCTTACAAATGACAGATATT
TGCGCTTACGTGGCCATGTTTCTTATGCCAATGTCTGATATTTATGACAAAGCATATACTGGTTTTGTGT
TTGTATCAGCTGGTGTGACAGTCACTTGCTCCTATATTGGTGTGATGGTAGCAGCCAGGTCAGCCTCCAC
AGACAAAGCTTCAGCTCGTAAGACTCGTAATACATTGCTGCTGCATCTGGTGCAGCTGGGCCTCAGTCTC
TTGTCAACTATGCACTCCTCTATTATTGTATCACTCTCAACAATACCACAAAGAATACTATTTGTACATA
TCAGGAGTACTTTTTATGTGTTTATTTATATTCTCCCAAGATGTCTGAGTTCTCTCATCTATGGGCTCAG
AGATCAGACCGTCAGACCTGTCCTAATGTATTATCTCTGTTGTCGACTGCCAAAATTTCAGTGA

>lcl|HQ424653.1_cds_AEA11113.1_1 [protein=odorant receptor] [protein_id=AEA11113.1] [location=45..1088] [gbkey=CDS]
ATGTCTCACTGTTTTAGCAATAGAAACCAGAGAAAATTGTGCTCAGATACATCAACAGGTGACAAATGTA
TTTTTCGTGTTAAATTTTCATCTAAAATGTCATATGGAAATCAGACTCAGACTCTCAACATCACTGCTGA
ACAACAGTATGTGGGATTACTGGAAAGAGTGGTGTTTTCCACACTGATTGGAATGCCATGCTGTCTGTTC
CTCTTCATTAATGGGATCATGTTATTCACCCTGAGGAGTAAAGCTGCGTTTCGTGAGACCTGCCGTTACA
TTCTTCTGTATAATCTCCTTTTTTCAGACACTGTTCTGCTGGCATTGAGTCAGTTAATGTACATAATGGC
AGTTTGTAGAATACTTCCAACATATCCTGTATGTGGTGTTCTCACCATGCTCAACAGACTCACAAATGAA
ATCTCCCCTCTCACGTTGGTGGTGATGTGTATGGAGAGATATGTAGCTGTGTGCTACCCACTGAGGCACG
CTACCATAATCACTGTCAGAAACACAGCAATAGCTATCATTGCGGTTTGGGCTTTCAGTTCACTAAATGT
CCTCGTTCAAGTTCTTTTGCTGTTAACCTTTCCATTTGAAGAACTGCCAAGCTTGCAGATGACAGATATT
TGCTCTTACGAGGCCATGTTTCTTGTGCCAATGTCTGATCTTTATGACAAAGCATATACTGGTTTTGTGT
TTCTATCAGCTGGTGTGGCAGTCACTTGCTCCTATATTGGTGTGATGGTAGCAGCCAGATCAGCCTCCAC
AGACAAAGCTTCAGCTCATAAGGCTCGTAATACATTGCTGCTGCACCTGGTGCAGCTGGGCCTCATTCTC
TTGTCAACTATGCATGGCACTATTATTGTATCACTCTCAACAACCCTACCAAGACTACTAATTATACGCA
TCAGGAGTAGTTTTTATGTGTTTATTTATATTCTCCCAAGATGTCTAAGTTCTCTCATCTATGGGCTCAG
AGATCAGACCATCAGACCCGTCCTCATGTACTATCTCTGCTGTCGACTGCCAAAATTTCAGTGA

>lcl|HQ424651.1_cds_AEA11112.1_1 [protein=odorant receptor] [protein_id=AEA11112.1] [location=45..1088] [gbkey=CDS]
ATGTCTCACTGTTTTAGCAATAGAAACCAGAGAAAATTGTGCTCAGATACATCAACAGGTGACAAATGTA
TTTTTCGTGTTAAATTTTCATCTAAAATGTCATATGGAAATCAGACTCAGACTCTCAACATCACTGCTGA
ACAACAGTATGTGGGATTACTAAAGAGAGTAGTGTTTTCCATGCTGATTGGAATGCCATGCTGTCTGTTC
CTCTTCATTAATGGGATCATGTTATTTACCTTGAGGAGTAAAACTGTGTTTCGTGAGACCTGCCGTTACA
TTCTTCTGTATAATCTCCTTTTTGCAGACACTGTAATGCTGGGACTGAGTCAGTTATTGTACATACTGTC
TGTTTCTAGAATATTTCCAGTGTATCCTGTGTGTGGTGTTTTAATAATGCTCACAAGTCTCACAAATGAA
ATCTCCCCTCTCACACTGGTGGTGATGTGTTTGGAGAGATATGTAGCTGTGTGCTACCCACTGAGGCATG
CTACTATCATCACCATCAGAAACACTGCAGTAGCTATCATTGTGGTTTGGGCTTTTAGTTCACTAAATGT
CCTCATTCGAGTTCTTTTACTGTTAAAATTTCCATTTGAAGAACTGCCAAGCTTGCAGATGACAGACGTT
TGCTCTGACATAGCAATGTTTCTTGGGCCGATGTCTGATATTTATGACAAAGCATATACTGGTTTTGTGT
TTCTATCAGCTGGTGTGGCAGTCACTTGCTCCTATGTTGGTGTGATGGTAGCAGCCAGATCAGCCTCCAC
AGACAAAGCTTCAGCTCATAAGGCTCGTAACACAGTGCTGCTGCATCTGATGCAGCTGGGCCTCAGTCTC
TTGTCAACTATGCATGCCTCTATTATTATATCACTCTCAACAACCCTACAAAGATTACTAATTGTACGCA
TCAAGAGTATTTTATATGTGTTTATTTATATTCTCCCAAGATGTCTGAGTTCTCTCATCTATGGGCTCAG
AGATCAGACCATCAGACCCGTCCTCATGTACTATCTCTGCTGTCGACTGCCAAAATTTCAGTGA

>lcl|HQ424650.1_cds_AEA11111.1_1 [protein=odorant receptor] [protein_id=AEA11111.1] [location=45..1088] [gbkey=CDS]
ATGTCTCACTGTTTTAGCAATAGAAACCAGAGAAAATTGTGCTCAGATACATCAACAGGTGACAAATGTA
TTTTTCGTGTTAAATTTTCATCTAAAATGTCATATGGAAATCAGACTCAGACTCTCAACATCACTGCTGA
ACAACAGTATGTGGGATTACTGGAAAGAGTGGTGTTTTCCACACTGATTGGAATGCCATGCTGTCTGTTC
CTCTTCATTAATGGGATCATGTTATTCACCCTGAGGAGTAAAGCTGCGTTTCGTGAGACCTGCCGTTACA
TTCTTCTGTATAATCTCCTTTTTTCAGACACTGTTCTGCTGGCATTGAGTCAGTTAATGTACATAATGGC
AGTTTGTAGAATACTTCCAACATATCCTGTATGTGGTGTTCTCACCATGCTCAACAGACTCACAAATGAA
ATCTCCCCTCTCACGTTGGTGGTGATGTGTATGGAGAGATATGTAGCTGTGTGCTACCCACTGAGGCATG
CTACCATCATCACTGTTAGAAACACAGCAATAGCTATCATTGTGGTTTGGGCTTTTAGTTCACTAAATGT
CCTCATTCGAGTTCTTTTGCTGTTAAATTTTCCATTTGATCAGCTGCAGAGCTTGCAGATGACAGATTTT
TGCTCTGACATAGCAATGTTACTTGGGCCAATGTCTGATATTTATGACATAGCATATACTGGTTTTGTGT
TTGTATCAGCTGGTGTGGCAGTCACTTGCTCCTATATTGGTGTGATGGTAGCAGCCAGATCAGCCTCCAC
AGACAAAGTTTCAGCTCGTAAGGCTCGTAACACAGTGCTGCTGCATCTGATGCAGCTGGGCCTCACTCTT
TTGTCGACTATGCATGGCCCTATTGTTATATCACTCTCAACAACCCTACAAAGATTACTAATGGTACGCA
TCAAGAATATTTTTTATGTGTTTATTTATATTCTCCCAAGATGTCTGAGTTCTCTCATCTATGGGCTCAG
AGATCAGACCATCAGACCCGTCCTCATGTACTATCTCTGCTGTCGACTGCCAAAATTTCAGTGA

>lcl|HQ424643.1_cds_AEA11104.1_1 [protein=odorant receptor] [protein_id=AEA11104.1] [location=57..1001] [gbkey=CDS]
ATGGAAAACTACTCCTACAATAGCTATACACTCCAGCTGCAGGGGTTAAATGTTTTAAAAGCATCTATCT
ACCCTGTCTATCTCTTTTTCTTTTTCTCCTATCTGTTTATAATGGTCACAAATGTGGGAATTACTGTTCT
GATTTTCATTGACAAGAACCTTCACCAGCCTATGTATCTTCTTTTTCGCAACCTGCTAATCAATGACATA
CTTGGAAACTCTATCAAGTTGCCCCGTTTACTATTAGACATGTTGCGGCCTCCCTCTGAGCGCCTCATAA
GTTATTATGAATGTGTGGTTCAAGCTTTTACCACACACATGTACGGTACTGCTTCTCATACTGTGCTCAT
GATAATGGCCTTTGACAGATATGTGTCCATCTGCAATCCACTACGCTATTCAACCATAATGAATGACAAA
ATGGTGATGAAGCTGACAGTTTCTGCCTGGGGAGTGGCCTTTGTTTTGGTTGGGATTCTTCTCGGTCTGA
CCATACGGCTGAATCGATGCAGGACTATGATCATGAATGCTCACTGTGACAACGCCGGGCTGTTTAAGCT
TTCCTGTGAGGATGTGTTTATTAATAATGTCTATGGCCTCACATTCACTGTGGTCCTTTTTACCGGTTCT
ATAGGCAGCATGGTTCTCACATATACTAAGATTACAGTAGTCTGTCTGACTAGCAATAACAGGTCTTTGA
ACAGTACAGCCTTTAAGACCTGCAGCACTCATCTCTTTGTATATCTAATTATGTTCTTATGTGGTATGTT
TGTTATCATCCTGCATCGCTTTCCTCAGTACTCAGACTACAGAAAACTATGTAGCATTTTGTTTCACATC
GTCCCTGGCAGTCTTAATCCCATTATTTATGGTGTACAGTCAAAAGAGATGAAAAAGTTTTTTTTAAAGT
TGTTTAAATCCAAAAACACTTTACCACTGATATGA

>lcl|HQ424642.1_cds_AEA11103.1_1 [protein=odorant receptor] [protein_id=AEA11103.1] [location=57..1001] [gbkey=CDS]
ATGGAAAACTACTCCTACAATAGCTATACACTCCAGCTGCAGGGGTTAAATGTTTTAAAAGCATCTATCT
ACCCTGTCTATCTCTTTTTCTTGTTCTCCTATCTGTTTATAATGGTCACAAATGTGGGAATTACTGTTCT
GATTTTCATTGACAAGAACCTTCACCAGCCTATGTATCTTCTTTTTCGCAACCTGCTAATCAATGACATA
CTTGGAAACTCTATCAAGTTGCCCCGTTTACTATTAGACATGTTGCGGCCTCCCTCTGAGCGCCTCATAA
GTTATTATGAATGTGTGGTTCAAGCTTTTACCACACACATGTACGGTACTGCTTCTCATACTGTGCTCAT
GATAATGGCCTTTGACAGATATGTGGCCATCTGCAATCCACTACGCTATTCAACCATAATGAATGACAAA
ATGGTGATGAAGCTGACAGTTTCTGCCTGGGGAGTGGCCTTTGTTTTGGTTGGGATTCTTCTCGGTCTGA
CCATACGGCTGAATCGATGCAGGACTATGATCATGAATGCTCACTGTGACAACGCCGGGCTGTTTAAGCT
TTCCTGTGAGAATGTGTTTATTAATAATGTCTATGGCCTCACATTCACTGTGGTCCTTTTTACCGGTTCT
ATAGGCAGCATGGTTCTCACATATACTAAGATTACAGTAGTCTGTCTGACTAGCAATAACAGGTCTTTGA
ACAGTACAGCCTTTAAGACCTGCAGCACTCATCTCTTTGTATATCTAATTATGTTCTTATGTGGTATGTT
TGTTATCATCCTGCATCGCTTTCCTCAGTACTCAGACTACAGAAAACTATGTAGCATTTTGTTTCACATC
GTCCCTGGCAGTCTTAATCCCATTATTTATGGTGTACAGTCAAAAGAGATGAAAAAGTTTTTTTTAAAGT
TGTTTAAATCCAAAAACACTTTACCACTGATATGA

>lcl|HQ424641.1_cds_AEA11102.1_1 [protein=odorant receptor] [protein_id=AEA11102.1] [location=57..1001] [gbkey=CDS]
ATGGAAAACTACTCCTACAATAGCTATACACTCCAGCTGCAGGGGTTAAATGTTTTAAAAGCATCTATCT
ACCCTGTCTATCTCTTTTTCTTTTTCTCCTACCTGTTTATAATGGTCACAAATGTGGGAATTACTGTTCT
GATTTTCATTGACAAGAACCTTCATCAGCCTATGTATTTTCTTTTTCGCAACCTGCTAATCAATGACATA
CTTGGAAACTCTATCAAGTTGCCCCGTTTACTATTAGACATGTTGCGGCCTCCCTCTGAGCGCCTCATCA
GTTATTATGAATGTGTGGTTCAAGCTTTTACCACACACATGTACGGTACTGCTTCTCATACTGTGCTCAT
GATAATGGCCTTTGACAGATATGTGGCCATCTGCAATCCACTGCGCTATTCAACCATAATGAATGACAAA
ATGGTAATGAAGCTGACAGTTTCTGCCTGGGGAGTGGCCTTTGTTTTGGTTGGGATTCTTCTCGGTCTGA
CCATACGGCTGAACCGATGCAGGACTCTGATCATGAATGCTCACTGTGACAATGCCGGGCTGTTTAAGCT
TTCCTGTGAGAATGTGTTTATTAATAATGTCTATGGCCTCACATTCACTGTGGTCCTTTTTACCGGTTCT
ATAGGCAGCATGGTTCTCACATATACTAAGATTACAGTAGTCTGTCTGACTAGCAATAACAGGTCTTTGA
ACAGTACAGCCTTTAAGACCTGCAGCACTCATCTCTTTGTATATCTAATTATGTTCTTATGTGGTATGTT
TGTTGTCATCCTGCATCGCTTTCCTCAGTACTCAGACTACAGAAAACTCTGTAGCATTTTGTTTCACATC
GTCCCTGGCAGTCTTAATCCCATTATTTACGGTATACAGTCAAAAGAGATGAAAAAGTTTTTTTTAAAGT
TGTTTAAATCCAAAAACACTTTACCACTGATATGA

>lcl|HQ424639.1_cds_AEA11101.1_1 [protein=odorant receptor] [protein_id=AEA11101.1] [location=57..1001] [gbkey=CDS]
ATGGAAAACTACTCCTACAATAGCTATACACTCCAGCTGCAGGGGTTAAATGTTTTAAAAGCATCTATCT
ACCCTGTCTATCTCTTTTTCTTTTTCTCCTATCTGTTTATAATGGTCACAAATGTGGGCATTACTGTTCT
GATTTTCATTGACAAGAACCTTCATCAGCCTATGTATCTCCTTTTTTGCAACCTGCCAGTCAATGACATA
CTTGGAAACTCTATCATGTTGCCTCGTTTACTATTAGACATGTTGCGGCCTCCCTCTGAGCGCCTCATCA
GTTATTATGAATGTGTGGTTCAAGCCTTTATTTCACACATGTTTGGTACTGCTTCACACACTGTGCTCAT
GATTATGGCTTTTGACAGGTATGTGGCCATCTGTAAGCCCCTGCACTATACTGCCATAATGACCAACAAG
ATGGTGATGAAGCTGACAGTTTCTGCCTGGGGTGTGTCCTTTGTTTTGGTTGGGATTCTTCTCGGTCTGA
CAATACGGCTGAACCGATGCAGGACTATGATCATGAATCCTTACTGTGACAATCCCTCCTTGTTTAAACT
CTCTTGTGAGAATGTGTTTATTAATAACGTCTATGGCCTCACATTTACTGTGGTCTTGCTCACGTCCTCT
ATAGGCAGCATAGTTCTTACTTACACTAAGATTACAGTAGTCTGTCTGACCAGTAAAAACAAGTCTTTGA
ACAGTAAAGCCTTGAGGACCTGTAGCACTCATCTGGTTATTTATCTGATTATGTTGTTCAGTGGAATGTC
TAACATTACTCTTCATCGCTTCCCTCAGTACTCAGACTACAGAAAACTCTGTAGCATTTTGTTTCACATC
GTCCCTGGCAGTCTTAATCCCATTATTTACGGTGTACAGTCAAAAGAGATGAAAAAGTTTTTTTTAAAGT
TGTTTAAATCCAAAAACACTTTACCACTGATATGA

>lcl|HQ424638.1_cds_AEA11100.1_1 [protein=odorant receptor] [protein_id=AEA11100.1] [location=57..1001] [gbkey=CDS]
ATGGAAAACTACTCCTACAATAGCTATACACTCCAGCTGCAGGGGTTAAATGTTTTAAAAGCATCTATCT
ACCCTGTCTATCTCTTTTTCTTTTTCTCCTATCTGTTTATAATGATCACAAATGTGGGAATTACTGTTCT
GATTTTCATTGACAAGAACCTTCATCAGCCTATGTATCTCCTTTTTTGCAACCTGCCAGTCAATGACATA
CTTGGAAACTCTATCTTGTTGCCCCGTTTACTATTAGACATGTTGCGGCCTCCCTCTGAGCGCCTCATCA
GTTATTATGAATGTGTGGTTCAAGCTTTTACTTCACACATGTTTGGTACTACTTCACACACTGTGCTCAT
GATTATGGCTTTTGACAGGTATGTGGCCATCTGTAAGCCCCTGCACTATACTGCCATAATGACCAACAAG
ATGGTGATGAAGCTGACAGTTTCTGCCTGGGGAGTGGCCTTTGTTTTGGTTGGAATACTACTCGGTCTGA
CCATACGGCTGAACCGATGCAGGACTATAATTATGAATCCTTACCGTGACAATGCCTCATTGTTTAAGCT
CTCATGTGACAGTGTGTTTATTAATAATGTCTATGGCCTCACTTTCACTGTGGTCCTGTTAACATCTTCT
ATAGGCACCATGGTTCTCACCTATACTAACATTACAGTAGTCTGTCTGACCAGTAAAAACAAGTCTTTGA
ACGGTAAAGCCTTGAGGACCTGTAGCACTCATCTGGTTGTTTATCTGATTATGGTGTTCAATGGAATGTC
TAACATTGCTCTTCATCGCTTTCCTCAGTACTCAGACTACAGAAGACTCTGTAGCATTTTGTTTCACATT
GTCCCTGGCAGTCTTAATCCCATTATTTACGGTGTACAGTCAAAAGAGATGAAAAAGTTTTTTTTAAAGT
TGTTTAAATCCAAAAACACTTTACCACTGATATGA

>lcl|HQ424637.1_cds_AEA11099.1_1 [protein=odorant receptor] [protein_id=AEA11099.1] [location=57..1001] [gbkey=CDS]
ATGGAAAACTACTCCTACAATAGCTATACACTCCAGCTGCAGGGGTTAAATGTTTTAAAAGCATCTATCT
ACCCTGTCTATCTCTTTTTCTTTTTCTCCTATCTGTTTATAATGATCACAAATGTGGGAATTACTGTTCT
GATTTTCATTGACAAGAACCTTCATCAGCCTATGTATCTCCTTTTTTGCAACCCGCCAGTCAATGACATA
CTTGGAAACTCTATCTTGTTGCCCCGTTTACTATTAGACATGTTGCGGCCTCCCTCTGAGCGCCTCATCA
GTTATTATGAATGTGTGGTTCAAGCTTTTACTTCACACATGTTTGGTACTACTTCACACACTGTGCTCAT
GATTACGGCTTTTGACAGGTATGTGGCCATCTGTAAGCCCCTGCACTATACTGCCATAATGACCAACAAG
ATGGTGATGAAGCTGACAGTTTCTGCCTGGGGAGTGGCCTTTGTTTTGGTTGGAATACTACTCGGTCTGA
CCATACGGCTGAACCGATGCAGGACTATAATTATGAATCCTTACTGTGACAATGCCTCATTGTTTAAGCT
CTCATGTGACAGTGTGTTTATTAATAATGTCTATGGCCTCACTTTCACTGTGGTCCTGTTAACATCTTCT
ATAGGCACCATGGTTCTCACCTATACTAACATTACAGTAGTCTGTCTGACCAGTAAAAACAAGTCTTTGA
ACAGTAAAGCCTTGAGGACCTGTAGCACTCATCTGGTTGTTTATCTGATTATGGTGTTCAATGGAATGTC
TAACATTGCTCTTCATCGCTTTCCTCAGTACTCAGACTACAGAAGACTCTGTAGCATTTTGTTTCACATT
GTCCCTGGCAGTCTTAATCCCATTATTTACGGTGTACAGTCAAAAGAGATGAAAAAGTTTTTTTTAAAGT
TGTTTAAATCCAAAAACACTTTACCACTGATATGA

>lcl|HQ424636.1_cds_AEA11098.1_1 [protein=odorant receptor] [protein_id=AEA11098.1] [location=57..1001] [gbkey=CDS]
ATGGAAAACTACTCCTACAATAGCTATACACTCCAGCTGCAGGGGTTAAATGCTTTAAAAGCATCTATCT
ACCCTGTCTATCTCTTTTTCTTTTTCTCCTATCTGTTTATAATGGTCACAAATGTGGGAATTACTGTTCT
GATTTTCATTGACAAGAACCCTCATCAGCCTATGTATCTCCTTTTTTGCAACCTGCCAGTCAATGACATA
CTTGGAAACTCTATCTTGTTGCCCCGTTTACTATTAGACATGTTGCGGCCTCCCTCTGAGCGCCTCATCA
GTTATTATGAATGTGTGGTTCAAGCTTTTACTTCACACATGTTTGGTACTACTTCACACACTGTGCTCAT
GATTATGGCTTTTGACAGGTATGTGGCCATCTGTAAGCCCCTGCACTATACTGCCATAATGACCAACAAG
ATGGTGATGAAGCTGACAGTTTCTGCCTGGGGAGTGGCCTTTGTTTTGGTTGGAATACTACTCGGTCTGA
CCGTACGGCTGAACCGATGCAGGACTATAATTATGAATCCTTACTGTGACAATGCCTCATTGTTTAAGCT
CTCATGTGACAGTGTGTTTATTAATAATGTCTATGGCCTCACTTTCACTGTGGTCCTGTTAACATCTTCT
ATAGGCACCATGGTTCTCACCTATACTAACATTACAGTAGTCTGTCTGACCAGTAAAAACAAGTCTTTGA
ACAGTAAAGCCTTGAGGACCTGTAGCACTCATCTGGTTGTTTATCTGATTATGGTGTTCAATGGAATGTC
TAACATTGCTCTTCATCGCTTTCCTCAGTACTCAGACTACAGAAGACTCTGTAGCATTTTGTTTCACATT
GTCCCTGGCAGTCTTAATCCCATTATTTACGGTGTACAGTCAAAAGAGATGAAAAAGTTTTTTTTAAAGT
TGTTTAAATCCAAAAACACTTTACCACTGATATGA

>lcl|HQ424635.1_cds_AEA11097.1_1 [protein=odorant receptor] [protein_id=AEA11097.1] [location=57..1001] [gbkey=CDS]
ATGGAAAACTACTCCTACCATAGCTATACACTCCAGCTGCAAGAGTTAAATGTTTTAAAAGCATCTATCT
ACCCTGTCTATCTCTTTTTCTTTTTATCCTATCTGTTTATAATGGTCACAAATGTGGGAATTACTGTTCT
GATTTTCATTGACAAGAACCTTCATCAGCCTATGTATCTCCTTTTTTGCAACCTGCCAGTCAATGACATA
CTTGGAAACTCTATCTTGTTGCCCCGTTTACTATTAGACATGTTGCGGCCTCCCTCTGAGCGCCTCATCA
GTTATTATGAATGTGTGGTTCAAGCCTTTACTTCACACATGTTTGGTACTACTTCACACACTGTGCTCAT
GATTATGGCTTTTGACAGGTATGTGGCCATCTGTAAGCCCCTGCACTATACTGCCATAATGACCAACAAG
ATGGTGATGAAGCTGACAGTTTCTGCCTGGGGAGTGGCCTTTGTTTTGGTTGGAATACTACTCGGTCTGA
CCATACGGCTGAACCGATGCAGGACTATAATTATGAATCCTTACTGTGACAATGCCTCATTGTTTAAGCT
CTCATGTGACAGTGTGTTTATTAATAATGTCTATGGCCTCACTTTCACTGTGGTCCTGTTAACATCTTCT
ATAGGCACCATGGTTCTCACCTATACTAACATTACAGTAGTCTGTCTGACCGGTAAAAACAAGTCTTTGA
ACAGTAAAGCCTTGAGGACCTGTAGCACTCATCTGGTTGTTTATCTGATTATGGTGTTCAATGGAATGTC
TAACATTGCTCTTCATCGCTTTCCTCAGTACTCAGACTACAGAAGACTCTGTAGCATTTTGTTTCACATT
GTCCCTGGCAGTCTTAATCCCATTATTTACGGTGTACAGTCAAAAGAGATGAAAAAGTTTTTTTTAAAGT
TGTTTAAATCCAAAAACACTTTACCACTGATATGA

>lcl|HQ424634.1_cds_AEA11096.1_1 [protein=odorant receptor] [protein_id=AEA11096.1] [location=57..1001] [gbkey=CDS]
ATGGAAAACTACTCCTACAATAGCTATACACTCCAGCTGCAGGGGTTAAATGTTTTAAAAGCATCTATCT
ACCCTGTCTATCTCTTTTTCTTTTTCTCCTATCTGTTTATAATGGTCACAAATGTGGGAATTACTGTTCC
GATTTTCATTGACAAGAACCTTCATCAGCCTATGTATCTCCTTTTTTGCAACCTGCCAGTCAATGACATA
CTTGGAAACTCTATCTTGTTGCCCCGTTTACTATTAGACATGTTGCGGCCTCCCTCTGAGCGCCTCATCA
GTTATTATGAATGTGTGGTTCAAGCTTTTACTTCACACATGTTTGGTACTACTTCACACACTGTGCTCAT
GATTATGGCTTTTGACAGGTATGTGGCCATCTGTAAGCCCCTGCACTATACTGCCATAATGACCAACAAG
ATGGTGATGGAGCTGACAGTTTCTGCCTGGGGAGTGGCCTTTGTTTTGGTTGGAATACTACTCGGTCTGA
CCATACGGCTGAACCGATGCAGGACTATAATTATGAATCCTTACTGTGACAATGCCTCATTGTTTAAGCT
CTCATGTGACAGTGTGTTTATTAATAATGTCTATGGCCTCACTTTCACTGTGGTCCTGTTAACATCTTCT
ATAGGCACCATGGTTCTCACCTATACTAACATTACAGTAGTCTGTCTGACCAGTAAAAACAAGTCTTTGA
ACAGTAAAGCCTTGAGGACCTGTAGCACTCATCTGGTTGTTTATCTGATTATGGTGTTCGATGGAATGTC
TAACATTGCTCTTCATCGCTTTCCTCAGTACTCAGACTACAGAAGACTCTGTAGCATTTTGTTTCACATT
GTCCCTGGCAGTCTTAATCCCATTATTTACGGTGTACAGTCAAAAGAGATGAAAAAGTTTTTTTTAAAGT
TGTTTAAATCCAAAAACACTTTACCACTGATATGA

>lcl|HQ424633.1_cds_AEA11095.1_1 [protein=odorant receptor] [protein_id=AEA11095.1] [location=57..1001] [gbkey=CDS]
ATGGAAAACTACTCCTACAATAGCTATACACTCCAGTTGCAGGGGTTAAATGTTTTAAAAGCATCTATCT
ACCCTGTCTATCTCTTTTTCTTTTTCTCCTATCTGTTTATAATGGTCACAAATGTGGGAATTACTGTTCT
GATTTTCATTGACAAGAACCTTCATCAGCCTATGTATCTCCTTTTTTGCAACCTGCCAGTCAATGACATA
CTTGGAAACTCTATCTTGTTGCCCCGTTTACTATTAGACATGTTGCGGCCTCCCTCTGAGCGCCTCATCA
GTTATTATGAATGTGTGGTTCAAGCTTTTACTTCACACATGTTTGGTACTACTTCACACACTGTGCTCAT
GATTATGGCTTTTGACAGGTATGTGGCCATCTGTAAGCCCCTGCACTATACTGCCATAATGACCAACAAG
ATGGTGATGAAGCTGACAGTTTCTGCCTGGGGAGTGGCCTTTGTTTTGGTTGGAATACTACTCGGTCTGA
CCATACGGCTGAACCGATGCAGGACTATAATTATGAATCCTTGCTGTGACAATGCCTCATTGTTTAAGCT
CTCATGTGACAGTGTGTTTATTAATAATGTCTATGGCCTCACTTTCACTGTGGTCCTGTTAACATCTTCT
ATAGGCACCATGGTTCTCACCTATACTAACATTACAGTAGTCTGTCTGACCAGTAAAAACAAGTCTTTGA
ACAGTAAAGCCTTGAGGACCTGTAGCACTCATCTGGTTGTTTATCTGATTATGGTGTTCGATGGAATGTC
TAACATTGCTCTTCATCGCTTTCCTCAGTACTCAGACTACAGAAGACTCTGTAGCATTTTGTTTCACATT
GTCCCTGGCAGTCTTAATCCCATTATTTACGGTGTACAGTCAAAAGAGATGAAAAAGTTTTTTTTAAAGT
TGTTTAAATCCAAAAACACTTTACCACTGATATGA

>lcl|HQ424632.1_cds_AEA11094.1_1 [protein=odorant receptor] [protein_id=AEA11094.1] [location=57..1001] [gbkey=CDS]
ATGGAAAACTACTCCTACAATAGCTATACACTCCAGCTGCAGGGGTTAAATGTTTTAAAAGCATCTATCT
ACCCTGTCTATCTCTTTTTCTTTTTCTCCTATCTGTTTATAATGGTCACAAATGTGGGAATTACTGTTCT
GATTTTCATTGACAAGAACCTTCATCAGCCTATGTATCTCCTTTTTTGCAACCTGCCAGTCAATGACATA
CTTGGAAACTCTATCTTGTTGCCCCGTTTACTATTAGACATGTTGCGGCCTCCCTCTGAGCGCCTCATCA
GTTATTATGAATGTGTGGTTCAAGCTTTTACTTCACACATGTTTGGTACTACTTCACACACTGTGCTCAT
GATTATGGCTTTTGACAGGTATGTGGCCATCTGTAAGCCCCTGCACTATACTGCCATAATGACCAACAAG
ATGGTGATGAAGCTGACAGTTTCTGCCTGGGGAGTGGCCTTTGTTTTGGTTGGAATACTACTCGGTCTGA
CCATACGGCTGAACCGATGCAGGACTATAATTATGAATCCTTACTGTGACAATGCCTCATTGTTTAAGCT
CTCATGTGACAGTGTGTTTATTAATAATGTCTATGGCCTCACTTTCACTGTGGTCCTGTTAACATCTTCT
ATAGGCACCATGGTTCTCACCTATACTAACATTACAGTAGTCTGTCTGACCAGTAAAAACAAGTCTTTGA
ACAGTAAAGCCTTGAGGACCTGTAGCACTCATCTGGTTGTTTATCTGATTATGGTGTTCAATGGAATGTC
TAACATTGCTCTTCATCGCTTTCCTCAGTACTCAGACTACAGAAGACTCTGTAGCATTTTGTTTCACATT
GTCCCTGGCAGTCTTAATCCCATTATTTACGGTGTACAGTCAAAAGAGATGAAAAAGTTTTTTTTAAAGT
TGTTTAAATCCAAAAACACTTTACCACTGATATGA

>lcl|HQ424629.1_cds_AEA11093.1_1 [protein=odorant receptor] [protein_id=AEA11093.1] [location=46..990] [gbkey=CDS]
ATGGAAAATTACACCTACAACAGCTTGACACTCCAGCTTGAGGGATTAAATGTCTCCAAGAAGTGGATCT
ATCCTGTTTTTCTCTCAATCCTTTTCTCCTACCTGTTTATAATGGTCACAAATGTGGGCATTGCTGCTCT
AGTTTTCATTGACAAGAACCTTCATCAGCCTATGTATCTTCTTTTTCGCAACCTGCTAATCAATGACATA
CTTGGAAACTCTATCAAGTTGCCCCGTTTACTATTAGACATGTTGCGGCCTCCCTCTGAGCGCCTCATCA
GTTATTATGAATGTGTGGTTCAAGCTTTTACCACACACATGTACGGTACTGCTTCTCATACTGTGCTCAT
GATAATGGCCTTTGACAGATATGTGGCCATCTGCAATCCACTGCGCTATTCAACCATAATGAATGACAAA
ATGGTAATGAAGCTGACAGTTTCTGCCTGGGGAGTGGCCTTTGTTTTGGTTGGGATTCTTCTCGGTCTGA
CCATACGGCTGAACCGATGCAGGACTCTGATCATGAATGCTCACTGTGACAATGCCGGGCTGTTTAAGCT
TTCCTGTGAGAATGTGTTTATTAATAATGTCTATGGCCTCACATTCACTGTGGTCCTTTTTACCGGTTCT
ATAGGCAGCATGGTTCTCACATATACTAAGATTACAGTAGTCTGTCTGACTAGCAATAACAGGTCTTTGA
ACAGTACAGCCTTTAAGACCTGCAGCACTCATCTCTTTGTATATCTAATTATGTTCTTATGTGGTATGTT
TGTTGTCATCCTGCATCGCTTTCCTCAGTACTCAGACTACAGAAAACTCTGTAGCATTTTGTTTCACATC
GTCCCTGGCAGTCTTAATCCCATTATTTACGGTATACAGTCAAAAGAGATGAAAAAGTTTTTTTTAAAGT
TGTTTAAATCCAAAAACACTTTACCACTGATATGA

>lcl|HQ424640.1_cds_AEA11092.1_1 [protein=odorant receptor] [protein_id=AEA11092.1] [location=57..1010] [gbkey=CDS]
ATGGAAAACTACTCCTACAATAGCTATACACTCCAGCTGCAGGGGTTAAATGTTTTAAAAGCATCTATCT
ACCCTGTCTATCTCTTTTTCTTTTTCTCCTACCTGTTTATAATGGTCACAAATGTGGGAATTACTGTTCT
GATTTTCATTGACAAGAACCTTCATCAGCCTATGTATTTTCTTTTTCGCAACCTGCTAATCAATGACATA
CTTGGAAACTCTATCAAGTTGCCCCGTTTACTATTAGACATGTTGCGGCCTCCCTCTGAGCGCCTCATCA
GTTATTATGAATGTGTGGTTCAAGCTTTCTCCACACACATGTTTGGCACAACTTCTCACACTGTGCTTAT
GATTATGGCCTTTGACAGATATGTGGCCATCTGCTATCCACTACGCTATTCAGCAATAATGAGCAACAAG
ATGGTGATGAAGCTGACAGTTTCTGCCTGGGGAGTGGCCTTTGTTTTGGTTGGGATTCTTCTCGGTCTGA
CACTACGGCTGAACCGATGCAGGACGCTAATCACAAACCCTTTCTGTGACAATGCCTCCTTGTTTAAACT
CTCCTGTGAGAGTGTGTCTATTAATGATGTCTATGGCCTCACATTTACCGTTGTCCTGTTCACAGGTTCC
ATAGGCAGCATGGTTCTCACTTACACTAAGATTGCAGTGGTTTGTCTGACCAGTAAAAACAAGTCTTTGA
ACAGTAAAGCCTTGAAGACCTGCAGCACTCATCTGGTTGTTTATCTGATTATGGTGTTCAATGGAATGTC
TATCATTACTCTTCATCGCTTCCCTCATTATTCAGACTACAGAAAACTCTGTACCATTTTATTTCACATC
ATTCCTTGCAGCATTAACCCTATAATTTATGGTGTGCAGTCAAAAGAGATAAAGAAGTTCTTTTCAAAGT
CGTTTAAGTCCAAAAAGACATTACCATCATTCCATCAAAGTTAG

>lcl|HQ424631.1_cds_AEA11091.1_1 [protein=odorant receptor] [protein_id=AEA11091.1] [location=46..999] [gbkey=CDS]
ATGGAAAATTACACCTACAACAGCTTGACACTCCAGCTTGAGGGATTAAATGTCTCCAAGAAGTGGATCT
ATCCTGTTTTTCTCTCAATCCTTTTCTCCTACCTGTTTATAATGGTCACAAATGTGGGCATTGCTGCTCT
AGTTTTCATTGACAAGAACCTTCACCAGCCTATGTATCTCCTTTTTTGCAACCTGCCAATCAATGACATA
CTTGGAAACTCTATCTTGTTGCCTCGTTTGCTTGTAGATATTCTGCTGCCTCCCTCTGAACGCCTCATCA
GTTATTATGCATGTGTGGTTCAAGCTTTCATTACACAGTTTTTTGGTACCACCTCCCACACTGTGCTCAT
GATTATGGCCTTTGACAGATTTGTGGCCATCTGCTATCCACTACGCTATTCAACAATAATGACTAACAAG
ATGGTGATGAAGCTGACAGTTTTTGCCTGGGGATCAGCCTTTTTTTTCGTTGGGATTCTTATCAGTCTGT
CTGTACGGCTGAACCGATGCAGGACTATGATCATGAGCCCTTTCTGTGACAATCCCTCCTTGTTTAAACT
CTCCTGTGAGAGTGTGTTCATTAATAATGTCTATGGCCTCACATTTACTGTAGTCTTGCTCACAGCTTCT
ATAGGCAGCATGGTTTTTACTTATACTAAGATTACAGTAGTCTGTCTGACCAGTAAAAACAAGTCTTTGA
ACAGTAAAGCCTTGAAGACCTGCAGCACTCATCTGGTTGTTTATCTGATTATGGTGTTCAATGGAATGTC
TATCATTACTCTTCATCGCTTCCCTCATTATTCAGACTACAGAAAACTCTGTACCATTTTATTTCACATC
ATTCCTTGCAGCATTAACCCTATAATTTATGGTGTGCAGTCAAAAGAGATAAAGAAGTTCTTTTCAAAGT
CGTTTAAGTCCAAAAAGACATTACCATCATTCCATCAAAGTTAG

>lcl|HQ424630.1_cds_AEA11090.1_1 [protein=odorant receptor] [protein_id=AEA11090.1] [location=46..999] [gbkey=CDS]
ATGGAAAATTACACCTACAACAGCTTGACACTCCAGCTTGAGGGATTAAATGTCTCCAAGAAGTGGATCT
ATCCTGTTTTTCTCTCAATCCTTTTCTCCTACCTGTTTATAATGGTCACAAATGTGGGCATTGCTGCTCT
AGTTTTCATTGACAAGAACCTTCACCAGCCTATGTATCTCCTTTTTTGCAACCTGCCAATCAATGACATA
CTTGGAAACTCTATCTTGTTGCCTCGTTTGCTTGTAGATATTCTGCTGCCTCCCTCTGAGCGCCTCATTA
GTTATTATGGATGTGTGGTTCAAGCTTTTCTCACGCAGTTCTTTGGTACCACTTCCCACACTGTGCTCAT
GATTATGGCCTTTGACAGATATGTGGCCATCTGCTATCCACTACGCTATTCTGCTATAATGAGCAACAAG
ATGGTGACGAAGCTGTCAGTTTCTGCCTGGGGATCGGCTTTTGTTTTGGTTGGGATTCTTATCAGTCTGA
CCGTAAGGCTGAACCGATGCAGGACTATGATCATGAATCCTTTCTGTGACAATGCCTCCTTGTTTAAACT
CTCCTGTGAGAGTGTGTTCATTAATAATGTCTATGGCCTCACATTTACTGTAGCCCTGTATGTGGTTTCC
ATAGGCAGCATAGTTCTCACTTACACTAAGATTGCAGTGGTTTGTCTGACCAGTAAAAACAAGTCTTTGA
ACAGTAAAGCCTTGAAGACCTGTAGCACTCATCTGGTTGTTTATCTGATTATGGTGTTCAATGGAATGTC
TATCATTACTCTTCATCGCTTCCCTCATTATTCAGACTACAGAAAACTCTGTACCATTTTATTTCACATC
ATTCCTTGCAGCATTAACCCTATAATTTATGGTGTGCAGTCAAAAGAGATAAAGAAGTTCTTTTCAAAGT
CGTTTAAGTCCAAAAAGACATTACCATCATTCCATCAAAGTTAG

>lcl|HQ424628.1_cds_AEA11089.1_1 [protein=odorant receptor] [protein_id=AEA11089.1] [location=46..999] [gbkey=CDS]
ATGGAAAATTACACCTACAACAGCTTGACACTCCAGCTTGAGGGATTAAATGTCTCCAAGAAGTGGATCT
ATCCTGTTTTTCTCTCAATCCTTTTCTCCTACCTGTTTATAATGGTCACAAATGTGGGCATTGCTGCTCT
AGTTTTCATTGACAAGAACCTTCACCAGCCTATGTATCTCCTTTTTCGCAACCTGCCAATCAATGACATA
CTTGGAAACTCTATCTTGTTGCCTCGTTTGCTTGTAGATATTCTGCTGCCTCCCTCTGAGCGCCTCATTA
GTTATTATGAATGTGTGGTTCAAGCTTTTACCACACACATGTTTGGTACTACTTCACACACTGTGCTCAT
GATTATGGCTTTTGACAGGTATGTGGCCATCTGTAAGCCCCTGCACTATACTGCCATAATGACCAACAAG
ATGGTGATGAAGCTGACAGTTTCTGCCTGGGGAGTGGCCTTTGTTTTGGTTGGAATACTACTCGGTCTGA
CCATACGGCTGAACCGATGCAGGTCTATAATTATGAATCCTTACTGTGACAATGCCTCATTGTTTAAGCT
CTCATGTGACAGTGTGTTTATTAATAATGTCTATGGCATCACTTTCACTGTGGTCCTGTTAACATCTTCT
ATAGGCACCATGGTTCTCACCTATACTAACATTACAGTAGTCTGTCTGACCAGTAAAAACAAGTCTTTGA
ACAGTAAAGCCTTGAGGACCTGTAGCACTCATCTGGTTGTTTATCTGATTATGGTGTTCAATGGAATGTC
TATCATTACTCTTCATCGCTTCCCTCATTATTCAGACTACAGAAAACTCTGTACCATTTTATTTCACATC
ATTCCTTGCAGCATTAACCCTATAATTTATGGTGTGCAGTCAAAAGAGATAAAGAAGTTCTTTTCAAAGT
CGTTTAAGTCCAAAAAGACATTACCATCATTCCATCAAAGTTAG

>lcl|HQ424627.1_cds_AEA11088.1_1 [protein=odorant receptor] [protein_id=AEA11088.1] [location=46..999] [gbkey=CDS]
ATGGAAAATTACACCTACAACAGCTTGACACTCCAGCTTGAGGGATTAAATGTCTCCAAGAAGTGGATCT
ATCCTGTTTTTCTCTCAATCCTTTTCTCCTACCTGTTTATAATGGTCACAAATGTGGGCATTGCTGCTCT
AGTTTTCATTGACAAGAACCTTCACCAGCCTATGTATCTCCTTTTTTGCAACCTGCCAATCAATGACATA
CTTGGAAACTCTATCTTGTTGCCTCGTTTGCTTGTAGATATTCTGCTGCCTCCCTCTGAGCGCCTCATTA
GTTATTATGAATGTGTGGTTCAAGCTTTTACCACACACATGTTTGGTACTACTTCACACACTGTGCTCAT
GATTATGGCTTTTGACAGGTATGTGGCCATCTGTAAGCCCCTGCACTATACTGCCATAATGACCAACAAG
ATGGTGATGAAGCTGACAGTTTCTGCCTGGGGAGTGGCCTTTGTTTCGGTTGGAATACTACTCGGTCTGA
CCATACGGCTGAACCGATGCAGGTCTATAATTATGAATCCTTACTGTGACAATGCCTCATTGTTTAAGCT
CTCATGTGACAGTGTGTTAATTAATAATGTCTATGGCATCACTTTCACTGTGGTCCTGTTAACATCTTCT
ATAGGCACCATGGTTCTCACCTATACTAACATTACAGTAGTCTGTCTGACCAGTAAAAACAAGTCTTTGA
ACAGTAAAGCCTTGAGGACCTGTAGCACTCATCTGGTTGTTTATCTGATTATGGTGTTCAATGGAATGTC
TATCATTACTCTTCATCGCTTCCCTCATTATTCAGACTACAGAAAACTCTGTACCATTTTATTTCACATC
ATTCCTTGCAGCATTAACCCTATAATTTATGGTGTGCAGTCAAAAGAGATAAAGAAGTTCTTTTCAAAGT
CGTTTAAGTCCAAAAAGACATTACCATCATTCCATCAAAGTTAG

>lcl|HQ424626.1_cds_AEA11087.1_1 [protein=odorant receptor] [protein_id=AEA11087.1] [location=46..999] [gbkey=CDS]
ATGGAAAATTACACCTACAACAGCTTGACACTCCAGCTTGAGGGATTAAATGTCTCCAAGAAGTGGATCT
ATCCTGTTTTTCTCTCAATCCTTTTCTCCTACCTGTTTATAATGGTCACAAATGTGGGCATTGCTGCTCT
AGTTTTCATTGACAAGAACCTTCACCAGCCTATGTATCTCCTTTTTTGCAACCTGCCAATCAATGACATA
CTTGGAAACTCTATCTTGTTGCCTCGTTTGCTTGTAGATATTCTGCTGCCTCCCTCTGAGCGCCTCATTA
GTTATTATGAATGTGTGGTTCAAGCTTTTACCACACACATGTTTGGTACTACTTCACACACTGTGCTCAT
GATTATGGCTTTTGACAGGTATGTGGCCATCTGTAAGCCCCTGCACTATACTGCCATAATGACCAACAAG
ATGGTGATGAAGCTGACAGTTTCTGCCTGGGGAGTGGCCTTTGTTTTGGTTGGAATACTACTCGGTCTGA
CCATACGGCTGAACCGATGCAGGTCTATAATTATGAATCCTTACTGTGACAATGCCTCATTGTTTAAGCT
CTCATGTGACAGTGTGTTTATTAATAATGTCTATGGCATCACTTTCACTGTGGTCCTGTTAACATCTTCT
ATAGGCACCATGGTTCTCACCTATACTAACATTACAGTAGTCTGTCTGACCAGTAAAAACAAGTCTTTGA
ACAGTAAAGCCTTGAGGACCTGTAGCACTCATCTGGTTGTTTATCTGATTATGGTGTTCAATGGAATGTC
TATCATTACTCTTCATCGCTTCCCTCATTATTCAGACTACAGAAAACTCTGTACCATTTTATTTCACATC
ATTCCTTGCAGCATTAACCCTATAATTTATGGTGTGCAGTCAAAAGAGATAAAGAAGTTCTTTTCAAAGT
CGTTTAAGTCCAAAAAGACATTACCATCATTCCATCAAAGTTAG

>lcl|HQ424625.1_cds_AEA11086.1_1 [protein=odorant receptor] [protein_id=AEA11086.1] [location=104..1039] [gbkey=CDS]
ATGGAAAATAAATCTTTTGGGTTCAACTCCGAGCTAACCCTCGACCCATTCGTTATTCCACCTGGAGGAA
AGTATCCCATATTCTTTCTTGGTCTGATCATTTATCTTTTTGGCATTTTTTGTAACCTGACCTTGTTGAG
TTTGATCATTTTGCAGAAGAACCTTCACAAACCCATGTATTTCATCCTGTTCAGTCTTCCTCTCAATGAT
CTGGTAGGCATAACTGCAATGCTGCCAAAAGTGCTGTCAGACATTGTTACGGAGACAAATAAGGTTTATT
ATCCTCTCTGTGTTTTGCAGGCATTCTTGCTCCACATGTATGGTGGTGGAATTTTGTTTATTCTTGCAGC
AATGTCTTTTGATCGTTATGTTGCCATCTGCATGCCGTTACGCTACAGCACTATCACGACCCCCAGAATC
GTTGTCTGTATCATCTCTCTAGTTTGGGGTCTTGACTTTGTCTTGATTGTGTCATTGTTCTCTTTGCAGA
CAAGACTTCCCAGGTGCAAATCTGTTATTATGAATGTGTTCTGTGATAACCCATCTCTACTGAAGCTCAC
GTGTGGAAACAGGGCAGTCAATAATATCATAGGATTATTTAACACAGCTGTCATGCAGGCTGTAAGTGTG
TCTCTTCAGGCCTTTTCCTATGTGAGGATTCTGATCACGTGTCTGGTTTCAAGGAGGTCCGAGGCAAAAA
CAAAAGCTATCAACACGTGTGTTGCACAGCTGGTTATATTAATCATATTTGAGATTGTGGGAACTTTTAC
AATTTTATCTCACAGGTTCACAAATGTGTCAGCTGACTTGCAAAAGATAATGGGCATGCTGATATTTCTC
GTACCTCCACTCCTGAATCCAATTGTATACGGGCTGTATACAAGTGAAATACGAAACACTATGCTGAGAG
CCATAAAAAAAAGAGTGTCCAACTAA

>lcl|HQ424624.1_cds_AEA11085.1_1 [protein=odorant receptor] [protein_id=AEA11085.1] [location=104..1039] [gbkey=CDS]
ATGGAAAATAAATCTTTTGGGTTCAACTCCGAGCTAACCCTCGACCCATTCGTTATTCCACCTGGAGGAA
AGTATCCCATATTCTTTCTTGGTCTGATCATTTATCTTTTTGGCATTTTTTGTAACCTGACCTTGTTGAG
TTTGATCATTTTGCAGAAGAACCTTCACAAACCCATGTATTTCATCCTGTTCAGTCTTCCTCTCAATGAT
CTGGTAGGCATAACTGCAATGCTGCCAAAAGTGCTGTCAGACATTGTTACGGAGACAAATAAGGTTTATT
ATCCTCTCTGTGTTTTGCAGGCATTCTTGCTCCACATGTATGGTGGTGGAATTTTGTTTATTCTTGCAGC
AATGTCTTTTGATCGTTATGTTGCCATCTGCATGCCGTTACGCTACAGCACTATCATGACCCCCAGAATC
GTTGTCCGTATCATCTCTCTAGTTTGGGGTCTTGACTTTGTCTTGATTGTGTCATTGTTCTCTTTGCAGA
CAAGACTTCCCAGGTGCAAATCTGTTATTATGAATGTGTTCTGTGATAACCCATCTCTACTGAAGCTCAC
GTGTGGAAACAGGGCAGTCAACAATATCATAGGATTATTTAACACAGCTGTCATGCAGGCTGTAAGTGTG
TCTCTTCGGGCCTTTTCCTATGTGAAGATTCTGATCACGTGTCTGGTTTCAAGGAGGTCCGAGGCAAAAA
CAAAAGCTATCAACACGTGTGTTGCACAGCTGGTTATATTAATCATATTTGAGATTGTGGGAACTTTTAC
AATTTTATCTCACAGGTTCACAAATGTGTCAGCTGACTTGCAAAAGATAATGGGCATGCTGATATTTCTC
GTACCTCCACTCCTGAATCCAATTGTATACGGGCTGTATACAAGTGAAATACGAAACACTATGCTGAGAG
CCATAAAAAAAAGAGTGTCCAACTAA

>lcl|HQ424623.1_cds_AEA11084.1_1 [protein=odorant receptor] [protein_id=AEA11084.1] [location=104..1039] [gbkey=CDS]
ATGGAAAATAAATCTTTTGGGTTCAACTCCGAGCTAACCCTCGACCCATTCGTTATTCCACCTGGAGGAA
AGTATCCCATATTCTTTCTTGGTCTGATCATTTATCTTTTTGGCATTTTTTGTAACCTGACCTTGTTGAG
TTTGATCATTTTGCAGAAGAACCTTCACAAACCCATGTATTTCATCCTGTTCAGTCTTCCTCTCAATGAT
CTGGTAGGCATAACTGCAATGCTGCCAAAAGTGCTGTCAGACATTGTTACGGAGACAAATAAGGTTTATT
ATCCTCTCTGTGTTTTGCAGGCATTCTTGCTCCACATGTATGGTGGTGGAATTTTGTTTATTCTTGCAGC
AATGTCTTTTGATCGTTATGCTGCCATCTGCATGCCGTTACGCTACAGCACTATCATGACCCCCAGAATT
GTTGTCTGTATCATCTCTCTAGTTTGGGGTCTTGACTTTGTCTTGATTGTGTCATTGTTCTCTTTGCAGA
CAAGACTTCCCAGGTGCAAATCTGTTATTATGAATGTGTTCTGTGATAACCCATCTCTACTGAAGCTCAC
GTGTGGAAACAGGGCAGTCAACAATATCATAGGATTATTTAACACAGCTGTCATGCAGGCTGTAAGTGTG
TCTCTTCGGGCCTTTTCCTGTGTGAAGATTCTGATCACGTGTCTGGTTTCAAGGAGGTCCGAGGCAAAAA
CAAAAGCTATCAACACGTGTGTTGCACAGCTGGTTATATTAATCATATTTGAGATTGTGGGAACTTTTAC
AATTTTATCTCACAGGTTCACAAATGTGTCAGCTGACTTGCAAAAGATAATGGGCATGCTGATATTTCTC
GTACCTCCACTCCTGAATCCAATTGTATACGGGCTGTATACAAGTGAAATACGAAACACTCTGCTGAGAG
TCATAAAAAAAAGAGTGTCCAACTAA

>lcl|HQ424622.1_cds_AEA11083.1_1 [protein=odorant receptor] [protein_id=AEA11083.1] [location=104..1039] [gbkey=CDS]
ATGGAAAATAAATCTTTTGGGTTCAACTCCGAGCTAACCCTCGACCCATTCGTTATTCCACCTGGAGGAA
AGTATCCCATATTCTTTCTTGGTCTGATCATTTATCTTTTTGGCATTTTTTGTAACCTGACCTTGTTGAG
TTTGATCATTTTGCAGAAGAACCTTCACAAACCCATGTATTTCATCCTGTTCAGTCTTCCTCTCAATGAT
CTGGTAGGCATAACTGCAATGCTGCCAAAAGTGCTGTCAGACATTGTTACGGAGACAAATAAGGTTTATT
ATCCTCTCTGTGTTTTGCAGGCATTCTTGCTCCACATGTATGGTGGTGGAATTTTGTTTATTCTTGCAGC
AATGTCTTTTGATCGTTATGTTGCCATCTGCATGCCGTTACGCTACAGCACTATCATGACCCCCAGAATC
GTTGTCTGTATCATCTCTCTAGTTTGGGGTCTTGACTTTGTCTTGATTGTGTCATTGTTCTCTTTGCAGA
CAAGACTTCCCAGGTGCAAATCTGTTATTATGAATGTGTTCTGTGATAACCCATCTCTACTGAAGCTCAC
GTGTGGAAACAGGGCAGTCAATAATATCATAGGATTATTTAACACAGCTGTCATGCAGGCTGTAAGTGTG
TCTCTTCAGGCCTTTTCCTATGTGAAGATTCTGATCACGTGTCTGGTTTCAAGGAGGTCCGAGGCAAAAA
CAAAAGCTATCAACACGTGTGTTGCACAGCTGGTTATATTAATCATATTTGAGATTGTGGGAACTTTTAC
AATTTTATCTCACAGGTTCACAAATGTGTCAGCTGACTTGCAAAAGATAATGGGCATGCTGATATTTCTC
GTACCTCCACTCCTGAATCCAATTGTATACGGGCTGTATACAAGTGAAATACGAAACACTATGCTGAGAG
TCATAAAAAAAAGAGTGTCCAACTAA

>lcl|HQ424621.1_cds_AEA11082.1_1 [protein=odorant receptor] [protein_id=AEA11082.1] [location=104..1039] [gbkey=CDS]
ATGGAAAATAAATCTTTTGGGTTCAACTCCGAGCTAACCCTCGACCCATTCGTTATTCCACCTGGAGGAA
AGTATCCCATATTCTTTCTTGGTCTGATCATTTATCTTTTTGGCATTTTTTGTAACCTGACCTTGTTGAG
TTTGATCATTTTGCAGAAGAACCTTCACAAACCCATGTATTTCATCCTGTTCAGTCTTCCTCTCAATGAT
CTGGTAGGCATAACTGCAATGCTGCCAAAAGTGCTGTCAGACATTGTTACGGAGACAAATAAGGTTTATT
ATCCTCTCTGTGTTTTGCAGGCATTCTTGCTCCACATGTATGGTGGTGGAATTTTGTTTATTCTTGCAGC
AATGTCTTTTGATCGTTATGCTGCCATCTGCATGCCGTTACGCTACAGCACTATCATGACCCCCAGAATT
GTTGTCTGTATCATCTCTCTAGTTTGGGGTCTTGACTTTGTCTTGATTGTGTCATTGTTCTCTTTGCAGA
CAAGACTTCCCAGGTGCAAATCTGTTATTATGAATGTGTTCTGTGATAACCCATCTCTACTGAAGCTCAC
GTGTGGAAACAGGGCAGTCAACAATATCATAGGATTATTTAACACAGCTGTCATGCAGGCTGTAAGTGTG
TCTCTTCAGGCCTTTTCCTATGTGAAGATTCTGATCACGTGTCTGGTTTCAAGGAGGTCCGAGGCAAAAA
CAAAAGCTATCAACACGTGTGTTGCACAGCTGGTTATATTAATCATATTTGAGATTGTGGGAACTTTTAC
AATTTTATCTCACAGGTTCACAAATGTGTCAGCTGACTTGCAAAAGATAATGGGCATGCTGATATTTCTC
GTACCTCCACTCCTGAATCCAATTGTATACGGGCTGTATACAAGTGAAATACGAAACACTATGCTGAGAG
TCATAAAAAAAAGAGTGTCCAACTAA

>lcl|HQ424620.1_cds_AEA11081.1_1 [protein=odorant receptor] [protein_id=AEA11081.1] [location=130..1116] [gbkey=CDS]
ATGTTGGAGGCGTGGAACTTCTCCCACAGCACCTTCGTGTTCAGAGGTTTCCCGGCGCTGCAGGAACACC
GTCGGCTGCTGGCGCTGCCGTTCACCGCTTCTTACCTGTCGGTGCTGCTGGGGAACTCGTTGTTGTTGTA
CGTGATCTGCAGCGTGGAGAGTCTGCACAGCCCCATGTACCTCCTCATCTGCATGCTGTGCGTCATCGAC
ATTCTCGTGGTGACCGCCATCATCCCCAACATGCTCCTTGGCCTCCTGTTCGACTGGGACGAGATCTCAT
TGGCTGGGTGCCTGACTCAGATGTTCTTCACTCACTTCCTGTCCTCTTTGGAGTCCACGCTGCTGCTGGT
GATGGCGCTGGACCGCTATGTAGCCATCTGCCACCCGCTGCGCTACACCGAAATCGTGGACTCGTCTTTG
TTCATGAAGCTGCTGCTGTTCACGCTGCTCCGCAGCGGCTCCATCATGGGCACGCTGGTCGGTTTGGCGG
ATTCGCTGCGGTTCTGCAGCTCCAACCTGATCCAGCACTGCTACTGTGACCACATGGCGCTGGTCAGCCT
GGCGTGCGACAGCACGGAGAAGGACACCGCGGCGGGCCTCGCCGTGATCATCTGCTTCGTGGGCGTGGAC
ATACCGCTCATCTTCTTCTCCTACATGAAGATCCTGAGCGCCGTGCTGCGAGCGACGGCCCCCGACGAGG
ACCGCTGGAAGGCGTTTCACACCTGTGGCACTCACCTGATCATCATGATGTGTTTCTACCTGGTGGGCAG
TGTCACATTTCTCTCTCACAACCTGAACATACCCATACCGACGGACGTCAACACCTTCAGGGGACTCATG
TACACCCTGTTCCCAGCAACAGTCAACCCCATCATCTACGGCGTTCGGACTAAAGAAATACGAAATGGCT
TCTTCAGGATTTTCAAGCTCAGAGTGCAGACTGTGATGACAGTGAAGGTTGCTCCGGCGGGAAAAAGACA
AATGTGA

>lcl|HQ424619.1_cds_AEA11080.1_1 [protein=odorant receptor] [protein_id=AEA11080.1] [location=130..1116] [gbkey=CDS]
ATGTTGGAGGCGTGGAACTTCTCCCACAGCACCTTCGTGTTCAGAGGTTTCCCGGCGCTGCAGGAACACC
GTCGGCTGCTGGCGCTGCCGTTCACCGCTTCTTACCTGTCGGTGCTGCTGGGAAACTCGTTGTTGTTGTA
CGTGATCTGCAGCGTGGAGAGTCTGCACAGCCCCATGTACCTCCTCATCTGCATGCTGTGCGTCATCGAC
ATTCTCGTGGTGACCGCCATCATCCCCAACATGCTCCTTGGCCTCCTGTTCGACTGGGACGAGATCTCAT
TGGCTGGGTGCCTGACTCAGATGTTCTTCACTCACTTCCTGTCCTCTTTGGAGTCCACGCTGCTGCTGGT
GATGGCGCTGGACCGCTACGTGGCCATCTGCCACCCGCTGCGCTACACCGAAATCGTGGACTCGTCTTTG
TTCATGAAGCTGCTGCTGTTCACGCTGCTCCGCAGCGGCTCCATCATGGGCACGCTGGTCGGTTTGGCGG
ATTCGCTGCGGTTCTGCAGCTCCAACCTGATCCAGCACTGCTACTGTGACCACATGGCGCTGGTCAGCCT
GGCGTGCGACAGCACGGAGAAGAACACCGCGGCGGGCCTCGCCGTGATCATCTGCTTCGTGGGCGTGGAC
ATACCGCTCATCTTCTTCTCCTACATGAAGATCCTGAGCGCCGTGCTGCGAGCGACGGCCCCCGACGAGG
ACCGCTGGAAGGCGTTTCACACCTGTGGCACTCACCTGATCATCATGATGTGTTTCTACCTGGTGGGCAG
TGTCACATTTCTCTCTCACAACCTGAACATACCCATACCGACGGACGTCAACACCTTCATGGGACTCATG
TACATCCTGTTCCCAGCAACAGTCAACCCGATCATCTACGGCGTTCGGACTAAAGAAATACGAAATGGCT
TCTTCAGGATTTTCAAGCTCAGAGTGCAGACTGTGATGACAGTGAAGGTTGCTCCGGCGGGAAAAAGACA
AATGTGA

>lcl|HQ424618.1_cds_AEA11079.1_1 [protein=odorant receptor] [protein_id=AEA11079.1] [location=130..1116] [gbkey=CDS]
ATGTTGGAGGCGTGGAACTTCTCCCACAGCACCTTCGTGTTCAGAGGTTTCCCGGCGCTGCAGGAACACC
GTCGGCTGCTGGCGCTGCCGTTCACCGCTTCTTACCTGTCGGTGCTGCTGGGAAACTCGTTGTTGTTGTA
CGTGATCTGCAGCGTGGAGAGTCTGCACAGCCCCATGTACCTCCTCATCTGCATGCTGTGCGTCATCGAC
ATTCTCGTGGTGACCGCCATCATCCCCAACATGCTCCTTGGCCTCCTGTTCGACTGGGACGAGATCTCAT
TGGCTGGGTGCCTGACTCAGATGTTCTTCACTCACTTCCTGTCCTCTTTGGAGTCCACGCTGCTGCTGGT
GATGGCGCTGGACCGCTACGTGGCCATCTGCCACCCGCTGCGCTACACCGAAATCGTGGACTCGTCTTTG
TTCATGAAGCTGCTGCTGTTCACGCTGCTCCGCAGCGGCTCCATCATGGGCACGCTGGTCGGTTTGGCGG
ATTCGCTGCGGTTCTGCAGCTCCAACCTGATCCAGCACTGCTACTGTGACCACATGGCGCTGGTCAGCCT
GGCGTGCGACAGCACGGAGAAGAACACCGCGGCGGGCCTCGCCGTGATCATCTGCTTCGTGGGCGTGGAC
ATACCGCTCATCTTCTTCTCCTACATGAAGATCCTGAGCGCCGTGCTGCGAACGACGGCCCCCGACGAGG
ACCGCTGGAAGGCGTTTCACACCTGTGGCACTCACCTGATCATCATGATGTGTTTCTACCTGGTGGGCAG
TGTCACATTTCTCTCTCACAACCTGAACATACCCATACCGACGGACGTCAACACCTTCATGGGACTCATG
TACATCCTGTTCCCAGCAACAGTCAACCCGATCATCTACGGCGTTCGGACTAAAGAAATACGAAATGGCT
TCTTCAGGATTTTCAAGCTCAGAGTGCAGACTGCGATGACAGTGAAGGTTGCTCCGGCGGGAAAAAGACA
AATGTGA

>lcl|HQ424617.1_cds_AEA11078.1_1 [protein=odorant receptor] [protein_id=AEA11078.1] [location=130..1116] [gbkey=CDS]
ATGTTGGAGGCGTGGAACTTCTCCCACAGCACCTTCGTGTTCAGAGGTTTCCCGGCGCTGCAGGAACACC
GTCGGCTGCTGGCGCTGCCGTTCACCGCTTCTTACCTGTCGGTGCTGCTGGGAAACTCGTTGTTGTTGTA
CGTGATCTGCAGCGTGGAGAGTCTGCACAGCCCCATGTACCTCCTCATCTGCATGCTGTGCGTCATCGAC
ATTCTCGTGGTGACCGCCATCATCCCCAACATGCTCCTTGGCCTCCTGTTCGACTGGGACGAGATCTCAT
TGGCTGGGTGCCTGACTCAGATGTTCTTCACTCACTTCCTGTCCTCTTTGGAGTCCACGCTGCTGCTGGT
GATGGCGCTGGACCGCTACGTGGCCATCTGCCACCCGCTGCGCTACACCGAAATCGTGGACTCGTCTTTG
TTCATGAAGCTGCTGCTGTTCACGCTGCTCCGCAGCGGCTCCATCATGGGCACGCTGGTCGGTTTGGCGG
ATTCGCTGCGGTTCTGCAGCTCCAACCTGATCCAGCACTGCTACTGTGACCACATGGCGCTGGTCAGCCT
GGCGTGCGACAGCACGGAGAAGAACACCGCGGCGGGCCTCGCCGTGATCATCTGCTTCGTGGGCGTGGAC
ATACCGCTCATCCTCTTCTCCTACATGAAGATCCTGAGCGCCGTGCTGCGAGCGACGGCCCCCGACGAGG
ACCGCTGGAAGGCGTTTCACACCTGTGGCACTCACCTGATCATCATGATGTGTTTCTACCTGGTGGGCAG
TGTCACATTTCTCTCTCACAACCTGAACATACCCATACCGACGGACGTCAACACCTTCATGGGACTCATG
TACATCCTGTTCCCAGCAACAGTCAACCCGATCATCTACGGCGTTCGGACTAAAGAAATACGAAATGGCT
TCTTCAGGATTTTCAAGCTCAGAGTGCAGACTGCGATGACAGTGAAGGTTGCTCCGGCGGGAAAAAGACA
AATGTGA

>lcl|HQ424616.1_cds_AEA11077.1_1 [protein=odorant receptor] [protein_id=AEA11077.1] [location=127..1113] [gbkey=CDS]
ATGTTGGAGGCGTGGAACTTCTCCCACAGCACCTTCGTGTTCAGAGGTTTCCCGGCGCTGCAGGAACACC
GTCGGCCGCTGGCGCTGCCGTTCACCGCTTCTTACCTGTCGGTGCTGCTGGGAAACTCGTTGTTGTTGTA
CGTGATCTGCAGCGTGGAGAGTCTGCACAGCCCCATGTACCTCCTCATCTGCATGCTGTGCGTCATCGAC
ATTCTCGTGGTGACCGCCATCATCCCCAACATGCTCCTTGGCCTCCTGTTCGACTGGGACGAGATCTCAT
TGGCTGGGTGCCTGACTCAGATGTTCTTCACTCACTTCCTGTCCTCTTTGGAGTCCACGCTGCTGCTGGT
GATGGCGCTGGACCGCTACGTGGCCATCTGCCACCCGCTGCGCTACACCGAAATCGTGGACTCGTCTTTG
TTCATGAAGCTGCTGCTGTTCACGCTGCTCCGCAGCGGCTCCATCATGGGCACGCTGGTCGGTTTGGCGG
ATTCGCTGCGGTTCTGCAGCTCCAACCTGATCCAGCACTGCTACTGTGACCACATGGCGCTGGTCAGCCT
GGCGTGCGACAGCACGGAGAAGAACACCGCGGCGGGCCTCGCCGTGATCATCTGCTTCGTGGGCGTGGAC
ATACCGCTCGTCTTCTTCTCCTACATGAAGATCCTGAGCGCCGTGCTGCGAGCGACGGCCCCCGACGAGG
ACCGCTGGAAGGCGTTTCACACCTGTGGCACTCACCTGATCATCATGATGTGTTTCTACCTGGTGGGCAG
TGTCACATTTCTCTCTCACAACCTGAACATACCCATACCGACGGACGTCAACACCTTCATGGGACTCATG
TACATCCTGTTCCCAGCAACAGTCAACCCGATCATCTACGGCGTTCGGACTAAAGAAATACGAAATGGCT
TCTTCAGGATTTTCAAGCTCAGAGTGCAGACTGCGATGACAGTGAAGGTTGCTCCGGCGGGAAAAAGACA
AATGTGA

>lcl|HQ424615.1_cds_AEA11076.1_1 [protein=odorant receptor] [protein_id=AEA11076.1] [location=130..1116] [gbkey=CDS]
ATGTTGGAGGCGTGGAACTTCTCCCACAGCACCTTCGTGTTCAGAGGTTTCCCGGCGCTGCAGGAACACC
GTCGGCTGCTGGCGCTGCCGTTCACCGCTTCTTACCTGTCGGTGCTGCTGGGAAACTCGTTGTTGTTGTA
CGTGATCTGCAGCGTGGAGAGTCTGCACAGCCCCATGTACCTCCTCATCTGCATGCTGTGCGTCATCGAC
ATTCTCGTGGTGACCGCCATCATCCCCAACATGCTCCTTGGCCTCCTGTTCGACTGGGACGAGACCTCAT
TGGCTGGGTGCCTGACTCAGATGTTCTTCACTCACTTCCTGTCCTCTTTGGAGTCCACGCTGCTGCTGGT
GATGGCGCTGGACCGCTACGTGGCCATCTGCCACCCGCTGCGCTACACCGAAATCGTGGACTCGTCTTTG
TTCATGAAGCTGCTGCTGTTCACGCTGCTCCGCAGCGGCTCCATCATGGGCACGCTGGTCGGTTTGGCGG
ATTCGCTGCGGTTCTGCAGCTCCAACCTGATCCAGCACTGCTACTGTGACCACATGGCGCTGGTCAGCCT
GGCGTGCGACAGCACGGAGAAGAACACCGCGGCGGGCCTCGCCGTGATCATCTGCTTCGTGGGCGTGGAC
ATACCGCTCATCTTCTTCTCCTACATGAAGATCCTGAGCGCCGTGCTGCGAGCGACGGCCCCCGACGAGG
ACCGCTGGAAGGCGTTTCACACCTGTGGCACTCACCTGATCATCATGATGTGTTTCTACCTGGTGGGCAG
TGTCACATTTCTCTCTCACAACCTGAACATACCCATACCGACGGACGTCAACACCTTCATGGGACTCATG
TACATCCTGTTCCCAGCAACAGTCAACCCGATCATCTACGGCGTTCGGACTAAAGAAATACGAAATGGCT
TCTTCAGGATTTTCAAGCTCAGAGTGCAGACTGCGATGACAGTGAAGGTTGCTCCGGCGGGAAAAAGACA
AATGTGA

>lcl|HQ424614.1_cds_AEA11075.1_1 [protein=odorant receptor] [protein_id=AEA11075.1] [location=130..1116] [gbkey=CDS]
ATGTTGGAGGCGTGGAACTTCTCCCACAGCACCTTCGTGTTCAGAGGTTTCCCGGCGCTGCAGGAACACC
GTCGGCTGCTGGCGCTGCCGTTCACCGCTTCTTACCTGTCGGTGCTGCTGGGAAACTCGTTGTTGTTGTA
CGTGATCTGCAGCGTGGAGAGTCTGCACAGCCCCATGTACCTCCTCATCTGCATGCTGTGCGTCATCGAC
ATTCTCGTGGTGACCGCCATCATCCCCAACATGCTCCTTGGCCTCCTGTTCGACTGGGACGAGATCTCAT
TGGCTGGGTGCCTGACTCAGATGTTCTTCACTCACTTCCTGTCCTCTTTGGAGTCCACGCTGCTGCTGGT
GATGGCGCTGGACCGCTACGTGGCCATCTGCCACCCGCTGCGCTACACCGAAATCGTGGACTCGTCTTTG
TTCATGAAGCTGCTGCTGTTCACGCTGCTCCGCAGCGGCTCCATCATGGGCACGCTGGTCGGTTTGGCGG
ATTCGCTGCGGTTCTGCAGCTCCAACCTGATCCAGCACTGCTACTGTGACCACATGGCGCTGGTCAGCCT
GGCGTGCGACAGCACGGAGAAGAACACCGCGGCGGGCCTCGCCGTGATCATCTGCTTCGTGGGCGTGGAC
ATACCGCTCATCTTCTTCTCCTACATGAAGATCCTGAGCGCCGTGCTGCGAGCGACGGCCCCCGACGAGG
ACCGCTGGAAGGCGTTTCACACCTGTGGCACTCACCTGATCATCATGATGTGTTTCTACCTGGTGGGCAG
TGTCACATTTCTCTCTCACAACCTGAACATACCCATACCGACGGACGTCAACACCTTCATGGGACTCATG
TACATCCTGTTCCCAGCAACAGTCAACCCGATCATCTACGGCGTTCGGACTAAAGAAATACGAAATGGCT
TCTTCAGGATTTTCAAGCTCAGAGTGCAGACTGCGATGACAGTGAAGGTTGCTCCGGCGGGAAAAAGACA
AATGTGA

>lcl|HQ424613.1_cds_AEA11074.1_1 [protein=odorant receptor] [protein_id=AEA11074.1] [location=305..1258] [gbkey=CDS]
ATGGGAAACAATACTTATCCCCCTTATTTTAACCTGACGATGTTTGTGAACATAGGCACCTGCCGCTACC
CAACATTTGTTTTGTGTTTGCTGTTGTATGCTCTTATTGTCTTAGCTAATTTTCTCATAATAGTGGTAAT
ATCACAAGAGAAAACTTTACATGAGCCTATGTATTTTTTTATTATGTGTCTGTCAATTAACTCTCTGTAT
GGCTCTGCTGGCTTCTTTTTCAGGTTTCTGAGAGACCTTCTATATGACACTCATTTGATCTCACGATCAG
CTTGTTTTACTCAGACCTATGTAATTTACTCCTATGCATCCTATGAGCTCACCCTTTTAGGCATTATGGC
ATATGATCGATATGTTGCTGTATGTCAACCTTTGCATTACCACAACAAAATGACTTCCAAGCTGGTCTCT
AAGTTGGTCACCTTTGCATGGATTTATCCGGCTTTTTCTGTTGGAACCTGTGTTTATCTAGCCTCCAGAC
TTCCATTGTGTGGCAATAAGATACCAAAGGTGTTCTGTGCCAACTGGCCTATTGTAAAATTGTCATGCAT
TTCTACAGTGATTAATAACCTTGTTGGCATGCTTGTGTCCACAACCACAGTCTTTCTTCCCCTTGCTTTT
GTCCTGTATACATATGCAAGAATCTTTCTTATTTGTAGGAAACGCTCTTCAGAGTTTAAGGCCAAAGTCA
TACAAAGCTGTCTGCCACACATTATTACATTTGTAAATTATTCCATTACTGTGTTTTGTGATGTTGCTCT
CAGCAGAATTGATCTTGAAAATCTGAACCCATTTCTAGCTGTAATTTTATCACTTGAGTTTGTTGTGATT
CCTCCCATTTTGAATCCCCTCGTCTATGGCCTGAAGTTACCAGAAATTAGAAAACTTATTTTAAAAATGT
TATCAGGCCCTAAACCTGACAAACAAACTAAGTCTCATAAATAA

>lcl|HQ424612.1_cds_AEA11073.1_1 [protein=odorant receptor] [protein_id=AEA11073.1] [location=305..1258] [gbkey=CDS]
ATGGGAAACAATACTTATCCCCCTTATTTTAACCTGACGATGTTTGTGAACATAGGCACCTACCGCTGCC
CAACATTTGTTTTGTGTTTGCTGTTGTATGCTCTTATTGTTTTAGCTAATTTTCTCATAATAGTGGTAAT
ATCACGAGAGAAAACTTTACATGGGCCTATGTATTTTTTTATTATGTGTCTGTCAATTAACTCTCTGTAT
GGCTCTGCTGGCTTCTTTTTCAGGTTTCTGAGAGACCTTCTATATGACACTCATTTGATCTCACGATCAG
CTTGTTTTACTCAGACCTATGTAATTTACTCCTATGCATCCTATGAGCTCACCCTTTTAGGCATTATGGC
ATATGATCGATATGTTGCTGTATGTCAACCTTTGCATTACCACAACAAAATGACTTCCAAGCTGGTCTCT
AAGTTGGTCACCTTTGCATGGATTTATCTGGCTTTTTCTGTTGGAACCTGTGTTTATCTAGCCTCCAGAC
TTCCATTGTGTGGCAATAAGATACCAAAGGTGTTCTGTGCCAACTGGCCTATTGCAAAATTGTCATGCAT
TTCTACAGTGATTAATAACCTTGTTGGCATGCTTGTGTCCACAACCACAGTCTTTCTTCCCCTTGCTTTT
GTCCTGTATACATATGCAAGAATCTTTCTTATTTGTAGGAAACGCTCTTCAGAGTTTAAGGCCAAAGTCA
TACAAAGCTGTCTGCCACACATTATTACATTTGTAAATTATTCCATTACTGTGTTTTGTGATGTTGCTCT
CAGCAGAATTGATCTTGAAAATCTGAACCCATTTCTAGCTGTAATTTTATCACTTGAGTTTGTTGTGATT
CCTCCCATTTTGAATCCCCTCGTCTATGGCCTGAAGTTACCAGAAATTAGAAAACTTATTTTAAAAATGT
TATCAGGCCCTAAACCTGACAAACAAACTAAGTCTCATAAATAA

>lcl|HQ424611.1_cds_AEA11072.1_1 [protein=odorant receptor] [protein_id=AEA11072.1] [location=305..1258] [gbkey=CDS]
ATGGGAAACAATACTTATCCCCCTTATTTTAACCTGACGATGTTTGTGAACATAGGCACCTACCGCTACC
CAACATTTGTTTTGTGTTTGCTGTTGTATGCTCTTATTGTCTTAGCTAATTTTCTCATAATAGTGGTAAT
ATCACAAGAGAAAACTTTACATGAGCCTATGTATTTTTTTATTATGTGTCTGTCAATTAACTCTCTGTAT
GGCTCTGCTGGCTTCTTTTTCAGGTTTCTGAGAGACCTTCTATATGACACTCATTTGATCTCACGATCAG
CTTGTTTTACTCAGACCTATGTAATTTACTCCTATGCATCCTATGAGCTCACCCTTTTAGGCATTATGGC
ATATGATCGATATGTTGCTGTATGTCAACCTTTGCATTACCACAACAAAATGACTTCCAAGCTGGTCTCT
AAGTTGGTCACCTTTGCATGGATTTATCCGGCTTTTTCTGTTGGAACCTGTGTTTATCTAGCCTCCAGAC
TTCCATTGTGTGGCAATAAGATGCCAAGGGTGTTCTGTGCCAACTGGCCTATTGTAAAATTGTCATGCAT
TTCTACAGTGATTAATAACCTTGTTGGCATGCTTGTGTCCACAACCACAGTCTTTCTTCCCCTTGCTTTT
GTCCTGTATACATATGCAAGAATCTTTCTTATTTGTAGGAAACGCTCTTCAGAGTTTAAGGCCAAAGTCA
TACAAAGCTGTCTGCCACACATTATTACATTTGTAAATTATTCCATTACTGTGTTTTGTGATGTTGCTCT
CAGCAGAATTGATCTTGAAAATCTGAACCCATTTCTAGCTGTAATTTTATCACTTGAGTTTGTTGTGATT
CCTCCCATTTTGAATCCCCTCGTCTATGGCCTGAAGTTACCAGAAATTAGAAAACTTATTTTAAAAATGT
TATCAGGCCCTAAACCTGACAAACAAACTAAGTCTCATAAATAA

>lcl|HQ424610.1_cds_AEA11071.1_1 [protein=odorant receptor] [protein_id=AEA11071.1] [location=305..1258] [gbkey=CDS]
ATGGGAAACAATACTTATCCCCCTTATTTTAACCTGACGATGTTTGTGAACATAGGCACCTACCGCTACC
CAACATTTGTTTTGTGTTTGCTGTTGTATGCTCTTATTGTCTTAGCTAATTTTCTCATAATAGTGGTAAT
ATCACAAGAGAAAACTTTACATGAGCCTATGTATTTTTTTATTATGTGTCTGTCAATTAACTCTCTGTAT
GGCTCTGCTGGCTTCTTTTTCAGGTTTCTGAGAGACCTTCTATATGACACTCATTTGATCTCACGATCAG
CTTGTTTTACTCAGACCTATGTAATTTACTCCTATGCATCCTATGAGCTCACCATTTTAGGCATTATGGC
ATATGATCGATATGTTGCTGTATGTCAACCTTTGCATTACCACAACAAAATGACTTCCAAGCTGGTCTCT
AAGTTGGTCACCTTTGCATGGATTTATCCAGCTTTTTCTGTTGGAACCTGTGTTTATCTAGCCTCCAGAC
TTCCATTGTGTGGCAATAAGATACCAAAGGTGTTCTGTGCCAACTGGCCTATTGTAAAATTGTCATGCAT
TTCTACAGTGATTAATAACCTTGTTGGCATGCTTGTGTCCACAACCACAGTCTTTCTTCCCCTTGCTTTT
GTCCTGTATACATATGCAAGAATCTTTCTTATTTGTAGGAAACGCTCTTCAGAGTTTAAGGCCAAAGTCA
TACAAAGCTGTCTGCCACACATTATTACATTTGTAAATTATTCCATTACTGTGTTTTGTGATGTTGCTCT
CAGCAGAATTGATCTTGAAAATCTGAACCCATTTCTAGCTGTAATTTTATCACTTGAGTTTGTTGTGATT
CCTCCCATTTTGAATCCCCTCGTCTATGGCCTGAAGTTACCAGAAATTAGAAAACTTATTTTAAAAATGT
TATCAGGCCCTAAACCTGACAAACAAACTAAGTCTCATAAATAA

>lcl|HQ424609.1_cds_AEA11070.1_1 [protein=odorant receptor] [protein_id=AEA11070.1] [location=274..1227] [gbkey=CDS]
ATGGGAAACAATACTTATCCCCCTTATTTTAACCTGACAATGTTTGTGAACATAGGCACCTACCGCTACC
CAACATTTGTCTTGTGTTTGCTGTTGTATGCTCTTATTGTCTTAGCTAATTTTCTCATAATAGTGGTAAT
ATCACAAGAGAAAACTTTACATGAGCCTATGTATTTTTTTATTATGTGTCTGTCAATTAACTCTCTGTAT
GGCTCTGCTGGCTTCTTTTTCAGGTTTCTGAGAGACCTTCTATATGACACTCATTTGATCTCACGATCAG
CTTGTTTTACTCAGACCTATGTAATTTACTCCTATGCATCCTATGAGCTCACCCTTTTAGGCATTATGGC
ATATGATCGATATGTTGCTGTATGTCAACCTTTGCATTACCACAACAAAATGACTTCCAAGCTGGTCTCT
AAGTTGGTCACCTTTGCATGGACTTATCCGGCTTTTTCTGTTGGAACCTGTGTTTATCTAGCCTCCAGAC
TTCCATTGTGTGGCAATAAGATACCAAAGGTGTTCTGTGCCAACTGGCCTATTGTAAAATTGTCATGCAT
TTCTACAGTGATTAATAACCTTGTTGGCATGCTTGTGTCCACAACCACAGTCTTTCTTCCCCTTGCTTTT
GTCCTGTATACATATGCAAGAATCTTTCTTATTTGTAGGAAACGCTCTTCAGAGTTTAAGGCCAAAGTCA
TACAAAGCTGTCTGCCACACATTATTACATTTGTAAATTATTCCATTACTGTGTTTTGTGATGTTGCTCT
CAGCAGAATTGATCTTGAAAATCTGAACCCATTTCTAGCTGTAATTTTATCACTTGAGTTTGTTGTGATT
CCTCCCATTTTGAATCCCCTCGTCTATGGCCTGAAGTTACCAGAAATTAGAAAACTTATTTTAAAAATGT
TATCAGGCCCTAAACCTGACAAACAAACTAAGTCTCATAAATAA

>lcl|HQ424608.1_cds_AEA11069.1_1 [protein=odorant receptor] [protein_id=AEA11069.1] [location=305..1258] [gbkey=CDS]
ATGGGAAACAATACTTATCCCCCTTATTTTAACCTGACGATGTTTGTGAACATAGGCACCTACCGCTACC
CAACATTTGTTCTGTGTTTGCTGTTGTATGCTCTTATTGTCTTAGCTAATTTTCTCATAATAGTGGTAAT
ATCACAAGAGAAAACTTTACATGAGCCTATGTATTTTTTTATTATGTGTCTGTCAATTAACTCTCTGTAT
GGCTCTGCTGGCTTCTTTTTCAGGTTTCTGAGAGACCTTCTATATGACACTCATTTGATCTCACGATCAG
CTTGTTTTACTCAGACCTATGTAATTTACTCCTATGCATCCTATGAGCTCACCCTTTTAGGCATTATGGC
ATATGATCGATATGTTGCTGTATGTCAACCTTTGCATTACCACAACAAAATGACTTCCAAGCTGGTCTCT
AAGTTGGTCACCTTTGCATGGATTTATCCGGCTTTTTCTGTTGGAACCTGTGTTTATCTAGCCTCCAGAC
TTCCATTGTGTGGCAATAAGATACCAAAGGTGTTCTGTGCCAACTGGCCTATTGTAAAATTGTCATGCAT
TTCTACAGTGATTAATAACCTTGTTGGCATGCTTGTGTCCACAACCACAGTCTTTCTTCCCCTTGCTTTT
GTCCTGTATACATATGCAAGAATCTTTCTTATTTGTAGGAAACGCTCTTCAGAGTTTAAGGCCAAAGTCA
TACAAAGCTGTCTGCCACACATTATTACATTTGTAAATTATTCCATTACTGTGTTTTGTGATGTTGCTCT
CAGCAGAATTGATCTTGAAAATCTGAACCCATTTCTAGCTGTAATTTTATCACTTGAGTTTGTTGTGATT
CCTCCCATTTTGAATCCCCTCGTCTATGGCCTGAAGTTACCAGAAATTAGAAAACTTATTTTAAAAATGT
TATCAGGCCCTAAACCTGACAAACAAACTAAGTCTCATAAATAA

>lcl|HQ424604.1_cds_AEA11065.1_1 [protein=odorant receptor] [protein_id=AEA11065.1] [location=127..1053] [gbkey=CDS]
ATGGATGATACATTGAATGTGACATATGTAACTCTTGGTGGGCATGTTGAAGTTCATAAATACAGATATC
TTTATTTTGTGATCATGTTCACAATATATATTCTGATAATCTGCAGTAATTCTGTTATTGTGTATCTCAT
CTGGGTTCACCCAAACCTCCATGAGCCTATGTACATTTTCATTGCAGCTTTGTTAATCAACTCTGTTCTT
TTCAGCACAACCATCTACCCAAAGCTTCTAATTGACTTTTTATCTGACAAACAGATTATAACTTATCAGG
CCTGCCTTGTTCAGTTTCATATGTTTTACTCTTTAGGTGGTTCAGAGTTCTTATTGTTGGCAGCTATGGC
CTATGACAGGTATGTGTCCATATGTAAACCTTTGCAATATCCAACCATCATGAGCAAAACCACTATCAGT
ATTTTCTTAGTCTTAGCTTGGATTCTGCCGGCCTCTCAGGTCGCAGTGCCGGCTGGATTGAGTGCTCATA
AAAATCTCTGTAGCTTTGTGTTGAAAGGATTTTTTTGTAACAATACAGTTTATAAACTTCAATGTGTGAT
TTCAAGAGAACAAATTATACACGATATGGTCATCCTGCTTAATGTTGCACTTGTCCCTGTGCTTTTCATA
CTGTTTACATACACCAGGATATTTGTAATATCCTATCGCAGCAGTAAAGAAGTCAGGAAAAAGGCTGCAC
AGACCTGTTTACCTCACCTCATAGTTTTAACCAACTTCTCCTGTTTGTGTGCTTTTGATGTCATTACAGT
CCAGCTAGAAGCTGATTTTCCTAAAACTGTTCGTTTTATTATGACTTTACAGATAGTCATGTATCACCCT
CTCTTTAATCCGATCATGTATGGACTAAAAATGAAAGAAATTCATAAATACCTCAAAAGGTTGTTCTTCC
CAGCCAAGATTAAATGA

>lcl|HQ424603.1_cds_AEA11064.1_1 [protein=odorant receptor] [protein_id=AEA11064.1] [location=127..1053] [gbkey=CDS]
ATGGATGATACATTGAATGTGACATATGTAACTCTTGGTGGGCATGTTGAAGTTCATAAATACAGATATC
TTTATTTTGTGATCATGTTCACAATATATATTCTGATAATCTGCAGTAATTCTGTTATTGTGTATCTCAT
CTGGGTTCACCCAAACCTCCATGAGCCTATGTACATTTTCATTGCAGCTTTGTTAATCAACTCTGTTCTT
TTCAGCACAACCATCTACCCAAAGCTTCTAATTGACTTTTTATCTGACAAACAGATTATAACTTATCAGG
CCTGCCTTGTTCAGTTTCATATGTTTTACTCTTTAGGTGGTTCAGAGTTCTTATTGTTGGCAGCTATGGC
CTATGACAGGTATGTGTCCATATGTAAACCTTTGCAATATCCAACCATCATGAGCAAAACCACTATCAGT
ATTTTCTTAGTCTTAGCTTGGATTCTGCCGGCCTCTCAGGTCGCAGTGCCGGCTGGATTGAGTGCTCATA
AAAATCTCTGTAGCTTTGTGTTGAAAGGATTTTTTTGTAACAATACAGTTTATAAACTTCAATGTGTGAT
TTCAAGAGAACAAATTATACACGATATGGTCATCCTGCTTAATGTTGCACTTGTCCCTGTGCTTTTCATA
CTGTTTACATACACCAGGATATTTGTAATATCCTATCGCAGCAGTAAAGAAGTCAGGAAAAAGGCTGCAC
AGACCTGTTTACCTCACCTCATAGTTTTAATCAACTTCTCCTGTTTGTGTGCTTTTGATGTCATTACAGT
CCAGCTAGAAGCTGATTTTCCTAAAACTGTTCGTTTTATTATGACTTTACAGATAGTCATGTATCACCCT
CTCTTTAATCCGATCATGTATGGACTAAAAATGAAAGAAATTCATAAATACCTCAAAAGGTTGTTCTTCC
CAGCCAAGATTAAATGA

>lcl|HQ424602.1_cds_AEA11063.1_1 [protein=odorant receptor] [protein_id=AEA11063.1] [location=127..1053] [gbkey=CDS]
ATGGATGATACATTGAATGTGACATATGTAACTCTTGGTGGGCATGTTGAAGTTCATAAATACAGATACC
TTTATTTTGTGATCATGTTCACAATATATATTCTGATAATCTGCAGTAATTCTGTTATTGTGTATCTCAT
CTGGGTTCACCCAAACCTCCATGAGCCTATGTACATGTTCATTGCAGCTTTGTTAATCAACTCTGTTCTT
TTCAGCACAACCATCTACCCAAAGCTTCTAATTGACTTTTTATCTGACAAACAGATTATAACTTATCAGG
CCTGCCTTGTTCAGTTTCATATGTTTTACTCTTTAGGTGGTTCAGAGTTCTTATTGTTGGCAGCTATGGC
CTATGACAGGTATGTGTCCATATGTAAACCTTTGCAATATCCGACCATCATGAGCAAAACCACTATCAGT
ATTTTCTTAGTCTTAGCTTGGATTCTGCCGGCCTCTCAGGTCGCAGTGCCGGCTGGATTGAGTGCTCATA
AAAATCTCTGTAGCTTTGTGTTGAAAGGATTTTTTTGTAACAATACAGTTTATAAACTTCAATGTGTGAT
TTCAAGAGAACAAATTATACACGATATGGTCATCCTGCTTAATGTTGCACTTGTCCCTGTGCTTTTCATA
CTGTTTACATACACCAGGATATTTGTAATATCCTATCGCAGCAGTAAAGAAGTCAGGAAAAAGGCTGCAC
AGACCTGTTTACCTCACCTCATAGTTTTAATCAACTTCTCCTGTTTGTGTGCTTTTGATGTCATTACAGT
CCAGCTAGAAGCTGATTTTCCTAAAACTGTTCGTTTTATTATGACTTTACAGATAGTCATGTATCACCCT
CTCTTTAATCCGATCATGTATGGACTAAAAATGAAAGAAATTCATAAATACCTCAAAAGGTTGTTCTTCC
CAGCCAAGATTAAATGA

>lcl|HQ424601.1_cds_AEA11062.1_1 [protein=odorant receptor] [protein_id=AEA11062.1] [location=88..1014] [gbkey=CDS]
ATGGATGATACATTGAATGTGACATATTTAACTTTTGGTGGACATGTAGATGTTGACAGATACAGATATG
TTTATTTTGTGATCATGTTCACAATATATATTCTGATAATCTGCAGTAATTCTGTTATTGTGTATCTCAT
CTGGGTTCACCCAAACCTCCATGAGCCTATGTACATTTTCATTGCAGCTTTGTTAATCAACTCTGTTCTT
TTCAGCACGACCATCTACCCAAAGCTTCTGATTGACTTTTTATCTGACAAACAGATTATATCTCATCAGG
CCTGCCTTGTTCAGTTTCATATGTTTTACTCTTTAGCTGGTGCAGAGTTTTTACTTTTGGCAGCTATGGC
CTATGACAGGTATGTGTCCATATGTAAACCTCTGCAATATCCAACCATCATGAGCAAAACCACCGTGAGT
ATTTTCTTGGTTTCAGCTTGGCTTCTGCCTGCCTGTCAGCTCGTACTGCCAACTGCAATGAGCGCCAAAG
AAAAACTCTGTCGATTTATTTTAAATGGAGTTTTTTGTAATAACACAATTTACAAACTTCAGTGTGTAAT
ATCACAAGCACGTTTTGTACGAGATATGGTCATCCTGCTTAATGTTGCACTTGTCCCTGTGCTTTTCATA
CTGTTTTCATACACCAGGATATTTGTAATATCCTATCGCAGCAGTAAAGAAGTCAGGAAAAAGGCTGCAC
AGACCTGTTTACCTCACCTCATAGTTTTAATCAACTTCTCCTGTTTGTGTGCTTTTGATGTCATTACAGT
CCAGCTAGAAGCTGATTTTCCTAAAACTGTTCGTTTTATTATGACTTTACAGATAGTCATGTATCACCCT
CTCTTTAATCCGATCATGTATGGACTAAAAATGAAAGAAATTCATAAACACCTCAAAAGGTTGTTCTTCC
CAGCCAAGATTAAATGA

>lcl|HQ424600.1_cds_AEA11061.1_1 [protein=odorant receptor] [protein_id=AEA11061.1] [location=88..1014] [gbkey=CDS]
ATGGATGATACATTGAATGTGACATATTTAACTTTTGGTGGACATGTAGATGTTGACAGATACAGATATG
TTTATTTTGTGATCATGTTCACAATATATATTCTGATAATCTGCAGTAATTCTGTTATTGTGTATCTCAT
CTGGGTTCACCCAAACCTCCATGAGCCTATGTACATTTTCATTGCAGCTTTGTTAATCAACTCTGTTCTT
TTCAGCACGACCATCTACCCAAAGCTTCTGATTGACTTTTTATCTGACAAACAGATCATAACATATCTGG
CCTGCCTTGTTCAGTTTCATATGTTTTACTCTTTAGGTGGTTCAGAGTTCTTATTGTTGGCAGCTATGGC
CTATGACAGGTATGTGTCCATATGTAAACCTCTGCAATATCCAACCATCATGAGCAAAACCACCGTGAGT
ATTTTCTTGGTTTCAGCTTGGCTTCTGCCTGCCTGTCAGCTCGTACTGCCAACTGCAATGAGCGCCAAAG
AAAGACTCTGTCGATTTATTTTAAATGGAGTTTTTTGTAATAACACAATTTACAAACTTCAGTGTGTAAT
ATCACAAGCACGTTTTGTACGAGATATGGTCATCCTGCTTAATGTTGCACTTGTCCCTGTGCTTTTCATA
CTGTTTACATACACCAGGATATTTGTAATATCCTATCGCAGCAGTAAAGAAGTCAGGAAAAAGGCTGCAC
AGACCTGTTTACCTCACCTCATAGTTTTAATCAACTTCTCCTGTTTGTGTGCTTATGATGTCATTGTAGT
TGGACTAGAAGCTGATTTTCCGAAAACAGTTCGTTTAATTATGGCTTTACAGATTATATTGTATCACCCT
CTTTTTAATCCGATCATGTATGGACTAAAAATGAAAGAAATTCATAAACACCTCAAAAGGTTGTTCTTCC
CAGCCAGGATTAAATGA

>lcl|HQ424599.1_cds_AEA11060.1_1 [protein=odorant receptor] [protein_id=AEA11060.1] [location=88..1014] [gbkey=CDS]
ATGGATGATACATTGAATGTGACATATTTAACTTTTGGTGGACATGTAGATGTTGACAGATACAGATATG
TTTATTTTGTGATCATGTTCACAATATATATTCTGATAATCTGCAGTAATTCTGTTATTGTGTATCTCAT
CTGGGTTCACCCAAACCTCCATGAGCCTATGTACATTTTCATTGCAGCTTTGTTAATCAACTCTGTTCTT
TTCAGCACGACCATCTACCCAAAGCTTCTGATTGACTTTTTATCTGACAAACAGATCATAACATATCAGG
CCTGCCTTGTTCAGTTTCATATGTTTTACTCTTTAGGTGGTTCAGAGTTCTTATTGTTGGCAGCTATGGC
CTATGACAGGTATGTGTCCATATGTAAACCTCTGCAATATCCAACCATCATGAGCAAAACCACCGTGAGT
ATTTTCTTGGTTTCAGCTTGGCTTCTGCCTGCCTGTCAGCTCGTACTGCCAACTGCAATGAGCGCCAAAG
AAAAACTCTGTCGATTTATTTTAAATGGAGTTTTTTGTAATAACACAATTTACAAACTTCAGTGTGTAAT
ATCACAAGCACGTTTTGTACGAGATATGGTCATCCTGCTTAATGTTGCACTTGTCCCTGTGCTTTTCATG
CTGTTTACATACACCAGGATATTTGTAATATCCTATCGCAGCAGTAAAGAAGTCAGGAAAAAGGCTGCAC
AGACCTGTTTACCTCACCTCATAGTTTTAATCAACTTCTCCTGTTTGTGTGCTTATGATGTCATTGTAGT
TGGACTAGAAGCTGATTTTCCAAAAACAGTTCGTTTAATTATGGCTTTACAGATTATATTGTATCACCCT
CTTTTTAATCCGATCATGTATGGACTAAAAATGAAAGAAATTCATAAACACCTCAAAAGGTTGTTCTTCC
CAGCCAGGATTAAATGA

>lcl|HQ424598.1_cds_AEA11059.1_1 [protein=odorant receptor] [protein_id=AEA11059.1] [location=88..1014] [gbkey=CDS]
ATGGATGATACATTGAATGTGACATATTTAACTTTTGGTGGACATGTAGATGTTGACAGATACAGATATG
TTTATTTTGTGATCATGTTCACAATATATATTCTGATAATCTGCAGTAATTCTGTTATTGTGTATCTCAT
CTGGGTTCACCCAAACCTCCATGAGCCTATGTACATTTTCATTGCAGCTTTGTTAATCAACTCTGTTCTT
TTCAGCACGACCATCTACCCAAAGCTTCTGATTGACTTTTTATCTGACAAACAGATTATAACTTATCAGG
CCTGCCTTGTTCAGTTTCATATGTTTTACTCTTTAGGTGGTTCAGAGTTCTTATTGTTGGCAGCTATGGC
CTATGACAGGTATGTGTCCATATGTAAACCTCTGCAATATCCAACCATCATGGGCAAAACCACCGTGAGT
ATTTTCTTGGTTTCAGCTTGGCTTCTGCCTGCCTGTCAGCTCGTACTGCCAACTGCAATGAGCGCCAAAG
AAAAACTCTGTCGATTTATTTTAAATGGAGTTTTTTGTAATAACACAATTTACAAACTTCAGTGCGTAAT
CTCACAAGCACGTTTTGTACGAGATATGGTCATCCTGCTTAATGTTGCACTTGTCCCTGTGCTTTTCATA
CTGTTTACATACACCAGGATATTTGTAATATCCTATCGCAGCAGTAAAGAAGTCAGGAAAAAGGCTGCAC
AGACCTGTTTACCTCACCTCATAGTTTTAATCAACTTCTCCTGTTTGTGTGCTTATGATGTCATTGTAGT
TGGACTAGAAGCTGATTTTCCAAAAACAGTTCGTTTAATTATGGCTTTACAGATTATATTGTATCACCCT
CTTTTTAATCCGATCATGTATGGACTAAAAATGAAAGAAATTCATAAACACCTCAAAAGGTTGTTCTTCC
CAGCCAAGATTAAATGA

>lcl|HQ424597.1_cds_AEA11058.1_1 [protein=odorant receptor] [protein_id=AEA11058.1] [location=88..1014] [gbkey=CDS]
ATGGATGATACATTGAATGTGACATATTTAACTTTTGGTGGACATGTAGATGTTGACAGATACAGATATG
TTTATTTTGTGATCATGTTCACAATATATATTCTGATAATCTGCAGTAATTCTGTTATTGTGTATCTCAT
CTGGGTTCACCCAAACCTCCATGAGCCTATGTACATTTTCATTGCAGCTTTGTTAGTCAACTCTGTTCCT
TTCAGCACGACCATCTACCCAAAGCTTCTGATTGACTTTTTATCTGACAAACAGATTATAACTTATCAGG
CCTGCCTTGTTCAGTTTCATATGTTTTACTCTTTAGGTGGTTCAGAGTTCTTATTGTTGGCAGCTATGGC
CCATGACAGGTATGTGTCCATATGTAAACCTCTGCAATATCCAACCATCATGGGCAAAACCACCGTGAGT
ATTTTCTTGGTTTCAGCTTGGCTTCTGCCTGCCTGTCAGCTCGTACTGCCAACTGCAATGAGCGCCAAAG
AAAAACTCTGTCGATTTATTTTAGATGGAGTTTTTTGTAATAACACAATTTACAAACTTCAGTGTGTAAT
CTCACAAGCACGTTTTGTACGAGATATGGTCATCCTGCTTAATGTTGCACTTGTCCCTGTGCTTTTCATA
CTGTTTACATACACCAGGATATTTGTAATATCCTATCGCAGCAGTAAAGAAGTCAGGAAAAAGGCTGCAC
AGACCTGTTTACCTCACCTCATAGTTTTAATCAACTTCTCCTGTTTGTGTGCTTATGATGTCATTGTAGT
TGGACTAGAAGCTGATTTTCCAAAAACAGTTCGTTTAATTATGGCTTTACAGATTATATTGTATCACCCT
CTTTTTAATCCGATCATGTATGGACTAAAAATGAAAGAAATTCATAAACACCTCAAAAGGTTGTTCTTCC
CAGCCAAGATTAAATGA

>lcl|HQ424596.1_cds_AEA11057.1_1 [protein=odorant receptor] [protein_id=AEA11057.1] [location=88..1014] [gbkey=CDS]
ATGGATGATACATTGAATGTGACATATTTAACTTTTGGTGGACATGTAGATGTTGACAGATACAGATATG
TTTATTTTGTGATCATGTTCACAATATATATTCTGATAATCTGCAGTAATTCTGTTATTGTGTATCTCAT
CTGGGTTCACCCAAACCTCCATGAGCCTATGTACATTTTCATTGCAGCTTTGTTAATCAACTCTGTTCTT
TTCAGCACGACCATCTACCCAAAGCTTCTGATTGACTTTTTATCTGACAAACAGATCATAACATATTCAG
CCTGTCTCCTTCAGAGTTTTTTCTATTACTCTTTAGGTTGTTCAGAGTTCTTACTGTTGGCAGCCATGTC
TTATGACAGGTATGTGTCTATATGTAAACCTCTGCAATATTCAACCATCATGAGCAAAACCACCGTGAAG
ATTTTCTTGGTTTCAGCTTGGCTTCTGCCTGCCTGTCAGCTCGTACTGCCAACTGCAATGAGCGCCAAAG
AAAAACTCTGTCGATTTATTTTAAATGGAGTTTTTTGTAATAACACAATTTACAAACTTCAGTGTGTAAT
ATCACAAGCACGTTGTGTACGAGATATGGTCATCCTGCTTAATGTTGCACTTGTCCCTGTGCTTTTCATA
CTGTTTACATACACCAGGATATTTGTAATATCCTATCGCAGCAGTAAAGAAGTCAGGAAAAAGGCTGCAC
AGACCTGTTTACCTCACCTCATAGTTTTAATCAACTTCTCCTGTTTGTGTGCTTATGATGTCATTGTAGT
TGGACTAGAAGCTGATTTTCCAAAAACAGTTCGTTTAATTATGGCTTTACAGATTATATTGTATCACCCT
CTTTTTAATCCGATCATGTATGGACTAAAAATGAAAGAAATTCATAAACACCTCAAAAGGTTGTTCTTCC
CAGCCAGGATTAAATGA

>lcl|HQ424595.1_cds_AEA11056.1_1 [protein=odorant receptor] [protein_id=AEA11056.1] [location=88..1014] [gbkey=CDS]
ATGGATGATACATTGAATGTGACATATTTAACTTTTGGTGGACATGTAGATGTTGACAGATACAGATATG
TTTATTTTGTGATCATGTTCACAATATATATTCTGATAATCTGCAGTAATTCTGTTATTGTGTATCTCAT
CTGGGTTCACCCAAACCTCCATGAGCCTATGTACATTTTCATTGCAGCTTTGTTAATCAACTCTGTTCTT
TTCAGCACGACCATCTACCCAAAGCTTCTGATTGACTTTTTATCTGACAAACAGATCATAACATATCAGG
CCTGCCTTGTTCAGTTTCATATGTTTTACTCTTTAGGTGGTTCAGAGTTCTTATTGTTGGCAGCTATGGC
CTATGACAGGTATGTGTCCATATGTAAACCTCTGCAATATCCAACCATCATGAGCAAAACCACCGTGAAG
ATTTTCTTGGTTTCAGCTTGGCTTCTGCCTGCCTGTCAGCTTGTACTGCCAACTGCAATGAGCGCCAAAG
AAAAACTCTGTCGATTTATTTTAAATGGAGTTTTTTGTAATAACACAATTTACAAACTTCAGTGTGTAAT
ATCACAAGCACGTTTTGTACGAGATATGGTCATCCTGCTTAATGTTGCACTTGTCCCTGTGCTTTTCATA
CTGTTTACATACACCAGGATATTTGTAATATCCTATCGCAGCAGTAAAGAAGTCAGGAAAAAGGCTGCAC
AGACCTGTTTACCTCACCTCATAGTTTTAATCAACTTCTCCTGTTTGTGTGCTTATGATGTCATTGTAGT
TGGACTAGAAGCTGATTTTCCAAAAACTTTTCGTTTAATTATGACTTTACAGATGATATTGTATCACCCT
CTCTTTAATCCGATCATGTATGGACTAAAAATGAAAGAAATTCATAAACACCTCAAAAGGTTGTTCTTCC
CAGCCAAGATTAAATGA

>lcl|HQ424594.1_cds_AEA11055.1_1 [protein=odorant receptor] [protein_id=AEA11055.1] [location=88..1014] [gbkey=CDS]
ATGGATGATACATTGAATGTGACATATTTAACTTTTGGTGGACATGTAGATGTTGACAGATACAGATATG
TTTATTTTGTGATCATGTTCACAATATATATTCTGATAATCTGCAGTAATTCTGTTATTGTGTATCTCAT
CTGGGTTCACCCAAACCTCCATGAGCCTATGTACATTTTCATTGCAGCTTTGTTAATCAACTCTGTTCTT
TTCAGCACGACCATCTACCCAAAGCTTCTGATTGACTTTTTATCTGACAAACAGATCATAACATATCAGG
CCTGCCTTGTTCAGTTTCATATGTTTTACTCTTTAGGTGGTTCAGAGTTCTTATTGTTGGCAGCTATGGC
CTATGACAGGTATGTGTCCATATGTAAACCTCTGCAATATCCAACCATCATGAGCAAAACCACCGTGAGT
ATTTTCTTGGTTTCAGCTTGGCTTCTGCCTGCCTGTCAGCTCGTACTGCCAACTGCAATGAGCGCCAAAG
AAAAACTCTGTCGATTTATTTTAAATGGAGTTTTTTGTAATAACACAATTTACAAACTTCAGTGTGTAAT
ATCACAAGCACGTTTTGTACGAGATATGGTCATCCTGCTTAATGTTGCACTTGTCCCTGTGCTTTTCATA
CTGTTTACATACACCAGGATATTTGTAATATCCTATCGCAGCAGTAAAGAAGTCAGGAAAAAGGCTGCAC
AGACCTGTTTACCTCACCTCATAGTTTTAATCAACTTCTCCTGTTTGTGTGCTTATGATGTCATTGTAGT
TGGACTAGAAGCTGATTTTCCAAAAACAGTTCGTTTAATTATGGCTTTACAGATTATATTGTATCACCCT
CTTTTTAATCCGATCATGTATGGACTAAAAATGAAAGAAATTCATAAACACCTCAAAAGGTTGTTCTTCC
CAGCCAGGATTAAATGA

>lcl|HQ424593.1_cds_AEA11054.1_1 [protein=odorant receptor] [protein_id=AEA11054.1] [location=88..1014] [gbkey=CDS]
ATGGATGATACATTGAATGTGACATATTTAACTTTTGGTGGACATGTAGATGTTGACAGATACAGATATG
TTTATTTTGTGATCATGTTCACAATATATATTCTGATAATCTGCAGTAATTCTGTTATTGTGTATCTCAT
CTGGGTTCACCCAAACCTCCATGAGCCTATGTACATTTTCATTGCAGCTTTGTTAATCAACTCTGTTCTT
TTCAGCACGACCATCTACCCAAAGCTTCTGATTGACTTTTTATCTGACAAACAGATTATATCTCATCAGG
CCTGCCTTGTTCAGTTTCATATGTTTTACTCTTTAGCTGGTGCAGAGTTTTTACTTTTGGCAGCTATGGC
CTATGACAGGTATGTGTCCATATGTAAACCTCTGCAATATCCAACCATCATGAGCAAAACCACCGTGAGT
ATTTTCTTGGTTTCAGCTTGGCTTCTGCCTGCCTGTCAGCTCGTACTGCCAACTGCAATGAGCGCCAAAG
AAAAACTCTGTCGATTTATTTTAAATGGAGTTTTTTGTAATAACACAATTTACAAACTTCAGTGTGTAAT
ATCACAAGCACGTTTTGTACGAGATATGGTCATCCTGCTTAATGTTGCACTTGTCCCTGTGCTTTTCATA
CTGTTTACATACACCAGGATATTTGTAATATCCTATCGCAGCAGTAAAGAAGTCAGGAAAAAGGCTGCAC
AGACCTGTTTACCTCACCTCATAGTTTTAATCAACTTCTCCTGTTTGTGTGCTTATGATGTCATTGTAGT
TGGACTAGAAGCTGATTTTCCAAAAACTTTTCGTTTAATTATGACTTTACAGATGATATTGTATCACCCT
CTCTTTAATCCGATCGTGTATGGACTAAAAATGAAAGAAATTCATAAGCACCTCAAAAGGTTGTTCTTCC
CAGCCAAGATTAAATGA

>lcl|HQ424592.1_cds_AEA11053.1_1 [protein=odorant receptor] [protein_id=AEA11053.1] [location=88..1014] [gbkey=CDS]
ATGGATGATACATTGAATGTGACATATTTAACTTTTGGTGGACATGTAGATGTTGACAGATACAGATATG
TTTATTTTGTGATCATGTTCACAATATATATTCTGATAATCTGCAGTAATTCTGTTATTGTGTATCTCAT
CTGGGTTCACCCAAACCTCCATGAGCCTATGTACATTTTCATTGCAGCTTTGTTAATCAACTCTGTTCTT
TTCAGCACGACCATCTACCCAAAGCTTCTGATTGACTTTTTATCTGACAAACAGATTATATCTCATCAGG
CCTGCCTTGTTCAGTTTCATATGTTTTACTCTTTAGTTGGTGCAGAGTTTTTACTTTTGGCAGCTATGGC
CTATGACAGGTATGTGTCCATATGTAAACCTCTGCAATATCCAACCATCATGAGCAAAACCACCGTGAGT
ATTTTCTTGGTTTCAGCTTGGCTTCTGCCTGCCTGTCAGCTCGTACTGCCAACTGCAATGAGCGCCAAAG
AAAAACTCTGTCGATTTATTTTAAATGGAGTTTTTTGTAATAACACAATTTACAAACTTCAGTGTGTAAT
ATCACAAGCACGTTTTGTACGAGATATGGTCATCCTGCTTAATGTTGCACTTGTCCCTGTGCTTTTCATA
CTGTTTACATACACCAGGATATTTGTAATATCCTATCGCAGCAGTAAAGAAGTCAGGAAAAAGGCTGCAC
AGACCTGTTTACCTCACCTCATAGTTTTAATCAACTTCTCCTGTTTGTGTGCTTATGATGTCATTGTAGT
TGGACTAGAAGCTGATTTTCCAAAAACTTTTCGTTTAATTATGACTTTACAGATGATATTGTATCACCCT
CTCTTTAATCCGATCATGTATGGACTAAAAATGAGAGAAATTCATAAACACCTCAAAAGGTTGTTCTTCC
CAGCCAAGATTAAATGA

>lcl|HQ424591.1_cds_AEA11052.1_1 [protein=odorant receptor] [protein_id=AEA11052.1] [location=88..1014] [gbkey=CDS]
ATGGATGATACATTGAATGTGACATATTTAACTTTTGGTGGACATGTAGATGTTGACAGATACAGATATG
TTTATTTTGTGATCATGTTCACAATATATATTCTGATAATCTGCAGTAATTCTGTTATTGTGTATCTCAT
CTGGGTTCACCCAAACCTCCATGAGCCTATGTACATTTTCATTGCAGCTTTGTTAATCAACTCTGTTCTT
TTCAGCACGACCATCTACCCAAAGCTTCTGATTGACTTTTTATCTGACAAACAGAGTATATCTCATCAGG
CCTGCCTTGTTCAGTTTCATATGTTTTACTCTTTAGCTGGTGCAGAGTTTTTACTTTTGGCAGCTATGGC
CTATGACAGGTATGTGTCCATATGTAAACCTCTGCAATATCCAACCATCATGAGCAAAACCACCGTGAGT
ATTTTCTTGGTTTCAGCTTGGCTTCTGCCTGCCTGTCAGCTCGTACTGCCAACTGCAATGAGCGCCAAAG
AAAAACTCTGTCGATTTATTTTAAATGGAGTTTTTTGTAATAACACAATTTACAAACTTCAGTGTGTAAT
ATCACAAGCACGTTTTGTACGAGATATGGTCATCCTGCTTAATGTTGCACTTGTCCCTGTGCTTTTCATA
CTGTTTACATACACCAGGATATTTGTAATATCCTATCGCAGCAGTAAAGAAGTCAGGAAAAAGGCTGCAC
AGACCTGTTTACCTCACCTCATAGTTTTAATCAACTTCTCCTGTTTGTGTGCTTATGATGTCATTGTAGT
TGGACTAGAAGCTGATTTTCCAGAAACTTTTCGTTTAATTATGACTTTACAGATGATATTGTATCACCCT
CTTTTTAATCCGATCATGTATGGACTAAAAATGAAAGAAATTCATAAACACCTCAAAAGGTTGTTCTTCC
CAGCCAAGATTAAATGA

>lcl|HQ424590.1_cds_AEA11051.1_1 [protein=odorant receptor] [protein_id=AEA11051.1] [location=88..1014] [gbkey=CDS]
ATGGATGATACATTGAATGTGACATATTTAACTTTTGGTGGACATGTAGATGTTGACAGATACAGATATG
TTTATTTTGTGATCATGTTCACAATATATATTCTGATAATCTGCAGTAATTCTGTTATTGTGTATCTCAT
CTGGGTTCACCCAAACCTCCATGAGCCTATGTACATTTTCATTGCAGCTTTGTTAATCAACTCTGTTATT
TTCAGCACGACCATCTACCCAAAGCTTCTGATTGACTTTTTATCTGACAAACAGATTATATCTCATCAGG
CCTGCCTTGTTCAGTTTCATATGTTTTACTCTTTAGCTGGTGCAGAGTTTTTACTTTTGGCAGCTATGGC
CTATGACAGGTATGTGTCCATATGTAAACCTCTGCAATATCCAACCATCATGAGCAAAACCACCGTGAGT
ATTTTCTTGGTTTCAGCTTGGCTTCTGCCTGCCTGTCAGCTCGTACTGCCAACTGCAATGAGCGCCAAAG
AAAAACTCTGTCGATTTATTTTAAATGGAGTTTTTTGTAATAACACAATTTACAAACTTCAGTGTGTAAT
ATCACAAGCACGTTTTGTACGAGATATGGTCATCCTGCTTAATGTTGCACTTGTCCCTGTGCTTTTCATA
CTGTTTACATACACCAGGATATTTGTAATATCCTATCGCAGCAGTAAAGAAGTCAGGAAAAAGGCTGCAC
AGACCTGTTTACCTCACCTCATAGTTTTAATCAACTTCTCCTGTTTGTGTGCTTATGATGTCATTGTAGT
TGGACTAGAAGCTGATTTTCCAAAAACAGTTCGTTTAATTATGGCTTTACAGATTATATTGTATCACCCT
CTTTTTAATCCGATCATGTATGGACTAAAAATGAAAGAAATTCATAAACACCTCAAAAGGTTGTTCTTCC
CAGCCAGGATTAAATGA

>lcl|HQ424589.1_cds_AEA11050.1_1 [protein=odorant receptor] [protein_id=AEA11050.1] [location=88..1014] [gbkey=CDS]
ATGGATGATACATTGAATGTGACATATTTAACTTTTGGTGGACATGTAGATGTTGACAGATACAGATATG
TTTATTTTGTGATCATGTTCACAATATATATTCTGATAATCTGCAGTAATTCTGTTATTGTGTATCTCAT
CTGGGTTCACCCAAACCTCCATGAGCCTATGTACATTTTCATTGCAGCTTTGTTAATCAACTCTGTTCTT
TTCAGCACGACCATCTACCCAAAGCTTCTGATTGACTTTTTATCTGACAAACAGATTATATCTCATCAGG
CCTGCCTTGTTCAGTTTCATATGTTTTACTCTTTAGCTGGTGCAGAGTTTTTACTTTTGGCAGCTATGGC
CTATGACAGGTATGTGTCCATATGTAAACCTCTGCAATATCCAACCATCATGAGCAAAACCACCGTGAGT
ATTTTCTTGGTTTCAGCTTGGCTTCTGCCTGCCTGTCAGCTCGTACTGCCAACTGCAATGAGCGCCAAAG
AAAAACTCTGTCGATTTATTTTAAATGGAGTTTTTTGTAATAACACAATTTACAAACTTCAGTGTGTAAT
ATCACAAGCACGTTTTGTACGAGATATGGTCATCCTGCTTAATGTTGCACTTGTCCCTGTGCTTTTCATA
CTGTTTACATACACCAGGATATTTGTAATATCCTATCGCAGCAGTAAAGAAGTCAGGAAAAAGGCTGCGC
AGACCTGTTTACCTCACCTCATAGTTTTAATCAACTTCTCCTGTTTGTGTGCTTATGATGTCATTGTAGT
TGGACTAGAAGCTGATTTTCCAAAAACAGTTCGTTTAATTATGGCTTTACAGATTATATTGTATCACCCT
CTTTTTAATCCGATCATGTATGGACTAAAAATGAAAGAAATTCATAAACACCTCAAAAGGTTGTTCTTCC
CAGCCAAGATTAAATGA

>lcl|HQ424588.1_cds_AEA11049.1_1 [protein=odorant receptor] [protein_id=AEA11049.1] [location=104..1030] [gbkey=CDS]
ATGGACAATAATTCAGTAATTACTATGTTTACTCTGTCAGGATTAAATGGTATGGCAAACTACAGAGGTA
CTCTCTTTGCTCTCACTTTACTGTGCTACTGTGTGATTTGGTTGGTAAATTTGACCATTATTGTGGTGAT
CATTATGGACAAAAGCCTTCATGAACCCATGTACATCTTCCTTTGTAATCTGTGCATTAATGGACTTTAT
GGGACAACAGGCTTTTACCCCAAATTTCTCATTGATCTACTGTCTACCACTCATGTCATCTCTTATGCTG
GGTGCTTTCTGCAGGGTTTTGTGTTACATTCTTCTGCTTGTGCTGATTTCTCCCTTCTGGCATTGATGGC
TTTTGACAGATATGTGGCTATATGTCGACCTCTGGCTTACCACTCTGTGATGACTAAACAAAGGGTTTGT
TTGTTTGTATTTTTTGCTTGGCTTATACCCTTTTATTTGATTTTCCTGAGCTCAATAACAACATTAATAT
CAAAGTTATGTGGCTCACACATACCGAAGATCCACTGTGTAAATACGTTAATCGGTAATCTAGCTCGCTC
TGCCTCAATAGCAAAAATTATCATTCCAGCTTTTAATTATACATTTTATTTTGGGCATGTTATCTTTGTT
ATTTGGTCTTATATATATCTGATCAGAACATGCCGAACATCTAAAGAGGGCAGGAGTAAATTTATGCAAA
CTTGTCTCCCACATTTAATCTCCTTAATAGTTGTTGTTGGAACTTTGCTTTTTGATTTGTTGTACATGCG
ATTTGGCTCAAAAACATTATCACAAAGTGTTAAAAATTTTATGGCGATAGAATTTATCCTTATTCCTCCT
ACTATCAACCCTCTAATCTATGGTTTTAAATTGACCAAAATAAGAAATCGAATTCAAAGTTTTCTGAATT
GTAAGTTTCATTCTTAG

>lcl|HQ424587.1_cds_AEA11048.1_1 [protein=odorant receptor] [protein_id=AEA11048.1] [location=104..1030] [gbkey=CDS]
ATGGACAATAATTCAGTAATTACTATGTTTACTCTGTCAGGATTAAATGGTATGGCAAACTACAGAGGTA
CTCTCTTTGCTCTCACTTTACTGTGCTACTGTGTGATTTGGTTGGTAAATTTGACCATTATTGTGGTGAT
CATTATGGACAAAAGCCTTCATGAACCCATGTACATCTTCCTTTGTAATCTGTGCATTAATGGACTTTAT
GGGACAACAGGCTTTTACCCCAAATTTCTCATTGATCTACTGTCTACCACTCATGTCATCTCTTATGCTG
GGTGCTTTCTGCAGGGTTTTGTGTTACATTCTTCTGCTTGTGCTGATTTCTCCCTTCTGGCATTGATGGC
TTTTGACAGATATGTGGCTATATGTCGACCTCTGGTATACCACTCTGTGATGACTAAACAAAGGGTTTGT
TTGTTTGTATTTTTTGCTTGGCTTATACCCTTTTATTTGATGTTCCTGAGCTCAATAACAACATTGATAT
CAAAGTTATGTGGCTCACACATACCGAAGATCTACTGTGTAAATACGTTAATCGGTAATCTAGCTTGCTC
TGCCTCAATAGCAAAAATTATCATTCCAGCTTTTAATTATACATTTTATTTTGGGCATGTTATCTTTGTT
GTTTGGTCCTATATATATCTGATCAGAGCGTGCCGAACATCTAAAGAGGGCAGGAGTAAATTTATGCAAA
CATGTCTCCCACATTTAATCTCCTTAATAGTTGTTGTTGTAACTTTGCTTTTTGATTTGTTGTACATGCG
ATTTGGCTCACAAACATTATCACAAAGTGTTAAAAATTTTATGGCAATGGAATTTATCCTTATTCCTCCT
ACTATCAACCCTCTAATCTATGGTTTTAAATTGACCAAAATAAGAAATCGAATTCAAAGTTTTCTGAATT
GTAAGTTTCATTCTTAG

>lcl|HQ424586.1_cds_AEA11047.1_1 [protein=odorant receptor] [protein_id=AEA11047.1] [location=104..1030] [gbkey=CDS]
ATGGACAATAATTCAGTAATTACTATGTTTACTCTGTCAGGATTAAATGGTATGGCAAACTACAGAGGTA
CTCTCTTTGCTCTCACTTTACTGTGCTACTGTGTGATTTGGTTGGTAAATTTGACCATTATTGTGGTGAT
CATTATGGACAAAAGCCTTCATGAACCCATGTACATCTTCCTTTGTAATCTGTGCATTAATGGACTTTAT
GGGACAACAGGCTTTTACCCCAAATTTCTCATTGATCTACTGTCTACCACTCATGTCATCTCTTATGCTG
GGTGCTTTCTGCAGGGTTTTGTGTTACATTCTTCTGCTTGTGCTGATTTCTCCCTTCTGGCATTGATGGC
TTTTGACAGATATGTGGCTATATGTCGACCTCTGGTATACCACTCTGTGATGACTAAACAAAGGGTTTGT
TTGTTTGTATTCTTTGCTTGGCTTATACCCTTTTATTTGATGTTCCTGAGCTCAATAACAACATTGATAT
CAAAGTTATGTGGCTCACACATACCGAAGATCTGCTGTGTAAATACGTTAATCGGTAATCTAGCTTGCTC
TGCCTCAATAGCAAAAATTATCATTCCAGCTTTTAATTATACATTTTATTTTGGGCATGTTATCTTTGTT
GTTTGGTCTTATATATATCTGATCAGAACATGCCGAACATCTAAAGAGGGCAGGAGTAAATTTATGCAAA
CATGTCTCCCACATTTAATCTCCTTAATAGTTGTTGTTGTAACTTTGCTTTTTGATTTGTTGTACATGCG
ATTTGGCTCACAAACATTATCACAAAGTGTTAAAAATTTTATGGCAATGGAATTTATCCTTATTCCTCCT
ACTATCAACCCTCTAATCTATGGTTTTAAATTGACCAAAATAAGAAATCGAATTCAAAGTTTTCTGAATT
GTAAGTTTCATTCTTAG

>lcl|HQ424585.1_cds_AEA11046.1_1 [protein=odorant receptor] [protein_id=AEA11046.1] [location=104..1030] [gbkey=CDS]
ATGGACAATAATTCAGTAATTACTATGTTTACTCTGTCAGGATTAAATGGTATGGCAAACTACAGAGGTA
CTCTCTTTGCTCTCACTTTACTGTGCTACTGTGTGATTTGGTTGGTAAATTTGACCATTATTGTGGTGAT
CATTATGGACAAAAGCCTTCATGAACCCATGTACATCTTCCTTTGTAATCTGTGCATTAATGGACTTTAT
GGGACAACAGGCTTTTACCCCAAATTTCTCATTGATCTACTGTCTACCACTCATGTCATCTCTTATGCTG
GGTGCTTTCTGCAGGGTTTTGTGTTACATTCTTCTGCTTGTGCTGATTTCTCCCTTCTGGCATTGATGGC
TTTTGACAGATATGTGGCTATATGTCGACCTCTGGTATACCACTCTGTGATGACTAAACAAAGGGTTTGT
TTGTTTGTATTTTTTGCTTGGCTTATACCCTTTTATTTGATGTTCCTGAGCTCAATAACAACATTGATAT
CAAAGTTATGTGGCTCACACATACCGAAGATCTACTGTGTAAATACGTTAATCGGTAATCTAGCTTGCTC
TGCCTCAATAGCAAAAATTATCATTCCAGCTTTTAATTATACATTTTATTTTGGGCATGTTATCTTTGTT
GTTTGGTCTTATATATATCTGATCAGAACATGCCGAACATCTAAAGAGGGCAGGAGTAAATTTATGCAAA
CATGTCTCCCACATTTAATCTCCTTAATAGTTGTTGTTGTAACTTTGCTTTTTGATTTGTTGTACATGCG
ATTTGGCTCACAAACATTATCACAAAGTGTTAAAAATTTTATGGCAATGGAATTTATCCTTATTCCTCCT
ACTATCAACCCTCTAATCTATGGTTTTAAATTGACCAAAATAAGAAATCGAATTCAAAGTTTTCTGAATT
GTAAGTTTCATTCTTAG

>lcl|HQ424584.1_cds_AEA11045.1_1 [protein=odorant receptor] [protein_id=AEA11045.1] [location=104..1030] [gbkey=CDS]
ATGGACAATAATTCAGTAATTACTATGTTTACTCTGTCAGGATTAAATGGTATGGCAAACTACAGAGGTA
CTCTCTTTGCTCTCACTTTACTGTGCTACTGTGTGATTTGGTTGGTAAATTTGACCATTATTGTGGTGAT
CATTATGGACAAAAGCCTTCATGAACCCATGTACATCTTCCTTTGTAATCTGTGCATTAATGGACTTTAT
GGGACAACAGGCTTTTACCCCAAATTTCTCATTGATCTACTGTCTACCACTCATGTCATCTCTTATGCTG
GGTGCTTTCTGCAGGGTTTTGTGTTACATTCTTCTGCTTGTGCTGATTTCTCCCTTCTGGCATTGATGGC
TTTTGACAGATATGTGGCTATATGTCGACCTCTGGTATACCACTCTGTGATGACTAAACAAAGGGTTTGT
TTGTTTGTATTTTTTGCTTGGCTTATACCCTTTTATTTGATGTTCCTGAGCTCAATAACAACATTGATAT
CAAAGTTATGTGGCTCACACATACCGAAGATCTACTGTGTAAATACGTTAATCGGTAATCTAGCTTGCTC
TGCCTCAATAGCAAAAATTATCATTCCAGCTTTTAATTATACATTTTATTTTGGGCATGTTATCTCTGTT
GTTTGGTCTTATATATATCTGATCAGAACATGCCGAACATCTAAAGAGGGCAGGAGTAAATTTATGCAAA
CATGTCTCCCACATTTAATCTCCTTAATAGTTGTTGTTGTAACTTTGCTTTTTGATTTGTTGTACATGCG
ATTTGGCTCACAAACATTATCACAAAGTGTTAAAAATTTTATGGCAATGGAATTTATCCTTATTCCTCCT
ACTATCAACCCTCTAATCTATGGTTTTAAATTGACCAAAATAAGAAATCGAATTCAAAGTTTTCTGAATT
GTAAGTTTCATTCTTAG

>lcl|HQ424583.1_cds_AEA11044.1_1 [protein=odorant receptor] [protein_id=AEA11044.1] [location=271..1197] [gbkey=CDS]
ATGATGGATAATGTTTCAAAACTTACGATTTTCACTCTATCAGGGTTACATGAAATAGCAAATTACAGAG
TTACTCTCTTTGTTCTCACTTTACTGTGTTACTGTGTCATTTGGTTGATAAATCTAGCCATTATTGTGAC
GATCATTATGGATAAAAGCCTTCATGAACCCATGTACATCTTCCTCTGTAATCTGTGCATTAATGGACTT
TGTGGGACAGCAGGCTTTTACCCCAAATTCCTCATTGATCTTCTGTCTACTTTTCATGTTATCTCTTATG
CTGGATGTCTTCTGCAGGGTTTTGTGTTGCATTCATCAGCTTGTGCTGATTTCTCCATTTTAGTGTTAAT
GGCCTATGACAGATATGTGGCTATATGTCGACCTCTGGTATACCACTCTGTGATGACAACACAAAGAGTA
TGTGCGTCTATATTTTTTGCTTGGCTCACACCCCTTTATTTGGTGTTCATGGGTTCAATAACAACAGCAA
GGTCAAGGTTATGCGGCTCACACATACCAAAAATCTACTGTATTAATTTTTTGGTTGGTAAACTGGCTTG
TACTACCTCCATAGCAAATGTAATTATTCCAGCTTTTAATTACACTTTTTATTTTTTACATGTTATGTTT
ATTGCTTGGTCTTATATGTATCTAATCAGAAAATGCCTAATCTCCAGTGAAAACAGAAGTAAGTTCATGC
AAACATGTCTGCCACATTTAATCTGTTTAATCATTGTTGTGGTGTCTTTGCTTTTTGATTTGTTGTACAT
GCGATTTGGCTCACAAACATTATCACAAAATGTCAAAAATTTTATGGCAATGGAATTTCTCCTTGTTCCT
CCAATAATCAATCCCCTCATATATGGTTTCAAACTGACACAAATAAGAAACAGAATTATACAGTTTTTAT
CTGGTAAACGTATCTAG

>lcl|HQ424582.1_cds_AEA11043.1_1 [protein=odorant receptor] [protein_id=AEA11043.1] [location=271..1197] [gbkey=CDS]
ATGATGGATAATGTTTCAAAACTTACGATTTTCACTCTATCAGGGTTACATGAAATAGCAAATTACAGAG
TTACTCTCTTTGTTCTCACTTTACTGTGTTACTGTGTCATTTGGTTGATAAATCTAGCCATTATTGTGAC
GATCATTATGGATAAAAGCCTTCATGAACCCATGTACATCTTCCTCTGTAATCTGCGCATTAATGGACTT
TATGGGACAGCAGGCTTTTACCCCAAATTCCTCATTGATCTTCTGTCTACTTTTCATGTTATCTCTTATG
CTGGATGTCTTCTGCAGGGTTTTGTGTTGCATTCATCAGCTTGTGCTGATTTCTCCATTTTAGTGTTAAT
GGCCTATGACAGATATGTGGCTATATGTCGACCTCTGGTATACCACTCTGTGATGACAACACAAAGAGTA
TGTGCGTCTATATTTTTTGCTTGGCTCATACCCCTTTATTTGGTGTTCATGGGTTCAATAACAACAGCAA
GGTCAAGGTTATGCGGCTCACACATACCAAAAATCTACTGTATTAATTTTTTGGTTGGTAAACTGGCTTG
TACTACCTCCATAGCAAATGTAATTATTCCAGCTTTTAATTACACTTTTTATTTTTTACATGTTATGTTT
ATTGCTTGGTCTTATATGTATCTAATCAGAAAATGCCTAATCTCCAGTGAAAACAGAAGTAAGTTCATGC
AAACATGTCTGCCACATTTAATCTGTTTAATCATTGTTGTGGTGTCTTTGCTTTTTGATTTGTTGTACAT
GCGATTTGGCTCACAAACATTATCACAAAATGTCAAAAATTTTATGGCAATGGAATTTCTCCTTGTTCCT
CCAATAATCAATCCCCTCATATATGGTTTCAAACTGACACAAATAAGAAACAGAATTATACAGTTTTTAA
CTGGTAAACGTATCTAG

>lcl|HQ424581.1_cds_AEA11042.1_1 [protein=odorant receptor] [protein_id=AEA11042.1] [location=271..1197] [gbkey=CDS]
ATGATGGATAATGTTTCAAAACTTACGATTTTCACTCTATCAGGGTTACATGAAATAGCAAATTACAGAG
TTACTCTCTTTGTTCTCACTTTACTGTGTTACTGTGTCATTTGGTTGATAAATCTAGCCATTATTGTGAC
GATCATTATGGATAAATGCCTTCATGAACCCATGTACATCTTCCTCCGTAATCTGTGCATTAATGGACTT
TATGGGACAGCAGGCTTTTACCCCAAATTCCTCATTGATCTTCTGTCTACTTTTCATGTTATCTCTTATG
CTGGATGTCTTCTGCAGGGTTTTGTGTTGCATTCATCAGCTTGTGCTGATTTCTCCATTTTAGTGTTAAT
GGCCTATGACAGATATGTGGCTATATGTCGACCTCTGGTATACCACTCTGTGATGACAACACAAAGAGTA
TGTGCGTCTATATTTTTTGCTTGGCTCATACCCCTTTATTTGGTGTTCATGGGTTCAATAACAACAGCAA
GGTCAAGGTTATGCGGCTCACACATACCAAAAATCTACTGTATTAATTTTTTGGTTGGTAAACTGGCTTG
TACTACCTCCATAGCAAATGTAATTATTCCAGCTTTTAATTACACTTTTTATTTTTTACATGTTATGTTT
ATTGCTTGGTCTTATATGTATCTAATCAGAAAATGCCTAATCTCCAGTGAAACCAGAAGTAAGTTCATGC
AAACATGTCTGCCACATTTAATCTGTTTAATCATTGTTGTGGTGTCTTTGCTTTTTGATTTGTTGTACAT
GCGATTTGGCTCACAAACATTATCACAAAATGTCAAAAATTTTATGGCAATGGAATTTCTCCTTGTTCCT
CCAATAATCAATCCCCTCATATATGGTTTCAAACTGACACAGATAAGAAACAGAATTATACAGTTTTTAT
CTGGTAAACGTATCTAG

>lcl|HQ424580.1_cds_AEA11041.1_1 [protein=odorant receptor] [protein_id=AEA11041.1] [location=271..1197] [gbkey=CDS]
ATGATGGATAATGTTTCAAAACTTACGATTTTCACTCTATCAGGGTTACATGAAATAGCAAATTACAGGG
TTACTCTCTTTGTTCTCACTTTACTGTGTTACTGTGTCATTTGGTTGATAAATCTAGCCATTATTGTGAC
GATCATTATGGATAAAAGCCTTCATGAACCCATGTACATCTTCCTCTGTAATCTGTGCATTAATGGACTT
TATGGGACAGCAGGCTTTTATCCCAAATTCCTCATCGATCTACTGTCTACTTTTCATGTTATCTCTTATG
CTGGATGTCTTCTGCAGGGTTTTGTGTTGCATTCATCAGCTTGTGCTGATTTCTCCATTTTAGTGTTAAT
GGCCTATGACAGATATGTGGCTATATGTCGACCTCTGGTATACCACTCTGTGATGACTACACAAAGAGTA
TGTGTGTTTATATTTTTTGCTTGGCTCATACCCCTTTATTTGGTGTTCATGAGTTCAATAACAACAGCAA
GGTCAAGGTTATGCGGCTCACACATACCAAAAATCTACTGTATTAATTTTTTGGTTGGTAAACTGGCTTG
TACTACCTCCATAGCAAATGTAATTATTCCAGCTTTTAATTACACTTTTTATTTTTTACATGTTATGTTT
ATTGCTTGGTCTTATATGTATCTAATCAGAAAATGCCTAATCTCCAGTGAAAACAGAAGTAAGTTCATGC
AAACATGTCTGCCACATTTAATCTGTTTAATCATTGTTGTGGTGTCTTTGCTTTTTGATTTGTTGTACAT
GCGATTTGGCTCACAAGCATTATCACAAAATGTCAAAAATTTTATGGCAATGGAATTTCTCCTTGTTCCT
CCAATAATCAATCCCCTCATATATGGTTTCAAACTGACACAAATAAGAAACAGAATTATACAGTTTTTAT
CTGGTAAACGTATCTAG

>lcl|HQ424579.1_cds_AEA11040.1_1 [protein=odorant receptor] [protein_id=AEA11040.1] [location=271..1197] [gbkey=CDS]
ATGATGGATAATGTTTCAAAACTTACGATTTTCACTCTATCAGGGTTACATGAAATAGCAAATTACAGAG
TTACTCTCTTTGTTCTCACTTTACTGTGTTACTGTGTCATTTGGTTGATAAATCTAGCCATTATTGTGAC
GATCATTATGGACAAAAGCCTTCATGAACCCATGTACATCTTCCTCTGTAATCTGTGCATTAATGGACTT
TATGAGACAGCAGGCTTTTATCCCAAATTCCTCATTGATCTACTGTCTACTTTTCATGTTATCTCTTATG
CTGGATGTCTTCTGCAGGGTTTTGTGTTGCATTCATCAGCTTGTGCTGATTTCTCCATTTTAGTGTTAAT
GGCCTATGACAGATATGTGGCTATATGTCGACCTCTGGTATACCACTCTGTGATGACTACACAAAGAGTA
TGTGTGTTTATATTTTTTGCTTGGCTCATACCCCTTTATTTGGTGTTCATGAGTTCAATAACAACAGCAA
GGTCAAGGTTATGCGGCTCACACATACCAAAAATCTACTGTATTAATTTTTTGGTTGGTAAACTGGCTTG
TACTACCTCCATAGCAAATGTAATTATTCCAGCTTTTAATTACACTTTTTATTTTTTACATGTTATGTTT
ATTGCTTGGTCTTATATGTATCTAATCAGAAAATGCCTAATCTCCAGCGAAAACAGAAGTAAGTTCATGC
AAACATGTCTGCCACATTTAATCTGTTTAATCATTGTTGTGGTGTCTTTGCTTTTTGATTTGTTGTACAT
GCGATTTGGCTCACAAACATTATCACAAAATGTCAAAAATTTTATGGCAATGGAATTTCTCCTTGTTCCT
CCAATAATCAATCCCCTCATATATGGTTTCAAACTGACACAGATAAGAAACAGAATTATACAGTTTTTAT
CTGGTAAACGTATCTAG

>lcl|MT380425.1_cds_QRF71015.1_1 [gene=OR52] [protein=odorant receptor] [protein_id=QRF71015.1] [location=<1..>378] [gbkey=CDS]
AATGCGTGTTGCTTATTTTTGCTCACCAATTCCATTTTCCGGCACGACGCGAAAGCAGGGAATTATGCTG
ACGCCAGCAAAAACTTTGCCATGCTCATAATTTGCTTCAATTCAAATATCAAATACTACACAATGCTCTA
CTTCCAAGAATCCATTGCTGGGCTCATTAGGACCATAGACACAGACTACGAGTTGGCAAAACAATTCCCA
GAAGAAGAAAAGAACATTGTTTTGGAATATTCCAAGAAAGCGAATAAAGTGTGCAAATTTTGGATTTTTG
TAGCTCTATTCACGAGCTCTATATTTCCTGTGAAAGCATTTTATTTGATGACATATTACTACTTCAAGGG
TGACATGCAATTGGTCCCTATGTTCGAT

>lcl|MT380424.1_cds_QRF71014.1_1 [gene=OR51] [protein=odorant receptor] [protein_id=QRF71014.1] [location=<1..393] [gbkey=CDS]
GAAAGATTAAATACAGGTTTCCTCAACAAAACTGTGGAGTTTTTCTACAAACTCTGCATAATTTGCTTCT
ACAGCGGCTTGCCCAACTTCTGGATGGAAGCGCTGACATTTCCGAAAAGAATCGATGGTCATTGTCGCAC
ATACTTTCGTGTCGTCACGATACTGGTGTATGTATTTATTTTATCCGAGTTGGCATCCAAACTCACGCAG
AAGAATCTCACAACGAAGCAGGAATCAGACCAGATGGTCTTCATGATGTCACACCCATTGCTCTGGAGCT
ACACTGTCAGTTTCTCCAGACATGCAGACAAGGTCAGGATATTTTGTAAATTAAAAAAGCCTGTAACCAA
CTATAGATTTATTTTATTGGTAAACAATAACATTTACACATAA

>lcl|MT380423.1_cds_QRF71013.1_1 [gene=OR50] [protein=odorant receptor] [protein_id=QRF71013.1] [location=<1..>405] [gbkey=CDS]
AAATCAAACGGTCGAATCTACACAGACAGAATGGTGAAACTTGCAAAACTTTTAAAATTTTTAGAAGACC
TAAAGCATCCATGCTTGGGGCCGCACATACGATGTTTAAAATTTCTGGGAATATTGCATCCAGATACAAA
ATCTATAAGAATTCGTTTGAAACTAGCGTTTATCTATTTCACAATTTTATTCTTTATATCCCAATACATA
AAATGCTTGATACATTTTAATGTAGAGTCATTGAAACTCATTCTTCAATATGCGCCATTTCACATGGGAG
TAGTCAAGACATGTTTCTTTCAAAAAGATCACAAAAATTGGGAGCGTCTTATCAACTTTATTTCCACGGT
AGAGCTTCGTGAGATTTCTAAAAAGGACAAACAGCAGGATGGAATAATAAACGCT

>lcl|MT380422.1_cds_QRF71012.1_1 [gene=OR49] [protein=odorant receptor] [protein_id=QRF71012.1] [location=<1..414] [gbkey=CDS]
AGGACGGCGCACACGCTGCAAGATATCTTCGGCGGAGCGATCCTTATACAGTTCGGCATCGGTGGCTGGA
TCCTGTGCATGGCCGCCTACAAGATAGTGAGCCTGCGCGTGCTGAGCGGCGAGTTCGCCTCCATGACCCT
GTTCATCTGCTGCATCCTGACCGAGCTATTCCTGTACTGCTACTACGGGAACGAGATGTCGGTGGAGAGC
GCGCGCGTGGTGCAGGCGGCGTACTGCATGCGGTGGGCGCGGACGCCGGCGCGCTTCCGGCGCGCGCTGC
TGGTGCTGATGGAGCGCGCGCGGCGCCCGCTGCGGCCCGCCGCCGGCCGCGTGGTGCCGCTCTCGCTCGA
CACCTTCCTCAAGATCATCAAGTCCTCGTACACGTTCTACGCGGTGCTGCGTCAGACCAAGTAG

>lcl|MT380421.1_cds_QRF71011.1_1 [gene=OR48] [protein=odorant receptor] [protein_id=QRF71011.1] [location=<1..417] [gbkey=CDS]
TTTGCTCAAGACTTAGATGACATTTTCAACAAAATGATCTTCGTAAACCTGTTTTCTGCTACTATTTCAA
TATGTTTCTTTGGGTTTTCAGCAAAAGTGTCACACGATGCAGTATCTCTTATCAATAACTTCGTCGCAGT
TGTGGCGTCCATGTTGCCAGTCTTCAACTTGTGCTATTACGGAGAATTGCTAAAGGAAGCTAGCGAAGGT
ATAGCTATAGCAGCTTATGACAGTTTTTGGTATAATGGTAGCAAAGGATATGCAAAAGCGATATGGTTTA
TATTGAAACGGTCACAAAAGCCGTGTTGCCTCACATCTCTCAAATACAACCCTATTTCCTTGAGCACATT
CACCACGGTAATGAGTACAACATGGTCGTATTTTTCATTAGCTTCAAGCCTCTATGATGAAAATTAA

>lcl|MT380420.1_cds_QRF71010.1_1 [gene=OR47] [protein=odorant receptor] [protein_id=QRF71010.1] [location=<1..>420] [gbkey=CDS]
CTGCTACTGTTAACTACTAGTTATATTCTCGTTTGTTCGTCCAGGTACCCGTACGATACATCACAGTCTC
CAGCCTATCAGTTAACGTTCCTATTTCAGATCCTGGCAGTATCATTCGTAGCCTCCCTGAACGTGAGCAC
AGACCAGTTGGTGGTGATCTCGACAGCAGTCTGCCGCTGCCGGTTCCAACTCCTCAACATGTCGCTACGG
ACCCTCTGTCAGGGCATCAAAGTTACTGATGAGCTCATAACTCTTGAAGAGGAGAAGCTGGTTACGCGTC
GTCTCCGATCCTGCGTGCTGCAGCATCAGGCGGTGCTGGAGTCGGCTGCGCAGCTCCAGGACTGCTTCAC
CACCAGCATCCTGGGACAGTTCACTATATCCATCGTCATCATATGTGTCACTGCTTACCAACTCGCTGCG

>lcl|MT380419.1_cds_QRF71009.1_1 [gene=OR46] [protein=odorant receptor] [protein_id=QRF71009.1] [location=1..>426] [gbkey=CDS]
ATGGGGGAAGAAATTGTAATACCTGAATTCAAACCATTTCGTGATACGTATAAATTGATTACGTTCGCTT
TGTGTGTGGGTATGATTTATCCAAATCCAAACACTGACAAATGCCGCGTTATTTCTGTGCTGTTCATCCT
TATAACGGTAGCGCCGTTAGCCATCACTATCTTCATCGACATGTACTTCAGTTGGCTCGACCGGGATATT
GTCAACATCATTAGACACAGCACTGTGGTGGGGCCTTTCCTTGGAGGCTTCTTCAAGATGATCCTTATGT
TCCACAAACGGGTCCGAGCTAAGCAGATTCTGGACGAAATCGACGAAGACTATGAGAGCTACAACCATCT
AACGAGAGAGTACCAACTGATCGCAGCTAGGGCGGTGCACAACAATCTTATTTATAGCGAAAGAGCTTGG
GTAATC

>lcl|MT380418.1_cds_QRF71008.1_1 [gene=OR45] [protein=odorant receptor] [protein_id=QRF71008.1] [location=<1..438] [gbkey=CDS]
GAGCTTATACGTTGCGTCCAAATGATCAATGTTATTTTTGGGAAATCCTCTTTGTACAACGTGATATCCA
GTTCATTTTTAATTTGCTTAGCCGGATTTAATGTCACTGCAATCGATAACTTGATCTTGATGACCCCCTT
TGCTGTGTTTGTGGTGGTGACTTCTGTGCAAATATTTCTGCTGTGCTACTATGGAGACCTACTGATGCGT
GCTTCTATGGACATAAGCAATGCAGTATTCAGCAGTGGATGGTATAAGCTGAATACATCTTCTATGAAAT
GCTGCCTGTTTATTGTCATGCGGGCTCAACAACCTTGTAAAATTACAGCGTTTGACTTCAGGGATATTAA
CTTGAGCACTTTTGCAAAGATATTGAGTTCAGCCTGGTCGTATTTTACTCTCATTAAAACTATGTACTCC
AAACAGAATTCCAAATAA

>lcl|MT380417.1_cds_QRF71007.1_1 [gene=OR44] [protein=odorant receptor] [protein_id=QRF71007.1] [location=<1..483] [gbkey=CDS]
TTTGACAAACACACTCAAAACAAGATTAACGCGGAAGTGCGAAAAGGGCTTGTAGATATAATGCAGAGAC
ACGCTCGGATCGTCACTTTGCTCAAAAATATAGACGACTTTTTTAACGTACCCAACGCTATAGCGTTCGT
GAGTTTAGCGATCGCTTTGACTGCCGAACTCCTGGGAGGCTTGGAGAATACGTATTTGCAAGTTCCTTTT
ACATTTTTCCAAGTAGCTATGGACTGTTACATCGGTCAGAGTGTTGTGGACGCGAGCGTGGCGATCGAAG
AAGCGGTGTACGCTTGCAAGTGGGAAAACTTCAATAAGGAGAACATGAAGATAGTGCTGGTGATGCTGCA
GAACTCCCAGAAGACGCTGAAGGTGACGGCAGGAAGTATGGCGGTGATGAACTTCACTTGCCTGATGAGT
ATCGTCCGGTCGGTGTACTCTACCTACACCACGCTACACTCCACCATGCGGCAGACATTGTGA

>lcl|MT380416.1_cds_QRF71006.1_1 [gene=OR43] [protein=odorant receptor] [protein_id=QRF71006.1] [location=<1..612] [gbkey=CDS]
GCGTATCCGGGTCTGCAATCTATCATCATACTACTGGTTGGTCAAATAATTCGTCAGTTAAGAATATTGA
CGTTCGTTCTGCTTCATCTCGAACAAATAGGACTAGATATCGCTGGAGATGAACGTGAACTGTGGCAGCG
ATGTTGTACTGCTATATTTGCTCAGTGTGTTGCACATTATGTGAAGATTAAAAGATTTTCCAACAAGTTG
AACGTTATATGCCGGCCATTTTATTTGTCTTTAATACTGATAGCGATCGTGCTTGTTTGCATGTGCTCGG
TCAAAATTGCAATATCGAGCAAGCTATCCGGTGATACCATGAAGTACTATATTCATGAGTTTTGCTACAC
ATTGGTCGTGCTTATGTTCTGCCTACTTGGGCAGCAAGTAGACAATGAGTGTAAGCAACTGCAGGAAGCT
GTTACGGAAAAGTGGTACATCTACGATCAGAAACATAAGAAAAACGTTCTGATATTCGGCATGGCATTGA
GTCAACGTATGCCCATTTACATATTTGGCACAATCAGCTTGTCCTTGCCTACTTTTACTTGGTTCCTGAA
AACTGGAATGTCGTTTTTCACCATGATGATATCAGTTTTGGAACAACAGTGA

>lcl|MT380415.1_cds_QRF71005.1_1 [gene=OR42] [protein=odorant receptor] [protein_id=QRF71005.1] [location=<1..624] [gbkey=CDS]
TTTTGGTCTGCCTGGTTAGCTATATTTTTTGTATATGGGCCAGACTGCTTCTACTACTTGGCTTGTGCAT
TTGTGTACGGCCAATTTTATTCACTGCAGTTTGATATGAGCAAAATTGGTCCTAGCTGCTTTGTAGACCA
AACACGTTTTAACATTTATATGGGGAAACTAATACATCGTCACCGAGAGCTTATACGTTGCGTCAAAATG
ATTAATGTTATTTTTGGAAAATCTTCTTTATACAACGTGGTATCTAGTTCATTTTTAATTTGCTTGGCCG
GATTTAATGTCACTGCAATCGATAACTTGATCTTGATGACCCCCTTTGCTGTGTTTGTGGTGGTGACTTC
TGTGCAAATATTTCTGCTGTGCTACTATGGAGACCTACTGATGCGTGCTTCTATGGACATAAGCAATGCA
GTGATCAGCAGTGAATGGTATAAGCTGAATACATCTTCTATGAAATGCTGCCTGTTTATTGTCATGCGGG
CTCAACAACCTTGTAAAATTACAGCGTTTGACTTCAGGGATATTAACTTGAGCACTTTTGCAAAGATATT
GAGTTCAGCCTGGTCGTATTTTACTCTCATTAAAACTATGTACTCCAAACAGAATTCCAAATAA

>lcl|MT380414.1_cds_QRF71004.1_1 [gene=OR41] [protein=odorant receptor] [protein_id=QRF71004.1] [location=<1..636] [gbkey=CDS]
TTTTGCGGGATATTCGGTCTATGTTTATTTTTCGACTCTTACGCGTTTTTAGTGTATCTTGGATTTGAAC
CTTTAATTCCAATTTTCACTTTACACGTTTGTGGTCAGTTAGAACTACTTAGTTTAAAAATAAGCAAAAT
TATTTCGGAGTCTGAAACCGAGCAAGAAATAAAAGAAAAGTTTCGGACCATCAACGTGAAGCTACAAGAA
CTATACAGATTTATCGACGAGGTGCAAAACGATTTCAAGATGCTAATGGAATTCAACATGAAAACTAGTA
CTTTCATTGTACCCTGCAATGCATTTCAAATAGTTCAGGAGTTTCGTGTCAATGGCAATATAAGTATAGA
ATTTATATCACTGCTAATAGCTTCGTTGATACACTTTTTGACGCCATGCTACTTCAGCGACATTCTTATG
GAATCAAGCGAGAGATTCCGGCAAGCAGTCTACTGTTGCGGGTGGGAGAAGTGTCGTCACAAAAGTATCC
GGAAGACGGTGCTGCTCATGCTGATTCGTGCAGGGAAACCATTCAGCATCAGCACCATCTTCTACTTCAT
CAGCTTGGATACCTTCTCCACTATGTGCCGTCAAGCATACGCAATATTCAACGTCATGAACGCGGCTTGG
ACTTAA

>lcl|MT380413.1_cds_QRF71003.1_1 [gene=OR40] [protein=odorant receptor] [protein_id=QRF71003.1] [location=<1..678] [gbkey=CDS]
CAATTTCAGGTGTACTACAAACCGGCCACGTGTATAATCGATGGAGTAATGGATACTATACTAGCAGCCT
TTATTGCTTCGGCTATTGGTCAAATCAAAATACTAGCATTCAATTTACGTAATTTTGATATAATGGCTGA
GCGTAAACGCAGTAGAGCAATACGTGCGAGGGAAAATAACGGATCACTTGCTAAAGATTTTTATATAAAA
GAAGTTCTAAAGGATTGCATCAAACATCACAATTGCATTATACGTTACGTGTCAATGATTGAAAGCGCTT
TCAGCGTCGCCTCAGCGCTACAGTTTATGCTGAGCGTAATGGTGCTCTGCCTAGTTGGCATTCAGTTTTT
GTCGATCGAGAACCCGACCAGCCACCCGATGCAAATAGTGTGGATGGCCATTTATTTAACTTGTATGCTG
ATTGAGGTATTCATACTCTGCTGGTTCGGGGACGAATTGATATGGAAGAGTATGGACCTCCGTCTAGCTG
CATTCCAGGGTCCCTGGCTGAAGATCGACCGCAGGACGTGCATGCTGGTCATCATTTTCTTAGAGAGATG
CAAGCGGCCCCTGAGAGTCACGGCTGGCAAAATATTTACACTCTCCCTGGACACATATACTGTGCTCATC
AACTGGTCATACAAAGCTTTCGCAGTCATGAGAAATATGAAGAAATAA

>lcl|MT380412.1_cds_QRF71002.1_1 [gene=OR39] [protein=odorant receptor] [protein_id=QRF71002.1] [location=<1..723] [gbkey=CDS]
TATTACTGGGCAATAGGCGAGGCTAAACTTATCTTGATGATAGATTTGGTTTATCCAAACTATATAGAAG
AAAACCTTGATAATATTTACGTGTATCTAGCTATGTATGCATGGATACTATTTTACGACTTGTATGCAAC
GATAATGTATATAGCATTCGTGCCTCTTGGTCCAGTGTTTTTGATACATGCTTGTGGTCAGTTGGAATTG
GTTGAAACGAAGATTCAACAAGGTTTATTTCTTGGTAGCTTGGAGGATACTGGTAGAAAGCTGAAGGAAG
TCGCCCAGCAGTTACAGTACGTGTATTGTTTTGTTGATCAAATATTAGACGTGTTTCAAGTCATTTACGA
ATTCACTTTGAGAGGAACAACTATTCTTTTACCAGTCACTGTTTACGAAATTATCGAAGCTCTAAATAAA
GGGGATTTACCGGTAGAATTCATATCCTTCATAGCAGGTGGTCTCATCATTAGCAGTTCACCTTGTTATT
ATAGCGATCTTTTGATGGAAAATGGTGAAAAATCCCGTATAGCTATGTATTCATGTGGTTGGGAATCGGT
TCCTGACAGACGGATCCGCAGCACGATCAGTATAATTATGCTGAGAGCCATACAGCCGGTGGCTCTACGG
ACTCTCTTTAGGACTGTGTGTCTCGAGACGCTTGCAGATGTACTTCAGCAATCATACGCACTGTTCAACT
TAATGAATTCTATGTGGAAATAA

>lcl|MT380411.1_cds_QRF71001.1_1 [gene=OR38] [protein=odorant receptor] [protein_id=QRF71001.1] [location=<1..747] [gbkey=CDS]
GTTTACCTGTCATCGCCCAAGCTTCGTGATCTCATCAGAAATGGTACAACACCTTGTCCAGAGATTATAA
ACGCTTGGCTCCCATTCGACCGGACGCATGGTTATGGATACTGGATTTCAGTTCTATTGCATTCGTGTTG
TTGCGTATATGGGGGAGGTGTGGTCGCTGGGTACGACTCAACCGCTATCGTGTTAATGTCTTTTTTGAAT
GGTCAGCTTGAGATTCTGAGTAAGAATTGTGCGAGGCTGTTCGGCGTCGGAGAAACGGTTACTTACGAGG
AAGCGGTTAAAAGAATTGGGGCATGCCATGAGCATCACGTGAACTTGGTTAAGTTTTCTTCGACACTAAA
TTCTTTGTTATCGCCTGTTATGTTTATGTACGTGATAATTTGCTCGCTGATGATCTGTGCCAGTGCCGTC
CAGTTAACAATGGAGGGCACAGAAACTATGCAGCGTATTTGGATTGCTGAATACCTGACTGCTCTCATCG
CTCAACTATTCCTCTATTGTTGGCATAGCAACGAGGTTTTGTGCATGAGCAATAATGTCGAAAAAGGTGT
ATACACCAGCGCGTGGTGGTCGCAGGATGTGCGCATACGCCGCAGTGTAATCTTGTTAGGAGGCCAACTG
CGCAAGACTATCGTGTTCACAGCTGGCCCGTTTACAAATATGTCCGTCTCGACATTTGTTGCTGTCATGA
AGGGAGCGTACAGCTACTATACACTTCTTAGCAAGAAAGAAAACTAG

>lcl|MT380410.1_cds_QRF71000.1_1 [gene=OR37] [protein=odorant receptor] [protein_id=QRF71000.1] [location=<1..801] [gbkey=CDS]
CCCCAGATATGGATCGGCTCCCTATATTCGTGCTACTACGTGGCGTTCTGGATCCTGCAGCTCCGCGAGA
CCGCCTTCATCATGTCCACCTTGCATGTGATGCACTGCTTGAGGGACATAAACAGACAACTCAAGGCTTT
ACTGCGCGAACTGACCCTTGGCAACGAGCTGCCCTTATTAAGCCTATTTAATAGCAGTTTCTGCAAAAAT
GTGAAAAGAAACCCTTTTAAAAGTAGCTTCACTCGCGCGATCTCTGATGCGGGCATATTAACATCAGGCG
TGGCGCAGCCGAGGAGCCAGTGCGCGCGCGTGCGCCGCCTGACGCTGGCGTACGCGCGGACCTGCGACGT
CGTGCAGGACATGGACGCAGCCAACGGAGTCATCGTGCTCATGATGCTCGGCTCCTTCCTGCTGCACCTC
GTCTGCACGCCTTACTACTTCATCCACTACATGAGCCGCGACCCGGAGCTGGCCAAGACCCCGGTGAAGC
ATGCGCTGCAGGTGTCGTGGCAGCTCCTGTGGTGCCTGTACCACGGCGGCCGCCTCCTGATGGTCGTCGA
GCCTTGCCATCTCACTCGTATGGAGATGGAGACGACCCGCGAGGTGGTGAGCCACCTGATGCGGTGTCCG
GCCTCCGTCTACGACCCGCTGGCGATTGAGCTGGACCTGTTCTTCAAGCACCTGCTCCTCAACCAAGCGT
CGTATTCAGCCATGCAGGCCACCGTCATCTCCAGGTCTTTGGTCGCTACGATTCTCGGTAGCATAACAAC
GTACTTAGTCGTCATTCTACAACTGCAGTAG

>lcl|MT380409.1_cds_QRF70999.1_1 [gene=OR36] [protein=odorant receptor] [protein_id=QRF70999.1] [location=<1..822] [gbkey=CDS]
CAGCAGGATGGAATAATAAACGCTTACATAAATAGAAGCCGCAAAGTAACGTATTTCTTCTTCGCCCTCG
CTTTCTTTTCTAATTTCAGTATTTTCAGCGAACCCTATCAGAAGAATCAGATAAGTGAGAATGGAACGAG
TATTTATTTGTACTTGTTTGATGGCTACACTCCTTTTGCGAGAGAGCCTCCTGGATATTATTTCTCGATG
GGTGTGCAGACGGTAGTAGGCCATATGATGAGCGCTTGTGTAGTTAGTTGGGACATGCTAGTGGTGTCTA
TTATGATATTTTTTGCGGGACAACTTAGAATGAGTAGACTGCTTTGCAAGCGAGTAATAGACTTGAACAA
TGCTGAAATGAGTCACCAGAATATTGCAAATTGTCATCAATTTCATATATCTCTGATCAAGAATCAGGCA
GAATTCAATAATTTAATATCACCGGTGATGTTCACCTACCTTATTGTTATTTGCACCAGTCTTGGAGTAT
GCATTATACAAATTGCTGAAATAGAAAACGATTTTCCAGCTTTTGTTGCCGGTTGTTTGTATATTGGTGC
GTGCTTGGTTCAACTGCTTCTCTTTTATTGGCACGCTAATGAGGTCACTGTTGAGAGTGAAATGGTTAGA
TACAGTACTTTTGAAAGCAACTGGGTCGATGCCAACAAACATATTCAGAAGGAAATCGCCCTTCTCACTC
AGGCCACGAGGAAAAAACTAACGTTCAGAGCTGGTCCTTTTAACGAGATGTCTTTAACTACTTTTATTAA
GATATTAAAAGCTAGTTACAGCTTCTTTACTCTTCTCAAAAGCACCAACTGA

>lcl|MT380408.1_cds_QRF70998.1_1 [gene=OR35] [protein=odorant receptor] [protein_id=QRF70998.1] [location=<1..825] [gbkey=CDS]
TTACCGGCAGAATACACTGAGGTTCTCCTACCTTGTTTGGATTTGCTGAAAAATTGTAACATACTGTTCT
TTGACGATCGCTCGCCCTTGCGGAGGGTGTTGCCATATTTTTATATATTACCTGCTGTGTTGGCGTATCA
CATATCTCTCGCTATCTATTTGATTGAAGGCTTCACAAGGAGCATGGACTTAGACGAATTGGTCTTCGTA
GTGCCTATTTACGTGGTTTGTGTGCAAAGTGTGTTCAAAGCTTCAATTGTGTTCTCTAATAAAAAGAACA
TAAGGTCCATAATACTTCGACTGGGTAAACTCTGGAGGACGCAAGAGCTTTCTGAAGTACAGATTAGTAA
GAAGAATGTGTTGCTGAAACGTCTAAAGTTTTGCTATGCAGCTTTCTACTGGATGAACATCCTTGGATCC
TGGCAATACATTCTAACCCCGCTACTGGAGACATGTTTCCGTAGATTGATTCTACGCCAAGATTCTCAAG
ACTTCCTTTTTCCCTTCGGTTGTTACTTCCCATTCAACCCTAGAAGCAACTGGATAGTTTATTTGGCCGC
ATACGTATTTGAAGCTTATAGTATGTTAAAAATAGTGTACTATTACCTCGGCTCCGAGTTCCTAATGATC
ATACTGTGCTCTCATCTTAGCACCGAATTCATACTACTACAGCAAGATATACAGGCTTATAAGGAAATGC
CTGGAAACCGAAGCATCAGTCATTTTAATGAGCAGGAGAGAAGTGCAATCGATTTTGAACCTTATGTAAA
TGAAAAGACGGAACTGAAGGCGTTGATTAGAAGACATCAAATATTGATTGGGTAA

>lcl|MT380407.1_cds_QRF70997.1_1 [gene=OR34] [protein=odorant receptor] [protein_id=QRF70997.1] [location=<1..849] [gbkey=CDS]
AAAAAATTCAAGAGGGCAGCGTCGATTCTTATCAAAATTTACTGTTTCACCGGAGTGGTCTTTATTTTGT
CTCCATTTATAGAATACGCCTTTGCATTGGCAGGCGGTAAAATTCCGGAGTATCCGCATATACTGCCCAG
TTGGAACCCATTTGATAAGATCCACATTCTTTGCTACATTGCAGTGATCGTTTGCGAAACAGTTGCAGCG
GTTTACTGCGTGTGCGTACACATAGCGTTTGATGCGACTGTCATTGGTGTGATGATATTTATCTGCGGTC
TTTTCTCCTCCTTGGTGTATCAAAGTACTACAATTGGCGGAAGGGGCAAAATATGTAATTTATCTAAAAG
AAGGGATGCTCGCGCGCATTCTAGGATTATAAAGTGTCACAAAATTCATATAGAGCTCGTTCGATGCATT
ACCGGCTTGGATAGATTATTGAAAAACATACTCGGTTTTTATTTCCTACTGGCGACTCTAACTCTATGCA
CCGTAGCTGTGAGACTCAAAACCGAGCGTATGGGAGCAATGCAGCTCGTTTCTCTTCTTCAATACATGTG
CGCAACTCTAACGCAGCTATACATTTACTGTAGCTACGGAGACGCTGTTTCCAATGAGAGCTCAATATCA
GCCACCCAAGGACCTTTCGGTGCTGCCGTCTGGTGTCTTAGTCCGAAGATTCGCCGTGAAATATGTATCC
TTGGCATAGGCATGATGAAACAACGACGCTTGCACGCCGGCCCGTTCAATACTGTCGACTTACCGTCCTT
TATACAAATTGTTCGGGCTGCATACAGTTACTATGCTGTATTGGATGGAAACAAAACAAATGATAATATT
AATACCTAA

>lcl|MT380406.1_cds_QRF70996.1_1 [gene=OR33] [protein=odorant receptor] [protein_id=QRF70996.1] [location=<1..876] [gbkey=CDS]
TTGATACGTGTAATTCTCCTAAAACAAATTATATTTATATTTCAGATTTTAATCACTGTTGAAAAATTAA
CTCGCTGGACTAATTACTACTACATATTTTTCTGCTACTCATGCTATATTGGCTGGGAGTTTGTTCCTAT
TGTTCACAATTTTCAAAGATATGATAATTTTGTCAATATAACTACAAGACTTGAAATTGTCGTACATTTT
TGGCTGCCGTTTGACTACGAATATAATTTTAACAACTGGATTATTGCACAAATTGCTTCATTTTATTGTG
GCTTCATTGCGGTGACTATCATAGCCATGTTTGACACAATTAACTTGTCTTTTATCTTCCATATCATTGG
CCATATCAAAATATTTAAGCACCAAGTTAAATCTATGTTCATGGAGAATATGACCCAAGAAGAAATTAAA
TGCAAAATAATTGAAATGGCCCAATATTACAATTTTATACTGGAAACTTTAAAAAATGTAGAAGCAGCTT
TTGGCTTCAATGTGGCTTCTATTTATTTACACAATTTATTTGGAGGAGGTCTCTTTATTTATCAAATCTC
GAAGTCAACTGAATTCGGAACAATGGTGACGTATGGACTAATGATACCGCTCTACATGGGAGTACTTTTA
GCAATATCATTTTCATTAGAATATGTTCGTATTGTTGCAGATGATGTCCCAGACTTGATATACAGCCTGA
ATTGGGAGAACATGTCTGTGTCGAATCAAACGATGATCCTTCTTGTATTATTTCAATCTCAAACTATTTT
GGAGTTTAAAGCTGCTTTCAATATGAAAACAGGAATGCAGCCAGCGTTAAATATACTAAAAACTACGTTC
TCATATTACGTGATGATAAAATCAAGAGACGAATGA

>lcl|MT380405.1_cds_QRF70995.1_1 [gene=OR32] [protein=odorant receptor] [protein_id=QRF70995.1] [location=<1..885] [gbkey=CDS]
ATGTCGTCCTCAAGACAGTCTGATATTTTCTATAAACATTTCATTTTTTGGAAAGTTTTCGGCTTATGGT
CCGGCAGGAAACCGAACAAAAATTACAAATACTATTCTTTTATTTACATCCTTATAACTCTTGTGATCTA
CAACGTTCTTTTGACGTTGAATCTCGCGTTCACTCCCCGCGAAATCGAATATTTGATTCCGGAAGTTATC
TTTTACTTCACCGAAATTGCTGTAACGAGTAAAGTTTTCATGATCATCATTATGCGGGACAAGATCCTTG
AGGCATTCAGTCTAATGGACGGAGAGGAACTGGGCAGTGACGATGAAAACAGCAGGAAAATTGTCCACAA
CGCTAATGCAAATTATAGAACCTACTGGAAATCTTTTGCTGCTATATCTCACGCAGCGTATTTGAGTCAG
GTTCTTGTGCCGGTCGTACTACATTTCATCTTTCACACTAAATTAGATCTCCCCATTTGTAAATATAATT
TCTTAAACGATGAAATTCGAAATAGATACTTCCTTTTCTGGTTCATTTACCAATCTTGGGGCATGTATGG
ACACATGATATATAACGTAACGGTCGACTCGTTCATTGCGGGGCTACTGGTAAATGCCATAATTCAACTT
AAAATTCTGAATGCAAAGTTGTCACGTCTAAAACTAAGTCACCAAGAAAAGAAATTAAGTTCGGATATAC
AAGAGAAAATCCAAATGCTGAGATTACGCAAGTGTTTGGTTCGTTATGATGTGATTCTGAAATACTGTGA
AATTATACAAAACATAATGGATAAAACCATGTTCGTGGTTTTCGGAATGTCATCTCTTATTATTTGCGTA
GTATTATGTGGATTACTTTTGGTAATAATTTTTCAGTCAAGATGA

>lcl|MT380404.1_cds_QRF70994.1_1 [gene=OR31] [protein=odorant receptor] [protein_id=QRF70994.1] [location=<1..888] [gbkey=CDS]
CTAGTCGATATATCGCGACTGAAAGAGGTCTACAATGACCTCGACGTGGAGAAGAAGATGATGAAGAAGT
CCAAGTTGTATTCGAGCGCATTCTGCGGTATGTGCGTGTTCTCCATGCTGATGTACACGATCGACCCGCT
CGTGCAATGTGCTAGAAAAGGCACAACTTTCAACACAGTAATCACAGTATGGCCATTGGTAGAAGACTCA
TCCACTTCAGCAAACGTCGGTCGGTTCGTGTGGAACCTGCTGTGGTGGTCCATGATGAGCAGAGTGCTTG
GTGTTTACGCCTTCGTCTTTAGTCTCACCAGCTGCATGAGCCACCAGTTCATTGACCTGCAGAGCTACTT
TCTCTCTCTAGATAGTATTTTTCAAAGCGAGAAGCTGAGCCAAATTCTTAAGGAGCGTAAATATGAAGAA
GCGTTTATTATTGGTATTAAACTACACTATAATACTTTGCAATGTGTGGAATCCACTAAGAATATTTGTG
GATGGTTGTTCAGCGGCCAAATAATATTCAACATCACATTGCTCGTTTTACTATTATCTCAACTGCTGAA
ATCAGAAGGCAACTTGATCCTAGTGACAGCTGTAGGAGGCGCAGCGTTTTGGATCATCACGGGAACTGGT
CTGTTCATGTGCAGTGCTGGTGACGTCACCGTAGAGGCTTCAGCGCTGAGCACAGCCATGTACTCGTCCG
GCTGGCACCGGTGCCGGGGAGCCAGCTCGCTGCGGGTGCGGAGGCTGGTCGTCACTTCCATGGTGTATGC
ACAGCGGCCGGTGGTGATCAAAGGGCTCGGTATATTGAGCTTGTCGTATCAGTCCTATGTATCGTTGGTG
AAATCTACCTACTCGGTGTTTTCCATCGTGTTTCAGAAGATTAAGTAA

>lcl|MT380403.1_cds_QRF70993.1_1 [gene=OR30] [protein=odorant receptor] [protein_id=QRF70993.1] [location=<1..921] [gbkey=CDS]
ATGTCCTGGAACCAGAAGAAAATACGTGGAATTTTAAATTTAATTGATGAAGATTATAAAATAGTGAAAA
ATTTACCTGAAGAAGAACAAGCTATTATGCATAAGTACATCAAAAGAGGCAGAGAGGTATCAGTAGAATG
GCTCACTGTTACCGGTGGGGGTAGTTTGATATTTCCTGGAAAAAATGTTATCTTACTTCTATACTACTGG
ATAATCGGAGACCCGAAACTGATACCCATATTTGACTTTGAATATCCAGCATTTATAGAAAACAATGTCG
ATTACTTAGTCATATATTTGACTGTTTACGCATTAATTATATATTTCGGATCCTATGCCACTTGTATGTA
TACTGCATTTACGCCCCTAGGACCAATTTTCATGATGCATTGCTGTAGTTGGCTTGAAATTATGGAAATA
AGAATCGGGAAGTTATTCGATGGAGATTTGAAGGAAACAGAGGAAAAGCTGAAGGATATAATTAAGCATT
TGCAGCATGTTTATAGTTTGGTAGAACAAATACTAACATCATTCAGGGTTATATACGAATGCACGCTTAG
AGGCGCTATTTTACTCATACCGATCACTTTTTATGAAATTATTATGGCTGCTAATAAGGGCGAAGTTCCC
CTGGAATTCATCTCCCTTATAGTTGGGGGTGTTCTTGTCACCAGCTCACCCTGCTACTATAGCGAACTTC
TCATGTCGAAGGGTGAAAGCCTACGTCAAACAATGTACTCATGCGGCTGGGAGTCTGTCCCGGACACTAA
GATCCGTAATATGATCAGATTGGTGTTGGTGCGCGCCCTCAGACCATGTGCTCTACGGTCACTGTTCAAA
CCCATTTGCCTCGAGACATTAGCTGAAGTGTTCCAGCAGTCATACGCTATCTTCAACGTGATAAACTCTA
TGTGGAATTAA

>lcl|MT380402.1_cds_QRF70992.1_1 [gene=OR29] [protein=odorant receptor] [protein_id=QRF70992.1] [location=<1..963] [gbkey=CDS]
TGTAAAGTTCTGTCAGCTCAAACGAACAGCTACAAAATCGCACATTCAGACTTTATGGATAAAATTCACC
TCCACTGTTTGTATACACAGGATTTTCCGCGACAAAAACATGTTTTTATTAAAAATCTTTTGTTAAAAAT
CGAGAAAAACACACGCACAATATTCTACTCGCTGGCTTCGATAGCCTTCATCTGCTGCACAGCTTGGGTC
TTCGTCCCTATGATGCATAACATACAAAACAACCATTCATTCCGCAACATTACAACCAGACTAGAATTGG
GTTTATATCTATGGCAACCCTTCGATTACGAATACAATTTTTATGGCTACCTGGTCTCCCAAATTTTGAT
AACATATTGTTGTTTCATTGGAACATTTATTTTAGTGCTATTTGATACAATAAACATAGTCTATATATTT
CATATCACTGGACATATTCACATTTTGAAGTACGATCTAGAAATTGGACAGAATGAATTACTAACTGACC
AAGAGTGGGAAAGGAAACTGAAGGATATTACTGTTAAATATTATTTTATTACCCGATCTTTCAAGAACTT
AGAAAAAGCTTATGGTCTAAACATTGCAAGCATTTACGGCCAAAATCTGGTACAAGGTGGTTTGTTACTT
TATATGTTTATAACAGCAGGAGATGACGTGGGTGTGATTTTGACATATGGTTTAATGATACCAATATTTA
TGGGCACGTTGATCATACTATCTGCAGTTCTGGAAAATGTTCGAATACAGGCTGATGACATACCAAATAT
GGTTTACAATTTACCATGGGAATCAATGAATATTCGTAACCGTAAAATGGTCCAATGCATAATATTTCAA
GTTCAACCGAAGCTTGAATTTAAAGCTGCTTTTAATATAAAAGCAGGAGTACAGCCGGCAGTTTCTATTT
TGAAAACCACTTTCTCATACTACGTGATGATTAAATCAAGAAAAGAAATGTGA

>lcl|MT380401.1_cds_QRF70991.1_1 [gene=OR28] [protein=odorant receptor] [protein_id=QRF70991.1] [location=<1..966] [gbkey=CDS]
GCACGGCAAAAACTTCTTTCATTAGCCATGAAACTAGAAGACCCAAATTATCCTTTGCTGGGGCCGACCG
TAAAGGGTCTCTATTTATTTGGCTTGTGGCAAACTGGGAGTAAGCTTCGGACAGTCACCTACAATATGGC
CCACTTTTGGACGATAATTTTCACTATCACCGAGTTTATGGACATCTACACCGTCAGACATGACTTAAAT
AAAGTCATGAACAACCTATCTAAAACTGTCGTTACCGTAATTTGTAACGTAAAGGCGATCTCTTACATAA
ACCGCCAAAAAGAATGGAGACAACTTGTGACAGAAATATCGCAAGAAGAGATAATGCAATTGAATAAAGA
GGATACAATAATACCGAAACAAATGAACGCGTACAAAAAATATACGCGAATTGTTACGTATTTGTACTGG
ATGTTAGTGTTCAACACAAATCTTTTATTGATTATATCTCCGGCACTCAAATACGCGTCATCAAGTTCGT
ATCGCGAAGAAATAAGGCGCGGCAAAGAGCCGTTACCACAAATTGTATGTTCTTGGTTCCCCTTTGATAA
TACGAAGATGCCTGGATATGTTTGGGGTGTATGCTTTCATGTGGTAATAGGGAGTTTTGGATGCGGAGTG
TTGGCAGTTTACGACATGAACGCAGTAGCGATTATGTCCTATCTCAAGGGGCAGATGAGAATTTTGAACG
GGAAATGCAGATGTATTTTTCATGGGGTCGTGTCTCAGGAGGTTGTCTTGGAAAGAATTAAAGAATGTCA
CAGGCATCATGCTGTTTTGCTGAAACACTTCAAGATTTTCAACGCACTGCTTTCTCCAACTATGCATTTA
TATGTGCTTGTTTGTTCGTGCTCTATTTTTTCGAGCGTGATTCAATTTAACCTGCTTTTTCTGTTTTGCT
GGCACGGCAACGAAGTGGCGATTGAGGTAAAACTTTTTTGTGACTTTTTGCCTTGA

>lcl|MT380400.1_cds_QRF70990.1_1 [gene=OR27] [protein=odorant receptor] [protein_id=QRF70990.1] [location=1..972] [gbkey=CDS]
ATGATCGTGATACCGAATATTACTCTCCTCATGAAGATACCTACTTTGCAACTACAGGATTCAAAATTAG
ATAAAGTTTACGAACTTTTAAAAGGTACTGCTTTTGCAGCGACCGATGTAATAGACGCGAAGATATTGAA
ATCTAACTCGATGCAAATGAATCGTATAGCGAGAGTATTAAACTATGCGATATCTTTTATGAGCGTGTTT
TGGGTCGGCTCGTTCTATTTCAAGAGATATTTTGACAGAACCGAAGTTGTTCACTCTTATGTGCCGTTCC
GAACTGATACGTGGGCCAATTACACTATCAGTGTTTTATTAGAATGTGGGCCTATACTATGGATTGGATT
TGGACATATATCTTTGGATATTCTCGTGGCTACTTTCTATGCACAAGCACAAACTCAATTGAAAATGATC
AAGCATCAGCTAACTCAGCTTTATAATGAAGAAGGAGAGAATAAGCTTTCGACTTTCAATTTTCAATACA
AAGATTTTACCGATGGAACTGTATTTCAACGATTAGTTCAAGTTGTCAACCGATTTGAAAGACTTGTTTG
GTACAAAAACGAGATCGATAGCATTTTCAACTATTCATTATCATTTCAATTTTTAGCAGCAACTTCGGGA
GTATGTCTTGTAATATACAGAATGACTGTTGTTAGTGTAACATCATTCCCATTTATATTTCTGGCTCTAC
TTTTCTGCGTGCTATTGACTCAAGTTTTTCTGTACTGTTATTTTGGAAATTTAGTCGAGTTTGAGAGTCG
TTCTATCAACGACAGTCTATATTTATCCGACTGGGCATCTCTCTCGCCGTCATTCCGCCGCTTGTTGCTG
GTCGCTATGACGCGCTGGTCGCAACCTATCCGTCCCCAGGTCTGCGGGATCATACCACTGTCACTCACCA
CTTTTGTACAGATTTTAAAATCATCGTACACTTTATACACTGTTCTAGAAGCTGCGAAATAA

>lcl|MT380399.1_cds_QRF70989.1_1 [gene=OR26] [protein=odorant receptor] [protein_id=QRF70989.1] [location=<1..1092] [gbkey=CDS]
ATAAACTTAACATATCTATTCCTGGTCGGTCTCTGGCCTGGAAAAGACTGGACAAAAAAACAAGCGAGCA
TCTACAGAATTTACCAGAAAACTTTACTTTGCTTCTCCGTAACATTTTTGGTCATTACTGGCGTCAAAAC
TTATGAAATACGTCACGATATTATTTATTTTTTGGCGAATATAGATAAGAGTATAGTGGCTTATAATTAC
TTTTTCAAAGTGATTATATTTTTAAAGCGACGCGGTGATTTTAAACGTCTTGTCGATGATATATTGTCGT
CTGGAGATACTGTGAGAGGAGTAAACCGGGACAGGATGATTGACCATCTTGTTTTGGTGACAGGTTTCAA
TTCTGTATTGATGTTGGTGTTTAGCATGCTAGGTCTGTACAACGGTGATATGACCATAGAAGCGTGGATG
CCTTTCGACGCTAAGAAAAACAAAATGAATATGGCATTATCTTCACAAATCTTGGCTGTTATATTCTGCA
TCCCCTTCTCATATAGAGCCATAGGGATGCAAGGTATAGTTTGCAGTATATTGATTTATTTATGCGATCA
GCTGGAAACCTTGCAAAATAATATAAAAGATTTCGAGTTTTGCAAAGAAAATGAACGCGAATCCAGAGAG
AGATTCAAGAAAATTGTGCAAAAGCATATACGTTTGATGAGATATGCGACTTCAATGGAATCAATATTCA
GTGAGTATTTCCTGATTCAAAATTTGGCGGTTACTATGGAACTGTGTCTGAATGCCATGATGGTTACGAT
GGTTGGCACATCTCAGAAGATCGTGCTCGCAGGATTCCTGGGCTTGCTCGGACTAGCTCTACTAAATGCA
TACATTTACTGTAAACTTGGCAACGAATTGATTGATCAGAGTGAAGGCGTATCGTTCGCAGCGTACTCTG
CTGCCTGGACCCATTGGCCAGTGGACCTGCAGCGGGACGTGCTGCTCATCATCAGAGCCTCGCAGCGACC
CTTGCAGATGAGCGCTGGAGGCATCGCCGCTATCAGCATGCACACTTATGGAACAGCTCTATACAACGGA
TACTCAATTTTCGCAGTATTGAACGACGTCGTGGAAAACTGA

>lcl|MT380398.1_cds_QRF70988.1_1 [gene=OR25] [protein=odorant receptor] [protein_id=QRF70988.1] [location=1..1149] [gbkey=CDS]
ATGGACATGCCACATTACGATGATATTTTCAAGCAGCTTAAATTAAATTTTTGGCTCATTGGGATTCCTT
GGGGAAATGTTGGTTTAACGATTAGATTTTTCATCTGCCTGCTAAGTCTCTCTTTGATTGTAATCGAAGA
GGCAGCATTCCTCGTTTCTAAAGTGAACACAGTAAATATGCTGGAGCTAACTCAGCTTGCGCCCTGTACA
GGAGTCGGAGTGTTATCCGTTGTAAAAGTAATAGCAATATCAATGAAGAGAAGGAAAATATTTGAATTGT
CTGAAAATCTTAGCCGCCTCTACAGCGCCATGAAATTTGAGTCGGAAACGGGGCCGGTAATAAGATCTCA
AATGGTTTCCTTAAAGAAGTTGGTTCGATATTTTTTCATTTTGAACGCGATGCTGATTTCCGTGTACAAT
TTTTCCACGCCAGTGATGATACTTTATAATTATTTGAGAAATGGAGAGGCGTCGTTTATTCTGCCGTATC
AGGTTCTATTGCCTTTTGAAATAAACTCGTGGACCATTTGGGGGCTGGTATACACTCACTCTATAATAAG
CGGTTTTATATGTGTGCTATATTTCTCTACCATTGATGTGCTATATTCTGTATTGACTACACACATTTGC
ATCAACTTTACTCACATCAGTCACCAACTGAAACATATGAATAAATCAAATCCTGCTTTGAGAGACATTG
TGAAAAACCATCAATACATTTTGAAACTATCTGAAGACTTGGAAGACATCTTTACTGCGCCAAATCTTTT
CAACGTTTTGGTTGGTTCCGTTATGATTTGTGCTCTAGGATTTAATTTAGCGATGGGGGACTTGAAGCAA
ATTCCAGGTTGTATTTTGTTTTTGGCTTCAGTATTATTACAAATATTAATGATGAGCGTTTTTGGTGAAA
ATATAATAACAGAGAGCAGGAAAGTTGGAGATGCAGCATATACTTGTGAATGGTATGAAATGGAGGAAAA
AATAAAAAAAGACATATTGACCGTGATGATAAGGTCGAAAAGACCTGCAAAATTGACAGCTTACAAGTTT
TCTACTATCAGCTACGGCAGTTTCTGTACGATTTTGAGCACATCTTGGTCTTATTTCACTATTCTACGTA
CCGTCTACACACCGTCTGAAACATCATAG

>lcl|MT380397.1_cds_QRF70987.1_1 [gene=OR24] [protein=odorant receptor] [protein_id=QRF70987.1] [location=1..1179] [gbkey=CDS]
ATGGGAGTGTTTGTAAAAAACGTAAACCGGTCTGTAAGTTTGTCGCTAACAGCTTTGAAGTTGGTGGGAT
TCTGGCCTCCGCAAGGTTTGGGCAGAAATGAGAAGATTGTTTACAGTTTCTACGCTGTTCTGTCATTTAT
GTTCCTTTTGGGAACCTATCTGATTATCCAAGTGGTAGACCTGTTCCTCATCTGGGGCGACCTGCCCCTG
ATGACAGGAACAGCCTTCCTTCTGTTCACAAATTTGGCGCAAGCTGCCAAGATCCTGAATATTGTATTGC
GGAGGAAAGTAGTGAGCAGCATCGTGGATGAAGCCAATGAAGCTCTCATGACAGTCAGCAGTGATGAGGC
TAGAGATATTGTGAAGAGCTGTGACCGGGAGACGTTCACTCAGCAGGTACTGTACTTCGGCCTGACTGTG
ATCACCACGATCGGCTGGGCGACCAGCGCTGAGAGCAATCAACTGCCACTGAGAGCTTGGTACCCTTACG
ACACGTCAAAGACCCCCGCGTACCAGCTCACATACGTCCACCAAGTGATCGCTCTCTTCATCGCGGCCTA
CCTGAACGTTGCCAAGGATACCCTGGTGTCGACGCTGGTGGCACAGTGCACCTGCAGGCTCAGACTGCTC
GGCCTGGCCTTGACGACGCTGGGGAATGATTTGACAGTTCCTGACGAGCTAATGTTCACCCCAGCCCAGG
AAGAGATGATCACCTCACGTCTCCGAGGTTGCGTAGTGCAGCATCAGGCAGCATTGGAGGCAGTCCTGCA
GCTCCAGACTTGCTTCTCCATTCCAACCTTTGCGCAGTTCACTGTATCTCTCATCATCATCTGTGTTACG
GCTTTTCAACTGGTTTCCCAAACTGGCAACGTAGTGCGTCTTCTTTCGATGGGAACCTACCTTCTGAACA
TGTGCTTTCAAGTATTTATATATTGCTATCAAGGAAATCAACTATCGGAGGAGAGCTCGGAGCTGGGCGT
GTCGGCGTACCAGTGGCCGTGGTACGCGTGCGGGGCGCGCGCGCGGCGCTCGCTGCTTGTAGTGATGGTG
CGCACGCGCCGCGCCGCGCGCCTCACCGCCGGTGGCTTCACCGCGCTCTCGCTCGCTTCCTTCATGGCTA
TAATCAAAGCCTCATATTCACTTTTCACGCTGTTACAGCAAGTTGAAGAAAAGAAATAA

>lcl|MT380396.1_cds_QRF70986.1_1 [gene=OR23] [protein=odorant receptor] [protein_id=QRF70986.1] [location=1..1182] [gbkey=CDS]
ATGAAGTTGGTTTCCCCAGAAGCCTTATTAAAACACACCCAAACTCCGGGCGAAAGACACGAGTTGGATG
ATATATTTGCGCCAGTACTATTCTTACAAAATATTGTAGGAACCCACGTTTTAGACCCAAATTGGACCTG
GCAGAAAAATGGAATAAAAATCGCCGCCATGTTTTCTCTTATCATCTACGTCGTCATTGGAACTATTCAG
TTTATAAAAGAAACTGATAACTTTGTTCTCTGCGCTGAAGCGATTTTTACATTCATCATCACATTTCAGT
TTCCATTTTTAGTGTTTCCTATCATATTTTTACGATCAACATTTTGCGATCTTTATACTTTGGTTAAATC
TTCACTGTTTCAAATCATCGAGGAAATTTCACCAGAACGAGGTGTCTATCTGAAAGCAATGATGAGACAT
ATCACAAGACTTGTAATATCGTCTATTGTTACGTGTTCGTTGAGTTATTTTCTTCCAGTTATATGGTTAT
ATCTGAATGGTCAGCGGGTAAATTTGTCACCTTCTACGTCTATTCTAATGCCTATGACGTCTCCTACGTT
TGAGATTGGTTTGGCGTTGCATTTGATTTTTTTCATAATGCTGGCTACGTCCACTTTAACTGTCAACATG
TGGTTTGTAGTTCTTGTCGCATTTCTTTGCGAAGCTTGCGACTGTGCCGTGAAAATATTGAATCAGAAGA
AGGACAAAAATGACGCTTCTTATGCAGATAGTTTGAATGAAACGCTGAAGAGATTTTATTCGGTTCATAT
CATCCTGATGAGGTATCTGAATATATTGAACGTGATGTACAGATGGCCGATGTTGACCTCTATGGTAGTA
ATGTATGCAGCTACTTGTGTTTATCTTTTGGTTTTGACGGAGGATGTAAACTGGAAACTGGCCATTATTG
ACATTATCGTGTTTGTGGAAATAGCCGCGTTTAATATTCTTGGAGAACTAATCAAAATAAAGGCTGAAAA
CATGAGGCGAGCCATTATATATTTTGACTGGACAAGCTTGAGTTTGAAGCAGAGGAAGAATTATTACATC
ATCATCTGTTATATGAACAAGGATTTCGGAGTTCGCACCGCAATAGGCGTTCAATTGTCCCTGGTCACTC
TTACTTCGATTTGCAAAGGGAGTTATCAAGCCTACGCTGTGATAAACAACATGAACAATTAA

>lcl|MT380395.1_cds_QRF70985.1_1 [gene=OR22] [protein=odorant receptor] [protein_id=QRF70985.1] [location=<1..1188] [gbkey=CDS]
CAGTTTTTAAGAAGTCTCGAAGACCCAGAGTGGCCTCTCATGGCACCAAACTACTGGATCCTAAAGAGAG
TAGGGTTTTTACTACCACAGACCCAAGTGGGAAAGATCTTGTATATTATAGTTCATGAGATTGTTACGTT
ATTTGTCATTACTCAATACATGGAGCTATACGTTATTCGATCAAACCTAGATCTTGTGCTCACAAATTTG
AAAATTTCTATGTTGAGCGTGGTGTGCATTTTTAAAGTGAATTCCTTTATTTTCTGGCAAAAGAGGTGGA
TTGAAGTTATTGAGTATGTTAATGAAGCAGATAAGTTTGAAAGACAGAATCAAGATAAACCAAAGGAAAA
AATTATCAACGCGTACACCAAATACTGTAGACGCATAACATACTTCTATTGGGCTCTTGTATTTATAACA
TTTTTGACAACAACAGGTCAACCACTGATGAGATACTTAACGTCACCAACTTTCAGAGAAAATTTACGAA
ATGGAATAGAGGATTTTCCCCATATATTTAGTTCATGGATGCCATTTGATAAAAATCACGCGCCTGGTTG
TTGGATAACCGTCGTTTGGCATGTACTGCTGTGTGCTTATGGTGCTGCTGTTATGGCATCGTATGATACC
AGTGTAGTTGTAATAATGGTGTTTTTTGGGGGGAAATTAGATCTTCTACGTGAACGATGTAAACAAATGC
TTGGAGCACGTGGAATTGAAATAAGTGATGATGAAGCTGGGGTTGTGATTCGAGAACTCCACAAAATTCA
CATAATGCTGATAAAGCACTCAAGACTATTTAACTCTTTACTTTCCCCTGTGATGTTTTTCTACATGGTG
ATGTGTTCTTTGATGCTATGCGCCAGTGCCTATCAACTTACTTCCGCTACAAATGCAGCACAGAAATTAT
TAATGGCCGAGTATTTGATTTTTGGAATAGCACAGTTATTTGTCTATTGTTGGCATAGTAATGATGTTCT
TATAAAGAATGAAAATATCACATTGGGCCCATATGAAAGTCAATGGTGGAGCGCATCCCTAAAACAAAGG
AAGGATATAGTTACTCTTACAGGACAGTTACAAATTAGAAACGTTTTTTCTGCTGGACCGTTTGCAAACC
TGACACTACCAACTTTTATTACGATATTGAAAGGAGCGTATAGCTACTACACAATACTCCGAAAATAA

>lcl|MT380394.1_cds_QRF70984.1_1 [gene=OR21] [protein=odorant receptor] [protein_id=QRF70984.1] [location=1..1188] [gbkey=CDS]
ATGACGTACCCCAATAAAACCGCTGCGTATTTCTACAAACTCAGCTACATTGTATTCTTCCTCGGCTCTC
CCAACTTTTGGATCGAGGATCTCAACTTACCCGACACATTCTACAAAACCTACCGACGGGCATCGCGGTA
TTTGAATGTTCTTTTCACCTATTTCATAGTTTTCGAACTAGGGTCTTTTATAACTCAAAAGAACTTGACG
AAGACCCAAGAGGCTGATCTGATGGTGTACGCGATAGCTCATCCTATAATGTTCAGCTATACTTGGATTC
TATCGAAATACGACAAGGATGTGCAGACACTGTTCAGGCTTATATTGAGATTGAAAAGCATCTACAACGA
TAAGGACGTAGAAGAGAAGTGGTTGAAGAAGTCAAAGCGGGATTCGAGGGCAATAGCTTTCACTTGTATT
ATGGCGGTCACTATGCATACTTACGGCCCTTTAATGACGTACATCAAGTCAGAGGGTACATTTACAACAT
TGATCACAGCATGGCCCCTGGTGGACGACCCGTCGGCCGCGGCGCACGCGGCGCGTGTCTTCAACAACAT
AATGTTTTGGGTGTTCGTATCCCGAGTGATCGCCTCCTACATGCTCGTCATATCTCTCGTCACCTCCATC
AGCCATCAGTACATGAACCTGCAGAGCTATTTCCACAGCATTGAGGCCGTGTTTGAAGACGAAAACACGG
ATCAATGTATTAAGGAAGTCGAATACGAAAAGTCTTTCAAGTTGGGGATTGAACTGCATACGCGGACTAT
CGAGTGCGTCGATCAATTTCGCCATATTTGTGGAATTATCTATAGCGCCCAGATCGTGTTTGTGATTACC
ACTCTCGTCTTTCTCATGTCACAAATGATGGAGGCTGAGCGTAACATCGTGAGCGCGGCCACGACAGCCA
TCACAGTATCAACGGTTATGTTCGGCGCCGGCTTCTTCCTGTGGAACGCTGGAGACATCACGGAGGAAGC
TGCCGCCCTGCCCACGGCCATGTACTGCTCGGGCTGGCAACACTGCCGCGGTCACAGCGCCAGGAGAGTA
CGGAAACTGGTCACTATTGCTATGGCTCATGCGCAGAAGCCTGTCTACATTAAAGGACTCGGGATGATGA
TTTTCTCTTACGAGTCATATGTATCACTGGTGAAGTTTTCGTATTCAGTGTTTTCTGTAGTATATTAA

>lcl|MT380393.1_cds_QRF70983.1_1 [gene=OR20] [protein=odorant receptor] [protein_id=QRF70983.1] [location=1..1188] [gbkey=CDS]
ATGGGGTTCCTCTTGAAAAACACCATTTGGCCTTTGACTTTGTGCTTGAATTTGATAAAGTTGTTCGGAT
TTTTGGTTCCCGGAGAATTAACGGAGAGACAGAGAACACTTTGGTATTTTTATCAGAGTTTTTGGTTCAT
TTATTTGGCCGGCATCTACATAATAGTTCAAGCGGGAGACTTGATCCTCATATGGGGTGACGTTTCTCTG
ATGGTTTCCACGTCTTTCCTTCTGTTCACCAACATTGCCCTGGGGATGAAGATTATCAATGTGATGATTC
GAGGAAGAGCTGTTCAGGATATTATTGATGATGGGGAGGAGGAACTGGTGAACGAAGATCGAGACGAAGG
CTTGGAGATTGTTAGAAGTTATTCCAGGTGTAACAGAGAGGTGTCCCAGTTCCTATACCTGTATGTATTT
CTGACGGTGCTGACGGTGCTCGGGTGGGCAGCCAGCGCCGAGAAAAGCACTCTGCCGCTTAGAGCATGGT
ATCCATTTGACACCTCAAAGTCCCCAGCTTTTGAAATAACTTATTTTCACCAGGTATCTGCTCTCTACAT
AAGCGCATCTCTGAACGTAAGTCTGGACACGCTGGCGACGTGTCTCATCGCCGTTTGTAGATGTCGCTTA
AAGCTGCTTAATCTTGCACTCCTCAACCTGTGCATTGGAGACAATGGTGATTTGCAAACCCATGATGAAG
CCGTTCTTCCCCGTCTGAAATCCAGCTTGCGGCGCCACCAGGCCGTGTTGAAGAGCGCCGGCGAGATACA
GAGATGTTTCAGCGAGCCCATACTGGCACAGTTCACCGTTTCCATGGTCATTATATGCGTTACTGCTTAT
CAGTTGGCTGTCGAACTCCACAATACGCCAAAGAACGTGGTCCGTATAGTCGGTATGACGGCGTACTTGT
TCTGCATGATCCTGCAAGTGTTCCTCTACTGCTACCAAGGGAACCAACTCATGGTCGAGAGTACGGAGGT
GACGTCAGCAGCCTACAGCTGTCCGTGGTACTTGTGCTCGCTTCGCTCGCGCCGTGCTCTGCTCATCATA
ATGATTCGCTCGAAGCGCGCCTCGCAGCTCACCGCCGGCGGGTTCACTACGCTCTCGCTCACTTGCTTTA
CTGCTATCGTAAAAGCGTCCTATACATTCTTCACTATGTTACAACGTGTAGAAGACAGACAGAAATAA

>lcl|MT380392.1_cds_QRF70982.1_1 [gene=OR19] [protein=odorant receptor] [protein_id=QRF70982.1] [location=1..1191] [gbkey=CDS]
ATGGGATTCCTCCTGAAACAAACAATTGGAAGCCTGACTGTGTCGTTGAATGTGGTGAAACTATTTGGGC
TTTTGGTTCCTGGACAATTAACGAAAAAACAAAGAACAATGTTCATGTGGTATCAGATTTCTTGGTACAT
TTATATGAATGGCATCTACCTCATAGTCCAAGCGGGAGACTTGTTCCTAATATGGGGTGATGTTCCTCTG
ATGGTGTCCACGTCACTCCTCCTGTTCACCAACATAGCCCTGGGGATGAAGATCATCAATGTGATGCTGC
GGCGGAGTGCTGTTCAGAATATTATTGACGATGGGGAGAAGGAATTGGCGAATGAGGACAGGGAAGAAGG
GGTGGCTATCATTCAAAGCTGCAACAGGGAAACATCCCAGTTCTCTAACCTGTACATATTCCTGGCTGCG
ACGACAGTGGCCGCCTGGGCGACCAGCGCCGAGAGCGGCGACTTGCCTCTTAGAGCCTGGTATCCATACG
ACACTTCGAAATCGCCAGCATATGAATTAACATATTTTTACCAGATTTCTGCCCTTTCAACAAGCGCTGC
AGTAAATATAAACCTAGATATAGTGGCGACGAGCCTTATAGCAGTATGTAGATGCCGCCTCAAGCTCGTC
AACCTTTCTCTTATGAACCTGTGCAAAGGCCCATTTGTATCAACTAATGGAAGTCATCAAACCGTGGAGG
AAATAATTCTGGAGCGTGTGAAGGCGTGCGTGCGTCATCACCAGGCAGTGCTGAGCAGCGCCCGCCAGAT
ACAGCGCTGCTTCAGTATCCCGGTGCTGGCGCAGTTCACCGTTTCCATGGTCATCATATGTGTCACTGCT
TACCAGCTAGTTGTTGAACTGCACGACACACCAATTAACGTTGTTCGCTTAGCCAGCATGTCAGGATACC
TGCTCTGTATGACCTTGCAAGTGTTTTTATACTGCTATCAGGGTAACCAACTCATGATTGAGAGTACCGA
AGTAGCGTCAGCAGCCTACAGCTGTCCGTGGTATTTGTGCTCGCTTCGCTTCCGCCGCGCTCTGCTCATC
ATAATGATTCGCTCGAAGCGCGCCTCGCAGCTCACCGCCGGCGGGTTCACTACGCTCTCGCTCTCTTGCT
TTACTGCTATTGTAAAGGCTTCTTACACATTTTTCACAGTACTGCAACGTGTGGAAGACAGACAGAAATG
A

>lcl|MT380391.1_cds_QRF70981.1_1 [gene=OR18] [protein=odorant receptor] [protein_id=QRF70981.1] [location=1..1203] [gbkey=CDS]
ATGGCAAATTCTATAGAGCAGGCAAAGTCAGAGATCGACAAGTCATTGAATCTCTGTACGTTTTGCATGC
GTAGAATCGGCCTTTCGTTCGCCAGCCCCAAAGGTGCCGCCGCGTACCTGAAACAGCAAGTGATGTTTGC
TCTCTCGGTGCTGGGCATCTGCTACCACGTCTTCAGTGAAATCGTCTACATTGGCCTCACGTTGTCTAAT
TCGCCACGAGTGGAGGACGTCGTGCCACTTTTCCATACTTTTGGCTATGGTGCTTTGAGCATCGCTAAAG
TGTTTGTCCTTTGGTACAAGAAGGATATATTCACGAAGCTCTTGGACGAGCTCGCCGAGATCTGGCCCCT
GGAGCCTCTGAACGAGGACGACCAGGACATTAAGAACAACAGCTTGAATGCTTTACGCATAGCGCACAGA
TGGTACTTCACAGTAAACGTCCTGGGCGTGTGGTTCTATAACATCACTCCCATTGCCATCTATTTTTATG
AGTTATGGAAGACTGGAGAAGCTACCATCGGCTTCGTTTGGGTCTCTTGGTACCCCTTCGACAAACATCA
GCCCATCGCGCATGTTGCTGTTTATATCTTCGAAATATTTGCTGGTCAGACCTGCGTGTGGATCATGGTG
TGCACGGACCTGCTGTTCTCCGGCATGGCGAGCCACATCAGCCTGCTGCTGCGCCTGCTGCAGCACCGGC
TCGAGACCATCGGCGCCGAGGACCGGCCGGAGGACGACCACTACCAGGAGATAGTCGACAATATCAAGCT
GCACCAGCGGCTCATCAAGTATTGCAATGACTTGGAAAACGCCTTTTCATTATCAAACTTTGTCAACGTC
GTGCTGAGCTCAGTTAACATTTGCTGCGTGGTTTTCGTAATTGTTCTTCTAGAACCTTTCATATCAGTGA
GCAACAAGCTGTTTCTTGGTTCAGCGTTGATTCAAATTGGAATGCTGTGCTGGTATGCAGACGACATATT
TTATGCGAATGCTAACGTAGCCCTATCAGCTTACAAAGGGAACTGGTATGTCACCAACCCTAAATGTCGC
CGAGCCTTACTCTTCCTTATAAAGAGAGCTCAAAAGCCTATCGCATTTACTGCAATGAATTTCACCGACA
TCACGCTTGTAACCTATTCATCGATCTTATACAGAAGTTATTCATACTTTGCTCTCCTGTACACGATGTA
TAGTGAACATTGA

>lcl|MT380390.1_cds_QRF70980.1_1 [gene=OR17] [protein=odorant receptor] [protein_id=QRF70980.1] [location=1..1206] [gbkey=CDS]
ATGGAGCCTACGAATAAATACCAATACAAACCCAGTGACACCACCAAACTATTCCAAAAACTAAGCATTA
TCCTCTACCTCTGCGGCTTCGTTGACTTTTGGATTGAAGACGTGAAGCTTCCTGCGAAATTCGTCAGACT
CTACAATTCCTTTCGAATTTTCATCGAGTTGCTTATGTTTAGTTTTATGGTGCTGGAAGTTGGCGCGTTT
TTCACTCAGAACAATCTTACTGAGAAGCAATCAGCTGATAGACTGGTCTACGGCATATCTCACCCAATTC
TATACATTTACTGCTTGAACCTGCTTTACTACAAGAAGGAGATAAGGGAAGTGTTGTACCGACTTGCAGC
ATCACTGAAAGACGTCTATAATGACGAGGAAGTGGAAAAGCACATGCTGAGGAAGCTTAAGTTTTATCTG
ATGGCATATGTGACTTCGTGCGGGTCATGCATGGTGTTTTATGGAGCAAGCGCTTGGATTCAATACATAC
GACTAGGTTCTCCCTTTACGACAGTGATCACGGCATGGCCCGACACGCTGGACGAGTCACACCAAGCCCA
TATATTCCGCGTTCTTTTCTACCTCATCTGGTGGATCTACTTCACCAGGGTCTCGGCTTCCTACATCCTC
ATCTTGTCCATGTTCATATCCCTGAGCTTTCAGTACACGAACCTGCAGAGTTATTTCTCAGGTTTGAAGA
GAATCTTCGATAGCCCACTGGAGCAAAGAGATAAGGAAGCTCAGTTTTTGTCTGCGTTTGAGACTGGAGT
TAGACTCCATTTGGATACAATATGGTGTAAGCAAGAATGCCAGAGGATCTACAACATCATCTTCAGCGCT
CAGCTCCTGCAGACAGTCGCGGAGCTGGTGTCCGTCATGTCCATGATGATAAACTCTGAGCGCACGGTGG
TGAACCTCGGGGCCGTGATGTCGACAACCTGCGGTGCCCTCATCAGCACCGGCTTCCTCATGTGGAACGC
TGGAGACGTCACTGTCGAGGCATCGTACCTTCCTGCGGCGATTTACTGTAGCGGCTGGCAGAACGTGCGT
CATGCGTCGCTCCAGAGCAGACATTTAGTTATCATGGCTATTACCCAAGCGCAGAGACCAGTCGTTTTCA
CGGCTCTCGGATTCGTGCCAATCTCCTACGAAACTTATCTTAAGATCGCGAAGATATCTTACAGCGTATT
CTCTGTAGTATATTAA

>lcl|MT380389.1_cds_QRF70979.1_1 [gene=OR16] [protein=odorant receptor] [protein_id=QRF70979.1] [location=1..1209] [gbkey=CDS]
ATGCACGACGACGCGAGCGCGGGCGCGAGTGTGCGCGCGCACGTGCGGCTGCTGCGCGCGTGCGGGTTCC
TGCGCGCGCGGGACGCGGGCGCGCGCGGCGCGGTGTACCGCGCGCTGGCACTGGCCGTCACGGCCACGTA
CTTGCTGCAGGAGTGCGCGTGCGCGTGGGCCGCGCGCACGGACATGGACGAGCTGGCGCGCGTCATGTTC
CTGCTGCTGTGCCACGTCACCTCGCTCGCCAAGCAGCTCGTGTTCTGCGCGGACGCCGACCGCATCGACG
CGCTGCTGGCCTCGCTGGAAGGGCCAATGTTCGCGGGCGGCAGCGAGCGCGCGCGCGCTCTACTGGCGGC
GCGCGCGCGCGTGTCTTCTCGGTTCGTGCGCTGCTATTCGGGCACGGCGGTGGTGACGTGCACGCTGTGG
GCGGTATTCCCGGTGCTGCAGGCGTTGCGCGGGGAGGCGGTACGCTTCCCCTTCTGGGTGGGCTTCGACT
ACTCCTCATGGCCCAGGTTCTCACTGGTGCTGCTGTACTCGTACTACGTGACGACGCTGGTGGGGATCGC
GAACACCACCATGGACGCCTTCATCGCCACCGTGCTCAGCCAGTGCAAGACGCAACTTACGATTTTGAGA
ATGAATTTGGAGGATTTGCCGGAGCGCGCGCTGGTGGCGGCGCGGCGCGAGCGAGACGGCGCGCGGGCTG
CGTGTGCGAGCGAGCGAGACGGCGCATGCGGTCGTTATCACCGCTGGCTGGACACGCTGTTCCTGGAGTG
CCTGGCGCACTACGACCAGATATGCCAGACGGCGCACACGCTGCAAGATATCTTCGGCGGAGCGATCCTT
ATACAGTTCGGCATCGGTGGCTGGATCCTGTGCATGGCCGCCTACAAGATAGTGAGCCTGCGCGTGCTGA
GCGGCGAGTTCGCCTCCATGACCCTGTTCATCTGCTGCATCCTGACCGAGCTATTCCTGTACTGCTACTA
CGGGAACGAGATGTCGGTGGAGAGCGCGCGCGTGGTGCAGGCGGCGTACTGCATGCGGTGGGCGCGGACG
CCGGCGCGCTTCCGGCGCGCGCTGCTGGTGCTGATGGAGCGCGCGCGGCGCCCGCTGCGGCCCGCCGCCG
GCCGCGTGGTGCCGCTCTCGCTCGACACCTTCCTCAAGATCATCAAGTCCTCGTACACGTTCTACGCGGT
GCTGCGTCAGACCAAGTAG

>lcl|MT380388.1_cds_QRF70978.1_1 [gene=OR15] [protein=odorant receptor] [protein_id=QRF70978.1] [location=1..1215] [gbkey=CDS]
ATGAAGATTAATTTGTGCTCTACTTTCAGCACTTTGAGACCGCATTTCGACGCTTTGGCGAGAGTTGGTT
ACTTTAAAATAGTTTTGAGGGATCGCACCGGAACTCAGCGGGCACTACAATATGCCCTGCGAGTCTTTAT
GTGGAGTTTGGTGCTCTCGTATAACTTGCAGCATTTGATTAAAGTTATTCAGGTCCGTCACAGCACCGAC
CAGTTGGTAGACACGCTCTTCATCCTCCTAACAACGTTGAACACACTCGGGAAGCAAGTGGCTTTCAATG
TGAGATGTGGACACGTGGACAATATCATCCGGATCACTAATGGGCCACTATTCTCTGCCACAAAGCTATA
CCACGTGGATTTGATAAAATCCGAAGCGTTGTTAATGTCTCGCCTTTTGAAACTTTACCACGGTGCTGTG
TTCTTCTGCGGCATTCTCTGGTCGGTCTACCCGGTCGTCAACAGAGCGTTGGATCAGCCCGATAACTTTA
CCGGGTTCATACCGTTTGATACCACACCTACGGTTGCATTTGCGCTCGCGCACGCGTACATGTCCGTGGC
GATTACGCTACAAGCTTACGGCAACGTCACGATGGATTGTACGATCGTGGGCTTCTACTCACAAGCCAAG
ACTCAGATACAGATGCTGAGACACAATCTCGAACAACTCGTGGACGGTGTAAAAATAAACGGCCGATTAA
TTGTGGAGGACAATAAACAGACCGTCTACAGAGACAATGGGGACGAGACGACACTACTGCAGAGGCGTTT
CGTGCGATGCGTGGAACATTATAAACAGATCATTGGATATGTAAAAGAAGTTGAATCAACTTTTGGAGAA
GCAATGGTCGTGCAATTTCTCGTCATGGCTTGGGTGATTTGTATGACCGTGTATAAAATGGTTGGACTAA
GCATCACTTCAGCGGAATTTGTTCCAATGACTGTCTATTTGAGCTGCATGCTGGCTCAGCTCTTCATATA
TTGTTACTTCGGAACACAACTCAAATATGAGAGCGAGCTGGTAACCCAGTCGATCTACAGCAGCGACTGG
CTGGTCCTATCGCCGCAGTTCCGCCGGCAGCTCCTCGTCATGATGCAAGTCAGCTCGCGCCCTCTACTGC
CCAGAATCGCTTACGTCGTGCCCATGTCGCTGGAAACTTATATAGCGGTTTTGAAGTCTTCATACACGTT
GTTTACGTTTTTGGACCACAATTAA

>lcl|MT380387.1_cds_QRF70977.1_1 [gene=OR14] [protein=odorant receptor] [protein_id=QRF70977.1] [location=1..1215] [gbkey=CDS]
ATGGAGAAAAACACCCTGCTCATTGATCAAACGATCAAAAAAATTGAAATCCTTTTCCTCTATTTTGGGA
TCAATATAAAAAGTGGGGAGCAAACCGCAAGTACTTTAAAGATTAAACTCGTCTATTGGATAAACTTTTT
TCTTCTTCTTTACAATTTCCTCGGCGGGATTGTATGGTTCATTTTTGGCATACAGGAAGGCAAAGATTTT
CTCGAACTAACCGAAATAGCCCCATGTATATTATTAGTAACTTGTGCATATTCCAAAGGAATTTTATTCA
ATGCAAATGAAAAACACAATCACAAACTCATACACATTTTGAGAAACCTCGAAAAGAAAGGAATGAAACG
CAGACAGTCTCTAAAGAAAGATTCGATTTCTAATAAAGAAAAGAAAGCTCTAGAAGCTACGATTGATAAA
CTGAACATTTTATTTGCAGCAGTCATAATAAGTTTCTCCTTAAGTCCTTTAGTAGGGATGGCTATGAAAT
ACTACAAATCCAATGTAATACAACCTAGTCTGCCAATTTTGATTATTTATCCGTTTGATGAGTTTGATCT
TAGAATTTGGCCGATTGTGTACATTTATCAAATATGGTCAGAAATAGTGACTACCGTGTACATTGGTACA
GCGGATTTCTTCTTCTTCACGTGCTGTACGTACATCAACATACAGTTCCGGCTGCTCCGAGAAGACTTCG
AGGAACTGTTCCCGTCGACCAACGAGATAGTTGTAGAGAATAAGGAATTTCAAAAAAGGTTGAGAGAGCT
GATAAAGTGGCATCAGGAATTGATAGAAGCAGCAAATATTTTGGAAATTATTTATTCAAAGTCTACATTA
CTCAACTTTATGTCCAGCTCTATGATTATTTGTTTGGCAGGATTTAATCTCGCTGTATTAGTGAGCGATT
TAACATTCATAGTTAAATTCTTATGTTTTCTATGTATGGGTTTGGTCCAAATATTCTTTTTGTGTTTCTT
CGCAGATATACTGACTACTTCCAGTATGGGAGTAAGTGATGCAGTCTATAATAGTCTCTGGTATAACGCT
GAGGCAAAAATTGGAAAAGATTTGTTACTAATTCTTGCTAGAGCCCAAAGACCATGTAAAATCACAGCTT
GTGGATTTGCTGACGTCAATCTCAAGTCATTCATGAGAGTTTTAAGCACGTCGTATTCGTATTTTGCATT
GTTGCAAACAATGTATGCAAACTAA

>lcl|MT380386.1_cds_QRF70976.1_1 [gene=OR13] [protein=odorant receptor] [protein_id=QRF70976.1] [location=1..1215] [gbkey=CDS]
ATGGAAGTGTTAAAAGATTACCCGAAAGAATTCGCAAAGTTATTCCGGCCAAGTTTCAATTACTTGTTTA
AAATAAACATGAAATTTCTTGCTGACGACAAAGGTTTTGTGCGAAAATATTGGCGCTATTCGTACATTAT
CCCTTGTTTGATGATAAATTATGTCACTCAGATTTGGAACTTGGCCAATATGATGTCTAAGGGGAAGATT
TTTGAGATCGCGTATCTTTTACCGCCTTGTCTTGTCTCTACACAAGCAATTTTAAAAACTATCGTTTTAG
TACCAAAAACGCATTTATTAACCAACATTATCTCAGAGCTGGGTACCTTGTGGAGGGCTAGAGGCCTGAC
AGAAACTCAGAATAATGCCAAAGATTTACTCCTGAAAAGAATGAACTTTTGCAATGGCGTATCGTACTGG
GTAGGTATTATTGGTACCACCCAGTACCTCTCAACCCCTTTGGTGGAGACTCTAGTGCGTCAGCTGGTAT
TAAAGCAAGACTGTGAACTCCTTCTACCTTTGGACTGCAGTTACCCTTTCAATGTAACGGGTTGGCCTGT
GTATATCGCTGTTTATGGATTTCAGGTTTATAGCATGACTCTCTGTGTGAGCGTGTATGTCGGTTCAGAG
TTAATCATGATAACTCTATGTGCGCTTCTTGGAGTGGAGTTCACTTTGCTTTGCGAAGATTTACTTCATG
TTACGACTAACAACAAAGGAAAACGTGAGAAACTGGGAAATGGGAAAGAGAGGATGACATTAAATGATGT
CGTGAAACGTCATCAAAAACTGTGCGTATTGTCTAAGAAATTAGAAGAAGCTTTCAATCAAATGATATTT
GTAGACTTGATGTTTGTTGGGCTCACAACTTGTTTCTTCAGATATGCCGCTCAATATTCACGAGGACCTA
CTTACATGGCCAATAACTACGTGGCCGTGATCTCTTCTCTCGTATATGTACTATACTTGTGTTATTATGG
AGAACTTCTTATGGGAGCGAGTGTACGCATTGGAGACATGGCATACCATAGCTCATGGTATCGAGGGGAC
AAACGGTACCAGAAAACCATTCTGATAATCATATTGCGATCGCAGACACCGTGTTGTCTGACATCGATGA
AATATGCCCCAGTTACTTTAAACATGTTCACGAAAGTGATGAGCAGCACTTGGTCTTATTTTTCTCTGAT
GAACACTGTCTACGGAGATAATTAG

>lcl|MT380385.1_cds_QRF70975.1_1 [gene=OR12] [protein=odorant receptor] [protein_id=QRF70975.1] [location=1..1221] [gbkey=CDS]
ATGCAACAAATTTCTCATTTGGATAAAACTTTGAACGGGCTAGAAATCTTAAACCGTTACGCGGGAATTT
ATATCAAAAGTGGAAATAATACAAACGTTGACCGTTTTAAATACAGATGTCTCTACTTGTCACACTCTTT
CGCAGCAAACTATCAGTTGTTTTGTAGCATAATTTGGTGCATAAATGGTGTTAGAAACGGTGAAGATTTC
ATAGCCATCACATATACCATACCTTGTCTTACAATAAGTGTTCTCGCGCAATTCAAAGGCATATTCCTGA
TCAAGAACGAGAAGAGAGCTGATGAACTGATCGCGAAATTGAAAAATCTTGACGAGAAAGAAAAGAAAAG
AGCACAATCGGAAGAAAAGGATGAAATTGTGAAATCCGAGTGGAAATTCTTAAATTACGTATTGAAAACT
TTGAGTATCTTCTATACATTGCTGGTTGCCGGATTTTCAATCAGTCCTCTTGTGGTTATTGCTCTGAATT
ATTTTCAGACTAAGGAAGTTGAACTAATTTTGCCGTTTTTCGCTATCTATGGTTATGATCCGTTTCGATG
GATGATATGGCCTTTTGTTTACCTTCATCAATGCTGGTCAGAGTTGGCAGTTGTCCTGAACATAAGTGCA
GCAGATTATTTCTTCTTCACCTGTTGTATTTACATCCGCATTCAGTTTCGCTTGTTGAAATATGATCTTG
AAAATATCATTCACGTCGAAAAAAACTCTAACAAATTGTTTGTTGAAAATGAAATGTTTAGGAATCATTT
CAACGAACTGGTCAAGTGGCATCAGGATTTGATTGAGTCAGTGGACATTTTGGAAATAATTTACTCGAAA
TCAACTTTGTTTAACTTCTTTTCGAGCTCTCTAATTATTTGTTTGACTGGATTTAATGTTACGATTGTTC
ACGATGCAACAAATATGATGACATTTACGAGTTTTCTCTTTGTTAGTTTGGTGCAAGTTTTCTGTCTTTG
CTTCTTTGCAGACTTATTAATGACTTCAAGCATGAATATAGGCGAAGGAATATATAACTCTAACTTGTAC
ATGGCTGAACCAAAAGTCGCCAAAAAGTTACTTCTGATATTGACAAGATCGCAAAAACCATGTAAAATAA
CAGCATCAGGATATGCTGACGTCAATCTGAAGTCATTTATGAGGGTACTCAGCACTGCTTGGTCATATTT
TGCGCTGTTGCAGACCATGTATGGTAATTAA

>lcl|MT380384.1_cds_QRF70974.1_1 [gene=OR11] [protein=odorant receptor] [protein_id=QRF70974.1] [location=1..1224] [gbkey=CDS]
ATGGAACCAACAAGTTTCGACAATTTGAAGGAGGATTATTTAACTACAATAGATTTTGTTACGAGCAAAT
TATCCAAAACATTTATATACCCATTTGTTGGAAGATCTAAGAACGTCATTCGATGTTATAAAACTATCTG
TATTTGTATAGCAATAACAATTTTCCAACTAACAACCTCTTTAATAGTTTCAAAATTCGAAGATTGGTTT
GAAATTATCAACATAGCTCCCAATTTGGGCGTTTGTGTTTTAATTTTGGTCAAATACACAAAAATGCACA
CTAAAAATCACGTCTACGACAATTTTTTGAATCATGCCAAAGTACAGCTTTGGAATGTGGTCGATGTGAA
ATCGAATAAGCATCGAAAGATATTGGAAAGCAACACCCATTTGACCAAACATCTTCTATTTTTTCAGTAC
TATTACATGATCCTACTGATTGCCATTGTAGTTACTTTTCCAAGAATCATAATGTTTGTGGACACGAAAA
TACTAGGGAACGATATAAAGTATTTATACCCGTTCGATGGGTGGTATCCCTTTGACAAAGTGAGATGGTA
TAATTTTATCTACGTTTGGGAAAGTTGGATGACCGCTATAGTTGTTTCGCTTTTTGTCTTCTGCGATATG
TTACATTTATTACTGTCAAGACATGTGTGTATGGAATTAAATATTTTAGGAAGTACTATGGAAAATCTTA
TTTCGTCACAAGATAGAAAGAGTATTACGAAACAAATACTGGCTAAAGAAACGCATAATAATATCAAGGA
AAAGTTAAAAACTATAATCAAAAGTCATCAAACTTTAGTTGGAATGGTTGCTGATTTCGAGGAGGTTCTT
GGATCTGGGATGCTTCTGATCTACATTTTTGGGTCCGTATTCATTTGTTTAACCATATTGACTGCTTTGA
TGGTCGATGATTTGTATATGAGTCTAAGATATTTTTGCTTCTTTATCTCCTTACTTGTTGAGGTTTTTGT
TCAATGTATAATCGGGCAAATTCTTATAGATAACAGTAAGAGTTTGGAGCAAGCCATATATTTTTCTGAC
TGGTCTTACGCTGATAAAGAGACGAGACAAATGCTGCATATATTCCTGATACGTGCTCAGAGACCACTGA
AACTCAGCGCTAAAGGATATTTGATTATGAATTTGAACACTTTTGGTGGGGTATGCAGTCTATCCTACCA
ATTTTTCAATTTGCTGCGCACCGTTTACACATAA

>lcl|MT380383.1_cds_QRF70973.1_1 [gene=OR10] [protein=odorant receptor] [protein_id=QRF70973.1] [location=1..1224] [gbkey=CDS]
ATGAAGAATGAACACTTTTTAAAACATCCAAAAGACCAACGGTTCTACAAGACTATTGCCCTCGTAATGG
GTGCAATAGGTTTAAACACCCAGTACTGGCAGTGGTTTAAAATGCCAAAAAATGTGTTGTTTCGTATACA
AAGAGATACTTTATTTATTACGGTACCTATGTCAGTGATTTCTCAAACCACATATTTAGTATTGAATCAT
AGCAAACATGAATTTGAGGCATTGTCGGTGATGTATGCAGTACTGCCTGTCACTACCATTGTATGGATAA
AACTATATTCAGCGCAAACTAGATCCTACAAATTAGTGATGGAAAATTTTATGACGAAAATTCATCTTTA
TAACTATTTAACTACGCATGAAAATAGTAAATATGTGAAAAAGATTCTTGTTGAAGCTGAACTGTTTGTG
CGTTGGTCAACGTTCTATTTGGTGTTTTTCTGCTACGCTAGTTGCACTGGTTTCGAAATAGTACCCATAG
TTCATAACTTTCAAAAATTTGAATCTTTTAAAAACATTACAGAAAGACTAGAAATTATAGTTCACTTTTG
GCTGCCATTTGACTACGAATACAATTTTAATAATTGGGTGATTGTCCAAACTATATTATTTTACTGTGGA
TATATGTGCGTGACAATTATATCAATGTTTGAAATGATAAATTTGACATGTATCTATCACATAATTGGTC
ACATTAAAATAATCAAACATCAAATTAAAACTTCATTTACTAATGATATGACAAATGAGGAAGTTACTAA
AAATATCATAAAAATAAGTCGATATTACAACTTCATTACCGAATCTTTGAAGGACGTGGAAAATGCATTC
GGATTTAATGTGGCATCCATATATTTACATAATTTGATTGCTGGGGGATTGTTAATTTATCACCTTTCTA
TGTCCGGAACTGAAACAGGCACAATACTTACCTATGGACTTATGATACCACTATACATGGGAGTACTTAT
AATTGTATCGCTTGCATTAGAATATATTCGAATCGTAGCAAGTGACATTCCTGATTTAATTTACGACCTT
CATTGGGAAAGCATGTCGGTGACCAATCAAAGAATGCTTCTATTGGTGTTGTGTCAAGTGCAACCCGTCT
TAGAGTTTAACGCTGCTTTCAACATTAAGACGGGGGTACAGCCAGCTATAGATATATTAAAAACAACATT
TTCGTTTTACGTGATGATCAAATCAACCGTGTGA

>lcl|MT380382.1_cds_QRF70972.1_1 [gene=OR9] [protein=odorant receptor] [protein_id=QRF70972.1] [location=1..>1230] [gbkey=CDS]
ATGGCAGAAACTAAATTACTCTTCGATCAATCGATACAAAAGCTCAACATCCTGTTCAAATTCTCAGGAA
TGAATCTCAAACATAAAATAAAAACTCCTCTCGACAACATCAAACATCGTTGGTTGTTTACTTTCAACTT
TATTTGGGTGTTCTCAGCTGTTATAGCTTGCGTGTACTATATACTAGTGGGATTTGTCCAAGGCAAAGAT
TTTATAGAAGTTACAAGCGTGGCTCCTTGTCTGACCTTTTCAATGCTTGCCATCTTCAAGTCGATTTTCT
ACCTGATCAACGAAGACGAAGTTTTTAACCTCATCCACGGTTTGCGAGAACTAGAAGCAAAAGGAAGTGA
GAGAGCTCATTCGATTGAGAAAGAAAATATAGTAAAAGAAGATAGGGACTTCCTGAATACAGTTATAAAC
GTGCTTTACTTTCTTAATTGTTCAATGATAGTAGTATTTGACATGACTCCGTTGGTTCTGATAGCAGTAA
AATATGTGAGAACAAAGGAATTTGAAATGCTATTGCCGTATTTGGATGTGTGGACGTTTTTACCGTATAA
GATGAAGTACTGGCCTATAGCGTACTTACATCAGGTTTGGTCAGAATGCATAGTCCTTTTAGAAATGGGC
GCAGCTGACTATTTATTCTTCACATGTTGTACTTACATCAAGATTCAGTTTAAACTACTGAAGTATGACT
TCACGAAGCTCATAGCGGTGCCAACTGATGATGAAGACTCTAGAGATGATATAAGAGATGCAGACATAAA
GGCCAAGTTTACTGAGCTGGTCAAATGGCACCAGGATTTGATAGAATGTTCAAATAGACTGGAGACTATT
TATAGTATGTCCAATTTGCTAAACTTCATGTCGAGTTCTGTGGTTATTTGTCTGACTGGATTTAATGTTA
CGATTGGTGGCGATATAGTCGTGGTGATAACATTCGTGACGTTTCTCTTCATGGCTCTCATGCAGGTCTT
CTTCCTTTGCTTCTTCGCCGATATGCTCATGGCAGAGAGTACGAAAGTAAGCGATGCCGTGTACAACTGT
CGGTGGTACACCGCACAACGGCACCTGGTGAAAGATTTGATTCTTGTGCAGACCAGAGCGCAGAAGCCTT
GCAAGTTGACAGCTTTTGGGTTTGCTGACGTCAATCTGAGAGCTTTTACGCGGGTACTTAGCACATCGTG
GTCGTACTTCGCGTTGCTGCAGTCAGTCTACGGAAGTGTC

>lcl|MT380381.1_cds_QRF70971.1_1 [gene=OR8] [protein=odorant receptor] [protein_id=QRF70971.1] [location=1..1251] [gbkey=CDS]
ATGGGCATTATAACAGGGTTATGGATGCAGTTAACATATTCGGAATATTTAGAAAGCTGTGGGGAGTTGG
AACGACTTTTCTTTGAGTCATTGTATCGTGTATTACTTTTTAACGGACTGATTTCTACAGACAAAAGATG
GGCGTACATAGTATATAGTTACTTTATAAAGTTGCTGCTAATTCTACTGTGTATCGGCGGGGCAATTTAC
GTTTTGACTGAAAAACATTCTATAGATGAGGACATTGCGGCTGCCAATGAAGGTTTGATTTGGTATTTGA
CCATTTTTAGATATCTTAATATGGAGAAAAACCAAGCTTTATTTAAGAAACTTTCTTCTTCAATGGACGA
GTCTCCATACTTTGATATCAGTACTCCGAAAAGAAGGCAGCTTATGGAAATGTATGCGAAAGAGAACGAG
AAATATTTGAAACTTTTAATGGTCGTTGGGCACATCACTATGATTGAATGGATAATCTTCCCATTAGTAG
ACGGTGTTGATTACAATCTAGTAGTCGGCGTGCGTCTCCCGTTTGACCACAGATCTGATGATCTCTACCC
GCTGGGGTACTTTCTAGTGGCACTGGCATTCGCCCAAATGGCTTATTTTGTCATGGTAATGGATATAAGA
CTGCAGGCTTACCTGATACATCTCCTGTGCCAGTTCGCTGTTCTGGTAGACTGCTTCGAAAATGTTGTTG
AGGATTGTCGGCATGGGTTTGAAGACGTACCTCTTAATTATCTGATGTACAACAAAGTCTTTGCTGAAAG
GTATTTGAAGAGGTTGGGAAATCTAGTCGAACAGCACAAGCACATTCTAAGCAATGCTACATTACTCCGC
AATACGTTAAGCAGACCATTTTTGGGGCAGCTAGCGTCAAGTGGGTTTCTTATCTGCTTCATAGGGTTTC
AAATGATTACGACAATCACAGAAGATCATAATTACTTACAAGGTATTGTGAGTTTCTGCTTCTTGGGATA
CAATTTGTTCGAACTATACATTGGTTGCAGATGGTGTGAGGAAATCACTATAATGAGCCAACGTGTTGGC
GACTCCGTATACTTCTCAGGCTGGGAGTCAGGTCTATCCATGTTACCAGGCGTGGGGGCTAACGTGAGGA
TTGTCATCGCGAGAGCAGCAAAACCACTCATATTCACTGCTGGAGGAATGTACGAGCTGTCGCTTTTCTC
CTTTTCTAACCTCCTGAAAACATCATACAGCGCTCTAACAGTTCTCCTTAGAGTTCGATAA

>lcl|MT380380.1_cds_QRF70970.1_1 [gene=OR7] [protein=odorant receptor] [protein_id=QRF70970.1] [location=1..1260] [gbkey=CDS]
ATGGGAATAGTTAAGAACATTTGGAAAAAAATTACACATACAAATGCTTTGGACCAAGTTAGTGGGGCGC
TGGAGATGGCTTTCTTTGAGGATGTATATCGCGTCACTTACCTGGCAGGTTTGTCAACCACCGATAGGAC
TGTCCTTTACTTGCTATATAGTTCCATAGTAAAGCTGATGGTAGCTTTGATAGTAACTGGTGAGCTGTGG
TATACTTTCACACTTGCTTCGAGTTTGGACGAAATCGCGGCGTGCGTCAATGTTATTGTCATTCAACTTA
TAACGCTTTTCAAGTTTAAGAATATGATCACTCACAAGGAATTTTACCAAACGTTGGCTCGATCAATGGA
AACTTCGTACTTTGATATGACGACTAAGAAACGCAGAGAACTTGTGCTGTACTGGGCAAAGACACATGAA
AGATATGTGAAGTTGCTTCTCGGACTAGGGAACTGTACTTTAGCGGCATGGCACCTCTACCCTCTAGTTG
ACGAGCTAGACTACAACCTCATGCTCAGCATTCGTCTCCCATTCCACTTCGACACACCTCTCCTTTATCC
TTTCACCTACTTGATCGTAGGCATTGCCTTCACTTACACAGCACATTCAGTGATGGTGACAGATCTGGTG
ATGCAAGCCCACATGGTGCCGTTGATCTGCCAACTGTCAGTCCTGGCTGATTGCTTTGAGAATATTATAC
GTGATTGCTGTGTTGCCTCGGGAGCTGTGTTTCCAGACGGTCACAGAGGCGATTTGACTTTGAACAATGA
CTTTAAGAGAGAATACCTGAGAAGATTAGGGAATCTGGTGGAACAGCACAAGCTCATTTTGAATCACTCG
ATGCACTTGAAGGCGATACTTAGCGGTCCATTGCTAGGCCAGTTGGCTGCCAGCGGCACTCTCATGTGCT
TCATTGGATTTCAAGCAACAACGACAATCTTGGAGAACGTAACAAAATGCCTAATGAGCCTGTTTTATTT
GGGATACAACATGTTTGGCATGTATATTATATGTCGATGGTGTGAAGAAATAACTAATCAGAGTCATAGT
ATAGGCGAGTCAGTATACTGTTCCGGATGGGAGACAGGAGTGAGCCTACTCCCGGGAGTCCGCACCACCA
TCTTGCTGGTCATCGCTCGAGCGAACAACCCCGTGGTCTTCACCGCTGGAGGGATGTACGACCTGTCACT
AAAGTCATTTACTACTTTGGTGAAAACTTCATATAGCGCTCTCACAGTTCTTCTACGTTTTCGCCATTGA

>lcl|MT380379.1_cds_QRF70969.1_1 [gene=OR6] [protein=odorant receptor] [protein_id=QRF70969.1] [location=1..1263] [gbkey=CDS]
ATGGGCCCATCAGTAAGATCACGTGTAGGCCCGTTAAACACGCCATATTTAAAATTGATGTCAATAACTC
TCAGTATCTTAGCATTTTGGCCCGATGAGGTTTCAGGCAAAAAGAGAATCATTAACAGGAGCTCGAAAAA
AATGCTTGTATTTTATTTCTTCGTCACAGTTTTGTGTGTATTGTATATAAAAAATAATGTGAAAATACAA
CCCTTTCTCGAAATGGGCCCAAATTATATAAATACGCTTTTACTTGTAGTTTGTTTGAGTAGGTTAATAA
TTCCATGTTCGGCTTCGTATAAAGAGCTGACTAATACCTTTTTCAACGATATTCATTTATTTCATTTTAA
AGACCAGAATGAGTTTGCAATGAAGACATACAAAGAAGTAGAAAAATACGCATCATTTTTCTGCAAAATA
TTACATTTCGAAGTAACCTCTGGTGTATTTTTTTACAACTTGACGCCCTTATACAAAAGTTATAGAAACG
GAATGTTTAAAGACATCAAACCTGCAAATGCTACTTATGAACAAGCAGTATATTACGAAATGCCATTTGA
TTATATCAACCAGTTTCCTGGATTTCTAGCCGTGTATCTCGCCAACTGTTTCATATCATTCGACGTCGCA
TTCATTGCTGGCATTTTTGATTTATACGTTTACGTTATTATATTTAATCTGTGGGGTCATTTGAAAATTC
TAAAAAATAATTTGATAACTTTTCCCAAACCGAAAACGTTCGTCGGGACATCCTATAATACTATGCCTTG
GTACAGTGAAGAAGAATCTAAGGAGGTACGGAAATTGCTTATAAAAAGCATCGAACATTATAAATCTATT
AAAAATTTCATGAATGACATGTCTGGTTTATTTGGGCCTGCGCTTTGCTGTTACTTCAGTTATTTCCAAA
TTTGTGGATGCATTTTGCTTGTAGAAAGCACTCAAATGACGGCAGAGGCAATTGGGACTCATGGGATTTT
AACATTCACTACGTTTCAGCAACTTATTCAAATATCTGTCATATTCGAACTGATTGGAACGCAGAGCGAC
ACTATACAAGATGCAATATACGAAGTACCTTGGGAGTGTATGGATGTGAAGAACAAGAAGATAGTGTTGT
TTTATCTTCTTATAGCGCAAAAGCCTTTGAGTTTTAAACCTTTGGGCATGGTTTCGGTTGGCGTACAGAC
CATGGCATCGATTTTGAAAACAACTATATCATACTTCATGTTACTGCGTACTACTACATCTTCACACGAA
TGA

>lcl|MT380378.1_cds_QRF70968.1_1 [gene=OR5] [protein=odorant receptor] [protein_id=QRF70968.1] [location=1..1284] [gbkey=CDS]
ATGATTTTTACACGTTACAAAAAGAGATTTCTAGTATATTTGAACAAAGAAAATTTTGATCATATGGAAG
GACTAATCGATCCATTTGAATTTCACAGCCTATTTCTGGTCATGGCAAAGCTTTTCAGTGTTATGGATTA
TAAAGAGATTCCAAAGTGGATGTACATATCACCAATTTGCTCAGCTGCCAGCGCTGTTTCAGCTGGAACT
ATATTCTTAATCTCATCTGTAGAATATGTCCGAACGTTCAAAGTCCACGCTTTGACCGAATGTGGGACTT
ACTTGATGATCATGTGCTATAAATTCCTTATTCTATGTTCTATTGTAAACGGAAAAAAACATTACCATAA
TTTTCTACAAGCTCTGCGCGATGATTTTCATTATATTTGTACCAGGGGATTTAAATACAGGGACAGATTT
TTCGCCAACCAACGTGTAACATTCAGAGCGTGCGTCTTCGTGGCTATATTCATTGGAAGCATGGGCGGTG
GCATGGCTATATTGGCCTGCATTGCCGTATTAGTTGCTCTGCATAGAAGAGAAGAAGGGGCCGTCCGTCC
TCTGCCTTTCCCTTTCTGGCTCTTCGGCGTTAATCTACATGCTTCTCCTGCCTATGAAATGTTGTTTCTC
TCATCGATGCTGTTTACTTTCTTTCACACCTACCTTTATATATTCATGATGATGAGTCAAGTTCTGTGGA
TTCGAGAAATCACCTGCAAAGCTGACATAATAAGATGGAATCTCCAAGACCTACTAGTTGATGTATCACC
TGCTAGAAACAACGAAGAAGAAAACTATTACACGGCACTAATAAAACATCGAATGCGAGATATTATCATG
ATGCATCACTCTATGATCAAATTGACAGAAGATTATGCAGCTGTTTTTAAGAAGTGCTTACTCTATGAGC
AAATGTTGGCATCACCAATAATATGCATGACTGCGTACTGTTTTGCTGAGAAATTCGACGCTGGTGAAAT
ACAGTTGATTCTTCTTGTGCTTTGCACTGCTGTTATAGTGGTGGTATTTGTACCAAGCTATTTGTGCACC
CACTTGCTTGAAAAGTGTCAATCAATTTCTGATGCATGCTGGGACATTCCATTCTGGAACGCAGGTCCGG
TAGTCCGAGTATACCTGGTGCTGATGATGCAGCGGTCCCTGCGACCGCTGCCGATCGTAGCCGCTGGCTT
TGATGATATCTCGCTGCAAACGTATTCTAATATAATGACGCGGTCCTACTCTTGTTTTAATATGCTACGT
CAAGCAGATTTTAATTTCTCTTAG

>lcl|MT380377.1_cds_QRF70967.1_1 [gene=OR4] [protein=odorant receptor] [protein_id=QRF70967.1] [location=1..1290] [gbkey=CDS]
ATGGGAAATGCTCAGTTTATTCATGATATCTTATCAAAAAGAAACTATGATTTTGGAAGAACAGATGTTA
CTCTAAAGAATTTTCATCCCCAAATTTACATGACACTTGCCACTGAAGGGGTATTTTTCGTCAAAAGAGA
TTCTTATTTGAGATTCTGTATTCCCTTCTACAACATCGCCATGACTATCATAGGTGTAACATTTGAAGGC
CTCAACGTTTACATGGGAATGAATACAGGAGATTACTCAGTAGTTTGGGAGTCTGTTTGCTATGTGTCCA
TTATTTCTTCTACAATTACCGTGTATGCGGGATTATTACTGAACAGGGAGAAGATATGGAGCCAGATTGA
GGAAATGGAGCGGGATTTTGAAGAGATTTGTAATTTGGGACCAAGATACAGGGATCCATTTATGGAAGGC
CAGTTGTTAGTTTGGAAACTTTTCTGTGGTTGGAGTATATTTGTCATCACAATATGTAGTTCATTTTTCA
TTTACCCTTGCATCTTGCTGGTGTATCAAAGTCTGAAGCCTTCAGAAGAATATAAGAATCGACCCCTCGT
ATTCCCTCTATGGTTGCCTAATGATGACCCTTATCGCACTCCGAACTACGAAATATTTTTTGTGGTGGAA
GTGTTTTTCGTTATAGCGTTCACCTTATGTTTTGGCGGGTACGTTTACACACTGTTTCATTTCCTTCTGC
ATTATTACACCAAAATGGACATGATTATTCTGGACTTTCAAGTAATATTCGACGGGCTGGATGAATCAGT
GGTGAAATTGCCGAAAACCGACCCTCGTAGAATATCAGTTCAGATGACGCTCAATAAACGCTTGAAGAGG
ATTGTGACATGGCATCTTTCTATATTTAGGGCAATACATACTGCAGCTTCTGTATTCCGACCAACACTGA
TCTACCAAGTCATGTGCAGTGCTGTTATACTATGCCTCATTTTCAATCAAATAGTTATGAAACTGGACAG
AGGCGAATTTGATGTGGTATTCACATTGCTTGGAGCCGGTGCAGTTTTGCAACTGTGGATACCTTGCTAC
CTCGGCACTATTCTACGGAACAAGGGTTTCGCAGTAGGCGACGCGTGTTGGAACTGCGGGTGGCACGAGA
CTTCCCTGGGCCTGCTCATCCGCATCGACATCCTCGTGGTGCTCATGCGGGCGCAGATGCCCATCTTTAT
AAAGTACACCGGCCAGCCGGTCGTACAGCTTGAGACCTTCTCCGCGATAATGAGCACGTCTTATTCGTAT
TTCAACATGTTGAGACAGTCACAGAAGTAA

>lcl|MT380376.1_cds_QRF70966.1_1 [gene=OR3] [protein=odorant receptor] [protein_id=QRF70966.1] [location=<1..1326] [gbkey=CDS]
CCGATATTAAAAGCTTTGTTTTCAAAAAAGCTGCGAACTACTTCTTTAAATGAGGAGCTCATATGTAGCC
GAAGTGACTACGAATCTTCATTCGATATACCAAAGAAGATCTTACGCTGGATCACAATAGAGCTGACCCA
TGATATTTCTCCTTGTGCCAGCATATGCTGGCTGTATTTCTACTGGTTCGAGTTCACCAACGTGTTCGTG
GCGATGCTGATGGAGCTGTTCAGCATGATTGAGACGGCACGTGGAGGGTCCTTCGACGACGTCGTCAAGA
TATTCCGCATGCTGCCCTGCTTTGGGATGGCTGTTCTCAGCCTTGTAAAATCCTATAGCATGGTAAAGCA
CCGATCGGTGTACGAGAATCTGGTCCTTGAAGTGGGAGACATGTGGCACGACAGCGCCCTCTCTGAGGGG
GAGTGGAATATCATCAACAATGCAAGGAAACAACTGCTCTTTGTTATTAAAGGTTACTATTGGTGTAACA
ACGTGTTACTGGTGAGCTTCCTGTCTCCGCCTCTCATCGAGTCTATTAAACGTCTTCTCGGTTACGAAAA
CCAGATGCTGCTGCATTTTTTCTACTGGCTACCTTTCGACCCTCTGCAACCGCAATACGTGGATATATTG
CTGCTGATGCAGACTTGGCATGCTCTAATAGTTATCTGGGCAAATATCTGCAGCGACCTATTATTCTGTA
CGTTCCTCAGTCACCTGACGACACAGTTTGACGTGCTGTCTCTCCGCATTCAGAGTTTTATATACGTGCC
CATAGACAAGCAGCTCATTGAAGAGTACCCGCTGAGTGAGTTCAGTAAGAAATATTTAATGAATGAACAC
TCTGAAATTGATTGGGAAACAAAAATGTTAAAGGATCTCAGTGAAATTATTATTCGTCATAAAACACTCA
TCAGGCTATCCGGAGATGTAGAAGCCATGTTCACGTTTGGTTTGTTGATGAATTTCCTTAACAGTTCTAT
CATCATTTGCTTTTGTGGATTCTGCTGCGTCGTTGTAGAAAAATGGAATGAAACTGCGTACAAATCATTT
CTTCTCACCGCTTTATCTCAGACTTTCCTCATTTGCTGGTACGGACAAAAACTTCTTGATTCTAGTGAAG
GTATATCTCACGCGATCTACAACAGTGGTTGGTACCGGGCACCACGCAGGGTGAAGAGCGCTTTGATCAT
CATGCTGCATCGGTCTCAAAAGAGAATACAAATTACCACATACGGATTTTCTGTTGTTTCTTTGGAGAGC
TACACTAAGATCATCAAGACTGCCTGGTCTTACTTCACTTTAATCCTGAACACATACAAGCAATAA
[truncated: 29,842,770 more chars]
