# Supplementary material for: Identification and analysis of odorant receptors expressed in the two main olfactory organs, antennae and palps, of Schistocerca americana
Source: Sci Rep. 2022 Dec 31;12:22628. doi: 10.1038/s41598-022-27199-3 (PMC9805433; doi:10.1038/s41598-022-27199-3)
Supplement: Supplementary file 8 — Supplementary Information 4. [file 41598_2022_27199_MOESM8_ESM.txt]

>Same_ORCO
ATGCAGAAGCCGCACGGGCTGGTGGCGGACCTGTGGCCGCTGATCCGCATGGTGCAGTAC
TCGGGCCACTGGATGCTCGAGTACAGCGGCGGCCTCACGGCCCTGCGCGCCATCTACAGC
TCGGTCGTGTCCGTCCTGGTCGTGACGCAGTTCGCGCTCATGGCCGTCAACCTCATCCAG
CGGTCCGGCGACGTCAACGAGCTGGCGGCCAACACCATCACGGTGCTCTTCTTCCTGCAC
CCCATCACCAAGTTCGCCTACTTCGCGGTGCGCTCCAAGGCCTTCTACCGCACGCTCGCC
ACATGGAACCAGTCCAACAACCACCCGCTGTTTGCAGAGTCACAGGCGCGCTTCCACCAG
CTGTCCGTGGTGCGCATGCGCCGGCTCGTGATGTACGTGGTGTCCGTGACGGCGCTCAGC
GTCGTGTCCTGGACCTCCATCACCTTCATGGGCGACTCGACGCGGGAGGTGCCCGACCCC
GACAACGCCAACGAGACCATCACCGAGGAGGTCCCCAGGCTCATGATCAGCACCTGGTAC
CCGTTCGACGCCTCTTCTGGTATGGGATACATGCTCGCCTTCATATACCAGCTGTACTGG
CTGACGGCGACGCTGATGCACTCCAACCTGATGGACGTGATGTTCTGCTGCTGGCTGATC
TACGCGTGTGAGCAGCTGGTGCACCTCAAGGAGATCATGAAGCCGCTCATGGAGCTCAGC
GCCACGCTGGACACCGTGGTGCCGCACACCAGCGAGCTCTTCCGAGCCGCCTCCACACTG
CCCACCAACGAGCCACTCTACGGGATGGGGCCAGACATGAGCAACGGCGTGACGGACGGC
ATGACGATCCGCGGCATCTACAGCAGCCAGCGCGACTTCTCGGGCTTCAACCGGCGCTCG
GCGGCGCTGTCGACGGTGCGCGAGGCCGACTCGGGCGGCGCCGTCACCTCCGCCGGCGGC
ATCGGGCCCAACGGGCTCAGCAAGCGCCAGGAGATGCTGGTGCGCTCCGCCATCAAGTAC
TGGGTCGAGCGACACAAGCACGTCGTCAGGTTCGTGGGCAACATCGGGGACGCATACGGC
GCGGCGCTGCTGCTGCACATGTTGACCACCACCGTGACGCTCACGCTGCTCGCCTACCAG
GCCACCAAGATCGACTCGGTGGACGTGTACGCGGCCTCTGTACTGGGCTACCTGTTCTAC
ACCCTGGGGCAGGTCTTCCTCTTCTGCGTCTTTGGAAACAGGCTCATTGAAGAGAGCTCC
TCGGTGATGGAGGCGGCGTACAGCTGCCACTGGTACGACGGCTCGGAGGAGGCCAAGACG
TTCGTGCAGATCGTGTGCCAGCAGTGTCAAAAGTCGCTCATGATCTCCGGCGCCAAGTTC
TTCACCGTCTCGCTCGATCTCTTCGCTTCGGTGCTGGGAGCCGTGGTGACGTACTTCATG
GTGCTGGTGCAGCTCAAGTAG
>Same_OR4
ATGGCAAAAGCCAAGGACCTTCCTGATCCGGTGGTGGACTTGAGGTGGATGAGCCGGGCG
CTGGCACCAGTGGGCATGTGGGGTCCCTCGGGTGGCAGCCGGCTGTACTATGCCTATTCG
CTGTGGACCATCGTGCAGCTGGTGCTGACGGCCGCCGGCCAGGTGGCGGGGCTGCAGGGC
CACTGGGACGACCTGCAGACCGTCTTCACCACGCTCTGCTTCGCCTTCACCGTCACCTGC
ACCATCATCAAGGGTACCATCTTCGTGCTGCAGAGGGAGAGCATGGACGCGCTGAAGCGT
CACATCGAGCGCAACGCGGCCGAGTTTTGCTCGCACCTGCCGGAGGAGCGCCGCTCGCTG
CTGGTGCGCGCGCGCAACCTGTCGCGCCTCATCGTCTGCTCCTTCCAGAGCGTGGGCGGC
GTCACGCTCGTCTCCTTCATCACGGGGCCGATCGTGCAGAACGGCCGCGACCGGGAGCTG
CTGGCCAGCGGGCTGAACAACGCGACGCTGGACCGCCGCCTGGGCCACAACTACCCGATG
CTGATGTGGTGGTTCGGCGGGCTGCCGGTGAGCTCGCCCGGCTACGAGGCGGCCTACATC
ATCATGTGCTACTGGCTGGTGCTCATGTACATCTGCACCAACGTGCCCGACGCCTACTAC
GTGGGGCTCATCAACTACATCACCGCGCAGCTCAGGCTGCTCCACATCGCTCTGCCCAAG
ATGGCGACCCTGGAGCCAGACGCCGTGCTGCCGGAGAAACTCGCCCACTCTTACGGACTC
ACCATCAAGGCTGATGTACCGGCCGATGCTGGGGCCCAGGGTGTCATCCAGGATAGAGTG
TACGCCAGACTAGTGGAGTGCATTCGATTTCACCAGGAGATTATGAAGTGTGTAGACGAG
ATGGAGTCAGTGCTGAGCCTTACAGTTCTCATTCAGTTCTTCACCAGCACGCTCGTCATT
TGTTTGACAGCCATCACTGTAATTTCGACAGAAACGGCGTACCTCCCTACTTATGCAGCA
TATCTTGCTACAATGTTCTACCAGCTGTTCATCTACTGTTGGTATGGAGGCGAAGTTTAT
TTGGAGAGCGAGAGCCTCCAGTTTTCGGCATACAGTTGCAACTGGCCAGAAACAGACGCT
AGATTCAGGAAGACGCTCAGAATCTGTCTGGCACGCATGCAGAGACCCATCAGCTTCACG
GCCTACAAATTTTACAAGCTGTCTCGAGAAACTTTCCTGTTGTTGTTGAACGGCTCCTAC
TCCTACTTCACATTACTACTTCAGATGAACCAGAAAAATGACTAG
>Same_OR2
TTGAACAACAGTTCCTTCATTAATGACGTTTCTCTTGCGCAGGACATCCTTGTTTATGTC
AAGAACATGTCTGCAGAACCAGACCAGAGGTTGACGTCTTTGCCTGGCCCACATTCTGTG
CTCGACGTGAATATTGGTGTACTTAAAGTGGCTGGTCTATGGCCTACGCGTCCATACGGT
CTGTTCACCTTCTACACTGCGTGGATATACTTAACGCAGTGGGCTGTATTCGCATTGGAC
TCTATGTCGCTATATTACTACTGGGGTAACCTTAATATGATAACGGCTGTCTTCTGCAAC
CTTACGTCTATAACAGCTGGAATTATTAAAATGACTCATTTCTTCATGTACAAGCCGAAG
TATTACACGCTCGTTAACAAACTGGACGCACTGGTCGCTTCCCAACAGCGGATTACCGAT
CCAAATGTAAATTCAAAGTCTATTTTAGTGCAAACAAGCAAACTGAATAAATACTCGACC
TACATCATTGTGACATACGGAAATCTGGTTGGGGTGCCTTGGATTGTGCTGCCTTTCGTG
ATGGACAGTGGAGAGACAGAAAGGACCCTTCCAGTGGTGGAGTGGTACGGCATACGGCAA
GACAAGTCACCCCTTTTCGAGATTGGCTACGTCCTCCAGTGCCTCACCATAATGTACTGG
TTCTTCGCAAGCTGGGGTCTGGACCTCTTCTTCGGTGCACTCATGATTCACCTGGCCGGC
CAGTTTAAGATTCTCAATAACCGCGTTGCCAATGTGGGGCGAAAAGACGACGCTGCCTTT
AATAGCTCACCCTCTGGAGAAACTGAAAGGAAAATAATGGATTTCAACAGAGATGTAGTC
CCTAGAAAAACTCCTGTTCAACAGCAAGAGGTCACATTGTACAGCGAACTCCGTAAATGC
ATCATCGATCACCAAGAGATGATAAGTTTCATGAACGACCTGGAGCAGACAGTCAACTTC
GTAGTCCTCGTTCAGTTCTCGGCGGGAACGTTGGTAATTTGTGTGAATCTGTTCCAGGCT
GCATTGAATGTCCAGGACTTTTCTTCGGTGCTCAAAGTTTGCATGTACATGTTTGAGCTC
ATACTACAGCTTTTCATATACTGTTGGTGCGCTCACGACGTTATGGTGGAGAGCGAGCGC
TTGTGCACATCAGCGTACTTCAGCGAATGGACGGGCGCACCACGACGTTTCACCACAGCA
CTGCACATCCTCATGGCCCGTGCTCAGAAGCCGCTTACCGTCTCCGCAGGCCGTATATAC
ACCATCAATAGATCAACATTCGTCTCGCTGATCAACGCTTCATATTCCTACTACGCTATT
CTGCGCCAGATGAGCGATCGCTGA
>Same_OR10
ATGTTAACAAAGGTGAAAAGCGGCCTGCAGCAGAGAGAGCTACTAATCAGTGATGAGACG
GCAACATTTACTTGGAGCGAGACTGCGCGCTCTCTATTGAAAGTGAACATTCGAATACTG
TTCTTCAGTGGTGCGTGGCCACTGACAGAGTCCGCCCTGTATTACGTCTACACCGCAGCC
GTGTTCCTGGCGAGCCTCGCCAACATGGCCGAAGCCGCCGTGGGCATCGCCTTCGGACAG
GGCAGCATGGAAGAGATCACACTGGTGCTGCCCAACACGCTGACCGTGGCCAGCGGCGTC
TTCAAGATGATTTTCTTCTACCGCGACCGCGGCCGCTACTACGGGCTTGTGAGGCGCACC
GACCGGCTGACCACGCTGCAGTTGGCCGTCCCTGGAGAGGACGCGGCGGCCATCGTCCGC
GACGCCGGCAGACACTCGCTGAAGCTCTCCTCCTCCGTGTACGCCTTCGTCTCGCTGCAG
ATCATCGTCTGGTTCCCGATGCCGCTGATCGCCCAGCGCGGCGAGCGGAGGCTGCCGTTC
GTGCAGCTGTCGTGGCTCGACACGAGCCAGCTCGCCGTCTACGCGGCCACCTACACCCTG
CAGTGCGCCGGCACCTTCCTGCTCGCCTTCGCCACCGTCAGCGTCGACTGTTTCTTCGTG
GCCATCATGGTCCACGTCTCCGCACAACTGAGAATTCTATCGTCCCGCATAAACGCTTTG
GGACTTCGCACTAACCTCGCCGGGTCGGCGAGGAACTTCGAAAGAGACGTGAGTGGGGAG
GCGTCGGATATTCAGCGAGACATGTACACAGAGCTTCGCTTGTGTATTCAGTATCACCAA
GATATCTTAAGGTTCGTGCGGTACCTGGACAGCGTGATGAGTCCGCTGGCCATGACACAG
TTCATCTCCGGCGTGCTGCTGGCCTGCGTCGCTCTGTTCCAGGCCACACTTAGCCCGGAC
GTCAGCGCTGTGTTCCGGTGTGCGGCGGCGCTGCCGACGCCCACGATGCAGATCTACCTC
TACTGCTGGGGCGCCGAGGACGTCGTGCAGCAGCTGATGAACGCCGCGTATTCGTACTAC
GCACTGCTTAGGCAGTTGAACAGCCGCTGA
>Same_OR24
TTGTGCGCCGACGTCTGGAAGCGAGAACAGATGGACGTGAAGGGGTCGGAGGTGGTGTGG
CCGCTGTCGTCAGTGTTGTGGGAGCTGCGACTGCTTGGGCTGTGGGTGTCGCCCCCGGGC
CGCCGACTGCGCCACCGGCTGGTGCTCGCCTTCGTCATGATCTCACACGTCGCCAACTTC
CTCGGCGCCTTCGCCAGCATCACCATGGACACACCCAGCAATCTCCCGCAGCTCTCCTTC
ATAGCCTACAACTGCCTCACTGACGCTGGTCTCACTTGCAAAATGTTCTCGTTTTCGCTG
GACGGTCAGCGCCTGACGGAGCTGCTGCGTCTGCTGGCGGCGTCTCGCCAGCGGTTCCCC
GACAAGGCCGGACACCGGGCCCGCTACCAAGCCACGGCGGTCAAGCTGCGCCGCTTTATG
CAGGTGACGTACAGAATCAACACAGCGTACTGGCTGCTGGCTCCCATTGTCAGGAACATA
ATGGCTGCAATATCCAAGAATACTTCCTCCATCAGCAGAGATATTCCCGTTCCTATATGG
CTGCCGTTCGATGCTCGATCCTCACCGGTCTATGAGATACTGTACAGCCTTGAACTGGCT
TTTGGATTTGCTATGTCTGAGACTACAGTGCTCATCGACGGCTCCCTGATAGCCTTGATA
CTGCAAGTGGCCGCCGAACTGGCGGTCCTGAATGACAATCTCGCAGCTGGCGTTACTCCA
ACTCTAAAGCAGTCACCAAGTGGTGTTACCATCACTGAAAGTATAGTCCAGGACTCATAT
GTCCAGGTACTGCCGAAATCATCACCGTTCTTGGTTGATGGAGCCTTTTCTGATTTCCTG
CACAGCAGAAGTTCCACAGTCTCGGAAGCCGAAATATATCAACAGCTGATTGGGAATATT
CAGCACCACCAGACCGTTATAAGCTGTGTGAGACTCCTGCGGAAAGTTCTCAGCCGCGCC
ACTTCCGTACTGCTCTTCTGCAACACGATCTCCATCTGTTTCCAAGTCATCGCTACTGCT
GTTCTGTTGCAGAAGGACGGGGATATAGCGCAAACTCTCAAGATGCTGATGGGTTCATCA
CTCTATGCATACCAGGTCGCACTCTTCTGCCTCCTCGGCCAAAGGATCATCAACCAGAGC
GATCGTCTAATACGGTCGGCCTTCAGCGGTGACTGGCCGGATGGCGACGTCCGCTGCTGG
CGCCTGGTGCACATGCTCTGCCTCAGCACCTCGAGGGCCCTCAGCCTCAAGATCTGCGGA
ATCTACACGCTTTCCAGGATGACTCTGCTGCAGATACTGAACGTTTCGTACAGTCTGCTG
AACTTCATATACCAAGCAAAGGCCGAGCAAAGCGTTGTTAAGCAGGAGCTGTAA
>Same_OR32
ATGGAGTGCAGTCAGAAGGACGCAGTGTGGCCACTGAGCGCCGTCCAGCGGGGCCTGCGG
GTTCTGGGTCTCTGGTCCCCGTCCCAGGCCCGGCGGCTCCCCCAGCTGCTGGCGCTGTGC
TGTGTGATGGCCGCCCACGCCTTCCTGCTGCTCACCAACAACGGCAGCCTCATCATGGAC
ACGCCGTCGGACCTGCCGCAGCTCTCCTTCACTGCCTACAACTCGCTCACCGTCATCGGC
CTCACAGCAAAGGTGGTGTCTTTCCCGCTGGAAGGCGCCAGGCTGTCGCGGATGCTGCAG
CTGCTGGCCGAGGCTCGCCGGCGCTTCCCCGACTCCGTGGGCCGCCGCGACCACCACCAC
CACATGGCCCTCAGGCTGCATCGTTTCCTGCAGGTGTCGTACAGGATGAACTCGGCCATG
TGGACGGTCGCTCCTATCGTAGCCGGCGCCATCGCCTCGGCGCGATCGGACGGACGCCCG
GTGAAGCGGGGCTTCATGATGCCCCTGTGGCTGCCGTTGGACACGCAGTCGTCGCCCACG
TACGAGATCCTGCTGGGCGTACAGGTGCCGTGCTGCTGGATCTGCTCGGAGACGTCGGTG
CTGCTGGACTGCGCCATGCTGGCGCTGATGCTGCAGGCCGCCGCCGAGCTGGCCGTCCTC
AACGACAGGCTCTCCGGCGTCGGCGCGGGCCGGGCCCCGAGTGCCGCGCTCCCCGCCTGC
TACAAGGACACGTCTCCAGCAAAAGCGTCGTACTACTCTGAAGGAAAATCTGCCGCCGCA
GCTGAGGCTGAGGCCCAAAGTCCTCTGTATTCACGTGATGAGATGTTCCGCAGCCTCGTG
GAGAACATAAATCACCATCAGACCATTATAAATTACATGCACCTGCTGCAGATGCTTCTC
AGTCGCGGGATATCTGTGTTACTCATCTGCAACACCATCTCCATTTGCTTCCACATCGTA
GCGACAGTGGCATTGCTGCAGGAAGATATTGAGCCTGTCGGGATGACAAAGATGGTGCTG
GGGTCGACCCTCTATGCTTACCAGACAGCGATTTTGTGTCTGTTGGGGCAAAGGATCACT
ACACAGAGCGAGCGGCTGCCCGCGTCGGCGTTCAGCTGCGACTGGCCGGCCGCAGACGGC
CGCTTCCGCCGGCTGCTGATCGTCTTCTGCGTCCGCTCCTCGCAGGCGCTCGTCATCCGC
GTCTGCGGCCTCTACTCGCTGTCCAGGGAGACGCTGCTCCAGGTTTTGAAAGCTGCCTAC
ACCCTATTTAACTTTGTATACCAAACAGTCGGTGCAGAAGAACCATTAAACTAA
>Same_OR49
ATGAGAAAAGCTTCGGCGCTGTACTCCCAGGCGAGTGTACAGGTCCGTCGTGGCCTCGAT
CTGTCTACGTGCAAGCGCATCCTGTGCTGGTTCTCCTGCTGGCGGGACGGTTCTGTGTGG
TACGGCCTCTATGTGGTGCTGGCGCGGATCAGCGTGGCAGGTGTGGTCGCCTCCCAGCTG
GGACTCATGCTGCACGTCTGGGGAGACCTCTACAGCACCTCGCTCTGCGTCTATCTCACA
CTGGCTGTCCTCAGTGCGTGGTTCAAGATGGTGCAATTCTACTTGGCCAGACCCAAAGTG
GACGCGCTACTGCGGGAGCTGAGCGGGGATGTGCTGCTTCACGCGGAGGACCTCAGCGAG
GGCACTGAGGATGTCTTCCGGCGGTTCCAGAAGCGGTCGGGCATGTTCCGGCGGACGTTC
CTGGTGCTGGGTCACCTCACCATCCTGTCGTGGGCCGCAAAGCCGTTCCTGGACCGCCTG
CTGGGTTCGGATGGACCGCTGTCTCTGCCGCAGGACGCCTGGTATCCGTTTGACACGACG
CGCAGCCCGTACTACGAAATCGCCTACCTGCACCAGGTTCTGTCGCTGTACGTGGCTGCG
ACGTGCGTGGTGACAGTGGACGTGTTCTTCACGACGCTCGTCATGTACCTCGCGGCGCAG
CTGCAGGTCCTCAACCTGCACCTGCAGGCCATGAACTGCGGACCCCGTCTGCCAGCAGCC
ACCGACGACACGATAGACTCCTGCAACAACCCAGTCGTCGCCAGGAAGTCAGAGGAAGCA
GACGGACTTCCGTCAGCTAACCCTCGCGACGCCCACGCGCAATTGGTTCGCAATGTGCTG
CACCACCAGGTCATCATAAGGTCCGTGAGGATTATGGAAGAAGCAATGGGACCATGTGTT
TTCGTGCAGTTTCTTTTCAACGTGATAGTAATGTGCATCTACGCCTTCGTATTGGCCGGG
GTTCGCAATATGAACGTAGGAAGCCTCGCGATATGTTTAACAAACCTAATTTCCACTTGC
GTCGAGAACTTCGGCTACTGCTGGTTTGGGAACGAAATAATATCACAGAGCGAGCAGCTG
GCCTTCTCGGCGTACAGCAGCGGTTGGGTGGGCAGCGGCAGCCACTACCAGAAATCCCTG
ATGGTACTGACGATGCGAGCCCAGCGCCCGCTGTGCCTCACCGTGGGCAGCCTCTACACA
CTCTCCAGGGAGACCTTCCTCACGCTTCTAAATGGGTCGTACAGCTTCCTTGCTGTTCTG
CTTCAGATGAACAACTCCAACTGA
>Same_OR63
CTGACGAGGGCGACGCTCCTGCTGTGGCTGGGCACAACCTGTTCCTGGATGCTCTCGGCA
CTGCTGCACGCCGAACTGCCCTTCTTCGCGTGGTTCCCTTTCGACACGACTCGGCACTAC
GCCGAGGCTTTCACGTATCAGCTTATTACAGGAAACCTGGTGATCTTCATCATCACAGGA
CTCGACTGCTTCTGTTTGGAGCTCATGATCCACCTTTCAGAGCAACTACGAGTTCTCAAC
AACTTATTTCGCAGTTTCGCAAGAGCTAATGCCCAACAGCTGCCTGAGTTGCGGGTATGC
CCAGCTACAGCTACATCACACCGTAGAAAGTCACAATATGAGACTACCACGAAAAAGTCA
TTTCTGGAAAGGGAGGCTATACCACTTGATGTTCACACAAAATTAGAGAAGACAACAAAC
AGCGTTTATTCTGGAATCTATAACCCATTTCTCGACACCGCTGATGAATCATTCAAACGC
TGCATCCAATATCACTGGCAGCTAATTGGGTTGAAGAAAGAAACTGAAAAATTTTGTGGG
GTGGTACTTTTCTTTCAGATCCTTGCTAGCATGTTCATTATCTGCTTCGTGGCCTTCCAG
GCTACTGTGAACACAATGGACGCAGGGAGTCTCACCAAATGTTTATTGTATTTGAGCGTC
GCCTTGCTTCAGCTTGGATTGTTCTGCAACGAGGGTACCAACATTGTGACACAGAATGAA
GAACTCATGCTGGCAGTGTACAGCAGTGGGTGGCCAGAGTGCAATGCTGCCTTGAAGCAG
TCTGTCATCATCACCATGATGAAGCTGCAGTACCCACTACAGATCCGAGCTGCTTCCTAC
TGCACTCTGTCTTTGGAAACACTTACCAAGATCCTTCATACATCTTACACATTTTTCACA
TTACTACGTCAAGTAAGTGAAACACAGTGA
>Same_OR36
CTGGACGCGATGTCGGAGAACGTACCCTGGTCAGGTACTGGACTGTGGATAAATGCTCGT
GTTCTTGCGCTTGCTGGTATGTGGAGACCGCCATGGATCCAACCAAAGTGGTATCTACTG
TACAGAGCATGGGTGCTCTTCACACTCTTCAGCTTCCTCGTCGCTCAGATTCAGGCCCTC
TGGCACTTCTGGGGAAACATTGACAAAATCACCCACGACACATGTCTTATGATTAGCATA
ATTCTAAGTCTAATAAAATTCTTTAGCTTCGTTTTGAGACAAGAAGAATTTTTTCGCATG
GTGCAGAGAATAGACGATATCAGCGCGGAACAAAAGAAGACTGGCGATTCAGAAACAATC
TCTATCCTCGACGCATCGTACAGATCTGCGAGAGCTGTCACGCTGTACATGACTTTTCTG
GGAGGGTCTATGCCTGGCGTGTGGGCTACAATTCCCAGTATCATGCGGAAGCTCGGCGTA
TTTCCACCGGAGAGGGAACTTCCTGCCACGGCCTGGTACTCCAGCAGGGACACTCAGACA
CCGTACTACCAAATACTCAGCACGCTGCAGTACTTCAGCATGCAGTACAGTTTCTTCACT
GCAGTGGGTCCAGACTTGCTTTTTGTATCCATGATAATCCACGCAGCTGGTCAACTGGAG
GTTCTCAATGCTAGACTGAGACGTGTTGGGAAAGTGAGTGGAAACCGCAGCTCTACCAGT
ACTAAACAGCAGAAGACAGAGGAGGAACTTTCGGTCGAAGTTTCCAGTGGCGAGATGATG
TGGAAAGATCTCTGCAGCTGCATCGAGCACCATCAGGACGTCATAGAGCTAATTAAAGAA
GTTGAAAGGCTTGTGAGCAAAACAGTCCTCCTTCAGTTCATGGGAGCTACTGTCATTATT
TGCGTCACACTCTACCAAAGCTCTACGAATACCGAGAATATTGCAGCGCTCTTGATGCTA
CAAGGATACTTAGGACTCATCATGTACGAAGTATTCATGTATTGCTGGTACGCTGAAGAT
ATATTATATCAGAACTCCCGACTTGCTGAGTCCGCCTACTCATGCGGGTGGCCCAGCGCA
CCTCTTAAGCTGCAGCGCGCGTTGGTGATCGTCATCTGCAGGACGCAGAAGCCACTCGGA
TTGACTGCCGGAAAATTCTACTATGTGTCGCGAGAGACGTTTGTCCGGTTGATGAGTGCT
TCGTACTCTTACTACGCTCTCCTCCGCCAGGTGAACGACAAATGA
>Same_OR21
CTGGGCCAGCGGGGACATCACCACCTTCTCCATGAACGCCTACATCTGCTTCGCCGTCTT
CGCCGCACAGGTGAAGGTGTCGACGTTCGGCTACTGGGGCGGCCCGCAGCGGCTGGTGGA
GCAGCTGGCGCCGCGGCCGCCTTCTACCTGTGCGGACACCTCATGATGCTGGCCTGGTAC
GCCTCGCCGCTCGTCGCCAACGCCGCGCTCGCGCCGGACCCCGACACCAACGCCACGCTG
CCCAGGCACCTGCTCTTCGACGCGTGGTTCCCCTTCGACCCGGTGCCGTCGCCCAACTAC
GAGCTGGCGCTGCTGTACCAGTCGGTGACGCTGTACATCGCCTTCATCACGACGGCCGTC
ATCGACGTCTTCTACGTCAGCGTCATGGTCTACCTGGGCGTCGAACTGGAGATCCTCAAC
GAGGCGGTCGCCAGGAGTTGCCGGCCGTCCGAGGAGAAAGGCGACGACGAAGACGACTGC
TCCCTGCTGATTGGCTGCGTCAGGCACCACCAGGCTCTCAACAGATGCGTTAACACACTC
CAGGAAGTAATGGGAATCTCCATCTTCGTGCAGTTTGTTTTCAACATGCTTCTTATCTGC
GTGTATGCATTCGTGCTTACAACGAGGAAGAGCGACTTGAGCACGCTGGCGAAGTTCGGC
ATGACCCTGGAGAGCTACCTGTTCGAGAACCTGCTGTACTGCTGGTACGGCAACAACCTG
ATAGAGCAGAGCGAGCGGCTGCCCTTCTCGGCGTACAGCAGCCGCTGGCCGGACGGGGGG
CGCCGCTTCCGGCAGACGCTGCGCATCCTGGCGCTGCGCGCCGGCCGGCCGCTGCACATC
ACCGTGGGCAGCCTCTACACGCTCTCCAGGCAGACCTTCCTGCACTTGCTGAACGGATCC
TACAGCCTGTTTGCAGTTCTCCACCATTTGAACAGCAAGTGA
>Same_OR77
ATGGAGTCCGCTACGGCAACATCTGAGCACCGCGACGACGGCGGCGGCGGCGGCGGCGAC
CTGGAGTACCTGCTGCGGCTGCTGCACTGGACTGGTGTGATGCGGCACCCGCGAGCAGAG
TTCTGGGCGGCGTGCGCCTACTACCTGCGGAGCGCGGTCGCGAACGCCGCAGTGGCGGCC
TTCCTCTGCTCGCAGGCGCTGGCCCTATGGAGGGGCGGTACCGCCGAAATAGACCGCTTC
ACACTCCTGCTCTCCACCTTCAACACCGTCGCCGCCTGGCTCTTCCGCCTCGGACATATC
GCCGTTCACGAGCGCCAATTTCACTACCTCGCCGCCCAGCTGGACCGTGACTTTGGAGAC
TTCCTGCGCCCACATGATGTTCACCTGATGGAGACACGTGACCAAGATCTGCGCAGATTC
GTGCTGGCCTACATTTGGTTTGGCACCGCAGGCTGCCTGTGGTGGATCATATTTCCGCTG
CTTCGCTTTGGTTTCTGTGCTGCAGGATTGCCGTTTATCTTGGAGCTCCCATACGATGTG
ACGAGTCCACTCACATTCATCCCCACTTGGATCTTCTGCAGCTTCATCACTATACACGCG
GCCGTGCTTACTATAGTTGTGGACTCCTTCAACGTGTCCCTCATAGCACAGCTGCGGGTG
CAGCTCATCCTACTCTCCAGAAACATTGTCGACCTTGCTAATGAAGACCAAGACCTTACG
TCTTCAATCAAACATATGCCTTCTGAAACTTCACTCTCATCTGACGCCATGAGTGGCTTT
CAAATCAGACATCAACTACGAAAAATGATTCTTCACCATCAAGCTATTATTAGGAATACC
GAGTTGATGGAGAAGTGCTTAGGCGCCATGCTACTGGGGCAGAGCTTGTCCATCGGGGCT
GCAGTCTGCTTCCAACTGTTCCAAGTCGCCTTAAGCGCTGAAAGCCTGGCAGAGGCCGGC
AAGTTCGGCTGCTACCTGTGCGTCATGCTGGCGCAGCTGTTCGTCTACTGCTGGTTCGGA
GATGAATTCATAACGGAGAGCGAGAAGGTGGCGCTGGCAGCCTACTCGGCAGTGACGTCA
CTGCAGGGAATCCCTCTCTCCCAGAAGCGGTCGCTGCTGCTCATGATGGTCCGAGCACAG
AGGCCTTTGCGTGTAACAGCCGGCGGCTTCTTTCCTCTCTCCAGGGAGTCCTTTGTGTCG
GTCGTCAATATGTCTTATTCCTTCTTCGCCATTCTTCGGAGCTTCAAAAGCGACTAG
>Same_OR85
CTGGAGAAGCGGCTGATGGCGCAGCGCCTGCAGGTGCTGATCATGGCGGCAACGGCTGAG
TCACCTGTGGCACTACTGGGCCGCAACGCATCTATGCTGCGACTGCTGGGGCTGTATCAA
CAAAAAAATGACGGCAGTAGACTCAAAGCCGCTCTTCTCTCCGCTTTCTCTCTCATCTTT
CTCCTCTTTCACCCGGTCTTTGCTGCCTTAAAGCTCTACATGGACCCTCCAGAAGACCTA
GTGGATTCTGCATTGTGCTCATTCGCTTTCATTATCACTGATGGTGTTTTTATAAAGACT
GCAATTTTCATCGCAGACAGAGGCATGTTGCACCAGATGCTGGAGGTACTGTCTGACTCC
AGGAGGCTGTACGGTCGTCAAGAGGCAAGCAAGAAGATTCGAGGACGTTACGAGGACCTC
GCCGAACGAGTGCTGCTGTATATGCAGGTGTCGACGATGGTGGCCTCTGTCGGCTGG
>Same_OR53
CTGGACGCCTGCTGGGCGCTGTGCACGCAGCTCAGCTTCCTGGCGGCGCAGGCGCGCGCG
CTCTTCCACTTCTGGGGCGACGTGGGCAAGGTCACGCACGACGTCTGCCTCATGGTCACC
GTCGTGCTCGGCCTCATCAAGTCCTACGTCTTCTGCCGGCGCAAGGTCGACTTCTTCCGC
ATCGTCAACAAGATCGACTCGGCCAGGTCCGAGCAGAGCAAGTGGGCCGACCCGGAAGTA
ATGTCCATCCTTAGCGCGTCGTACAAGTCGGCGCGCAACGTCACCCTGTACATGACGCTG
CTGGGCGGTTCGTCGCCCGCCGTCTGGGCCGTCACGCCGACCGTCATGAGGAGGCTGCAC
GTGGGCCCCCCTGAGCGGGAGCTCCCGGCCACCGCGTGGTACTCCAGCCGCGACACGGAG
AGCCCGCTGTACGAGCTGCTCTGCGTCCTGCAGCTGTTCAGCATGCAGTACAGCTTCTTC
GCCGCCGTCTGTCTCGACTTGTTCTTCGTCTCCATCATTATCCACATCGCTGCCCAACTG
CAGGTTCTTGGCGTCAGATTGCGTCGCATCGGCGAACTTTACGACAAACGATCCACCAGC
TCGAGAAATTCTCCTATATTCCGACGACAAGTTCAGGTCGGATTTTCCGAAGAGGAAAAC
CAGTGGGTGGATTTGTGCACCTGCATTCGGGACCATCACGCTATAATAGAGCTAGTCAAG
GAACTAGAAGGTTTGCTGAACATGATTATACTGTTCCAGTTCTTGGGCGCTACAGTTGTT
ATATGCGTGACGTTGTTCCAGAGTTCAACGAATACTGGCAATGTAATGACATTATTGAAA
CTCCAGGCGTACCTGATGGTTATTATATACGAAATATTCATCTACTGCTGGTACGCTGAT
GACATACTATATCAGAGCTCCCAGCTGGCAGTGGGCGCCTACTCGTGCTGCTGGCTGCAG
TCCACGCCCAGGCTGAGACGGGCCCTCGTGCTGGTGCTGTGCAGGGCGCAGAGGCCGATG
GGGCTCACCGCCGGCAAGTTCTACCACATCTCCCGCGCCACCTTTGTACGGCTCATCAGC
GCATCATATTCATACTACGCCCTTCTCAACCAGATGAACGACAAATAA
>Same_OR17
ATGTTGGACAAGAAAGATAAGATGGCACTGCAAGAGAAGCGGTCTCTCGTGCAGTTCGGC
CTGAACCGCCGGCTGCTGCGCTGCGTGGGCCTGTGGCCCGAGGAACGGGGCAGCCCGTGG
CGGCCGTCCCTGTGGCCGAACGCGCTGCTGCAGCAGGGCAGCCTCGCCGCCATGGTTACC
AGCGAGCTGGCGGCGCTGCGCCAGTACTGGGGTGGCGAGCTCAGCCACACCACCATCAAC
GCCTGCATCATCCTGCTGGTGGCCGTCGCCCTCTGCAAGGCCTCCTCCTTGGTCTCCCTG
CGTCGGCCCATCATACAGCTCATGCACACACTTCAGAACACTTCCGTGCCTCAGAACGAA
TGGGAGGAGCGCATCTACTCCGGAGCTGCGAGGCACGCACGCCTGCTCACTCTGGTGCTC
TGCGTCGACTACGCTATTGTGGCCTTCATCTGGGACTCTCTGCCGCTCCTCAACTTCATG
CAGCAGTCGCCGGAAGGACGCTACAATAATAGCGACGCCATATTCTCACAGTACCCGATC
ATAGCACTGTACCCGTGGGAGGTGCAGTCTGGTCCCGCCTACGCGTTCACGTTCACCCTG
CAAGTGCTGTGCGGTGCCATCTTCACCATGACGCACCTGGCGTGCGACACGTTCCTGATG
TCGCTCGTCATCCACATCTGCAGCCAGATAGACGTGCTACGCGCCTCGCTGCAACAGCTG
GGCCGGCGGGCCGAGCGCGTGGGGGCGGCGGCGGCCGTCGCGGAGGCGCAGGCAGATGCG
GAGCTGTGCGTGGGCCGCCTTGGAGGAGGCGGTCACCGGGACAAAGCCCTCTGCGGCCAG
GGCTCCGAGCAGGAGCTGTACCATGAGCTCGTGGCCTGTATAAAGCACCACAAGAACATC
ATAGGGTACGTCGACGTGTTGCAGCAGGTGTTGAGTCCCGTGGCGCTGGCACAGTTCATG
TGCAGCATGGTCATCATCTGCCTATCAGGCTTTGGCATAGCGATTTCTAATGACTTTGGC
GCCCTCTGTCGGTACTGTGTGTACTTCACTGGAGCAGCCATTCAGCTCCTAATATTTTGC
TGGTATGGAGAAGTACTGATCACAAAGCTGCTGAATGCATCCTACTCGTTTTTCGCTGTA
CTCCGGCAACTGAACGAATCTGGACACCGTGAAGAAGAGGGCGCTGTGGCATCTGTTTGA
>Same_OR62
ATGGGACAGCCTGCAAAAGAGCTTGCCAAACTGCTGGGTTCCGAGGCTTCAGTTCTGCGA
TTGTTGGGCCTCTGGCGTCCGCAGGAGCATGGGGGCCACGTAGTGCCTACAGTACTCGCT
GCCGTCACCCTGGCCTCTGCCTGCTTCCTACCTGCCGGAGTCGTGCTGAAGTTGTGCGGC
GATTTTCCAGAACAAATAGAGGAGATGGCGCACTGCTGCTATATCTTCATTGTCTGCTTT
GGGTCCATCGTTAAGGCTGTCCTCTTCATTGTGGAGGGAGGCACTTTACGTGAACTGGTG
CAGCTAATGTACAGCATGCGGACCCATTACGGTGCCGACGAGGGCAGTGAAAACATCCGC
AGCTGCTACCAGGACAACGTAGACCGCATGTATCGTTACTTCCAGGTAATGGCCCTGCTC
CCGACGCTCTACTGGATATGCTCTCCACTGGTGTTCGGCGCTGAGACGAGTGCCACGCTG
GACGCGCAAGACAACCAGCGCCAGCTTCCCCTACCCTTCTGGCTCCCTTCTGGCGTCAAC
TCGTCGCCCACGTATCAACTGTTATACGTAATCCAAGCCTTCAGTCTCACTGTCACAGTA
GAATCGGCAATATGTTTGGATGTATTCTTCATTCGCCTCATGATGATGGTTGCAGCTGAG
CTTCAAGTCTTAAACGAGAACATTTCAGCTATCGACTGTGATCAGGCTAATGGACGTGAG
GACCAAGAATACGATTCACTGATACCCCGTGACGACCGTGCCCCTCAATTTACAGAGAAA
TATCCAGAGAATTTTTCAGACGACGAAATATTTTCACGGCTGTTGAAGAACATTCATCAT
CATCAGACGATTCTCAGATGTATCTGGCTGTTACAGACTGCAATGAATGTGTCCATCTTC
ATTCTCCTCTTTGTCAACATGGCGAACTTGTGTTTCAATATGTTTGTTACTGCAGGACTG
TTACAAGACGGGAGAAACGTGACGAAGGCGGTGACGGCGCTTTCGACAGTGCCGGGCCTG
CTGCTGCAGACAGCGATGTACTGTCTTTTCGGCCAAATCACAACCGATCAGAGTGAGAAA
CTGTCAGACTCGGCCTACTGTTGTGGATGGAATGAGTGCGACACTCGTTTCAAACGTAAC
CTACTAATCTTCATGCTGATGGTGGGGAGACCTGTGGAGATCACAGTAGGCCAGACGTGC
AAGCTGTCTAAGGAGATGCTATTGCAGGTCCTGAATGGAACATACGTCTTACTGAACATG
CTATTCCATGTCCACAGCGATGACTAA
>Same_OR92
ATGCAGGTGTCGACGATGGTGGCCTCTGTCGGCTGGCTGGCGGCCCCTCTCGTGTCCCGC
GCGCTGCTCGCAGCCTCGGGCGAGTCCGGGGAAGTCCCGCGCAAACTGCCGCTGCCTGTC
TGGCTGCCCCTGGACGTCCAGGCGTCGCCCACTTACGAGATACTCTACGTCGTAGAGGCC
TACTGCGTCATTCTCAGCGGCCTCGTCACCCTCTGTACAGACGTCCTCTTCATTAGACTC
ATGCTCATGGTGACCGCCGAGCTTCACGTACTGAACTGCAATGTTGCGACTATGGCCAAG
TGGCGTGAGAGAGTTTCAGATGAACGACATGATTATGGTCATCAACAAAATACTGAAGTC
CAGGACTCCTACATGGTAGGTAGAGCACTTCAAATGGCAGAAACATCCTATGAAGATGGC
TCTGACGACCAGTTGTACCAACAACTAGTGACCAACGTTCGCCATCATCTGATCATCCTC
AGAACTGTCAACCTCTTGGAGGCAGCAATGAGCAAATCGATT
>Same_OR44
ATGCAGTCCGCGCCTGTGGAGCAGCCGGCGGCAGCGGCAGCGGCAGAGGCGGCGCAGGAG
GCGTGCGACCTGGACTACCTGCTGACGTTCCTCCACTGGACGGGCACCATGCGCCACCCG
CGCGCCGGCCCGCTGGCGTCCCGCGCCTACCGAGCGGCCAACGCGGCCGTCACGCTGGCC
TTCGTCTACTTCGTGTGCTCGCAGGCGGTCATCCTCTTCCGCGGGGGGACGTCGGACTTG
GACAGCTTCACACTCACGCTCAGCCTCATAGACACACAGGGCACGTGGCTGGTGCGCATC
AGGCACATCGCCGCGCTCCAGCCTCAGTTCCACAGGCTCGCTTACCAGGTGGGCCGCGAC
TTCGGGCAGTTCGCCAGCGCGGAGGACGTGGCTTTTTTGCGGGCCGGCAGCCGGCGCATG
CGCGTTGTGATGCTGCTCTACCTGGCCTTCGGGCTGGCCGAGTGCTGCGTGTGGCTAACG
GCGCCCGCCAGCGAGACCGGCCTACCCTTCGTCCTGGCGCTGCCCTATGACGTCACCCGG
CCAGTCGCGTACGTCGCTACTGCCGTCTACTGCTGTTTCATCACCCTACACACCATTATG
GCCAACTTCGCCGCCGACGCGTTCAACGCCAGCCTTATAGTCCAGCTGCGAATGCAACTG
ACCCTGCTGAGCAGAAATATTATCAACTGTAACAATGTTACCGAAAAGCCATACTCGTTG
CTAGACAAAGCAGAGTCAGTGGACGGTGTACGCCCGTGTCACCCTTTCAGTACCAGTGAT
GTCTACTACCGACTGCAGAAGAACATACTTCATCATCAAGCCATTATCAGGAATGTTGAG
CTGCTTCAAAGATGTCTGGGCAGCATTCTGCTGGGACAGAGTCTCTCCATCGGTATTTCT
GTTTGCTTCCAACTCTACCAGGTCGCCAAGAACGCAGAGAGTCTCCAAGATGCCGGAAAG
TACAGCAGCTACCTTTTCACCATGTTTGCCGAGCTCTTTGTCTACTGTTGGTTCGCAGAT
GACTTGATATCAGAGAGCGAGAACGTGGCGCAGGCAGCGTACGACGCGGTTCCATCGCTG
CTGGAGTGCCCCACGTCCATTAAACGGTCGCTGCTGATCCTGATGCACCGAGCCCAACGG
CCGCTCAGCCTCAAAGCTGCC
>Same_OR80
ATGTCTAATAGAAATGAAGGAGAGTATTTTGCTGCTATCATCAATCTCATGCATTTCTTC
AAAATTTGGACTCCAGATGGCTCAAAGAGAAACTTATCATTTTCTGTTTTTATCCTAGTG
CCTGCATATTTGTTCTTTTTTGCTCTGTCATGCATTGAAATATATCACAACTGGGGTGAC
ATGCTTTCCACAACTGATGCTGTAAACACATTTGTTATTTACCTTGCTACCAGTCATAAA
TATTTTAGATTGATTTATCATGAGAAGGATTTGAAGAAGTTGATGAATATGGTTGAAAAT
AATTTCTCTGTACCTATTCGGCAGAATGATGCAATGCACAATTCCATTATTAAAAGTTAT
GTGCAGGAAGTGAAAAAATTAACCATCCTTTGGACCACACTTTGTTTCACTACCCTATGT
GGATTCATGATTTTGCCTTTGGCTGATGGTCTGTTCCATTACTACACAACAAATTCAACA
AAAGAAATTGAATGGAAACTTCCATACAGGACTTGGACCCCATTTCATGATTATGGTACA
GTTGTTACAGTACCACTTTATATATATCATATGTTCATGGGTTTTGTTCTGATTGCAGAA
ATACCTGCTTTTGATACTATATATTTTTCATTGATAAACCATTCATGTGCTCAGTTGAAA
ATTCTTCAGAATTCCCTGAGAAATATAGTAACAATATCAGCTCAGAATGTACACTCAAAT
GAAAAAAATAGTGTTACTTTCGATACAATGCTTGAGGAGCATTACATCATTGAGGAAAAT
ATAGGCCATAGTAGTTTATCCCCCGCACATAAAATGAATAGTGTTTTAAATTCTTTTACC
CCCAGTGGAAATTGTGACAGCCCATTGAACTATATACATGCCAGTGAACTAGACAGCAGA
ATTCGGCAGAATGTTGGAGAGCTTGTGAATCATCATGAGAAGATACTTGAGTAA
>Same_OR96
ATGAGGGAATTCACGAACAACATGGAAGGCAGCCTGTCAGCGCGACACCAGGAGTCCGTA
CTCAAGTGGAACGTCCGGGTGCTGACGTCAGGCGGGTTGTGGCCGGCGGGTCCTCCACGG
CTGTTCGCAGTATTCACCACCTTCGTCTTCGTTGTCAAGTGGACGCACATTCTGATGGCA
GTGCGAACACTCTACTTGTCGTGGGGCGACCTCAACGAGATCACGCTGACACTCTTGTCC
ATGATCACCATGCTGGGCGGTGCTATCAAGATGACCCTCTTCTTGAAGAACAGGAGCGTC
TACTACCAGCTGGTGCAGAGACTCGACGATATGGTCCGTTACCACGAGCAGTACTATGTG
GGGAACGAAACGATGGTGTCTACTTTTCAGATGGCGAGAAAGAAGGCCTTGCGTCTCACG
TTCATAACCCTTGGATACTTGAACGTGCTTGGTCCTCTGTGGTTTGTTATGCCTCTCCTC
GAAGACACGTCGGAGAAGCACCTGCCGTTCATACCCATGCACGGACTCAACTTCACCTCG
ATACCACTGTACGAGCTATCGTACGTGACTCAGTGCACCGCCACCTTCTTCTGGCACCTT
GTCAGCGTCGGTCTCGACATGTTCTACGCCAGCCTCATGATACACGTCACAGCCCAGCTC
ACCATTCTGAACGTGCGCTTCACCAACCTCCATCTGGAAACGGATCACTTAAGCTGCCGA
TCTAATCTAAGGCCTATTACAGCACCGTTCGACAACAGTGTGCTGACGGAAGCCCACAGT
AGAATGTACAGAGAGCTATGCGATCTCGTCAGATCCCACCAAAAAATTATCGAATTCACA
ACTTACCTTGAGGATGTTATGAATTCAACAGTGCTGGTTCAGTTTCTTTCCAGCGTCCTC
GTAGCTTGTGTAACGCTGTTTCAAGCTACTATTAATTCTGCGGGAAACACTGTCGTCAAA
TGCTGGTTGTATCTGCCTATGCCAGCTTTCCAAATCTTCGTTTACTGCTGGTGTGCGCAC
GATCTCGTGGATCAGGGTCTGGAGGTCTGCACGTCGGCCTTCCTGAGCGCCTGGGTGGAG
GGCAGCCGACACCTGCGACGCGGCTTACTGGTGGTGATGGCTCGAGCCAGGAGGCCCCTC
GAGCTCACCGCCGGCCGCATGCACCCCATCAACCGCGCCACCTTCGTTTCGCTCATCAAT
GCTTCCTACACATATTATGCCGTGCTTCGCCGAGTTAACGACCGCTGA
>Same_OR55
ATGACCGCACAGTGGCAGGCAGGGTCTGGTCCGGGGATGCGTGTCCCTGGGACCCATCTC
CCGTCCATAGACCTCCACGCACATCTCAGCCCCATCCTCAAGTGCCTGGCGGTGTTCGGC
ATGTGGCCAACCTCCGCCTACACACGCGTCTCCGCAAAGGTAGTGGCGTTAACAACTGGC
CTGGCGATGCTGTCACTCGTTCTGATGCAACTGGTGGCAGAGGTGATGGCTTTAGCAGCC
TCACCAGTCAGTGGTCCGACCGAGCTGTACCGCTTCATCTACAACTTCAGCGTGGTGGAC
CTGCACCTGCAGGGGCTGGGAAAGTGGGCCTTCATGGTGGCGCGCCGCCGCCGCTACACC
AGGCTCGTCGACCGCCTCCAGCACTGCTTCCGTCTGAGTGGCCTCGCTGATACCAACGAC
AGCACTTCTGTGCTAGCTACATCAGAGACAGCCCAAAAGGTAGCCGTGACGAGGCTCCAG
CAACAGCTGAGCGAGTGCCGCCGCCTGAGCATGTGGGCGACCGCCTTCTGGCTGTGGGTG
TGCGTGTACGGCGTCACACACTGGTGCCTCGTCCCCCTCATCATCGGGGACAACTCGCTG
CCTTTCGACGCTCTCTATCTGTTCGACGCCAGCCAGCCGCCGCTACGACACGTGGTGCAC
TGCCTGCAGTACGTCGCGGGCCTCCAGAACATTCTGCTGTCCGTGTTCTTCGACCTGTTC
GTGCTGTGGCTGCATTTGCTGCTGTGCGCCCAGCTGCGCTACCTCGCCGAGAACCTGCGT
CGCCTTCGCCGGGTTACAGATACGGACGAGCACAAGAAACTACTGTTTGCCTGTGTCGCG
CATCACAGCGACCTCCTCAGCACAATCCAAGAGCTCAATTCATGCGCAGGTCCCAGCTTC
TTCCTCCAGTGCTTCGAGAATACAATCCGCATGTGCATGATTGCTTTCATGGCCACAACA
ACAGTCGCTGACCAGATGCAGGTGTGGAGTTCGGCGCAGTTCTTCCTTGCAGCCGTGGGC
CAGCTCTTCCTGTACTGCTGGTGTGGTCAGCAGATCTCACATCTGACAGAGAGCATATCA
GATGCAGCTTATGACAGTGGCTGGGAAGAGCATGATGTTTCAACACAGAAGAATGTAGCG
TTCATCATGCAGCGTGCCCAGAAAACAGTTGTCTTCAAAGGCGGCTGGTTCTACACACTA
ACCACAGAAACCTTTGTGGAGCTCCTCCGCCTGTCATTTTCCTACTACACTGTGCTTCGA
AATATCAATGACAGATAA
>Same_OR38
CTGGCGCACCATACTGCTAATTCCGGCACCGCGCTTCGGTCTGGCGAGATGGCAGACTAC
GTACACCGTAAGCCGGTGGTCGACATAGGTCTCTCGAAGGCTGCCCTGGTGGTCATTGGC
CTGTGGGCCCCAACGCGGCCCAGCAGGCTCTACTGGGTCTACACGCGGTGGTCGCTGCTC
CAGCTGGTGGTCACCATCGTGGGGCAGGTGGCCGGCTTGCAGGGACACTGGGACAACCTG
CCTGTCGTCTCCACCTCACTGTGCTTCGTGCTCACCATCACCTGCACCTTCATCAAGGCG
GTCATCTTCGTGACACAGCGGCCTCGTGTGGACGCTCTGATGGCGCACCTGGAGTACAAC
CTGGCCACGTTTTGCTCGTTCATGCCGCGCGTCAAGGAGGCCACCTTGCGCGGCTGCAGG
CTGCGCGTGCTGTTCATGTTCACCTCGTTCATGGGCATCGGTGGCATCACGCTGTTCTCC
TTCTACACGGGGCCCATCGTGCAGAACTTCAAGGATGCCAAGCTTCTCGCCGATGGGGCA
AGTAACGTGACCGTGAGGCCGCACATGGGCCGCAACCTGCCGATGCTGATGTGGTGGTAC
AACGGGCAGCCGGAGCAGACGCCCTACTACCAGCTGACGTACGTGCTCATGTGCTACTGG
CTGATGCTCATCTACCTGGCGTGCGACGTCCAGGACGCCTTCTACGTGACGCTCATCATC
TACCTGTCGGCGCAGCTGACCATGCTCAACGCCGCTCTGACCAACGCTCTGCACCCGGGG
TATGGCGAGGGCGGCCACACTTCGGAGAGGAGGCAGCTTCCATCCAGAGGCTGGCGTGGC
GACGTCGAGAGTGTCGTGCCGGCGATGCGCAGTGGCCGCGACAGACTTGTCGAATGCATT
CGGTTCCACCAGGAAATTATAAAGTCTGCGGCTGAGATGGAGTCCATTTTGAGCGCTTCA
GTACTCATGCAGTTCATGACCAGCACGCTCGTCATATGTTTCACAGCATTCACTGTTATT
ACGGCGGAGAGAGCGTACCTACACACATACATAACGTACCTGGCTACAATGTTCTACCAG
CTGTTCCTGTACTGCTGGTACGGTGGGGAGCTGCTTTTGGAGAGCGAGAAGCTGCAGTTG
TCGGCGTACAGCTGTGCCTGGCCAGATGCGGACCCCAGTTTGAAGCGTTCCTTGCGCATC
ATGATGGCTCGCCTGCAGAACCCCGTCAAGCTCACTGCCTGCAAGCTCTATGGACTCACC
CGCGAGACATTCCTGCTGCTGATGAACGGCTCCTACTCGTACTTCGCCCTGCTCCACCGG
ATGAACCAGGCGCCGGCCTAG
>Same_OR99
ATGTTGAACAATGTGTATGATCCGTTCAGCACCTGCAGGAACATCTCTCTGGAGAGTTTG
CAGGTTTTCCCAACAGTGATCTCCAGAGGTCGATTCACCATCGCCATGAAGATCAGCAGG
CTGCGTCTAAAACGGGCATCACTCTCGTTCCATCCGCATCTGAATGCAGAGATCAGCAGT
TCCTCGCTCTGGTCGGTTACCATCTGCCCGAAGACGCAGAACATGCCAGTCTGGTACAGC
AGGAAGGGTATCGTGGCGGTCAGAGTCAGGGGTCGTGTCACTCCCCCACCAGCCTGCAAC
AGCACACCGACAACGAGGAGGTTAGAACATAAGGCGCCC
>Same_OR75
CTGGACGCAAGGGGCGATAAACCTGCTGCGGCAGAAGACTTGGGAGCAAGGCAGCCACGC
CTAGAGATGGCAGCGACAGAGCCGGAGCTGGTGTGGCCGCTGCCCCACGTGGTGAGGGGT
CTCGGCATCCTGGGGCTGTGGGTTCCGCCCCCGGGCCGCAGATGGCGCCACCTGCTGCTG
CTCGCCTTCGTCATGGTCTCACACGTCTGCCTCCTCCTCACCGTCAACGCCAGCATCATC
ATGGACACGCCGACCGACCTTCCACGACTATCATTCATTGCCTATAACTGCTTAACTTAC
ATAGGTCTCGCTTCAAAGATGTTCTCGTTTTCGCTGGACGGGCAGCGCCTGACGGAGCTG
CTGCGACTGCTGGCAGCGTCTCGTCAACGATTCCCGGACAAAGAAGGCCACAGAGCTCGT
CACCACGTCACAGCTACGAGGCTGCACCGATTTCTGCAGGTGACTTACCGGATGAACTCG
GCCTACTGGAGCGTGGCCCCCATCATCAGGATCGTGGCGGCTGGGAGCGCGTCCCGTGCC
AGCAGGGATCTGGTGATCCCCCTGTGGCTGCCGCTCGACACCCAGGCCTCGCCGGCCTAC
GAGACGCTGTACTGCCTGCAGCTGGCCTTCGGCTGGACCGTCTCCGAGACCACGGTGCTG
GTGGACGGCTCCCTCATAGCGCTCATACTGCAGGTGGCCGCGGAACTCGCCGTCCTCAAC
GACAGGCTCGCCGCCACCGCAGCGGACGTTGGACAGGATGTGCCGGGGGCCACTCGTGTC
CATGTGTCGCCGGCGTCCCCATCGTCTTTGGTGGTTCGAGAACGGTGTGGGTCCTCAATC
ACCACCATGTCTCGAAGTAGATATACACCTGACGAAATGTATCAACAATTGGTCGACAAT
ATAAAACACCATCAAATAATTATCAGGTGTGTCAGCTTGCTGCAGAAGTTGCTGAGTCGT
GCAACTTCGGTGCTCCTCTTCTGCAACACGGTCTCCATCTGCTTCCAAATCATGGCTACA
GCTGTGTTGCTGCAGGAGGACGTGGAGGTCATCCAGACGGTTAAGATGTTGATGAGCTCC
ACCTTGTACGCTTACCAGGTGGCACTGTTCTGCCTGCTCGGTCAGAAGATCATCAACGAG
AGCGAGCGCCTGCCGCGGTCCGCCTTCAGCTGCGGATGGCCGGAAGCCGACACCCACTGT
TGGCGGCTGCTGGTCGCCCTCTGCCGGCGATCCTCGCGCGCACTCAGCCTCAAGGTGTGC
GGCCTCTACACGCTGTCCAGGGAGACTCTGCTGCAGATACTGAACGTTTCGTACAGCCTG
TTCAACTTCATGTACCAGACGGATAAAAGTGCGGCATCACGTCACTGA
>Same_OR57
ATGCAGCCTAAGGACTCTGTCTCCAAATCAGGAGGTGTAACTGTTAATTTCTGTTCAGCA
GATGGTGTATCAAAGAATAAGGATGACCATTCCGCACAGTCCACTGAGTTTCAGGAGCCA
ATCGCGACGTGGAAGGGCACATCGCAGTCCGTACTCAAATACAACGTGCGCTACCTCTGC
CTCCTGGGGGTGTGGTCGCTCACACACTCGCAACTTTACCACCTTTTCAGCGGAACGGCT
TTCCTGCTAGGGGTCATCCACATCGGGGTGGCCATCTTCGGCTCCTACCTCTCCAGAGAT
AATATCGAGGAGCTGACTCTGATGCTGGCCAACCTGTTCATAGTCTGCGGTGGCGTTACC
AAACTGGTCTTCTTTCTCAAAGATCGAAGTATGTATCGACGGCTTGTGTTGGTGACAGAT
GAGATTACTACCAGACAGCGCTCGTACTGCGAGCTTGATCCTGCTCTCAAATCTATACTT
ACGATCTCGGAGAGACTAGTGTCCCGTCTGACCCTCTTCGTGCCAGCTTACATAGCGACA
GTTTCCATCGTCTGGGTACCCATGCCCCTCATAGCTTACAGCAACGAACGGAGACTGCCT
TTCGTGCAACTCCCGATGGTGAACGAAGTAAGCTCCTCCACGTACGCACTACTGTACGTC
ATGCAGAGCGTCCCATCAGTACTTTTCTTCAACATTGGTTTTGGAGTAGACGTCTTCTTC
GCGTGTGTCATGATCAATGCAGCCACTCAGCTGAGGCTTCTGTTCCATCGGATTAGAGAC
CTACGAATTGGAGGACGCGATACTGTCAAATCAACTGGTTCTTTGTGCTCTGAGTTTACA
TTACGTAAGAAGCATGAAAGAATGTATGAAGAACTATGCACCTGCATCCAAATTCATCAA
CAACTTGTAAGGTACCTCAAGTTCGTCGGGAAGGCGATGGATCCAATTGCCATGACGCAG
GTTGTCTTCAGTGTCCTGATCGCTTGCGTCACACTGTTCCACGCCACATATAGTGCAGAC
AGCAACGCTGCCTTCAGATGTGTGGCATTCCTGCCAACACCGGGAGCTCAGGTTTTCTTG
TACTGCTGGGGAGCTCACGATCTCATGGAGCAGAGCGAGTCGGTGGCGGAGGCGGCGTAC
AGCTGCGCCTGGGTAGAGGCCAGTGGGCGTTTCAAACGCGCGCTCTCCCTCCTCATGTGT
CGCGCGCAGAGGTCGCTGGTGCTTACAGCAGGCGGCCTGCTCCAGATCAACCGGCCCACC
TTCATCTCGTTATTGAAGGCGTCTTACTCATACTACACGCTACTCGGCAGGATCAACAAT
CGATAA
>Same_OR34
CTGCTGCTCAACCTGGCCGGCACCGCGTGCGCCGCCGTCACGCTCGCCTTCCAGCCCCCG
CGCGACCTCGAGCGCCTCGCCATGAACGCCTACGTCTGCGCACAGGGCACCCTCCTCTCC
GTCAAGGTGGCGGCCTTCTTGTGGCACAGAAAGCGTCTGCGGCAGCTGGCGCTCCAGCTG
GTGAGCTGCTGGCGCCAGTTTGAGGATGTAGGCGGCGGCGTGCGCGCCATCTACCGCAGC
CAAGCTGCCAGGGTCGTGCGCTACATGCAGGTGATGACCGGGATCCCGACGATGATGTGG
ATGCTGGAGCCGCTGTTCTCCGGTGGAGAGGATTCGCCGCAGGGGCGCAGCCTGCCGCTG
CCCACGTGGCTGCCCGACGCCCTGCAGCAGTCGCCCACGTACGTGCTGCTCTACGTGCTG
CAGGTGTTCACCATCGTCGTCGCGATAGCCGTGTCCGTCTACCTCAACATCTTCTTCGCG
GTCCTCATGCTGAGCATCGCTGCCGAGCTGCACGTCCTTAACAACAACATGATGGCGATG
GGGAAGTTCGGGGACAACGAGACGGCCGAGCCCTACAAGAGAGATGAGGGAGTACATAGA
GACCGGGTCACTTCCAGTTTGTTAAGCAGTCATCGTAGACCTCGTGGAAAATTAGTAGCG
GCGGCCCACACGTTACCTGGGCCTGTAGCTGTGTACACACAGAATGGTAGTCACAAGCAA
ATGTATCACCAACTAATAAAGAATATTCGGCATCATCAAGTGATCCTTAGGTCTGTTGCA
GAGCTGCAAAAAGCTATGACTCACTCTATTTTCGTTCTTCTCTTTTTAAACATGCTTAAT
ATTTGCGTCGTCATCTTCGCTGGATCTACGCTGTTGCAGAAGCAAGCAGACCAAGTGGCA
ATGTACAAAATGTTATTCAGCGTTCCAATTTACATGTACGAGACTGGATTCTTTTGTGTC
GTTGGACAAACCATTATTGATCAGGGGGAGCGGCTCTCCATGTCGGCGTTCGCCAGCGCC
TGGCTGGACAGCCCCAGAAAGCTGCACCGCTTGCTGCTGGTCTTCATGCTGCGCTGCGCG
CGTCCACCCACCATCACTGTCGGCAAGACGTACACCCTCTCCAAGCGCACCTTTCTCCGG
ATACTGAATGGATCGTACACAATGTTCAATATGCTGTACCAGTTCCAGAGGAAGAAGTAA
>Same_OR6
ATGTTACGGCGGGTGTACAATGCACTGCGTAATGTGGATGAACCATCACGTTACATGGAG
TTCAACATCCTGATGGTGCGGTTCATGGGCGTGCTGGTGAACCGTGGCATGCCTGGAGCG
CTGTTGACATGGTCGCTGCTCGCGCTGCTTCTCAGCCAGGGGCTGGCCGGTGTGCTCGAC
CTGTACGAAAACCATAGTGACATCGCTGATATCACTGCTAACCTGCCTATCACCACCATT
GTCTTCAGCTCTGCCTACCGCCTCTTCTTCTTCACCCTACACCGTGATCGCTACCAGGCG
ATCGTAGACACCGTTGGGGAGCGGTTTGTCGCCTCTTCCAGCAGCATCAACATGGCTACC
TGGCTACGACGCTCCAGAATAATTTCCATACTATACTTCACATATGGTTCGTTTGTGGCT
TCAACTTGGCAGCTGCACCCACTAATTTCAGCACAATTGACATCAGCTGAAATGAGAAAG
GAAAGTAATGGAACTTTTGAAGGCTTACCTAGAGAGCTGTGGGAGTTTCCTTTCAGAGCA
CAATACCCATTTGATGCAAGGCAGCCATATGTCTACACTGTTGTTTTTCTATTACAAGGA
GCTTGTATATTTGTTTCTGGATGCATGATAGTTGTACTAGATATGATGTTTATTACACTA
ACATTACTCATATGTGGACAACTTGAAATACTCAAAGATAAACTTCGAAATATGAGAAAC
ATAGCAACTGACCAAAGGCAAAATGAAGATATTGGTTTAGTGGGAAAAGCTCTGGAAAAA
CAAGCTCTGGAGAGACGTAAAATGATCCTGAACTCGAGTACTGACATAACTAAACAGGAT
GAAAATTTTAATGAAGATCTTGTAACTAAAAAGATAAATCTATTACTTGGTGAATGTGTA
GAGCACCACAATATGCTACTGTCGATGATTTCTGAAATTGAATTTATGCACTGGTCTGCA
TTCATGATCAATTTCTGTGTCTTACTCATCATATTCAGCTTTGCTGCATTTGAAGTAACA
TCTGGGACTCCAACTTCTCCAGCAAAAGTGGTGAATCTTGCAGAATATCTACTGGTTTCT
ATACTGCAGATGTTTCTGCTGTGTGACTGTGGAGATAAATTAGTTGATCAGGAACTCAGT
GTGTCTCAGGCTGCATATGAATCAGAATGGTATCATTGTTCAGAAAGCGTGAAACGCACT
TTACAGATCATTGTGCTTCGAGCCAGGCAGCCTGAGCAGATTACAGTTGGAAAAATAGCT
GGACTTAACCTTGACACTTTTAGTGATATGCTGAGCCGATCTTTTTCATACTTCACAGTT
CTAAGACAAATACGAGATGGATAA
>Same_OR94
CTGGCCCGCGGTCCCAGATCAGAGCGTAGCAAGAAGATGGAAGCAACTTCACTACGCAAG
GCGAGGTTGATGTTCGCGCTGCCTCAGGCGATGGTGATGTTCGCCGTCGCTACGCACTCG
GTGGTACCGCTCTTGGGACATGAAGACAGTGGATCGACCATCTGCGCTTCACCGCAGACT
GAGGACGATGTCAGCATTGCTGGCGGCTGCTTCTCCGGGCGCTTTCCACTGGAGCTGTGG
TACCCCACGGCTGTGCACACTGCGCCACTGTACCACGTCGTCTACGTACTGCAACTGGTG
GCCATCTACTACACGTGCCACACGGCCATTAATGTCGATTTGTTTTTCTTTGCCGTTACC
AACCACGCCAGCTCCCAGCTCGAGGAGCTCAACAATGCTCTCTGTCAGATGGGTTCGCGA
CGTCCTGTTCGCAATTCCCCTCGTCTACAAAATCGACGACGAGGCAGTACTGAAAACGAG
CACTCGTCGAATGGCAACCAAGTGAATGGTCCTTTGTGGGACACGAATGAGGAGAATCTA
GCGCTGGACGAGCAGCAAAGGGCGATGTACCAGGATTTAATTCGTCTCGTAAGGCAGCAC
CAGAAAATCATGCGAGCTGTTAAGGAGCTGGAACCTGTCATTAGTTACGCGCTCTTCGGT
CCAATACTAACAAACATTCTAAACATATGCCTCCATATGCTGGTCCTAACAACGGAGCAT
GATAATATGGGAACGAACAGCAAAGCTTTTGTGGGAATAGTGTTCAACCTCATTCAAAAT
GGACTGTACTGTTCTTTCGGCGAAACACTCACTCACCAAAGCGACCGGCTGTTCACCTCA
ATATATTGCAGCGGCTGGGAGAACGGCTGCCGTAGATTCAAGAAGGCAGCGGCGATTCTC
ATGTCTCAGACGAGGGAACCGCTGCAAATCAGAGTGGCAAAACTGTACATGCTATCGAGA
AGGACGTTCTTGCAGCTACTGAACAACTCCTACGGCTTGTTTAATTTACTTTATCAGGTA
AAGAATCCTGAGTAG
>Same_OR26
ATGGCGCTGGCGCACAGTGACCTGCAGACGCTGCAGGGCTCCGGAGCGTCCATCCTGCGG
CTGTTGGGCGTCTGGTGGTCGCAGGGCCGGCTGGGCCGCCTCCGCTCCGCCGCCTCCGCC
ATCGTCACGCTCTCTGCTTATATCTGGCTGACCATTTTCGCTGCCCTCAAGCTCATAATA
GACCCCCCGGAACAGCTGGAGGACATCTCACTCTGCTGCTTCGTTATTGTAATCTGTTTC
GGCTACTTTATCAAGGTTGCGTTCTTCATCTACAAACGTGACGCCCTGCGAGAGCTGCTG
CAGATTCTGTCCGACGTCAGGGGAAGTTATGGTAACGGCAAAAGCAGTCACAGGATCCGG
AGCCGAAACCAAAAGCTGTCACGCCGCCTGTACATATTCATGCAGGTGGCTCTCATCCAG
GGTCTGGTCGCGTGGCTTTCCACTCCGCTGCTGGCTCGTGCTCTCCTCGCCTCGGACCAG
GAGTCACTTGAACCTGCTCGCCAGTTCCCCGTACCCCTCTGGTTCCCTGAGTATATGTAC
CTGTCACCCTCGTATGAAATACTCTATGTTGTTCAAGGTTTCTGCCTGCTAGTAGGGACG
CAGTCTGCTACTTGCGTGGACGCCTTCTTTATTCACATAATGCTGGTGGTGGCAGCTGAG
CTAGAAGTTCTGAACGGAAACATTACAGCCATGCACAAGGATCGCCTTACGGTTCAAGGA
ACGGAATATCAACAGAGGAATCGTCGGACTGTCCCTAAACGCGACGGGTGGACCGTTGGA
AGCAATGATTACCTTCAAAGTACTGAGCACGTGTCATTAGAGGGCATGGCAAACGATATG
TATCCACAACTGGTAAAGAACATTCACCATCATCACGAAATTCTCAGATCTGTCTCCTTA
TTGCAGGGAGTAATGAATGTATCAATCTTCATTCTTCTTTTCGTCAACATGGCGGACTTG
TGTTCCTGTATCTTTGTTTCCGCTGTGGTGTTGCAGAGAGACGGGCATATCACCAAGGCG
CTGAAGCCACTGATGACGATCCCTCCTATACTGTATGAAACCGGCCTGTACTGCATTGCC
GGGCAGATGTTAACTGATCAGAGTGAAAAGCTAGTCAACTCGGCCGCCAGCTGTGGCTGG
GCAGACTGCGACGCCCGCTTCAAGAGGAGCCTCCTCGTCTTCATGACGGTGGCCGGACGG
CCTCTGGAGATCACGGTGGGCAAGATGTGCAAGCTGTCCAAGCAGATGCTGGTACAGGTG
CTGAATGGAACATACGGCCTGTTGAACTTGCTGTATCATTTTCATGGTACTCAGTGA
>Same_OR117
CTGCCCGCCGTCGTCTGGTGCCCCTTCCCCTTCACAGAGTCGCCGGCCTACGAGGCGGTG
TACGCTGCCGTGTCGGTGGCTATGTTCTACGGTTACATCCTGACCACGACGCTGGACGCG
TTCTTCTTCACGCTCATCATCTACACGGCGGGCCAGCTGCGTGTGCTCAACCTGATGGCC
AGGGACCTCTGCGCTCGCGGCAGCCTGCAGCAGATGAACGCTCGTCTCGCCGACTGCGTC
TCCTACCACGTCCATATCGAGAGGTGCGTGCAGCGGCTGGGGGCGCTGGTGGGTCCCATC
GTGCTGGGCCAGTTCCTCGCCGACATCGTCACCATCAGCGCCGCCACCTTCGTGGCCACC
GTCTCGGAAGCGGACTCGGTGTGGCTGCTCAAGTTCTCGTCCTACCTGCTGGCCATCGCC
GAGCAGCTGCTCCTCTACTGCTGGTTCGGCAGCGACGTCGCTACTGAGAGCGAGCGCCTG
CAGCTGGCCGCCTACAGCAGCGACTGGACGGCGGTGCCCGCGCGCTTCCAGAAGGACCTC
TGCATCCTGCTCAGCCGCGGGCACCGGCCGCTGCGCCTCGCCGCCTACAAGTTCTACACC
ATCTCCAGGGAGACCTTCCTCATGCTGATGAACACAGCCTTCTCCTATTACGCCGTCCTG
AGACAGCTGAACGGCAACTGA
>Same_OR50
CTGTTAAATAACTACTGTATAACAGCAACTGAAATTGGCGCTAGTGTTCCTTACTCGCAG
GGAGTGGATGCTGTTATGGCGCAGACGAACAGGAAGATGCCGCCAGCGAACGTGCTGGCG
ACCAACATCAGCATCCTGCGCTGGTCCGGCCTGTGGCCGCCAGAGCGCCAGACGGGCTGG
GCCCGCCTCTTCGCCGCCTACACGGCCGTCGCCTTCCTCAGCCAGGTGGTCGCCATCGAC
ATGACGCTGTACCACATCTACAACTCGGAGGGCGACATCTACGAGATCACGCTCACCATG
ATGGTCACCATGACCCTCGTCGGCGGCGTCCTCAAGATGCTGCACTTCTTCGGCAACGCG
GACACCTACCGTCGCCTCGTGCGCGACCTGCAAGAGGTCATCGACCTACAGAGGGGTCAC
TGCGAGCAGGACGACGCCGTGTCCGCCATCTTCTGCTCGTACCACCGCCAGGCCATCCTC
TTCACCTGCGGCTCGCTCGGATACCTCAACGTCCTGGCACCCACCTGGTTCTTGATGCCC
GTTATCACTGGGGTTGCGACAGACCCCAATGACAGGAAGCTGCCCTTCTCCCAGTTGAAG
GGCCTCCGCTCCAACGACCTGATCGGGTACTCGGCAGCCTATTTTGTGCAGTGTCACGCC
ATCTTCTACTGGAATTTCATCAGCGTCGGCCTAGACGTGTTCTTCGCCACTGCCATGCTC
CACGCCGCCGCCCAGCTGAAGATACTGAGCCACCGCCTGTCCAGACTCGGAAAACAGACG
ACTCGTTATGAAGAGCAGCCGCCGTACTGGAATGCCCTCCAGGGAGATACAGCACCTGTT
AGGCAAATAATTCCATATGAAGAAGAGAATGATTTGTACTCACAGCTGCGCAGCTGCATA
AAAAATCACCAGGAGATTTTGCGGCTGGTGCTGTTCCTGGAGACGGTGATGGGCCCCGTG
GCGTTCATCCAGTTCCTGTGCAGCGTCGTGGCGGCGTGCGTGGCGCTCTTCCAGGCCACC
TTTAACGCTGAAGGAAACGGTGTGCTGAAATGTACAATGTACCTGCCGACACCTGCGTTT
CAAATTTTCATCTACTGCTGGTGCGGACACGAGATAATGGAGGAGGGCCTGTATGTTTCG
CGGGCGGCCTACAGCAGCGGCTGGGTAGGCGCAAGTCAGCGCTTTACCAGAGCACTGCGG
ATCGTGATGTGCAGGGCGCAGCGACCGCTGCAGCTGACCGCCGGCAAACTCTACCCTGTC
AACAGGCTCACCTTTGTCTCACTGATAAACGCCTCCTACACGTTCTACGCGCTGCTGAGG
CAGATGAGGGACCGCTAG
>Same_OR29
TTGCTGATTCCGCGAGCCAGACGGGAGAAGCGGCTTATAGCGCAGCGCCTGCAGGTGCTG
ACCATGGCGGAACCGGCAGAGACACCTGTGGCACTACTGGGGCGAAACGCATCTATGCTA
CGACTGCTGGGGCTGTATCAACAAAAACACGACGGCAGTAAAGTCAAAGCCGCTCTTCTC
TCCGCTTTCTCTCTCATCTTTCTCCTTCACCACCCAGTCTTTGCTGCTATGAAGCTCTAC
ATGGACCCGCCAGAAGACTTAGTAGAGTTTGCATTATGCTCATTCTCTTTTATAATCAGC
GACGGTGTTTTTATAAAGACCGCAATTTTCATCGCAGACAGAGGAATGTTGCACCAAATG
CTGGACGTACTGTCTGAATCCAGGAGACTCTACGGTCGTGAAGAGGCGAGCAAGAGGATT
CGAAGCCGTTACGAGGATCTCGCCGAACGAGTGCTGCTGTATATGCAGGTGTCGACGATG
GTGGCCTCTGTCGGCTGGCTGGGGGCCCCTCTCGTGTCCCGCGCGCTGCTCGCAGCCTCA
GGCGAGTCCGGGGAAGTCCCGCGCAAACTGCCGCTGCCTGTCTGGCTGCCAGTGGATGTC
CAGGCGTCACCCACCTACGAGATACTCTACGTCTTAGAGGCCTACACCACCACGCTCACT
GGCCTCGTCACCCTCTGTATAGATGTCCTCTTCATTAGACTCATGCTCATGGTCACCGCC
GAGCTTGAAGTTCTGAACTACAATGTTTCGACTATGGCAAAGGGGCGTGAAAAAAATTCA
GACGATCTATATAACCATGGTCATAAACAGAATATGGAGACCCAGGACTTTTACAGGAGA
GATAGAGCACTTCAGATGGCTGAAACAGTCTACAAACATGGCTCTAATTTCCAGTTTTAC
CAAGAATTAGTGACCAACGTTCGCCATCATCTGATCATCCTCAGGACCGTCGACTTATTG
GAGGCAGCAATGAGCAAATCGATTATAATCCTTCTCCTTATTAATATGGGTGCTTTATGT
TCTAATCTCCTCGTTGTCGGTGTGCTGTTGCAGGCTGGTGGGGGAGTGACACGACCCCTG
ACTCTG
>Same_OR14
TTGCGATCCGCTATGGAGGAGGCAGGCGACTTGCTGGGCGCCACAGCGGTGGCGCTGCAG
CTGATGGGGCTGTGGCGCGGGGGCGGCGGGGGTGGAAGCCCAGCGGCGCGCGTGGCGGTG
GCCGCCCCCACCCTCTTCGTGATGGGCTCCGCCGTCGTCCTGTCCGGAGCGAAGCTGTGC
GCCGATCCGCCCGCCGTCTACGAGGAGCTCATCGCCGTAATTTTCATACTGGTGGCCAGC
GTCAGCTGGACCTTCAAGCTGAGACGGCGGTGTGGTGTGCAGGTGATCACGGCGGTGCCG
ATCGCGATGTGGGCCCTGGAGCCGCTGTTGTCCAGCGGCCAGAACACACCGCTGCCCGCG
TGGCTGCCGCTGGACATCCACGCGACGCCTGCCTATGAGCTGCTGTGCACCTTCCAGGCA
GTCGCCGTCACCCTGTCCGTGGAGGCCAGCGTCTGCCTGGACATGTTCTTCATCGTCCTC
ATGATCGCCGTGGCCGCCGAGCTGCACATACTCAACGACAACCTCGAGGCGGTGCGACTG
CACCCCATCGATACATTCCCTCTGAAGGCCGCTGACAACTCTGCAACGCGTTGGAATGGA
AAAGCATCTCCTCTTGTGGAGAAGGGAATACCGAGCACCCAGCAGTATGAATACCACCGA
GAGAATCACAAAAGCACGAGTGCACTTGACGCTACAGCCGATGCTCACGAACTGATGTAC
CGCTCGCTGGTGAAGAACATACAACACCACCAGCTTATTTTGAAGAGTGTCAAAGAACTG
GAGACTGCAATGAGCTATTCTATTTTTGTTCTGCTGTTCTTAAACATGGTGACCATTTGC
ACACTCATCATAAGCACTACAGTGCTGTTGCAGAGTGACTCAGATCCAACATCACTCTAC
AAGATGGTTTCCTCACTGCCTATTGTTATGTTCCAGACAGGACTCTTCTGCATCTTTGGA
CAGATGATAATTGACCAGAGTGAGCGTCTGCCAGCAACTGCATTCAGCAGTGGTTGGCTA
GAGGGCAACGTCCGCCTGCGGAGAGCACTGCTGCTGCTGATGCGACGTGCAGCCACTCCA
CTCCGTATCACTGTGGGCAGAATGTACCCACTCTCCAGGCACACCTATCTGCAGTTGCTG
AATGGGTCATACACTATCTTCAACATGATGTACCAAGTTCGAGGCAGAAGTGATTAA
>Same_OR33
CTGTCTGCCCAAGCTGTCAGCCATTTGGCTCCTGAACGCCTGGAAGTGACCTACGTATCT
CATCTCGCTTGTCTCTCCTGCTGCTCTCACATTTCACAGGAGCAGAGCACGCCAATGGCA
GAACTGAAGAGCGGACGTGGCCCGACAACAGGGGTGCGCGCAGACGACGTGCTGCGGCAC
AACGTGAAGCTGCTGGCGCTGGGCGGGGCGTGGCCCCCGAGCGAGCGGCGCGGCCTGCGC
CGGCTGTTCCCGCTCTACACCGCCACCATCTACTTCTGCCAGAGCGCCACCATCGCCATG
GGCATCTGGCTCACCTACGACCTGTGGGGCGACGTCGACGAGATCATGCTCACGTACGTC
AACACGTTCACGCTGCTCGGTGGCTACATCAAGCTGATCTACTTCTCCCGTGACGTGCGG
GGCTACCGCGAGCTCGTCTCGATCCTGCGTAACGTCGCCAGGGAACAATGGCCGTACTGC
GAGAACGACGCTAAGCTGATGGCAATCTTCACCGGCGCGTACCGGAAGGGCTTGTGGCTG
ACGTTCGGCCCCCTCGTGTACCTCAATATTTTGGGCCCCACTTGGTTCTTCATGCCTCTC
ATTCTTCGTGCCTTCGGTTCAGAGGAACGCCTACTGCCGTTCGTCAACTTGCGCGAAAGT
GTGACGAATATTTTTCCTCTGTATGTTGCCATCTACGTCGTGCAAGTTTACTGCATGTTC
TTCTGGAATATAATCAGCGTTGGGCTGGACATGTTCTTCGTCACGAGCATGGTTCACGTG
GCTGCACAGCTCAAAATCCTCAATGAACGCCTATCTAATTTAGGTGAAGATCCACCACAT
GGCGACTACGGAGCTGTATTGGATCGCCAGATTATGCGGGGATTTGTCAATCCGCAAAAG
CGGCCATTCAGCTGTGACAGACGACAGCGAGACATGTATGAAGAACTACGTAATTGTATC
AAGACACATCAACACATCCTAAGCTCACTGAAGAAGCTGCAGCGTGTGATGAGTCCTGTG
GCCATGACGCAGTTCATGTGCAGTGCATCAGGGGCGTGCATCACCTTGTTCCAGGCCACA
TTCAACCCTGAGGGAAACTCAACTCTGAAATGTTTAATTTTCCTTCCATTGCCAGCATTT
CAAATATTCATTTACTGCTGGGCTGGACATGAAATAGTTTATCAGGAGGAGTTGCTGTCG
GTGTCTGGCTATGGCAGTGCGTGGGTGGGTGCGAGCAGGCGTATCAGCGTGGTGCTCCAT
ATCCTAATGTGCAACGCACAGAAGCCACTACGACTCACTGCGGGGAAGTTCTACCCTGTC
AACCGTGACACATTTGTCACACTGATAAATGCCTCATATACGTTCTACACTCTGATGCGC
CAGACGAGGGACCAAGGATCAACAGTGCAGACATAA
>Same_OR106
CTGCGGATGGAACATCACTTGCATGACGGCCGCGGTTCTTCCCGCACGGAGGATCTGGGA
GGTCTACTGGGCCTCGGGGCGTCAGCCCTGAGTGCTCTCGGCATCTGGGCTGGGCCAGAA
CCCGGGACCACGCGGTGGGTGCGCGCCGCGCCCACGCTGCTCGTGGTAGCGATGTTCGGC
ACCACAGCCGTCATGAAGCTGTGTCTGGAGCAGGTGGACGACCTGGAGGAGCTCGGAGAG
CGGATCTTCGTCTGCACCACCATCGTAGTCACTGGCGTCAGGGTGACGGCGGCGCTGCCG
CTGGCGATGTGGGTGCTGGACCCGGTGTTGACAGCCGCTCTGACGTCACCGCTCGGGCAG
AACGCCTCGGCGGTGGCCGACGCCCGTAAGACGCCGCTGTCCCTCTGGTTGCCGGTGGAC
GCCCAGGCGTCCCCCAACTACGAGGCCATCTACGCCTTCCAGGCGTTCCTCATCGTCTTC
ACCGCGCAGGCCAGCCTCTTCCTTGACATGTTCTTCATCGTGCTCATCATCCACATCACG
GCCGAGCTCAACGTGCTCAACGACAGCGTTGCAGCCATCCACGTGGGAGGCGCTTCTGGT
GCCGCTACCAAAGGCGGAAGCTCTCCTACCGCGGAAAGTGGAAGGAAGCGGCATTCACTC
ACTTGGCCAGACACAGGCGTTAAATTGAGCACTGCCTACAAATCGGTTGGCCACCACGAT
ACAGACATGTACTGCCAGCTCGTCGAAGCAATTCGACATCACCAGACAGTGATGAGGTAC
GTTCAGGAACTGGAGAACGTAATGAGCCAGCCACTGTACATACTGCTCTCCACGAACATG
ATGAACATGTGTTTACATATGTTCACATTTATAATGCTCCTGCAGAAAGACATCGAACGC
AGCTCTATGGTGAAGATGATGTTTACCTTCCCGGCGTATCTCTATCAGACGGGGACCTAC
TGCATCTTCGGACAGGCGATAATTGACCAGAGCGAGCGCCTGGTGGTGTCCGCGTCCAGC
TGCGGTTGGCCCGAGGCCGTTCCAGGCTTCCGGCGCGCACTGGTGGTCTTCATGCTTCAG
GCCTCCCGCCCGCTGCGCATCAGGGTTGGCAGTCTCGTCACCCTCTCCAGGAACACCTTC
CTGCAGTTGCTGAAAGATACATACACGATGTTCAACATGCTGTACCGACTTCAAGGGAAC
AAGTGA
>Same_OR122
CTGGGCTACCTGCTGGCACCCCTCCATTGGACGGCCATCATGAGGCACCCGCGCAGCGTC
GCCGGTTCAGCTCTCCTCTTCCGGCTGTGTACCCTCGTCTTGGCGGCCATCTCCCTGTCC
TTCTTCTGCTCCGAGATCGCCGTGGTTTGCCGCCAGGGCACCGCCGACCTGGACGTCTTC
ACGCTGACGCTCAGCGTCTCGGACACCACCGGCACCTGGCTCGTCCGCCTGGTGCACATC
GCTATCCGTGAGCACGACTTCCACCGGCTCGCTCTTCAGGTGGGCCAGGACTTCGCGGAG
TTCCTGAGTGCGGACGACGTGCCGGTGCTGCTGGACCAGGGCCGCGCCGCTCGCCGCTTC
ACGCTGACCTACATCTGGTTCGGCATAGCCGCCTCCGCCTACTGGCTGGTCTCCCCCGTC
AGCCCGGAGGGCCTGCCCTTCATCCTCGCTCTGCCCTACGACGCGACGACTCCCTTGGGC
TACGCCGTCTCGTGGCTCTACTGCACGATAGTCACCGTGCACGTCGTCGTGATGACCATG
GTGTTCGACGCCTTCAACGTCAGCCTCATCGCTCAGCTACGCATCCAACTCACGTTGCTC
AACAGGAAAATTATCCGTATCGTCAAAGAGAACACTTCGAGACCCTTGGACTCATTACAA
AGTATCGACCACCGGGACCTTCACTACCGACTAGAGAAATGCGTCCTACATCATCAAGCC
ATTATCAGGAACGCAGACTTGCTGGAGCGCTGCCTTGGCGGGATGTTGCTTGGCCAGAGC
CTCTCCATAGGCGCCGTCGCCTGCTTCCAGATGTTCCAGGTCGCCATGAGTGCAGACGGT
CTACAACAGATTGGAAAATTTGGCTGCTACTTGTTTGCCATGCTTGCGGAGCTCTTCATC
TACTGCTGGTTCGGGGACGACCTAATTACAGAAAGCGAGAACTTGGCCCTAGCGGCGTAC
GACGCTGTGACGTCACTGCAGGGATGTCCCCTCTCCATCAAGAAGTCGCTGCTGCTGATG
ATGCACCGC
>Same_OR112
CTGCTCGCCGGTACGACGCTCACGTGCATCACGTTCCTGGTGCTGTGTGCCTCTCTCAAA
CTGTACATGGACCCTCCAGAAGACCTCGAGCAGATCGCGCTGTGTACCCTCGTTGCTACT
GTCGGCGCCGGATTTATCATCAGGGCGGTGCTCTTCATGGCACAAGGCGGCACACTGCGG
CAGACACTGAGGCTGCTGGAGGACACCAGGCTACAGTTCTGCAATGGAGACAACAATGAA
CTGATGCGACGCCGGTACCAGACACTTTCAAACAACATTTACTACTACTGTCAGATGGTG
GCAGTGCCGGCGGTGACTGCCTGGGCCGTGTGTCCGCTGCTGTCCCGCATCGTCACGAAG
ACCGACCAAGAGGAGATGGGGGCTCAGTGGCAGCTGCCGGTGCCCGTCTGGCTTCCAGCT
GACATCTACGCTTCACCAACATTCGAGTTCTTGTATGTCGTCCAATCTTTCTGTGTTCTG
GTTGCAACCGAGTCCTGTCTCAGCATAGACATCTTCTTTGTTCATATGATGCTGATGGTG
GCAGCCGAGTTAGAAGTTCTGAATGACAACCTTTGTGCAATGGAACACATTCATTTCCAA
AGCTTGACAACTGAGGGAGAAGGATTTATTTCTGGACGTAAAAGAAAAGACCGACAATTA
TCATTATTTACCAGTGGCCAGTCCCTTGGTGAGCAGACATTGACAGAGAAAGCTGCACAT
GAGTGGCTTCATCAACAACTGGTCAAGAATGTGCTTCATCATCAGGCAATCCTAAGATCT
GTCTCCCTGTTGCAGTCAGCAATGAATGTGTCTATATTCAGTCTCTTATTCGTCAACATG
GCAAACCTATGTTCAAGCTTGTTTGTCGCCAGCATACTGTTGCAGAAAGAAGGAAATGTA
GGAAAAGCGCTGAATGCACTTTGCACAATACCAGTTCAGCTGTACGAAACTACAATTTAT
TGCATTTACGCACACATCTTGACAGACCAGAGCGACAGGCTGATGTACTCCGCCTTCAGC
TGCAGCTGGATCGACAGTGACGTTCGTTTCAAACGTAGCCTGAGCATCTTCATGATAGTG
ACTGTGCAACCGATCCGTATCACGGTGGGCAAGATGTGTACACTGTCCAAGCAAATGCTG
CTCCAGGTCTTGAACGGAACGTACGGCTTATTGAATATGCTCTACTACCTGCATAGAAGC
AAATGA
>Same_OR13
ATGGCCATGGCTGGAGCACAAGACAAAACGAAACCGTGGTCGGAGGTTGATGGGCAACAC
GGCAACAGGTGCACACTGGCAGGTCATATACTGTACCTGAGAGTGGCCGGGCTGTGGCCA
CATGCACAGGCAACCCGCTACTTGCTGCACACAGTGATGGTGCAGCTGTGTGCCATCGCC
TACATCGCCGTCGGTGTGGCCAGCATTTACACCGCCAGAGGGGACGTGGACGGCATATCG
CACACGCTAATGCATTTGCTCGAGGTCGTCTCCGGCATGGTCAAAGCGGGGCTCTTCTTC
AGCAAGAGGCAGTCCTTTAACCGCCTGGTGCAGGACCTGGATCTGATGGTGTCCGAGGAC
TGGGACCGCCCCGAGCTGGAGTCCGCACGCCGCTGGGCCCGCCGGATGACTGTGTCGCTG
ACTACCTACATCTACACCCTCATCCTGCTGTGGCTGCCGGCGCCGCTGCTGGCCGGCGGC
GACCAGAAGCTGCTGCCGGTGGTGCAGATCGAGGGAGTGGACTGGTCGCTGTGGCCCGGC
GCGTACGCCGCGCTCTACGCCCTGCAGTGCGCTGTGCTCCTCACCCAGGTGCCCGTCGTC
ATCGGCCTGGACTGCTTCTTCGTGGCGGCCATGCTGCACGTGGGAACCCTGCTGCAGCTG
CTGGGGCAGCGCGTGTCCGAACTGCAGCTCATCAATGGCGGTGTCGCGGACCTGGCTGGC
GATGTGGGTCTTAAGAGGCGGCAAGTGCTGTACGCGGAGCTCTGTACCTGCATCGTGAAC
CATCAGAAGATCACGAAGTACCTGCGCGACTTGGAGGCCGCCATGAGCACCATGGTGTTG
GTGCAGCTCTCCACCAACATGATCTGCCTCTGCATGGGTCTCTATCAGCAGATTCAGATT
AAGGACGCCCTTACAGCCCTGCAGTACGCCATGGTCCTGCCCTTCCACAGCACCCAGATA
TATTTCTACTGCTGGACGGCGGACATCATCACACAACAGGGCGAGGCGCTGTCTGAGGCA
GCGTACAGCAGCCACTGGGTCGGCGCCGGTACTGGATTCCAGAGGGCGCTGTCCATCGTG
ATGGCGCGCGCCCACAAGCCGCTGCTCATCACGGCGGGACACCTCTACCCCGTCAACACG
GCGGCCTTCGTAGCGCTGATGAAGGCGTCCTACTCGTACTACACGCTGTTGAGACAACTG
GACGGCGACTGA
>Same_OR45
CTGCGGGCAGCGAACTTCGTCATGTCGAAGCTCTCAGAAGCAGCGCGGCTTCGAACAGAG
TTTGGGGTACAGCTGCGGCTTCTCCGCGCGGCTGGTGCCTGGACACCAGGGAGTGGCGGT
GTGGTGCAGGCGGTTTACGGATGCTACTGTGCGTTCATCGTGGTTTCGCTGGTGGTGTTC
GTGGTTACCCAGGTCTCCGCCATTCTGCACTTCTGGGGCGATATCATCAGCATCACCAAC
AGCGTCTGTGTCACCTTCGTCTACATCCTGGCTATCTTCAAACTGGTGATCCTCCTCAAG
ATGCGTCGCTTAACAGACGAACTCGTCGAGAATCTCGACAGATGTATGGAGCGCTATGGA
AGCACATTTGAGCGAGAAAAGGCGTTCGTGTTTGGCGAGTGTGCACGCAGAGGCCGCTGG
ATTTCTCTAATGCAAGCGTGGATGGGACTGTGTTTGTACGTGGCCTGGGAAGTGCAGCCT
ATGTTGCGAGTGCAGAGCTGCTCCACTACAGAGTGTCGCAGCCAGAGTGGCTTCCCCACC
GTCGTCTGGTACCCGTTCTCCTTCACGGAGCCACCTGCCTACCAGGTTGTGTTCATTGTC
GTGTCCACGGGCCTGTTCTACGGCAACATTATCTCCATCACGGTACACAGCACGCTCTGC
ACTCTCATGATCTGCGTGGCTGGCCACCTTCGCGTCCTCAACCTCATGGCCAGGAACTTG
TGCAGCACCCAGCAGTACGATAAGACAACCGGCGATCACAAACAGTGCAACATGTGTGAT
GCAGAAGAGCGAATGAGGGAACATCTGAGGGAGTGTGTGCGCTACCACATCGACATTGAG
AGGATGGTTCAGCAGCTGAGTAAGCTGGTGGGTCCCATACTACTGGGAGAGCTACTCGTT
GACATGATCACCGTCAGCGCCAGCGCCTTCGTCACCACAGCCCTTAAGGCGAATTCGGGG
CTCCTGCTAAAGTATGGTTGGTATTTGTTCGTGGTAGCCGAGCAGATGTTCCTGGTCTGT
TGGTGCGGTGACGAAGTCCTGGCAGAGAGCGAGCGCTTGCAGGTGTCTGTGTACAGCTGC
GACTGGACTGGGGGATCTCCTCGTTTCCTCAGGGAGCTGCGGATCGTCCTGAACCGCACG
GGGCGTCCCCTACTGCTCACCGCCAGCAAGTTCTACACCATCACCAGGGAGACATTCCTA
CTGTTGATAAATGCGTCCTACTCCTACTTCGCACTGCTGAATCAGCTGAATTCAAATTAG
>Same_OR91
CTGGTCCTGTGTCCGTGTAGTGGCGGCTGCGGCAGCGGTGCTCAGAGAGAAGACGCTGAC
ATCGATATGCTGGTGGTTTCATCGGGGCAGCGATCAGCGGCTGCTGCAGAAGCGGCCAGC
GACCTGGACTTCATGCTGAACGTCCTGCACTGGACAGGGCTGATGCGCCACCCGCACGCT
GGTCCCTGGTCATCCCGCGTCCACTACCTGGTCAACGCGTTCTCCACGGTGGCCTTCCTG
CTGTTCATCTGCTCCCAGTTTGTCCTGCTTTGGCGGAACGGAACGACGGATCTTGAGGTT
TTTACTCTCACGGTGTGCATCCTCATCACGTCATGTTCCTGGATGATCCGCCTCAGACAC
TTAGCAGCATGGGAGGTTGAGTTCCAAAGGCTTGCTATGGAGATGCGCTTCGGCTTTGAC
GAGTTCCTGAGCGCCGACGAGTTGCGGCTGCTGCACCTCAGAAGCCGCACCCACCGCCAT
TTCGTGTCGGCCTACCTGTGTTCGGGCCTGTTTACCTCAGCGGCGTTTGTTTCCATTCCC
GTCAGCGCTGAAGGGTTTCCGTTCGTAATGGCGCTGCCGTACGACGCATGTCAGCCGTTC
GCCTTCGCCGTGACGTGGTTGTACACCGCCTACCTCGTCTTCTACGTGGTTACAGCGAAC
AGGGCTGCCGATTCCTTCAATATCAGCCTGATCGTTCAACTGCGCAACCAACTCGATCTG
TTGAGCAGAAAGCTTTGCAACCTAAACGACTGCATCTCACACACGAAATCGTCTTCTATC
AAAGAAACACAGCGCTCAGAAGATGCAAGCCAAGATGTTTACTATCAGCTTCGAAAGTGC
ATCCTTCATCATCAGTCAATCATAAGGAATGTTGAGCTACTGGAGCAGTGTTTAGGCAGG
ATGTTACTGGGACAATGCCTGGCCAATGGGACATCAATCTGCTTACTTCTGTTTCAGGCT
GCAAAGAGGGCTAAGGGTGTGCAAGAACTTGGTAAAACAAGCAGCTACCTGCTCAACACA
CTTTTTGACCTCTTCGTATACTGCTGGTTCGGGGACGACCTCATTTCGGAGAGCGAAAAC
GTGGCATCGTCGGCCTACGACGCGGTGCCGTCCGTGCAGGAATGCTCCACGGGCATCAAA
CGGTCGCTGCTGCTTCTGATGCTTAGAGCCCAGAGGCCGTTACGCATCACTGCGGGTGGA
TTCTTTGCCCTCTGCAGGGAGTCCTTCGTGTCGGTATTGAATGTGTCATATTCATTCTTC
ACCATTCTTCGTAATTTCAAGGATGATTAG
>Same_OR5
CTGCAGGACCATATAGTCGGACCCGGTACTTACTGGCCTGCGACGTTCCACAACGCTTTG
ACGCAAACAGTTGAGCGCCGCGCCGCGTCACGTCCCAAGTCTTGTCGCTTAACGGCGACA
TTCATACTTAGGCCCACCTGCACTGCAGCACTGCGGGTGATGACATCCCACGTGTACAGA
GACGAAAAGATGTGGGACACGACAAAGGAGGTGGAAGCGCTTCTGGGACCTTGCGCCGTA
GTCATGCGCGGAATCGGGCTGTGGCAACCGCCCGGAGGCCAGCCAGCGGGCGCCAAGTTT
CTGATCACGGCCGTGCTGTTACTCCAGCATCTCGCCTTCCTCGTCGGGAGCCTCGTGGAA
ATCGGCATCGACCCGCCGCCTCTGGACGTCATCTTAGAGGCGATCGTCACTATCGCCTGC
AGCTTCACCTGGGGAGTCAGAATGGTGTCGGTTCTAGTACGGCAGAGCCGAGTGCAGCAG
CTGGTGGTGGACGTGTTGAACATGAGGAAGGAGTTCACTGAAAACAGCGCTGTCTTACGC
AAATCCTACCGCAGGCGCGCACTTATTGTGTGCGTTGCATGGGTGGTTTTTCCACTACTC
GCCGTACCCATGTGGTTCGTGGAACCCGCGCTGACCAAGACACTGGTTACGACGTCTGAA
AACACCACAATAGTCATTCGGAAAACTCCGTTCGTCATGTGGATGCCTATTGACACGCAG
ACACATCCAAACTACGAAATAACGTACGTGATACAGATAGTACTCCTTGTTAGCGTTGTC
CAGGCGGCAGTCATCGTGGATCTTTTTTTCGCCTCCTTAATGATCAATATAACAGCCGAT
ATAGCTATACTGAATAATAACATCGCAAACATGCGACTGCATAAAGAAAATGGAGTTGTG
AAGAAGTCGGCGGAAGGAGTCAAGATATCTGGTGCATGGGAAGTCACGTATAAGACGAAA
AAATCACTAGCGGAGAAAGGTGAACCGTACGACGAGAACGCAACCACGACCACACCATAT
ACCACCGATCCCAGGGCGCAACTGTACAAAACGTTAGCGAAGAATATTCAGCACCATCAA
GTCATAATGTCAATCATCAACGACTTGGAATCCATCATGAGCGAATCGAGTGTCCTCATG
CTGGCTGTAAATTCAATAAACATCTGCCTACAAGCTCTTGGATTTGTAGACGCTTTCCGT
CCGGGCGCGAAGAGATCACTTGTTCTGAAGAAATTGCTGACCTTCCCAGCGTACATCAAC
CAGACCGCCCACTTCTGCTGGTACGGCCAGGAAATCATAGACCAGAGCGAGCGGTTGCTG
GAGTCCGCCTTCAGCTGCGGCTGGGCGGACGCTGACCAGCGTTTCTGCAGTTCACTGCGC
ATCTTCATGCTGCAGGTGTCGCGCCCGCTTAAGCTGCAGATAGGCAAGATATTCACGCTC
TCCAGAAACCTCTTCATGCAGATTTTGAATACATCGTACACGATCTTCAACATGATGATC
AATTTCTAA
>Same_OR137
CTGAGCACTATGCTTTTTCGAGCATTCCTGTGTCCTGCACACACTCTGCCCCTCGTGCCA
TCGCCTCTAGCAGCGGAGCAGCCGTCACCGCCCGGAGCCTGGTGCGGGCGCCGCTCAGTC
GGCGCTCTGCAGTTCGAACAGCAGGTTGAACACCGTGTAGGACATGTTGAGCAGCTGCAG
GAAGGAGCTCCTGGAGAGCGCGGCCACCTTGCCCACGTGGACGGTGAGCGGCCTGGTGGC
CTGCGTCAGCATCACCACCAGCGCGCGCCGCACCCCAGCCTCGGCCTCCAGCCAGCCGCA
TCCTCCGACAGACTCCACGAGGCGCTCGCTCTGGTCCGTGATGGCCTGCCCGAACATGCA
GAACATGCCCGTCTCGAACATGTAGGCGACGAACGTGAAGAGCATCTTGGTCACCAGGCC
CCAGTCGACGCCGCTGCGGAAGAGCACGGCAGAAGCGAAGGCCTGCGAGCAGATGTTGAT
GACGTTGGTGAGCAGGATGACGAAGATGGACTGGCCCATCACCCTCTCCAGGTCGTCCAC
ACACATGATTATCATCTGATGATGCTGGATATTCTTCACGAGGAGTTGGTACGTGTGAGA
TCTGGACGTGCTTGTGCGGACATGGAACGAGTCTCCCCGTGCAGTGTAGACGGCGTCTGT
GGAGGTCTGTTC
>Same_OR87
ATGAAGAGTGAACAAGAAGACAACAGGAATGTGGCGATGGACTTCCTGGTCACCCTGATG
CACGCGTGGGCCCTCGTATCACGATCGATCTCTGGGCCGTGGCTGCTTGTCCATCACTTT
TATAAAGCCATAGTATTCATCTGTATGGGGTCGCTGCTCGTCTCTGAGCTCATCGCCATA
GGAATCGGCGGCGACGACATGCTCACCCTGTCGCTGAACACCTGCGTCATGCTTTCTAAC
GCAGTCGCTATATACAAGCTCGTGCTGTCGACAGTGTGGCCGGGGCGATACCGCAGTCTG
GTGGAGCACGTGGTGCGCTCCCTGCCCGACTACCTGAGTCACGACGCCGCGGGGCGCCGC
CGCCTGGTGGCAGACTCTCGCACCGCCTACACGTTCACCATGGGATTCGTCGTCTGCGGA
CACGTCACGGTCGCCTCCTGGTCTCTGCTGCCGCTGCTACTGAAGCCTGTGGAGAAGCTT
CGCCTGCCCCTCGTCGCCTGGACTCCGTTCGACTCCAGCTGCGGCCTCGGATTTCTAGTG
ACATACGTGTACCAGTTTACGTGCACCCTGTTCATGGCGTGGACGTCTGGAGCGACAGAT
CTCATCTGCGTGAACGTCGTCATGCAGCTGTGCAGCCACCTGGAGATTCTGTGCTGTCAC
CTGCAGCGAGTCGGCGCCCAGTGCTGCGGCGATGCGGGAGGCAGCTGCGACCACGGGTAC
CTCGGTAAGAGCGCGGAGAAACCGACTCCAGATAAAGACGACCTCCGCGATCAGCTGCGA
CGCTGCATTCGGTACCACCAGGAGATCATTAGTGTGGCTCGTGAAATGGACAGCCTGCTG
TGGTCGATTGTGTTAAGCCAATGCCTTTGCGGAATGTCCGTCTTGTGTCTGCTGTTATTT
CAGATGGCTCTGCATACGTTGACTATCGAGACAATTGCCAAGTACCTGAGCTACATGGCG
TCGATACTTCTTCAGATCTTCTGCTACTGTTGGTTCGGAGACAATCTAAGTTCAAAGAGC
ACTGCTGTGGCGCGGGTCGCCTACAGCTGCGCCTGGACCAGGGGCTCAGCGGGGTTCGGG
CGGTCGCTGTGCATCCTGATGGCGCGCGCCCAGAGGCCGCTCATCGTGTCCGGCGGCAGC
TTCTACATCCTCTCCAGGGAAGCCTTCATCAGGATACTGAATGCTTCGTACAGCTACTTT
GCTGTCCTGTACAGCATGAGCGATAAATGA
>Same_OR78
ATGGCGAGAGAAATACCAGAGAGCATGGAACTGCCTCTGTCCTGGGCGGATAGCGGGCAG
TCAGTCCTCAAGCTCAACATCCGCCATCTTTGGTTGTGTGGTGTGTGGCCACTACCTGGT
TCCTGGATATTTGAGGTGTACGGAGCTTTGGGGCTCGTGCTTGGTGTCTGGAACGCTGTA
GAGAGTACACTGGCCCTCTACTTCTGTTGGGGAGACATGGATGAGTCGACGATGGTATTC
ATCAGCACCTTCAGCATCGGCTGCGGCACTGTCAAGATGGCCTTCTTCATGTGCAATCGG
GGACAGTACTACGCGCTGGCTCGAAGCGTGGAGATGCTGGTGTCTCTGCAAAGTGAATTC
TGTTCGGCAGACCCTGCCTTGGCTGACATTAGGCAGGGCTCGCAAAGGCGTGCCTCCCGT
CTCACCATAGGACTGCTGCTCTTAATGTTGTCGCAGTACCCTGTATGGTTCCCGATGCCT
TTAATTGCGCGTCCAGACGAACGGCGCCTGCCATTCGCTCAACACGGCTGGGACAACAAC
ACAAACTTCTACGAGCTATCGTACGTCGTACAGTGCGTGATAGGGGCGTGGACCACCCAA
ATCAGCAACAGTGTGGACTTACTGTTCGTTTGCATCATGATCCTCACAGCTGCGCAGCTG
CAGATTCTCACAATGCGCATAGCCAGTCTCAAACGTGAGGACATAGAAGTAAAGCTAGAG
AAAGGAATCAGTTGCGTGGCAGATCAGACGGAGAATAGTTGCAGTGATAAAATGTATGAA
AAATTGTGTCAGTGCATTGAGAGTCACCAGAATATACTCAGGTTCGTCAAGCATTTGGAG
AAGACAATGAGTTCCATAGTAATGACACAATTCAGCTTCAGCGTCCTCGTCACGTGTGTG
TCATTGTTTCAAGCAACATACAGCACGGAACTCGGATCAGTGCTCAAGTGCATCTGTTTC
CTTCCTGTACCCGCTGGCCAGATCTACTTATACTGCTGGTCAGCACACAACATTACCGAA
CAGGCGGAGGCAGTAACGCTGGCGGCGTACAGCTGTTCCTGGTTGAAGGCGAGCCATCGA
TTCAAGCGCGCTTTGAGGATCCTCATGAGCCGCGCCCAGAAACCGCTCGTTCTCACCGCT
GCACACCTCTACCCCATGAACAGAGAAGCGTTCGTTTCGCTGGTGAATGCATCATATTCA
TACTACGCATTGCTGGGTCAAATGACTAAATGA
>Same_OR74
CTGGCGTGCAACATGGCGGTGTCGGGAACGGACTTGCAGACGAATGTGTTGGCAAGCGGC
ATACCGTGCCTGGACCTGATTGTCTATCTGGAACCAATCCTCAGGCCGCTGGCGACTACG
GGGATGTGGTCGTCTTCTGTCTTCAGTAACAATGTGCACAAGGTAGTTGCAATGACCGTT
GGCCTGTCGCTGTTTGGAATGTTCCTGGTGCAGCTGCTGGCTGAGGTGGTGGGGACGCCG
TTGCTCCTGGCCGCCAATGGTGACATCGACAGGCTGATCCACGACGTTAGCGTGCTGGGC
ATCCACCTGGACACCTTCTGGAAGTGGCTCTTCATGCTGACCCAGCGGCGGCGCTTCATC
CAGCTGCTGCGACAGATGGAGCGCAGCTTTTGCCTCGGGGTGCTCGCGTGTCCGACAGAT
CGTCTCGCACTTCAAGACGGTTACTTGCAAGGGCAAGGAATACAGCCATGGGCGGTGCCG
ACGAAACTGTACGAGGTTCTGGAGAGGACGCGGTTCCGCTACTGGCTGGTGACCGTCGTG
TGGTCGGTGATGTGCGTGCTCGGCGCCTCGCACTGGTACTTCGTGCCGCTCCTCAAAGGA
GATGATTCACTGCGATACGACGCGTGGTACCCATTCGACAGCCAACAGCCAACTATTAAG
AAGATGGTGTACTGGATGCAGTATGCATGCTCCATGTACTCGGTGATGATCCTCTGCTTC
TTCGACTGCCTGCTCATGTGGCTGCAGCAGCTGCTGTGCATACAGCTGCGCTATCTTGCC
GGCAACTTGCGAGAACTCTCTCGCAGCGACGGGGCGCTCAACGTCGATCGCCGTCAGACG
TTGGCAGTTTGCATCTCACACCACGAGCACATTCTGAGAGTCATGAGAGAACTGAACGCG
TTCGTCGCACCTCTGCTCTTTTTACAGTGCTTCAAAAACATGATGATCCTGTGCTTGGTG
GCGTTCTTGGCATCAATGGCAGGCGCGAGTGACCTGCTGGAGCTATCGGGCTTAATGCTG
TACTTCATGGCCGCCTGTCAACAGTTATTCTTCTACTGTTGGTGCTGCGAGGAGCTCACT
TACTTGGGTCTAGAAGTGGGCGACGCAGCATACGACAGCGGCTGGGAGGACTGGGACGTT
TCGTCCCAGAAAAGCATCGTCATCATCATATGGCGTTCACAGAAGGCTTTCACCTTCAAA
GGCGGCTGGTTCTATACACTCAACGTCGCAACTTTCGTTGATCTCATCAAGCTGTCTTTC
TCCTACTACACGGTTCTACGAAGTATGAGAGAAGAATGA
>Same_OR39
CTGAGCAGCATGGAGCCTGCAGCGTCGATAGCCACAGCTGCAGAAGAGGCGACCAGCTTG
GACTACCTGCTCTGGTTGCTGCACTGGACGGGTGCCATCTGTCACCCCAGGGCCGGCCGG
TGGTCGTGTCGCATCTCCTACGTGCTCAGAGTTCTCGGAGTGGCTGCTGTGTCTTATACC
AACACTTGCGACGCAATTGCAATGTACCGTGAGGGAACAAGTGATTTTGATCGTTTCACT
CTAACAGTGAGCGTGTTTGAAACGGGCAGCACGTGCGTCTACCGCCGCTGCCACATCGCC
TGGCGCGAGCGTGACTTTCAGAAACTCGCTCAACAGGTGCGCGAGGACTTCGGAGAGTTC
ATGAGCCCTGGCGACATCCCTGTCCTGCAAGCCCTCGCTGGTTCACTGCGGCGCTTCGTG
ACAGCCTACGTAGTACTGGGCGCGTTCGACACGATGGTGTGGCTCACGTACCCTACGAGG
GGCGAGGGACTTCCTCTGATAATCATACTGCCCTTCCAGACGGACCGCTCCTTTGGCTGG
TTCACTGGTTGGCTGATCTGCGCCTACATCACAGCGGACTGCCTGACGGTCAACTTCATG
GTCGACTCTTTCAATATCTGTCTTATGGAGCAGCTGCGAATGCAACTTATTATTCTAAGA
AAACACATTGACGAATTGGGCGACAAAGGCGAGAGCACAAAACACTCGCTAGCACAAAAG
AATTCCGAGAGGAGTCTGCCACTTGGGAATTATTTAGATGAAAATTATGAGAGTTATAAG
CTACAGAAGACCATTTACGAGCAACAGCGTACGAAGGCTGCATTGGGGAAAGAAGGAACC
AAAGGAAGGCAGCTATCACCTGAACTTACTGATGTTTGCGATATTCATAGTCGATTGCGC
GGTATTATACTTCACCATCAAGCTATCATCAGGAACGCTGAGTCACTGCAGGACTGCCTG
AGTAACATGCTACTGGTTCAAAGCGCCTCCCTCGGTTCCGTTATCTGCATTCTGTTGGTT
CAGATAGCTCTGAGCGCTCAAGGAGCACGAGAAACTGGGAAGATCTGCGGCTACATGTTT
GCAATATTTGGTGAGCTCTGGCTCTACTGCTGGTTCGGAGACAAACTGATGTCAGAGGGC
GAGAATTTGACACTGGCGATATATGATGCGGTGACGTCACTACACGAATGCTCCACGTCC
ATCAAACGATCGCTGCTGCTGCTCATGCTGAGGTCTCAGCGGCCGCTTTGCATCACTGCA
GCCGGATTCTTCCCTCTATCCAGGGAGTCCTTCGTGTCGATCTTAAATATCTCTTACTCA
TTCTTCACCATTCTTCGAAATTTCAAGGGTGAATGA
>Same_OR59
ATGCCGCCATCAGCAGACGACGAGAAGCGGCTACTGGGCTCGGTGAGTGTTCTTCTCGGG
AGGTCAATGGCCTGGCGCGACGGCTCCTTGAGAACGCAGATGACCGACTGTGCCACAACT
GCCGTCTTGCTTTCAACAGCGGCAGCCAACTTCTTGATCACTGTCTGCTCTGCTTTGAAA
TTCTACTTGGACCCTCCGGAAGAAACTGAGAAGGCATCTCAAGCCGCTTTCCTGCTGACA
GTCTCTATACCCAACGCAGTGAAGGGGATCTCGTTGACCCGACAGCGGACTCGGCTGCAG
CAGGTCGTGGCCTGCCTACTGGTCATGAGGAGAGCCGTCCAGGATGGTGCTGGAAGACGC
CGCCTCTACGCTCGCAGCGCCAACCTCGTCGGCAACATGTGGATGATTATGGGTGTCATG
GCGGGAATGATATGGGCTGTGGACCCCCTGCTCAGTGAGCCGCCTCCGCTAAACGGGACG
TCTCCGGATCCTGCACTGCCGCTACCAGTTTGGTTGCCTTTCGACGGGAACGCACCAGAC
ACCTACAGCCTAACGTTCGCGCTGGAGGCCGTCGTCTTCGCCTGGGTCGTGTTCTCTGCG
ATGTGCGTCGACGTGCTCTACATCACGCTCATTATCAACGTCGCTGCGGAGCTTCACGTC
CTCAATGACAACGTTGAAATAACGGGGAACGGAGCTGATGTGGTCGGACATTCTAACAGA
AAGATTGGTGAGGTTCACCACGTTGGCGCGTCTCGTGCCGGAGCGACACGCGATGGTTCG
GCGGTCATCCCAAATTTCCCTTCAGCACAATTCGCTGCAGTGAAACTTTTGACACCTGCT
TACAGTCCAGGGTACTTCGAAGTGTACAGAAGTGAAGGCAACGATACGTATCGACTGCTT
GTCAAGAACATTCAGCACCACCAACTCATAATCAAATGTGTCAACGAGTTCCAGAAGGCT
ACTGGGACACCAGTCCTGTTTGTAGTTGCCATTAATGTTTTGAATCTGTGCTCGAACATC
ATCTCTCTAGCAGCGTTGTTGGAGAAAGACCCACGTGCATCTACTGTAGTCAAATCGTTG
GTCGGCTGTCTGGGATTTGTGATCGAGACTGCAATATACTGCCTTCCAGGACAGATGATA
ATAGATCAGAGTGAGCGACTCGTGCACTCGGCATACAGCTGCCACTGGCCAGACACCGAC
GGCCGCTTCAAGAGCTCGCTACTCATCTTCATGGTACGTGCAGGACAGCCCCTCCGCCTC
AGGGTGGGGAAGCTCATCACCATCTCCAGGGAGACTTACCAGGAGCTGATGAAGTTATCG
TACCAGCTCTTCAACTTGGTGTACCAATTGCAGAGCAGCTAG
>Same_OR147
CTGACCCTCAGTGTTGCAGACACAAACGGCACCTGGCTCTTCCGCTTGGCACACACCGTT
ATGTGCGAGCGTGCCTTCCACAAGCTCGCTGATCAGGTGGGTCACGACTTCGCCGAGTTC
TTGACGTGGGACGACATCCCCCTGCTACGGGCGCAGGGCCGCGTGGTGCGGCGCTTCACG
CTGGCCTACATCTGGTTTGGCGTGGGCGCCTGCTCCTACTTCCTGGTCTCTCCCGTGTGT
GCTGAGGGTCTGCCCTACGTGCTGGCTCTGCCCTTTGACGCGATGCAGCCGTTGGGCTTT
GCCGCCGCGTGGGTCTTCTGCATGGTAACGTGCCTGCACACCGTGGTGATGACCATGGTG
CTCGACTCCTTGAACGTCAGCCTCATCTCGCAGCTA
>Same_OR68
CTGCGCATGATCACCACCTTCCTCGGCATCGGCGGCGTCGCGCTCGTCTTCTTCTACCTG
GGGCCTGTCATACAGAACGTCAAGGACAACAGGCTGAAGGCCGCGGCCGCAGCGAACGAG
ACGCTGGACCCGCTGCTGGGCCGCAACCTGGCGATGCTGCTGTGGTGGCCGCGCGGGCAG
CCGGTGGGGGCACCCGCCTACCAGCTGGCCTACGTGGGCGTCTGCTACTGGCTGATGCTG
CTCTACCTCTCCACCAGCACGCTCGACACCTTCTACGTCACGCTCATCATCTACCTGTCC
TCGCAGCTCAAGGTCCTCAACATCGATTTCCTCTCCATCGCGGAAGGCGCTGACGGCGGC
GGCGACGACAACGACGACAGCCTCGTCGAGCAGGGAAGGCCCCTCAGCAGACCGGAGACA
GTGCACAAGCTGCCCGTGAAACTTCCAAACGCATACGACAAGACGAAAGCCCAAAGGACC
CACGAGAGGCTGTTAGAATGCATCATCTTCCACCAGGAAGTTATAAAGTCGGTGGATGAG
ATGGAGTCTATCCTGAGTGCGTCAGTCCTGGTGCAGTTCCTCGCCAGCACGCTCGTCATC
TGTTTCACTGCTTTCGTCATCACAACCGCGGAGAATAAGCAGGACCTGCCGACGTACATC
ACGTACCTGGCCACGATGTTCTACGAGCTTTTCCTCTACTGCTGGTACGGAAACGAGCTG
CTCGCCGAGAGCGAGCGCCTGCAGACGTCGGCCTACGGCTGCGGCTGGCCCGACGCCGGC
GCCGGATTCCAGCGCACGCTGCGCGTCGCCATGGCGCGCCTCCAGCGGCCAATCTGCCTC
ACCGCCGGCAAGTTCTACAAGATCTCCCGCGAGACCTTCTTGCTGCTGCTGAACGGCTCC
TACTCGTACTTCGCGCTGCTGCACCAGATGAACGACCGCTAA
>Same_OR113
CTGTACGCGCTGTACGTGGCGGCCGCCACGGCGCTCATGGCCTCCTACCCCGTGTGCGCG
CTCTGCGTCATGGCCGAGGCGCGCCCCGACATACAGGTGACCGCCGTGCTCGTCGGCGTC
ACCTCCTCCTACGTGGGCGCCGTCTTCAAGATGCTCACCCTCTTCCTCAAGCGCTCACAG
GTGTGCCAGTTGGTGCAGTCCGTGGAGCGTGAGTTCCCGCTATCGCCGCTGCTGGCGGGG
GAGGAGCAGCGAGCGGTGGCGGCGTCCGCCGGCGACCACGGCGCGCGCCTGACGGCGTCC
TTCGTGGCCCTGTGCTGCTTCTCGGTCTTCAACTGGAGCCTCGGCCCCATCGTGATGCGC
CTGCTGGGGGCCGAGCGCGCGCTCGCGCTCTGCCTGCCGTGGTTCCCGTCCTACGAGCCG
GCCAGCCCCTCCTTCCAGCTGCTCTACGGCTACCAGGTGCTGTCGCTGGTGCTGGTGGCG
CTGTGGGTGGGCGCGCTCGACGCCTTCCTGCTCGTGCTGCTCGTCTACGCGGCGGGACAG
CTGCGCGTCCTCAACTGCACGCTGCTCCACATGGGCGCCTGGCCAGAGCGCACCACACAT
CGTGCACTTTCTTACGATCTCGCCTCGAATCTCCCATTTACGAGCGGCGACGATCCCAGC
GGGCACAGACAGGTGAAGACCGTGCGCACGGAGGCGGAGGCCACGGCCATGCTGAGGGAG
TGCGCCAGGCACCACCTGCAGGTCTGCAGGTTCGTGCAGAGCGTGGAAGAGGTGGCAGCC
CCTGCGCTGACGCTGCAGCTGCTGGTCAGCACGTTCCTGCTCTGCATGTCCGCCTTCACC
GCCACGCAGATCCCCGTGGGCAGCCCGCTGCTGGCGCGGGTCGTCATCTACATGCTGACC
GGCGCCTCGGAGCTGCTCATCTACTGCAAGTACTGCGATGACGTCATCTCAGAGAGCGGC
CGCGTGCAGCAGGCGCTGTACGGCAGCGGGTGGGCGGCGCGGGGCGGCGCCTTCAGCAGC
GGCGTGCTCATCATGATGGCCAGGGCGCAGCGGCCGCTCTGCCTGCGGGCCGCCCACGTC
CTGCCCGTCTCGCTGCAGACCTTCACCAAGGTGCTGAATGCCTCCTACACGGTCTTCACG
CTCATGCGCCAGATCAAGGACTGA
>Same_OR76
CTGGTGTGCGCCTGCTACCTGGCCGTGGTCGCCTTTGCGGCCTCCCAGCTGCTGGCCGAA
CCGTGGCGGCCCCTGGAGGAGCTCGCCATCGCCGCCCTCATCTTCGTCACCGGCTCCTCC
TTCACTTTCAAGGGAGCCATGTTCCTGAGATACCGCCCCCGGCTGCTGCAGTTGGCGACG
CAGCTCTGCGGGGGCGGACTGCGGCCGGACGTGGGGGCGGAGACGCGCCGCCGCTACCGC
CAGCGCGGCCGCGAGGTCTTCCTCTACCTGCAGGCGATACTGAGCGCGCCGACACTGCTG
TGGTCGCTGCAGCCGCTGCTGGTGCCGCCTGGTGGCAGCGTCGCGAATCTCTCCAACATG
ACGGAGCCTGCGCTCAAGCGTAGTACGCCGCTGCCCATGTGGCTGCCGCCGGCGCTGCAG
AGTTCACCCGCCTACGAGATGGTGTACGGGCTGCAGGTATTCTCCATGCTGGTGGTCCTG
CAGACCTCTGTCTTCACTGGCATCTTCTTCCTCGTCCTCATGCTCAGCATCGCTGCCGAG
CTGCACGTGCTCAACGACAGCATTGCCGGGAACAGTGGGCAGGTGTCCAGGTCTCCCTGG
CGACAACACAGTTTGTCCACGATGGAAAGCCACCGTGCTACTGAAGTAGATGCTGCGAAC
GATGGCGCAGTCACCAGTTTTGAGAGAAGCCACTTGCAGCGACAGATGTATTGCGACTTG
GCGAACAACATTCGGCATCATCAGTTGATTATAAGATGTGTCAAGGAACTGGAGGCTATA
ATGAACCTGCCGATCTTCGTTCTTTTGTTTCTACACATGGTGAACATCTGCGCACAGATC
TTCGTCACCTCTCTCCTGTTGCAGAAGGACAATGACTCGACAACGCTTTTCAAGGTGTTG
TTCACGCTGCCGATTTATCTGTATGAGACTGGACTTTATTGCGTGTTTGGTCAAATCATT
ATCGACCAGAGCGACCGGCTGTCCAGCTCGGCCTACAGCGGCACCTGGCTGCAGGGCGAC
GTGCGTCTTCGGAGGGCGCTGCTGCTGCTGACGTCACGTGCCGTCCACCCCCTCACTCTA
ACCGTGGGCAAGACCTACACGCTCTCCAGGCACACCTTTCTCCAGATTCTTAATGGCTCG
TACTCTCTCTTCAACATGCTGTATCAAGTCCAAGGCAACAAGTGA
>Same_OR71
CTGCTGCTGGCGGCCAACGACGTGTCTCTGGGCGTCTTCGCGCTGGCCTACGTGCTCATG
GAGAGCGCACGAGACCTCAAGAGCCTCAGCGACGCCTTCTTCGTCATCGCCACTTCCGTC
TCTGTCAGCAGCAGGATCTTTCTGTTGACGGGGCAGAAGGACTTGATGCAGGAGCTCGTG
ACGCTGCTGATGAAGGCCAGGAAGAGCTTCCCAGAATCTGTGCCAGGAATCCGGGACCGC
TACCAGAAGCTGGCCATCATCATGTTCCGCATCTGGCAGGTTCTGCCGATGTTCCCGCTG
ACTCTGTGGGTGCTGGAGCCGGTTCTTCTGGTGAAGTTCTCCACTCGAGAGGCGAACGTT
ACTGCAGAGTCCCTGAGGAACACCCCACTACCCATATGGGTGCCCATCGACATCCACCGG
TCCCCCAACTACGAAATCACCTACGCGCTGCAGGCTACAAGTTTAATTCTCGCCATCGGG
TTCAACGGTTTCTTTGATATTATTTACGTAGTCTTTATGGTCCACATCACAGCCGAATTA
GACGTTCTGAACCAAAACATCTCGCGTATGAAGACTGGAGGGGAGGAAAATGCAGCGGAT
AGCAGGGGACAGTATAACACTCGAGTCAAACTCGAATCTGATTTCAAATCAGCTATGGTA
CCTGTACAGTTTCGTCAACATTTATCTTCATTTCCTGGAGACTTGGGAGAAGAAGACAGG
ATGTACTTTATTTTGGTGGAGAACATTAAACACCATCAACTGATCTTGGTCTACATCAAG
AAGCTGGAGGAACTCATGAGAACATCAATTTTCATAATTCTTCTTTCTAACGCGCTGAGC
ATCTGTTTACATGTCCTTGGATTGGCGGTGATGCTACAGGAAGGAGTTGACTTACCTTCA
GTACTGAAGATGTTAATTACTTTTCCTGCCTATTCTTGTGAAACTGGTCTCTACTGCATG
TTTGGACAAGCAATAATCGATCAGAGTGAGCGCCTGGTGGACTCGGCTTTCAACTGCGAC
TGGATCAACATGGGCCCTCGATTCCGGCGTTCGCTCACCATCTTCATGCTCCAGGCGTCA
CAGCCGCTCAACGTCAAAGTCGGGAAACGGGTCATCCTGTCGAGGCATACATTTCTGAGG
CTGCTGAATGGATCATATTCATTATTCAACATGTTACACGGAGTGCAGAAATAG
>Same_OR42
ATGGCACCAGCTTCTTCAGCAGCCACGGCTGCTGTGGCGGCCAGCAGCCTGGAGCACTTG
CTGCGGCCTCTACACTGGGGGGCCGTCCTGCGACACCCGAGCGTCGCTGACTCATCGCCC
ATCCTCTTTCGCCTGCGCACCCTCATCATAGCCTCCATCACCACATCTTTCGTTTTCTCC
GAACTCCTCGTACTGTACCACCAGGGCACTGAAGACTTGGACCTCTTCATTCTAATACTC
GGCATCGCAGACACCATCGCTATGTGGGTCTTCCGTATGGCGCACATCACTCTTCACGAA
AGTGACTTCCATAAGCTCGCCCTCCAGGTGAGCCAGGACTTCGCCGACTTCGTGACTTGG
GAGGACGTTCCTGTGATGCGCAGGCGGTGCCGCACGGTGCGTCGAATATCGCTGACCTAC
ATGTGCTTCGGCTTGTCCAACTGTGCATATTTTCTTAGCTTACCCTCTAGCCCCGACGGT
CTGCCCTACGTTCTGGTTCTGCCCTTCGACGCGACGAAGCCTGCAAGTCACACCATCGCT
TGGCTCTACTGCATGATTGTGACTGTACACACCGTGATCATGACCATAGCGATCAACTCT
TTCAACATCAGCGTCATCACGCAGCTATGTATACAACTCACACAGCTTAACAAGAAAATA
GTCAATCTCAACAAAGACATGCCTGAGGAGCCTGGACAATCTGGGAAAAAACCTGCCCAA
CGTGACCTTTACTGCCGACTGAAACAGTGCATCCTTCACCATCAAGCTATTATCAAGAAT
GTGGACTTGCTGCAAAGCTGCCTGGGCGTAGTGCTGCTGGGGCAAAGTTTATCCGTCGGT
ACCGCGGCCTGCTTCGAGATGTTCCAGATTGCCACGAGTGCTGATGGTCTGCAACAAATT
GGGAAGTTTGGTACTCACTTGTTCACCATCCTTGCGGAGCTCTTCATTTACTGCTGGTTT
GGAGATGAGCTCATTACTGAAAGCGAGAACCTGGCTCTAGCGGCCTACGACGCAGCGACG
TCACTGCAGGATAGTCCCGTGTCCATCAAACGGTCGCTCGTGCTGCTCATGCAGCGTGCA
CAGAGACCCTTGTGCATCACCGCTGGTGGGTTCTTCCCACTCTCCAGGGAGTCTTTTGTT
GCGGTCCTTAACGTGTCTTACTCTTTCGTCGCCATTCTGCGGAATTTCAAGAATGAAGAT
TAG
>Same_OR115
ATGATGGGTGGGGGTGCTCGACGGCATCTCACGACGTCGCCGCGCCCAACTTGCGGGTCA
GCAGCCGTGGCGGCGGCAGCGGCCGAGGCCAGCGACCTGGACTACCTGCTGCGAATGCTG
CACTGGACGGGCAGCATGCGCCAACCGCACGCCGGGACCTGGGCCAACCGCGCCTTCCGC
CTGCTCAACGCCGCCGCTGTGGCTGTCATCTCGCTCCTCGTGTGCTCGCTGGGGCTGGCA
ATGTGGCGCGGCGGCACCGCCGACCTCGACAGATTCACACTCCTCCTCTCCCACTGCAAC
TCGTTCACCATGTGGATCGTCCGCCTAGGCATCATCGCCGCACACGAGCGCGACTTCCAC
TATCTCGCGCGGCAGGTGGAGCGCGATTTTGTGGAGTTCCTGACGGCAGAAGACGTCCCT
CTGCTGCGCGATCACGGTCGCCGCCTACGACGCGTGGTGAAGGCCTACCTGTGCTTGGGT
GTGGCCGGCAGCGTGTGGTGGCTCGTCTTCCCAGTGATATGCTTCGGCTTCACCGTGGAG
GGCGTCCCGTACGAGATGGTGTTGCCATATGATGTGACGAGGCCCCTGGTATTCATTGTC
AACTGGATCTTCTGCGCGATTGCCACTCTACACTCGGCAGTTATGACCATGGCTTCCGAC
TCCTTCAGCGTCAGCCTAATTGTGCAGTTACGTCTGCAACTGAGAATTCTCAGCAGAAAT
TTGGTCAATGTGGCGAAAGGAGATGAGGAGATTAAACAGAAGAAGTCTGTCGGAAACGGT
CATACAGGCCAATTACAGGACAGGATACGACAAAATATCCTCCACCATCAAACTATTATT
AGGAACGCCAAATTGCTGGAGAAGTGCTTGGCTGCAACTCTGCTAGCACAGAGTGTGTCC
ATCGGTGTCGCGGTCTGCATCCAGCTGTACCAGATCGCCATGCGTGCGCAGCAGTTAGTG
GATGCTGGGAAGTTCGGCTGCTACCTCTTCATCATGCTCGCTCAGCTGTTCGTCTTCTGC
TGGTTCGGTGACGACCTCATAACAGAGAGCCAGGAAGTGAGCGTTGCAGCTTACCATTCC
GTGACGTCACTTGAGGGGTGCCCCATCTCCACCAAGAGGTCGTTGCTGCTTCTCATGCTG
CGTGCGCAACGCCCTCTGCACGTCACCGCCGCTGGGTTCTTCCCACTCTCCAGGGAGTCC
TTT
>Same_OR31
ATGGTCAGCGAAGCAGCGCCTGCTGCAGTGGCGGCGGCAGCGGACGCCGCAAGCGACCTC
AACCACCTGCTGCAGCCTCTGCACTGGACGGCCGTGCTGCGACACCCTCGCGGCGCCGAC
AGGTCACCTCTCTGCTTTCGCCTCTGCACCATCACCATGACGTCTCTCATCCTGTCGTTC
TTCATCTCTGAGGTCACCGTGTTGTACCGCGAGGGCACGGAAGACCTGACCGCCTTCACG
ATGACGCTCGGCGTTGCTGACACAAACATCATCTGGCTCTTTCGCATGGTTCACATAACT
CTGTGCGAGCGGGCCTTCCATAAGCTTGCTCTTCAGGTCGGTAATGACTTCGCGGAGTTC
CTGACTCTGGACGACATTCCTGTGCTACGCTCGCAGAGCCGCGCCGTGCGTCGCTTCACG
CTGATGTACATGTGGTTCGGCATCGGCGCCGTCGTCTACTACCTTTTCTCCCCTGTGAGT
GACGAGGGCCTGCCCGTCATACTGGCTGTGCCCTTTGACGCGACGCAGCCGTTCGGCTTC
GCCGTGACGTGGATCTACGTTTCGATAGTGACCATGCACGTCGTGGTGATGACCATGGTT
TTCGACTCCTTCAATGTCAGCCTCATCGCACAGCTGCGTATACAGCTCACGTTGCTCAAT
AGTAAACTTGTCAGTCTCGCGAAAGAAATGTCCGAGAGACCGGTCCACTCTTCAAAAACG
CCTGCCTATCGTGAACTTCATTATCGCCTGCAGAAGTGTGTCCGTCACCATCAAGCAATT
ATCAAGAATGCAGACTTGTTAGAGAAGAGCCTAGGAGCCATGTTGCTCGCGCAGAGCCTA
GCCATCGGTGCGTGTGCCTGCTTCCAGATGTTCCAAGTTGCCACGAATAAAAACGGCCTG
CAAGAGACAGGAAAATTTGGCTGCCATTTGACTGTAATGCTTGCAGAGCTCTTTGAATAC
TGCTGGTTTGGAGATGACCTCATTACGGAAAGCGAGAACGTGGCCCTGGCGGCGTACGAC
GCGGTGACGTCACTGCTGGAGTGCCCCGTGTCCATCAAACGGTCGCTGCTGCTCGTGATG
CAACGCGCGCAGCGTCCTCTGTGTATCACCGCCGGTGGGTTCTTCCCACTCTCCAGGGAG
TCCTTTGTCTCGGTCGTCAATGTGTCTTACTCATTCTTCGCAATACTGCGAAATTTCAAG
AATGAAGAGGAATAG
>Same_OR37
ATGGAGGAGAGCTCGCTATTGGGTCCCAGCGCCGTGGGCGTGCGGCACCTGGGTCTGTGG
GCGGCGCCGGGGGACACAGGGCCCCCTGGGGGGTCGCTGCGGCTGGCGCTGGTAGTGGCC
GCGCACCTTGGCCTCTTTTCCACCTCCACGGCCAACCTCATCATGGACACGCCGGACGAC
CTGGAGGTGCTCACCATCAACGCCTTCGCCTGCATGACCACACTCGGGATGATCGTCAAG
GTGGTGTCGTACGTGCTGGACCGTGGCAGCTTCAACGCTCTACTGGTGCGGCTGGCGGCC
GCTCGCCGCGCACACGTAGACCCCGGCGGCCGCAACGCCGCCACGCGCGCCCGCAGGCTC
GCCTTCGGCACCGCGCTCTACAGGTTCACACAGGTGTCGACGGTGTTCTGCACGAGCCTG
TGGTCGGTGGCGCCGCTGCTGGGGGCCTCGTCGGGAGCGCGGGACTTCCCCGTACCCGTG
TGGCTGCCGCTGGACATGCGCGCCACGCCCACCTACCAGGTCGTCTACCTCGTCCAGGTC
TTCTGCATCTGGGCCGTCGTCCAGGGAACTGTCTTCCTAGACACGTCCTTCCAGATCCTG
ATGCTGCAGTTGGCTGCCGAACTGGAGGTCCTCAACGATAACGTAGCTGCCATCTACAAT
CGGGAAGTGGGCCCATCCGAAGTAAGGCAAGCGGAGGACGGCAAAATCGACGTGTCGCCG
CAGAGGAAAAAGGACGAAGCCAGTGGTAGACTCGGATACATTGAACTTCACACAGATACA
GCAGAGGATGAAATGTACAGTCATCTCGTCAGCAATATAAAGCACCACCAAACAGTAATA
GGTTGTCTAAGCCAGTTGGAAACCGTGATGAGTCACTCAACGCTGATACTCCTGTCATCC
AATATGGTCTGCATCTGCTTACATATCTTCGTGACGGCAGTGCTGTTGCAGGATGAAATT
CAGTTTGACAAGACTTTCAAGATGATGTGTGCGTTTGCAATCTACACGTACCAGACTGGG
CTCTTCTGCTTAATTGGACAGACCATAATCGACCAGAGTGAACGGCTGGTGAATTCGGCG
TTCAGCTGCGCCTGGCCGGACGCCGATGCCCGCTTCAAGCGGTCGCTGTCCGTGTTCATG
GTGAGGTCAGCTCGCCTGCTCGAGATAAGGGTCGGCAAGATGTACACTCTCTCCAGGGAG
ACCTTCTTGCAGATTCTAAATGGATCCTACAGATTATTTAATTTACTGTATCAGACCAAT
CTAGAAAATTAA
>Same_OR25
CTGTCACGACTAGCGCTTCGACTTTCAACTCTTCAGAAATTCGAGATAACGAAGATGAAG
GACGGGCACATCCCCTGGTCAGAGACGGCTCTGTGGATGAACGCCCGCGTTCTGGCGCTC
GGCGGCTCCTGGCGCCCTCCCGGAGTGCGCGGCTTCACACTGTACCGGATCTGGGTGCTC
TTCACGCAGTTCAGCTTCCTCATCGGGCAGCTGCAGGGGCTGTACTACTTCTGGGGAGAC
GCCAACAGGATCATCCAGGACGTGTGCCTCCTGGTCACCACCATACTGGGCCTCTTCAAG
TTCTTCGTCTTCGTCATCAAGCAGGAGGACGTCTTCAAGATCGTGCAGACGATCGACGAC
CGCAGGCGGGAACAGGGTAAACTGGAGAACCCGCGCATAACGTCGATCCTGGACGCGTCG
TACAGCTCGGCCAAGACGATCACGGTGTGCATGGCCGGCGTGGGCGGCACCGCCCCCGCC
GTCTGGGCCATCATGCCGCTAGTCATGCGGAGCTTGGGCGTCGGCCCACCGGAGCGCGAG
CTGCCCGCCATGGCGTGGTACACGAGGCACGACACCGTCTCCCCGGTCTACGAGATGCTG
TACATACTGCAGTACTTCAGCATGCAGTATTCCTACTTCGCCGCCATGTGCCTCGACCTG
TTTTTCGCGTGTCTCATCATCCACGTAGCTGCCCAGCTGGAGGTTCTCAATGTCAGGCTC
AGCCAAATTCGAGAAGACCTGTACTGTAAAGATCGTACGAGTGAGCCGCTAGGAGATATC
AAGGACGAGGATGTAGAGGAAGATTCAGCGTGGAGGGAACTCTCTGAATGCGTGGAGCAC
CACAAAGACGCCATAAAGTTGGTAGACGACTTGGAGACTTTAGTGAATCCAATTATTCTT
TCCCAATTCATGGGAGCCACCATTATAATATGCGTGACGTTATTCCTAATTACAACGAAC
AAACAACACTTCGTAGCACTCGTGAGACTACAGGCATATCTTGCAGTGGTCGTGTACGAA
ATATTTATGTACTGTTGGTTCGGTGACGACATTATGTACCAGAATTCCCGGCTGGTGAAT
TCTGTGTACACGTGCGGCTGGCCGGGAGCGCCGCAGAAGCTGCAGAAGGCTCTCATAATT
ATTCTACTGCGAGCCCAGAGGCCGCTCGGAGTCACGGCTGGCAAGTTCTATCGCGTTTCC
CGAGAGACGTTTGTGAGCCTGATGAAGGCATCCTACTCCTATTACGCACTGCTCAACCAG
ATGAATGACTGA
>Same_OR47
CTGTGGACAGTCGCTCGGGCACCAGCAGACGTCACAGACCGCGCGGCCACCAGGGTGTGG
ATGTCGTCGCTGGCGCTGAACGCCCGCATCCTGCGCGTGGCCGGGCTGTGGCCGGACTTG
GGCAGCCGCCTCTCCACCGCCTACACGGCGCTCGCCGCTGCCTTCCAGGTGAGCCTGCTG
GTAACGCAGGGCCTGGCGCTGGTGTGGGGCCGCGCCGGCCTGGCCGTCGTGTCGCTCAAC
GTGTGCGTCATGACGACCATCGCGGCCGGCATCTGCAAGGCGGCCGCCTTCCTCTGGCAG
CTGGACACTGCCCGCCAGCTGACAGCGTGCCTGCAGGGCTGCCAACACTCTGAAGAGGCG
GATGTGGCGGCGCTCGGTGTCACCAGGTACTACGTGGGAGTCGGCGGCGCCGCCGTTGTC
GTCTGGAACCTGATGCCACTGCTACTGGAGAGTGACAGATCACTGCCAACAATAGCATGG
TATCCTTATGATGAGACAGAAACTCCTTTCTTTGAGCTCACATATGTATTACAAGGGATA
AGTACATTTTACTGTTGTATTACTAACGTTGGCCTCAATGTGTTTCTTGTGTCACTGATA
ATATATGTATCAGATGAGCTAAAAAATTTGAATGATAGTATTTCCAGTATCAACTATTCT
ACGAGCCACAACTGTAACTGCAGTTATGACAAGCAACATGGATTATTATATCGTTCCTCT
AAGATTGTCGCTGATGACGGTGAAAGAGATAGTGATACATATAAGAGACATTCAAAAAAC
CTGAGACAAAGAACCCAATTCTGTTGTGTTGTAAAAGCACGACAGTATCTCTGGATGTGT
CTACAGTATCACCAGGAGTTAATAAAGACTGTGAAGAAACTGGAAACAACGATGACTGGA
GTTGTATTCATAGAATTTGTTGCCGGGATTATTGTCACGTGCCTGACACTATTTCATGCA
GCTGTCAATGCAGGGAACATGGCTCTGTTCTTAAAATTTATAATGTACCTTCTATACATG
ACAGTTGGTATGTTCATATACTGCTGGTACGGCCAAGATCTAATGGAAAAGAGTGAAGAC
CTGAAATGGGCTGCCTACAGCTGCAACTGGCAAGGAGCTCCCAGGTCGTTCACAGACTTA
CTGAAGATTGTAATGCTCTGGGCACAACAACCACTCATCCTATCTGCAGGAAAATACTAC
AGAATTTCTCTGAAAACATTTGTAACATTGCTGAATGCGTCTTACTCATATTATGCAGTT
CTGAGGCAAATAAATGACACAGAAAAATAA
>Same_OR84
ATGGAAAGCCCGACGAAACGCAATGAAGGCGTCGCTCGAGTGCCTGAAGGTGGTTGGCTG
ACGCTGTGGAAGGACCTGGAGACAACGAGCAGCGCTCTCAAGCTGAATGTGCGCTGCCTG
TTCCTGGGGGGCCTCTGGTCCAAGTCCAGGGGTCCACTCTACCTGGCTTACAGCGCCTTC
ATCCAGCTGTGCAGCTTCGCCTACATCGCCATGTGCATGGTCAGCATATTCTCTGCGGAG
GGCGACATCAACGACGTTACGCTCACCTTGCTGCACACCTTCGAGGTGGTCTGTGGCGTC
CTCAAAGCGGCCATCTTCTACCTGAAACGGCACGAATATTACGAGATCGTACGCAGCTTG
GACGAACTCATGTCCGCCCAACGTCAGTACTTAACTGTAAGCAAAGGCCAAGAACTGTTG
GTGATGCTGGAAGCAGCACACAAGAAAGCCAATTTCTTGACGCTCGTGCTTACAGGGTAC
ATTTATGGGCTAGTTTTCGTGTGGTTGCCATTCCCTTTGATACTTTGCCCTTCCGAAAGG
TTACTGCCCTTGATACCGCTACCAGGAAAATATTACAAGGAGCCTCTCTTACTCTACATC
GCCGTGTACGCCATTCAGAGTTTCGTTCCGCTTTCATTGATTATGGTCGTGGACGGTCTC
GACTGCTTCTTTGTGTCTTCGATGGTACACACCGAAGCTCTCCTCAAAGTTGTGTCGGAG
CGCATCGCATCTCTTGGGCACCTTCCCTATACAGACTTCACGGTGCAGCGATTTTCTGGT
CTGGAGCAGGAAACACGCGGAATGGATGTTGGAAACAACTCAGATTGGACAGCGGAGTTG
CGTTCGTGCATTGTGTGCTATCAAAAAATCATAGAGTTTCTACAAAGACTGGAGAAGGCT
ATGAACATCATGGTGCTTATACAGCTTTCCTTCTCAATGCTCAATCTTTGTATGGCATTG
TACCAGCAGACTAAAATTCCGGATTTGTCTTCAGCGCTAAAATACATACTTTATCTACCG
TTCCCTACAATGAAAATCTTTTTCTACTGTTGGGCCGCTCACAGCGTAAAGGAACAGGGT
GAGGAGGTCTCTTGGGCAGCCTATAGATGTGCTTGGCCTGATAGTAATCAGGATTTTAGG
AAGAACTTGGCGATTACTATGTGCAGAGCGCAGCGACCGTTGCTCCTGACTGCGGGGCAG
ATCTATCCAATCAATAAGAATGCCTTTGTCTCGCTGGTCAAGGCATCATATTCATACTAT
ACATTGCTGCGACAGTTTGAAGACAAATGA
>Same_OR22
CTGCAGCTCCAGTCAGCGGGAGTGACATCTCTCGAAATGGCGGTTCTGGAAACCTTCGCC
AGACAGCGACTTGGGGCAACGAGAGAACACTGGAACAACGTCTTACGTCGCAATGTGAAG
GTTCTGCGATTTGGTGGGGTATGGCGGCCAGCTTCCAAAAGCGGCTGGCGGTCCTGCGCG
TTCCCACTGTACTTCGCCTCAGTGTGTGGCAGCCTGCTCAACATCATAGGGCTGGACATC
GTCAGGAGCTGGCTGCTGTGGGGGGACATGACCGAGGTCACCTTCGCCCTCGTGTCCGCC
ATGACCAACGTCAACGGCGTCTTCAAGATGGTCCACTGCTTCAGACACTTCGAGACGTAC
AGCCTACTGGTGAGCGAGCTGAACGGCCTCGTAGCGCTCCAGCGGCCATACTGCGAGGCG
AACGGCGACCTCATGGCGGCCTTTCGCAAGGCGTGCCGGAGGGCTGCGCGGCTCACGATT
GGCTGCCTGACGTACATGAACGTCCTGGGGCAGATGTGGTGCGTAGTGCCGCTGGTGTCG
CACGTGCCGCCAGACAGCAGGGAGAGTCCGCTGCCCCTGGTCAGCCTGCCCGGCCTGCAC
AGGGAGAATCGCGGCTGGTACTTGTTCGCCTACCTGGTGGAGTGCCACGCCGTCTTCTAT
TGGAACTTCGCCAGCCTCGGCATGGACATGTTTTTCGCCTCGATCATGATCCAGGTAACG
GGCCAGCTCAACATCCTCAACATTCGGCTGACACAGCTGAGACAGGAAGGGTCAACAGAA
GACCGGGCTTCACTATCCAGGTCCACTGGATTCAACCTCAGCAGAAACGACCGACATCAG
GAGCGGAGCGCCAATAATTTTGCCAGAATGAACAGCGAATTGTGCGAGTGTGTGAAACAT
CATCAAGCAATACTAAAGTACTTGGAGTTCTTGGAGAGAGTCATGAGCCCTGTGGTGTTG
ACACAGTTCCTGTGCAGCGTGGTAGCAGTGTGTGTCACGCTGTACCAGATAACATTTAAT
CCCGAAGGGAGTGGGGTGATAAAATGCGCCATGTTCCTTCCAATCCCGGCTCTACAGATA
TTCGTCTATTGCTGGTGTGGACATGATATAATGGAAGCAGGCCTGTCCGTGTCGCTTGCT
GCGTACAGCTGCGCCTGGGTGGGCGTGGGTCGGCGAGTGACCAGCGCGCTGCGGATCGTT
ATGTGCAGAGCCCAGAGGCCACTGCAGCTCACCGCCGGCAAGGTCTACCCCGTCAACAGG
GACACCTTTCTGTCGCTGATAAATGCGTCGTACACGTTCTACACTCTCCTACGACAAATG
AGAAATCGTTAA
>Same_OR105
CTGAAGCAAAAGATGGTGGGCGAGTCCCTGCTCGGCCCCAGCGCGGCCATTTTGGGCCTG
CTGCGGCTGTGGCGCGCCCCGCCAGCGGCCAGTGGGGTACGCGTCTCTGACGGCGCCTGC
CTGCTGCTGCTGGCCCTCTGCCCTCTGCTCATGGCCCTCAAGCTCACCACGGAGCACTCG
CACGACCTCCTGGATCTCACCTGGAACGTCTTCATTCTGTTCGCCAGCAGCCTCGTCTTT
GTCAAGGTGGCATGCTTCGTTCACCAGCGAGCAGCCATGCAGGAAGTGGTGCAGCTGCTG
CTGAGCTGCAGGAACTGCCATTATGGTGGAGACAGTGGCAGTGCCACACGGCACTCCTAC
CAGAGGCTTGGGCGCACCATCTATTTTGGCATACAGGTGATGGTTACGATGGCATGGATG
GGTGTGGTCTTTCTACCACTTCTGAATCATGGAATCTCTACCACTGGAGAGGAACTGACA
GCCAAAGAATATGCCCCACTGCCCATTTGGTTGCCTTTCAAAGTGCACAGTTCACCTTCT
TATGAGTTCACATATGCTGTTCAAGTGTTATGGCTGGCATTTGTTGCAGAAACATCTATT
TGTATAGACTGCATATTTATGAACCTAATGCTAATGATTACAGCAGAGCTCCACATCTTG
AATAGTACATTATCAACCCTGCAGAAGAACTCATTTGTTAATAAAGTTCCAGTGGTTTCT
ACAAATGAAATTACAGAAAACATGTTGCCTTTCACTCACAGAAGAGGAATCAAATACAGT
AAACAAATATATGAAAATCTGACACCTGTTGAAGGGACTGAAGATAGCTCATCTGATACT
TGTAATTCCTACTACGCCATTTCACAGGGAGAAATAAAGCAGCGGATGTACCAGCAACTA
CTAAAAAACATACAGTATCATCAAACAATTATCAAGTGCACAGCATCAGCACAAAAGGCA
ATGAACTTTTCAGTGTTTGTACTGCTCTCCACTAATATTATAGAAATATGTAGTTCTATA
TTTAGCACAGCCGAGCTGCTGAAGAATGATATGCCTGTAGCAGCAATGAAGACACTTTGT
ATGATCCCAGTTATCTTGTGCCAAAGTGGAATGTACTGCTTTTTTGGCCAAATGATTGCT
GATGAGAGTGAGAAGTTGTTGCAGTCAGCCTACAACTGTGGCTGGTATGAGTGTGATATT
CGCTTCAGGAATGTATCATTCATCCTCATGCTGAGAGTAACAAGTCCACTAAAGATTACA
GTTGGAAAAACAATGTCACTGTCCAGGCAGACCTTCCTTCAGGTGCTGAATGGAGCATAT
GCATTACTCAACATGGCTTACCATGTCAACAAGTGA
>Same_OR3
CTGACATCAGCGAGCAGTAGCGCCCATCCATCGTACGTTAACATCTTCGAGCTGCAGCAC
TTGAAAGATCCGTTGGCGGCCCTACTGGTGCTTGGGATGGCGGACACGGCTCGCCAGAGC
CAAGAGCTGCTCGGTCCCAGCTCGGTGGCGCTGTCGTGGATTGGGGTCTGGATGCCCCCT
GGCGGACGCAGGCCGGGCTTCCGGCTTCTGGGCGCCATCTTCATCGCCACCACCGATATC
GTCATCAGCTCTCTCGCTGCTGCCCAGATGCTCTTCGACACGCCAACCGACCCCGAAGTC
TTCCGTGAGGTTTTCTTCATCTGCACCTGTGGCTTCTCGTGGTTTGTGAAGATGGTGTCG
TTTTTGGTGCAATGGAGGCGATTGCAGCGAATGGTGATGAGTCTGTTGGATGCGAAGATA
CGGTTTCCCGACAATGGAACAGGCGTCCGGGAGAGATACACCAGGACCGCCTACAGCGTC
TGGAGGTGGTGGCAGGCACTGCCAGCGGTGACGGTGGTGCTGTGGATGGGAGACCCACTC
ATCCAGACCCTCATGTCGCCACCAGCCGAGAACGGCACCAGGCCACTCATCTTCTGGATT
CCCGTAGAAGTGCAACATTCGCCTGCCTACGAAATAACCTACGCCATCGAGGCGTTTTGC
ATAGGATCTGCTACGGAGACGAGCATCCTGATAGACATAATTCTGATAGTTCTCTTAGTC
TATGCAGCAGGTGAAATAGCTGTTCTGAATGAGAATATCGCTGGAATGAGGCTTTCGAAT
ACTCGTGAGCGAGAAAAAGTAGAGCCAGACAAGGGGCTACAAGCTCTAGAAAGGAGTACT
GATGAAGTGAGCATATCACAAACAGCCTACGTGTTCGGCGAGTACAGTTCAGACAGTAAG
CGCAATCTTTTCGTTCTGCATAGAAACGACACGTACTGGAAACTACACAGCAGTTTAGTG
AAGAACATACAACATCATGAAGTTATTCTAACGTACATCAATGATCTGGAAATCGTGCTG
AGCACATCTATCTATGTCCTGTTGCTTACGAATGCACTAAATATTTGTTTGCATTCTTTT
GGAATTGTAGCGCTGTTCCAGGAGGGAGCAACAAGCTCGACCGTATTTAAGGAAGTGATC
TCGTTTGCATCTTTCCTGGCCCAGACAGGCTTATTCTGCTTCATCGGACAGCTAATAATC
GATCAGGCGGACAGGCTGCAGTTCTCTGCGTTCAGCTGTGACTGGCCACAGGCAGATGAG
TCATTCTGCAGATCGCTACGCATCTTCATGCTGCAGGCGGCGCGCCCGCTCAGCGTGAGG
GTCGGAAAACTCATCGAGCTGTCAAGGAACTCATTCCTGCAGGCGATGAATTCTTCGTAC
ACATTATTCAACATGCTGTTCAATTTACAGTCAGCAGATTAA
>Same_OR48
TTGGCATCGGTAATATCGAAAGTAATTAGAAGTCGCATCCCCTGTTACGGCGTCCTATAT
AACTGGAGCTATGACCACGTCGATCCACTGAAGGTGTCCGGAGTGCCTGAGTTGAATCTG
TGTTCGTTCCACCACTTGCGCAGAGCTGGGGCAGTAACGGTAGAGACTGCATCTGGAAGA
AGCCGGGTTTCAGCGATGGAAAAGCAGAAAGGGAGGAGTCGGCAACTGAAGGATACGGGC
AGTGCGGTTACGGAGGACCTCACTTGGGAGGAGGTGAACTGCTCCATCCTCGGGAACAAC
ATTCGTCTCTTGTACTACATGGGCCTGTGGCCGCTGGGGAGTTCCCGGGCCTACCGCGCT
TACACGGCGTTCAGCCTCAGCTTCAGCGCAGCCGCCATAGTGATGAAGGTGGTCGGGGCC
TGTTACAACCTGAGCGACATCGACCAGGTGACGGGGGCGCTGAGCACCATCCTGCCGATG
AGCGGCGGACTCGCCAACGGGCTGTTCCTCATAAGGCGGCGGCCCGCCATCTGCCGCATG
GTGCGCTCCATCGACCGCCTGGTGGACCAGCAGCGCCGGTACTTCGAGCGCGACGAGCGG
ATGGCGGCCGCCGTGGGTCGCGCCCAGAGGAAGACCCTGCTGGTGACGCTGGCGGTCTCG
GGCTACCTGTTCGCGATCGCCGGCTACTGGATCTTCATCGCCTTCCTCGAGCCCCCCAGC
AAGAGGATCATGCCGTTCGTCCAGCTGCCCTGGATGGCCACTTCGGGGCTCGGCCTCTTC
TGGTTCACGTTCGCCCTGCAGCTCTACACGGCTCCCTTCTGCAGCTACACCACTCTCTTC
GTGGAGTTCTTCTACCTCGCAGTCATGCTGCACCTTTCCGCCCAGTTCAAGGTCCTCGGC
AGCCGCTTTGCGAGCCTAGGACGGTCCCCGGCATCCAAAGCTAAGGCTGGGACTGAGTCG
GATCTGGCGACAGCGGACTCCAATGCGGTGTACGACGAACTGCGTCTGTGTGTCGAAACG
CATCAGGAACTGCTCAGGTTCGTCAGGGTCCTGGACGACGTGATGAGTCCGTTCGCCATG
ATGCAGTTCGTCGCTGGGACGTTGGCAGTTTGTGTCGTGTTGTTCCAGGCCGCAAATAAT
CAGGACCTGAGCACCAACCTGAAGTGCGCCGGATGGTTGCCGGGGCCATCGCTCGAGCTC
TTCATCTACTGTGGGGGAGCTCACGAGGTCGTGCATGAGGGAGAGGCATTGGTAATGGCA
GCGTATGACAGCCTGTGGTACACCGTGGCCCCCCGCATTGGACGGGCCATCCGGATGGTG
GTAACACGAGCGCAGGTGCCGCCGGTCCTCACCGCTGGACACCTCTACCCCATCACCAGG
CCCACCTTCGTGTCGCTCGTGAACGCAGCCTATTCGTACTACGCCCTGCTCAGCCAGATG
CAGAACAAGTAA
>Same_OR1
ATGGCGAAGGGAGTAGCAGAGGATATCGATCGGCCTCTGACTTGGGCAGAGAGCGGGCAG
TCGATCCTCAAGCTGAACATCCGCCATCTGTGGTTATGTGGCGTGTGGCCTTTGCCCGGT
TGCTGGCTGTACGACGCGTACGCCATTATGGGCCTAATAGTAGGTGCCGTGAACGCGGTA
GAGAGTGCGGTGTCGCTCTACTTCTACTGGGGAGACATGGAGGAGACCACGCTGCTGCTT
ACCAGTAGCGTCAGCAACGGCTGCGGCACCGTCAAGATGGCTGTCTTCATGCGAAACCAG
CGGCAGTACTTCGCGATGGCCAGACGCGTAGAGATGATGATGTCTATGCAGAACGAGTAC
ACCTCCGAGGACCCTGCCCTGGATGAAATTCAGCAGGTAGCCCACAAACGCGGCTACCGC
CTCACCCTCTTCTGGACGCTGTTGATGTTCTCGCAGTACTTCGTGTGGTACCCGATGCCG
TTCTACGCGCACCCGGGAGAGCGGCGCCTGCCGTTCGCCCAGCACGCCTGGGACAACAAC
ACCAACCAGTACGCGCTATCGTACTTTCTGCAATGCGCAGCGTCGGCGCGCGGCACCCAG
CTCAGTTGGAGCCTCGACCTGCTGTTCGTGTCCGTCATGCTTCTCGTGGCTGCGCAACTG
GAGATACTCTCTCGGCGAATTACCAGCCTGAAAGAGGAGAGCCACGAAGGAAAGGCAGCA
GCAGTCGGGGAGAAAAGCGTGAAAGGCATGGCGGCAAACATTTACGATAACATGTACGAC
AATTTGCGTCTTTGCATTGAAACTCATCAGAAGCTTCTCAGCTTTATCAGATACTTGGAT
GACACTATGAGTTCCGTTGTAATGATTCAATTCTGCGTTAGCGTCCTCCTCGTGTGTGTG
GCATTATTTCAAGCAACATATAGTACAGACTCGACTGCAGTGCTTAGGTGCGCGCTCTAC
CTTCCAATGCCCGGTAGCCAAGTGTTCCTATATTGCTGGGCCGCACACAGTGTAACCGAG
CAGGCGGAGGCGGTGTCGCTGGCAGCATACAGCTGCTCTTGGGTGGGGACGGCCAGACGC
ATCAAGCAGTCACTCAGGATCATCATCAGCCGCGCCCAGAAGCCACTGGTCCTCACAGCT
GGGCACATCTACCCCATTGACAGGGAAGCCTTCGTCTCGCTGGTGAATGCATCCTATTCG
TACTACGCATTGTTGGGTCAAATGAGTAAACGCTAG
>Same_OR7
ATGGTGGCTATCGGATCACGTACAAAGCCGATACTTGTGCAAGGGAGCAAATACTCCAGC
AAAGGCCACGAGGCGGGGGACCAGGACGGCGCCTCCCCGTCGGAGAACGTGGTGTGGCGC
AACATCAGGGTGCTGCGGCTGGCGGGGGTGTGGCGGCCGGAGGGCCGCTGCCTGGCGCGC
CTCTACCCGCTCTACTTCGGCACCGTCTGCACCAGCATGCTGCACATCGGCGCGCTGGCC
ATCTTCCGCAGCTACACCATCTGGGGCGACATGACCGAGGTCACCTTCGCCCTCGTCTCC
GGACTCACCTGCTTCAACGGAGCCGTCAAGATGATACACCACTACAGCCACAGTGAGTCC
TACTACCGGCTGGTCAACGAACTCAACATCCTCATCGACCGGCAGCGGCCGCACTGCGAG
GGAGACGCCGAACTGTCGGCGGCCCTGCAGGCCGCCTACAAGAAGGCGAAGCGGCTGACC
TTCGGCGTGCTGGGCTACATGTTCGTCCTGGGCCAGATGTGGGCCACCGTGCCGCTCTTC
ATGCAGTTCCCCCCGGACGACCCGAGCAGCCCGCTGCCCCTCGTCACGATCACTCGCGTG
CACAAGGTGCACAACCACACGCTGTACTCGCTCGCGTACCTGTCGGAGTGCCACACCGTC
CTCTACTGGAACTTCTCCAGCCTCGGCATGGACGTGTTCTTCGGATCCGTCATGATCCAC
GTTACGGGTCAGCTTAACATACTCAACATAAGGCTGTCGCGCTTGAGTGACGGCGGGGCG
GCAGGAGACCTGGCGCACTCCTCCAACTTTGACAAGGGCAGCCAACAACAGAAGTGGAAC
ACACACGATTCTGTCTCCATGTACGATGAAGTGCGCAACTGTGTGAGAGATCACCAGGAA
ATACTAAGATACCTCGATTTCTTAGAAAACTTGATGAATCCAGTTCCTCTGGCTCAGTTT
CTCCTTTGCGTGGGCGGCATATGTCTCACATTGTACCAAATAACATTCAATCCAGATGAT
GGTGGAGTGATCGAATGCATCCTCTTTCTACCAATCCCAGCTCTTCAGATATTCATCTAC
TGCTGGGCTGGACATGGTATAATGGAAGAAAGCGAGTACGTGTCATTCGCGGTGTACAGC
TGCCGGTGGCCAGGAGCCGACCGGCGGGTAACCAACCTGCTGCGCATCGTCATGAGCAGG
GCTCAGAAGGCGTCTTTCCTCACCGCCGGCAAGGTCCACCCCATCAACAGGGACACCTTC
CTCTCGCTATTAAATGCGTCGTACTCGTTCTACACACTGTTGCGCCAAATGAAAAATCTT
GAAGAGGGGAACGAAGCTACTCCGTAA
>Same_OR8
ATGACAACTCACGTGCACACAGACGAAAAGACGTGGGACACGACCGAGGAGGTGGACGCG
CTGCTGGGACCGTGCGCCGTCATCATGCGCAGAATTGGGTTGTGGCAGCCGCCGGGCAGC
GAGCCCGCGGGCGCCAAGCTGCTGGCCGCGGCTGTAGTGCTGCTCATGATTATCTTCATC
AACATCGCGGGCTGCGTGAAAATCATCGTCGACCCGCCGCCTGACTTCGATAGCATCGGC
GAGGCGGTCTTCACGACCGCCTGCAGTTTCACCTGGGGAGTTAGGATAGTGTCGATTCTA
GTACGTCAGAACCGAGTGCAGCAGCTGGTGGTGGATGTTCTGAACATGAGGAAGCGCTTC
ACAGAAAATAGCGCAGACCTACGCAAGTCCTACCACAGGCGCTCGATGATCGTCTGCGTT
GTTTGGGTGATTTTCCCTCTGGTGGGCATACCGATGTGGTTTGTAGAACCTGCCCTGGCC
ACGACGCTGATAACAACGCCGGAAAACACCACAATAGTCATACGGAAAACTCCGCTCATT
ATTTGGATGCCTATAGACACGCAGACGCATCCAAACTACGAAATAACGTACGTGTTTCAG
CTCTTCATCCTCGCTACAGTGGTACAGGTGAACGTCGTAGTTGACCTTTTCTTCGCCTGC
TTAATGATCAGTGCAACAGCCGACATAGCTATACTGAATAACAAGATCGCAAACATGCGC
CTGCATAAAGAAGATGGACTCGTGAAGAAGTCCGCAGAAGGAGACAAGATATCTGCTGCA
TGGGAAATCGTGTACAAGAGCAAGAAACCGGTGGCAGAGAAAGGTGAACCGTATGACGAG
AATGCAGCCGTGCAGACACAGTGTGACGCCGACCCTAGCACACAGCTCTACAGGACGTTA
GTGAAGAATATTCAGCACCATCAAGTCATAATGTCAATCATCAACGACTTGGAATCCCTG
ATGAGTGAATCGAGCGTCCTCATGCTGGGCGTAAATTCAGTAAACATCTGCTTACAAGGC
CTTGGATTTGTGGACGCTTTCCGTCCGGGCGCGAAGAGATCAACTGTTCTGAAGAAAGTG
CTGACCTTCCCAGCATACGTCAACCAGACTGCCCACTTCTGCTGGTACGGCCAGGAAATC
ATAGACCAGAGCGAGCGGCTTCTGGAGTCTGCCTTCAGTTGTGGCTGGTCAGAGGCGGAC
AAGCGTTTCTGCAGCACCCTGCGCATCTTCATGCTACAGGTGTCACGCCCTCTTAAGCTG
CAGATTGGGAAGGTATTCACTCTCTCCAGGAACCTTTTCCTTCAGATTTTGAACACATCG
TATACGATCTTCAACATGATGATTAACTTCTAA
>Same_OR11
ATGCGCAGTGGACGAACAGCGGATATGGAAACACCTTTCACCTGGTCGTCCAGCGGGCGA
TCGGTCCTCAAGCTCAACATACGTCACCTGTGTCTCGTAGGTGTGTGGCCTTTGGGTACT
TCCCGCTTTTACCAACTGTACGTCATCTTCGTTTTTGCTATGGGTGTCTGGAACTTCGCG
GAAGGTTCGTTGTGTGTCTCCTACTGCTGGCGAGACCTCGAAGCCACCACACTGGTGGTG
GCCAACATGTTCACCATGGGCAGCGGCAACGTGAAGATGGCCTTCTACATGCTGAACCGA
CGGCGGTACAATTCGATGGTCCGGCGTGTCGACTCGTTGATGTCGCTTCAAAGCGAGAGC
TGCTCCAGCAATCCTGCACTGGAGAACATCGTCCAGAGGTCTCGCAGGAGAGCGGCTCGC
CTCACGCTGGGTATGCTGCTCTTCATGGCTTCGCAAGGCATTGTGTGGTTCCCTATGCCG
CTCATCGCCGACCCCAGCGAGCGGCGTCTGCCCTTCGTACAGCACCCCTGGGACAATAAC
ACCAGCTACTACCAACTGTCGTACGCCGTCCAATGCGTGGTAGCCTTGTGGATGGCCCAG
ATAAGCATGGGCATGGACTGCCTCTTCGTGACGATCATGATACTGGTAGCGGCACAGCTG
GAGGTCCTCGCACTGAGGGTCGGGAAGCTGAGAGTAGACGAGAGTGGAGCAGGTGAAGGT
CGCCGAATTGCGAGCGCATCTTCTGTGGCTCACGAGAAAATGTACAGCAACCTGTGCTTT
TGTGTCAAAAGTCATCAGGAAATCCTCAGGTTCGCCAGGCTGCTAAATGACACCATGAGC
CCAATAGCAATGACACTGTTTGCCTTCAACGTCCTCGTTGGCTGTGTGGTGCTGTTCCAG
ACAACATACAGCTCTGACATCACTGCAGTAATTAAATGCCTCGTTTTTCTTCCCATTCTG
GGTGGCCAGGTTTATCTTTATTGCTGGGCTGCTCACCAAGTAAAAGATCAGGCGGAGGCG
GTTTCGACTGCAGCGTACAGCTGCTCGTGGGTGGATGCGGGAACGAGCTTCAAGCGCGCC
CTGAGGATTCTCATCTGCCGCGCCCAGAAACCGCTCATTCTCACTGCCGGACATGTCTGC
CCGATCAACAGGGAAGCCTTTCTTTCGATGGTGAATGCCTCATACTCATACTACGCACTA
CTGGGTCAAATGAACAAGCGCTCTGTGGACTGA
>Same_OR16
TTGTCTCGCCCACATCATCTGAGCTGCCGGTGGCGATACGGAACTGTAGAGCTGAAAGCG
AGGAGAGTCCCCGTTTCCGGGCAGTCGCTCCCCATGGAGTGGGATTCACAGGCCGTGGAG
CCACTGACGTGGCAGTACGCGGCTGGGTCCGTTCTCCAGTACAACCTGCGCTGGCTGCAC
GCATTCGGCGTGTGGCCGCTGTCGGGTTCGCCGTTGTTTCGCATCTTCACAGTCACCATC
TCCGCGCTGAGCTTGGGACACATTGCCGAAGGCGTTGTCCACCTCTGCACGTTGCGCGGC
GATCTGGAGGACTACACGTTGGCACTGTCGTGCTTGTCGATAATGGTCGTCGGTTCGACC
AAGGCGACGTTCTTCCTCTGCAACGAGGCCGGCTACTGTCGTCTGGTGCGGTGGCTGGAC
GCGCTGGTAAACAGCCAGAGAGAGTACGTGCGGAGTCGGTCTACGCGCGAGGCAATCTTC
GAGGAGGTGCAAAGACGCGGTATTCGCATCTCGAAGGCCTTCAACGCGTATAATGTCTCC
CTGCTCTCTATTTGGTTCGTTGCACCACTGATGTCACCCGAAAAAAGATTACCTTTCCAG
CAACTCCCAGTGACGAACACTACGATCTTGCCCATGTACGCGTATGAGCTGTCTTACGCG
TTGCAGGTCATCTCGATGTTTTTCGTTGGTTTAATCCACGTGCAGATGGATAGTTTCTTC
ATAGTGGTTATGTTTCACATCTCAGCTCAGCTCAAAATTCTGAGCGAGCGCATCGCTGAT
CTTCAGCTTCTGAGAGCAGACAAGAATGAACAGTTTGAGTCTAATGAAAACAAGAGATTG
CAGAAGTCTAAGGCTGCTATTGAGGCATATAAACAATTGTGCCTTTGCATCCGCACACAT
CAGGATATCACAAGGTTTATCGGGTACCTAGAAAGTGTTATGAACCCTATAGCAATGATG
CAGTTGGCCATCGGAGTGTTCAACGGTTGTATGATGATTTTTCCAGCGGCATATAGTGAT
GAGAGCGGAGCCCTGCTCAAGGTGCTGGTGTGCGCCCCCGCGGTCAGCATGCAGCTGCTG
CTCTACTGTGTGGGAGCGCACAGCGTGCGGGAGCAGGGGGAGCTTGTGTCCATGGCTGCG
TACAGCTGCGACTGGCCAGACACCAACATCAGCTTTCAGAAGAAGCTGCTGCTGGTCATG
GTTCGCGGGCAGAGGCCGTTGACGCTCACCGCCGGCGGGATCTACCCTATACAGAGGGGC
ACCTTCCTCTCGCTGCTGAATGCGGGCTACTCCTACTACGCGGTGCTGAAGAACTTCGCC
GGCCGCTGA
>Same_OR9
ATGAAGGATAATTTGTCCTGGGCAGCCAGTGGCAACTCCGTTCTCAAGCTTAACATCCGA
CACCTGTGGCTGTTGGGAGTTTGGGAACTGGGTGAATCCCGCCTGTTCAAATTCCAATCT
ACTATCGCATTCGGATTAAGCTTATGGAGCACCGTGGAGTGTGCCCTAGCTGTTTACTTC
ATCTGGGGAGATCTGGAGGAAACCACCCTTGTTCTCCTGATCACCTTCACCTGCGGCAGC
GGCGTCGCTAAGATGGCCGTCTTTCTGTACGACAGACGGCAGTACAACTCCCTGGCTCAT
CAGCTCGACAAGCTGCTGTCGCTCCAAAGCGAGTCCTGCTCAGAGGACCCTAACTTGGCA
GCCATTTCTGAATGGTCCCGCCGGAAAGCTGCCCGCCTCACGCTGGGTCTGCTGCTCTTC
ATGCTGTCGCAGAGCTTCTTGTGGAACTTTGTGCCCCTCTTAGTCTACCCAGAGGAGCGG
CGTCTGCCCTATGTTCAGCACCAATGGAACAACAACAGCCTGTACGAGTTCTCCTACACC
GTGCAGGGCCTGTCAGCTATCTGGGTGAGCCAGATAAGCTTCAGTGTGGACTGCCTGTTC
GCGGTCGTCATGATTCTGGTCGCGGCCCAGCTGGAGATCCTCGGACAGCGTCTTGTGAAG
CTGAGAAACGACGTGGACATCGTCGGCGAGGAGAAAGCCGTTTCTGAGAAGAAGGAACTT
GACAGCGAAACTGGTGAAACCATGTACTACGATTTGTGCCTTTGTATTGAAACTCACCAA
GAAATCCTCAGGTTCGTAGCGTACCTCCAGGACACCATGAGCCCCATCGCAATGACGCAG
TTCGCCCTCAGCGTTGTCATCGCTTGTATGGCGTTATTTCAAGCCACTTTTAGTGAAGAA
TTCAGTTCAGTATTGAAATGCGCATCATTTCTTCCAATTCCGGGAGGCCAAGTCTACCTT
TATTGTTGGGCAGCAAATAACGTGACAGCGCAGGCAGAGGCGGTCTCGGTGGCAGCATAC
AACAGCTCTTGGGTGGACGCGAGTGAGCACTTCAAGCGTGCTCTGAGGATCATCGTCAGC
CGCTCCCAGAAGCCGCTAGTTCTCACAGCTGGACACCTCTACCCTATCAACAGGGAAGCA
TTCCTCGCGTTGGTAAACGCTTCTTACTCATACTATGCACTGCTGAGTCAAATGAACAGT
CGCTAG
>Same_OR18
CTGATAAAACATTCAAAGATCGCTAAAATGAACGATAATTTGTCCTGGACAGCCAGTGGC
AAATCTGTCCTAATGCTCAACATCCGCCACCTGTGGGTGCTGGGAATTTGGGAACTGGGT
GAAACCAACCTGTTCATACTACAGTCTATCATCGCGGTCGGGATGGGCGCTTTCGTCATC
GTGGATCGTGCTGTAGCTGTTTACTTCATCTGGGGGAACTTTGAGTTAACCACGCTTGTT
CTGCTCATTACTTTCATCGGCGGCAGTGGCGTCGTGAAAATGGCAGTCTTCGTCTACAAC
AGACGGCAGTACCACTCCCTGGCTAACCAGCTAGACGAGCTGCTGTCCCTCAAACGTGGG
TCCTGCTCTGAGGACCCTAACTTGGCAGCCATTTTAGCATCATCCCGTCGGAAAGCTGCG
CGCCTCACGAAGGGGCTGCTACTGCTCATGCTGTCACAGACTCTCTTGTGGATGTCGGTG
CCGCTCGTAGCCTACCCAGAGGAGAGCCGTCTGCCCTTTGTTCAGCACCAGTGGGACCAC
AACAACAACTTTTATGGGATCTCCTATATCGTGCAATGCCTGTCGGCTGTCTGGGTGAGT
CAGATAAGCTTGGGTGTGGACTGCCTGTTCGCAGCCGTCATGATTCTTGTGGCTGCCCAG
CTGGAAATCCTCGTACACCGTCTCTTGAACGTCAGAAACGACGTGGACATAGTGTGCAAA
GAGACAGCCGTTTTGGAGCAGAAGGAACTTGACAGCAAATCTGATGAAAACATGTACGAC
GAATTGCGCCTTTGTATTAAAACTCACCAAGATATCCTAAGGTTCGTCGCGTTCCTCCAG
GACATCATGAGCCCCATTGCAATGACGCAGTTCGTCATGAGCGTTGTCATCGCATGCATG
GCGTTATTTCAGGCAACTTATAGTGAAGAGTTCAGTGCAGTACTGAAATGTGCATCTTTC
CTTACAATTCCTGTTGGCCAGCTGTATCTTTATTGTTGGGCAGCGACTAATGTAACAGCA
CAGGCAGAGGCGGTCTCGGCAGCAATATACAGCTGCTCTTGGGTGGACGCTAGTGAGCGT
TTCAAGCGTGCTCTGAGGCTCATCATCAGTCGCTCACAGAAGCCGCTGGTTCTCACCGCC
GGACACCTCTACCCCATCGACAAGGAAGCGTTCCTTACGTTGGTAAATGCCTCTTACTCA
TACTACGCATTGCTGAGTCAAATGTACAATCGCTAG
>Same_OR12
ATGAGCTGGCATTCGCAGCAGGACGAGCCGCTAACGTGGCAGTACACGGCTGCCTCCATT
CTCAAGTTCGACGTGCGCATTCTGCACGCCATAGGCGTTTGGGCTCTGCCGGTGACGAGA
GTTTATCGAGCGTACACGGGCATCATCCTCGTTCTGGTCGTGGCGTACTCCGTCGAAGCC
GTGATCCACATCAGGTTAGTGCGCTTCAATCTCGACGATGTCACGCTCGCCGTGTCCACG
TACGCGGTGATCGTCACCAGCGCGGGCAAACTTCTGTCCTTCCTCCACCACGAGTCCGGC
TACTGGCGCCTGGTGCGGTGGCTGGACGCTCTAGTGGCCGACCAGAAGAAGTTCTGCGAG
GAGCGACCTCCGCTGCAGGCGATATTCGACAGGGCCCAGAAGCGCGCCACTCGCTTCACG
CACGCCCTGCGCATATACAACACTTCGCTGATACTGGCCTGGGTGTTCATACCGCTGATG
GCCCCGCCTGGACAGAGGCCGTTGCCATTCCAGCAGCTCCCACTGTCGGAGACGGACGAT
TTCCCGCTCTACATCGCATCCTATTTGTTGCAGTCCGTCTGCATGCTCTACATGAGTTTG
GTCAGCGGCAGTCTGGACGGCTTCTTCACGGCGGTCATGATCCACACGGCTGCGCAGTTT
AGAATTCTGGCCTGGCGCATTGCTGAACTCCGACAGAATACCGAGGGGCGAAAACAGCAG
GCAAGATCCGATGTCTATGAGAAATCTCGAAAGGCTGCGGAGACTGACGACGTGTACGAA
GAACTGCGTCTTTGCATCCGAACTCACCAGGAAATTACGAGCTTTGCCGCACACCTGGAA
AGTGTGATGAAATCTATTGCAGCTCTGCAATTAGTTACTGGGGTGACCAACGGTTGCTTG
ATGATATTCCCAACAGCAGCTAGCTCCGAGAGCGGCGCCGCGCTGCTGAAGTGCGTGGCC
TGCGCGCCCACCATCAGCGCTCAGGTCCTCATCTACTGCCTTGGAGCTCACTCTGTACAG
GAGCAGAGCGAGGCGGTGTCGCAGGCGGCGTACGACTGCGGCTGGCCGGACGCCAGCCCG
CGGTGCCGACACGCGCTGCTGGTGGTGATGGCGCGCGCCATGAAGCGACTCACGCTCACC
GCGGGCGGCATCTACGCCATAGAGAGGAGCACCTTCCTCTCGTTGCTGAACGCAGGATAC
TCCTATTACGCGCTCTTGAAGAACTTCAACAGCCGCTAA
>Same_OR28
CTGTGCAACGACTGTCTCCTCAGGGAACTGCTCGTGTGTCTGTGTAGCAGCGGTTGCAGC
AGCTGCGCTCAGAGTGAAAACACTGACGTCGTGATGCTGCTGACTTCATCGTGGAAGCCG
TTAGCCGCAGCTGCAGACGAGGTCAGCGGCCTGGACTACCTGCTTAAGATTCTGCACTGG
TCGGGCACAATGCGCCACCCGCATGCTGGTCCCTGGGCCCGCCGCGTCCACTACACGATC
AACGCGTTCTCGACGGTGGCGCTGCTGCTCTTCATTTGCTCGCAGGCTGTTCTCCTTTGG
CGCGACGGAGCGACAGACATCGAGCGGTTCACCCTCTCACTGAGCGTCCTGAATACGGCG
AGCGTCGTAATGATCCGCCTCAGGCACATAGCAGCACGGGAGGCAGATTTCCACAGGCTT
GCCATGCAGGAGCGCCGCGACTTCGGCGAGTTCCTCAGCGCCGACGACTTTCGGCTGCTT
CACCTCAGACGCCGCTCCATACGGCGGGTCGTTTCCGCCTACCTGTTGTCGGGCGTCTTC
ATAGCCATCGTGTACACCGCTACACCCATCAGCGCTGAAGGGCTGCCGTATATCCTGGCG
CTGCCGTACGATGCGACGCAGCCTCTCGCCTTCGCGGCCACGTGGCTCTACTGTGCCTAC
ATTGTCTTCAGCGTGTGTACCGCGACCATGGCTGCCGACTCCTTCAACATCAGCCTGATG
GTTCAGCTGCGCAACCAACTCGATTTGCTGAGCAGAAACCTTCGGAGCCTAAGCGACAGT
GTCTCACACACGAAATCTTCTTCGTTCAAAACACACTCTATCCAAAATATACACAGTTCA
GAAGATTTAAGCCACGACATACACTATCGGTTGCGAAAGAGCGTCCTTCATCATCAAGCA
ATCATAAGGAACTTTGAGCTGCTGGAGCAGTGTTTAGGCGGGATGCTACTGGGACAAAGC
CTCTCCGTCGGGGTGTGCTTCTGCTTTCAGCTTTTTCAGACTGCCAAGAGGTCTAATGGT
GTGCAAGAAGTCGGTAAGAGCAGCAGCTACCTGGTCTTCGAACTCTCAGTACTCTTCGTA
TACTGCTGGTACGGGGACGATCTCATTTCGGAGAGCGAAAAAGTGGCATTCTCGGCTTAC
GACGCGGTGACTTCACTGCAGGAATGCCCGACGTCAACCAAACGGTCGCTGTTGCTTCTG
ATGCTCAGAGCTCAACGGCCGCTACGAATCACTGCTGGTGGCTTCTTCTCTCTCTCCAGA
GAGTCCTTCATATCAGTTTTGAATGTGTCGTATTCATTCTTCACTGTTCTTCGTAATTTC
CGTGATGAATAG
>Same_OR15
ATGGAGCACCCGCCGGCGGACAGCGACTCGTTGGTGGTGCCCGGGTCGACCCTGCGGATG
CTGCTGGGTCTGTGGCAGCCGCGGGGCGCGGCCCCCAGCACGCTGAGCAGAGTGCTCCCG
TGCGTGACGCTCGCCTCCATCACGTTCCTGGCGCTGTGTGTGGCCCTCAAGCTGTGCGCC
GACCCTCCGGAGGAGCTCGAGCAGATCACGCTGTGCGGCCTCGTCGGATCCGCCTGTGTT
GGATATTTTTTCAAGGCGGGGCTCTTCGTTGTACAGGGCGGCACGCTGCGTCACACGGTG
CGACTGCTGGCAGACACCAGGCTACGGTTCTGCAGTGGAGATAGCAGTGAATTTATACGG
CGCCGGTACCAGAACCATTCAAACATCATTTACTACCTCTGTCAGATGGTGGCGGTGCCG
GCGACGATTGGCTGGGTCCTCTGCCCCGTGCTGTCCCGCGCCGTCACAAAGACCGACAAG
GAGCACCAGGAATCCCACCGGCAGCTGCCGTTGCCCGTGTGGCTCCCAGTCGACGTCTAC
GCGTCTCCCACGTACGAGTTCCTGTACGTCGTCCAGTCCTTCTGCACCCTGGTCGCAGCT
CAGTCCTGCCTCAGTGTAGACAGCTTCTTTGTTCATATGATGTTGATGGTGGCCGCCGAG
TTGGAAGTTTTGAACTGCAACCTTTCTGGCATGGAACACACCAATTCGACGAGAACTGAG
GGAGAGCGATTTTTTTCTGGACATGAACGAAATGGCGAACGATTGGCAGTACTTGACAGC
GGCCAAGTGGTTGATCAACATACATTGCCAAAGAACACTGCACACGGGTGGCTTCATCGA
CAGTTGCTGAAGAACGTGCTTCACCATCAGGCAATCCTAAGAACTGTGTCCCTCTTACAG
TCAGCAATGAGTGTGTCCATATTCAGTCTTCTGTTCATCAACATGGCAACCCTATGCTCC
AGCTTGTTTGTCGCTGCCGTACTGTTGCAGAGAGATGGAAATATAGGAAAAGCGATGAAT
GCACTTTTCTCAATACCTGGTCTCCTCTACGAAACTACAATTTTCTGCATTTATGCGCAC
ATCATGACCGACCAGAGTGAGAGGCTGATGTACTCCGCCTTCAGCTGCGGCTGGGTCAAC
AGTGACGCTCGCTTCAAACGCAGCCTGGGCATCTTCATGATGGTGACTGTGCGACCGATA
GTGATCACGGTGGGCAAGACGTGCACACTGTCCAAGCAGATGTTGATCCAGGTCTTGAAT
GGAGCGTACGGCTTACTGAATTTGCTCTACTATCTACATAGCAGCAACTGA
>Same_OR19
ATGGAGCCCGCTGCTGACCTTGCTGAGGAGCTGCAGTTGCTGCAGTGGCTGATGCACTGG
GCGGGCACGATGCGTCATCCTAGGGCTGGACCCTGGGCAGGGCGCGCCTACTACCTGTTG
AACGCGATCGCACTGGCCGCCATTGTGCTCTTCCTGTGCGGGCAGGGGGCCGCCATGTTG
AGGGAAAGCACGCGTGACCTGGACCGCTTCATGCTCATGGTCTCCACCTTCAACTCCGTC
ATCATCTGGTTCCTTCGCATGTGCCACATAGCCATCCACGAGCACCAATTCCACTACCTC
TCGTTGCAGATGGACCGTGACTTCAGAGAGTTCTTGAACCTTCGTGACATCCCTCCGCTA
AGGAAGCGCTGTCGAGATCACCGCCGTTTTCTCCTCTTCTACTTGACACTTGGTGTAATA
GTAAGCGTGGTGTGGTCAGTCCTTCCCATGGCGACCTTTGGCGTTGGGCCTGCAGCCATT
CCGAACGCCATGGCACTGCCTTACGACGTATCGCATCTCTACACCTTTATCCCCACCTGG
ATTTTTTCAGCTTTTATCGTATTGCACGTCACAATGATGACTATTACCACTGATACTTTC
AACGTCAGTCTTATAGCACAGCTGCGTTTCCAACTCTTTGTGCTTAATAGGAATCTCACA
ACCCTCAACGCAGATGCTGAGACCACCAAGTCTTTATTAACAAAAGGGAACTTCATCACA
ACTATGAGTGCATATGAGTCTCTTGAACACAGAAACATCCACCATCGCCTGAAGCAAAAC
GTTCTTCACCATCAGCTTATTATAAGGAACACTGAACTGATGGAGAAGTGCATAGGAGGC
ATATTATTGGCACAGTGCCTATCCATTGGTGCTGCGGTCTCCTTACAGCTGTTCCAGGTT
GCAGTGAACTCACGGAGCCTCACGCAAGCAGGGAAGTGCTGCTGGTACCTGACCCTAATG
CTCGCGGAGGTGTTTGTTTACTGCTGGTTCGGAGACGAGCTCATCACGGAGAGTGAGAAC
GTCACTATGGCAGCCTACACAGCAGTGACGTCACTACAGGGGTTCCCCGCTGATGTCTGG
AAGTCGCTGCTGATTGTCATGACCCGCGCTCAGCGCCCCCTGCGCATCACCGCCGGTGGG
CTGTTTCCCTTCTGCAGGGAATCCTTCGTCTCGATTGTGAATATGTCTTACTCTTATTTC
GCCATTCTTCGAAACCTTAAAGATGACTAG
>Same_OR23
TTGGACACATTTCAGTTGCGCAGCATTATGCCGGCGCTGTCGATGTTTGAACGCAAAACG
AAACCGGCGAGCGGCGTCTCGGTGGGCGACGTCCTGCGTCACAACGTGACTCTGCTGATG
GTGACGGGCGCCTGGCCGCCAGAGGGCAGCCGCTGGTGGCACCTGCTGTACCCCGCCTAC
ACGGCCACCATATACTTCAGCATGCTCGCCACCATCGCCATGGGGTTCCTTTTCGCGTAC
CAGTCGTGGGGCGACTGGGACAGCATCATGCTCACGTTCGTCAACACGTTCACTCTGATC
GGCGGCGCCGTCAAACTGGCGCACTTCTCCAGCCACGTCGGCGCCTACCGACGACTCGTC
ACCGCACTTCGTGACGTCATCAGCGTGCAGTGGGCGCACTGCCAGCGCGACGCTGCCTTG
ATGGCCATCTTCACCGGCTCTCACCGGAAGGCCCTGTGGCTGACGTGGGCCCCCATGGTG
TACCTCAACATCCTGGGCCCCGTCTGGTTCATGATGCCCGTAGTGGCCTGGGCATCGGGC
GTTCCCGGCCGCCAGTTCCCCTTCGCCAACGTGCGCGGAGTCGTCAAGACGAATTTCCCG
CTCTACATCGCCGTCTACTTCGTACAGTGCCACTCAGTTTTCTACTGGAACTTTTTAAGC
TTCGGTCTGGATATATTCTTCGTCACGTGCATGATATATATAGCTGCACAGCTGCGTATA
ACGGGAGAGCGACTTTCGACTGTCGGCAGAGGATCAAAAGACGAGGGAAGTAGAGCTGTG
TATAACGAAAAGTCGCGATTGCAAAAGTTTGGAGCCAAATCGTGCAACTCATCAGAGGCT
AGCGGAGGGTCAGAAGAGATGTACTCGGAATTGGTGGACTGTGTCAAGGCTCACCAGCAC
ACTCTAAGCTTCCTGCACGTGCTGCAGGACGTGATGAGCCCGGTGGCGATGGCGCAGTTC
GTGTGCAGCGCCACGGCTGCCTGCATCACGCTCTTTCAGGCCACGTTCAATCCGGAAGGA
AACTCTATTTTCAAATGTTTGATGTACCTTCCCATGCCAGCATTTCAAATATACATTTAC
TGTTGGGGTGGACATGAATTAATTGATGAGGGAGCGTCGCTCTCAGTGTGTGCGTACAGC
TGTGCGTGGATCGGGGCGAGCCGGCGCGTGACGACAGCTCTGCACATTCTCATGTGCAGG
GCGCAGAAGCCGCTCATACTCACCGCTGGGAAGCTCTACCCGGTCAACCGGGACACATTC
GTTTCTTTAATAAACGGATCTTATTCATTCTACGCGCTTTTGCGACAGATGAGAGGCCAC
TAA
>Same_OR40
ATGGACCGCGTGCAGGAAAAGGATCTTGAAAGGAATCTGACCTGGACTGAGAGTGGTCAG
TCCGTACTGAAGCCCAACATTCGCCACCTGTACCTTTTCGGCCTCTGGCCGCTGTGTGAG
TCAAGACTGTTCAATCTGTACACATTTTATGGTTTCATTCTGGGCCTCTGGAACCTGACA
GAGTGCTTGCTGACCATTTACTTTGCCTGGGGAGACATGGACGAGGTGACGCTAGTGATG
ATGTCATCTGTTTCCAACTTGAACGGCCTGATCCAGATGATGTTCTTCGTGTACGACAGG
CGGCTCTACAACTCACTTGCCCGCCACGTGGCCGCTCTGCTCTCTGTCCAAAGCGACGTC
TGCGACAGGCATCCACCATTGGCGGCCATCTTTCGCAGTTCCCAGAAGCGAGCCTTCCGC
CTGTCCCTGGCGCTGCTGCTCTTCATGTTCTCTCAGTGCTTCGTGTGGTTCCCCATGCCC
AGGATCGTATACCCAGAGCAGAGGCTCCTGCCCTTCGCCCAGCACGCCTGGGACAACAAC
ACCAACTTCTACGGCCTCTCGTACTTCGCCCAGTGCGCGGCAGGCTTGTGGATGACGCAG
ATGAGTTTCGGTATTGACTGTCTCCTGGCGTCGATCATGATCCTGCTGGCTGCGCAACTG
GATATCCTCGCAAGACGAATTTTGGCTCTCAAGAATGACAGCTACAACGAGACAGGCGAG
TATTCTAAGAAGAGGCCAGGAGCGAGGTTCAGTGACACAATGTACAGTGATTTGTGTCTT
TGCGTCGAAAGCCATCAAAAAATTCTCAGTTTCGTGCCTCATCTCCAGATCACAATGAAT
CCCGTCGCTATGACGTCGTTCGGTTGCAGCGTTCTTATTATATGTCTAGGACTGTTTCAA
TCAACATTCAGCGAGGACTTCAGTGTGGTGTTTAAGTGTGCATCTTTCCTTCCGATTCCA
TGCTCTCGTCTGTTTCTTTACTGCTGGGCAGCCAACAATGTCACGGAGCAGGCGGAGGCT
GTGTCAACTGCAGCATACAGCTGCTCATGGATGGACGCGAGTGAGCGTTTCAAGCGTGCC
ATGAGAATCCTCGTCAGCCGCGCACAGAAGCCACTGGTTCTGATGGCTGGATACCTGTAC
CCGATCAACAGGGAGGCGTTTCTCACACTTGTAAATGCGTCTTACTCATACTACGCACTT
TTGAGTCAAATGAACAAACGCTAG
>Same_OR27
ATGAAGGCAGACATGAAACAAATAAGGCCAGAGAACATGGAAAGAACTGTAGCTTGGACC
GAGAGCGGTGAGTCCGTTCTCAGATTTAACATCCGCCACCTGTGGTTCTTCGGTCTGTGG
CCCCTTTATGAATCGCGGATGTTCCACATTTACACTGCCTACGGCTTCTCTCTGGGCGTC
TGGAACGTAGTGGAAGGTGCACTGGCTGCGTACTTCACGTGGGGAGATATGGAGCAAACG
ACGCTGGTGCTCATGGCCATTTCCACCAACTGCAACGGTCTCGTTAAAATGGGCTTCTTC
CTGTGGGACAGGCGCCTGTACTACTCTCTGGTGCGACGGGTGGACGCGTTGATGTCGCTA
CAGAGCGAGTTCTGCTGCCGGGAATCTGTCCTCTGGAACATCCTGCGCGGCTCGGAGAGG
CGCGCTTTTCGCCTCACGCTGGGCATGTTGCTCTTCATGTTCTCGCAGTGCTTCATATGG
TTCCCCATGCCACTGGTTACTCATACCGAAGAGCGGCGCTTGCCCTTCGCTCAACACGTG
TGGGACAACAACACTGGAAACTACGAACTCTCGTACTTCGCCCAGTGCGCTGCAGGTTTG
TGGATGACACAGATCAGCTTCGGCATGGACTGTCTCTTCGCATCGGTCATGATTCTGTTG
GCCGCGCAGTTAGAGATCGTCGCAGAACGTATTATGGGGATCAGAGTCAAAGCCAGCACG
CCGATAAACGAGAAAGCCCGGAGCTACAAACAGAGTTCAACGGCGAAACACGCAGATACA
ATGTACAGAGATATCCGCCACTGCATCGAGAGTCACCAAAAAGTTCTCAGCTTCGTGGCC
CATTTGCAGGACACGATGAGCCCCATCGCTATGACGCAGTTTACTTTCGCCGTTCTTGTC
ATATGTTTTGGATTATTTCAGGCAACATATAGTGAGGACTTCAGTGCAGTGCTGAAATGT
GCGTCTTTTCTCCCCATTCCTTGCGGGCAAGTTTATCTCTATTGTTGGGCAGCAAACAAC
GTAACCATGCAGGCAGAAGCTGTAATGATGGCAGCTTACAGCTGTTCGTGGGTGGAGGCG
AGTGGACGTTTCAAACGCATCCTGAGGATCCTCATCAGTCGCGCCCAGAAACCATTGGTC
CTCACCGCTGGGCATCTCTATCCCATCGATAGAGAAGCTTTTCTTTCGCTGGTGAATGCC
TCTTATTCATACTACGCACTACTCAGTCAAATGAATAACCGCTAG
>Same_OR20
ATGGCAGCAGCTCGTCCAGCGAAGGCATCGGTGGCGGCGGTAGAGGCGGCCAGCGACCTG
GGCTACCTAACGCGGCCTCTCCACTGGGCGGCCATCATGCGACACCCGCGCAGCGCGGCC
GGCTCTGTTCTACTCTTCCGGCTGCGTACCCTCTTCTTTGCGACCGTCTGCTTCACATTC
TTATGCTCTCAGCTCACCGTGATGTGCCGTGAGGGCACCACGGACCTGGATGTCTTCACG
CTGACGCTCAGTGTGGCTGATACCACCGCCATCTGGCTCGTCCGCCTGCTACACATCGCT
ATGTGTGAGCGCGACTTCCACAGGCTCGCTCTTCAGGTGGGCCAGGACTTCGCAGAATTC
CTGAGTCCAGACGACGTGCCGGTGCTGCTCACTCAGGGCCGCAATGTCCGGCGCTTCACG
CTGACCTACATCTCGCTCGGCGTGCTCGTAACCACTTACTGGCTGTTCACCCCCGTCAGC
CCGGAGGGCCTGCCCTTCTTCCTGGCACTGCCCTACGACGCGTCGACGCCCTTGGGCTTT
GCCGTCTCTTGGGTCTACTGCACGGTGGGAACGGTGCACGTCGTGGTGATGACCATGGTA
TTAGACTCCTTCAACGTCAGCCTCATCAATCAGCTACGGATGCAACTAGCATTGCTCAAC
AACAAAATTGTCAGTATCCCCAGAGAGAACTCCTCTATACCCTTGGACTCATTACAGACT
ACTGGCTACTGGGACCTTCACTATCGACTGGAGAAGTGCGTCCTACATCATCAAGCCATT
ATTAGGAACTCAGACTTGCTGGAGAGGTCCCTAAAAGGCATGTTACTGGCACAGAGCCTC
TCCATCGGCGCCGCTGCCTGCTTCCAGATGTTCGAGGTCGCCATGAGTGCGGACGGACTG
CAGCAGATTGGAAAATTCGGCTTGTACTTGACTGGCATGCTTGCGGAACTTTTCATTTAC
TGCTGGTTCGGGGATGACCTTATTACAGAAAGCGAGAACCTGGCCGTGGCGGCGTACGAC
GCAGTGACGTCACTGCAGGGATGCCCCCTCTCCATCAAGAAGTCGCTGCTTCTGCTGATG
CACCGCGCGCAGAGACCTCTACGAATCACCGCTGGAGGGTTCTTCCCCTTCTCCAGGGAG
TCATTCGTGGCGGTTGTCAATGTGTCTTATTCATTCTTCGCCATTCTTCGAAATTTCAAG
GAGGATTAA
>Same_OR35
ATGACGAGTGTGCGGCGAAACGACGTGGGAACGCCAATGTCCTGGGCGGAGAGTAGTCGA
TCGGTCCTGAAGCTAAACATCCGCCATCTGTGGCTGTGTGGGGTGTGGCCGCTACCTGGT
TCTTGGGTATTCTATGCTTACGCCGCTTCTATATTCGGGTTGGGAGTCTGGAACGCGGTG
GAAGGCCCCCTGGCTGTTTACTTCTGCTGGGGAGATCTGCAGCAGACGACGATGGTGTTC
ATGAACACCTTCACCAACGGCAGTGGCCTTGTCAAAATGGCATTTTTCCTTCGTAACACA
CGGCAGTTCAATTCCCTGGTCCGTCACTTAGACGCACTGATGTCGGAGCAGGTGGAAGCG
TGTTCTACAGACGCTCCTCTAGGAGAAATCTTGCAGGCATCGCGCAGACGGGCTTTCCAC
CTCTCCTTCGGTATGGTGCTCTTCATGGCGTCCCAAGGTCTCGTGTGGTTCCCCATGCCA
CTCATGGCTCACCCAGGCGAACGGCTGCTACCTTTCGTGCAGCATTTCTGGGACAACAAT
ACAAACTACTACGAGCTTTCGTATGTTGTCCAGTGCGTAGCAGGGCTATGGATGGCCGAA
ATCAGCTTCGGCATGGACTGTCTCTTCGCGTCCATCATGATTCTGGCAGCAGCGCAGCTG
GAGATCCTCTCAGGACGCGTTCTTAAACTGGGACAGCTGTCCTGTTTTGCAGATAAGAGC
AACCCAGCCACGGACACAATATACAAAGAGTTGTGTCGCACCGTCGAAAGTCACCAAAAA
ATTCTTAGATTTGTAGCGCGCCTGCAGGACACTATGAGTCCCATCGCCATGGCTCAGTTC
GTATGCAGCGTTCTTGTACTGTGCGTGACGTTATTTCAGGCAACATACAATAAGGACATC
ATCACGTCTTTGAGTTCCATGACCTTCCTTTCCAACCCGTGTGGACAAGTTTATCTGTAC
TGCTGGGCGGCTCACAACGTAGCTGAGAAGGCAAATGCAGTTTCTACGGCTGCATACAGC
TGTTCGTGGGTAGAGGGGAGTGCACGGTTCAACCGCGCCCTCAGGATCCTCATCACTCGC
GCCCAGAAGCCCCTGGTTCTCACTGCTGGAAGTCTCTATCCTATAGATAGGGCAGCCTTC
CTCTCGCTGGTGAATACATCTTACTCATACTATGCCCTTCTTGGCCAAATAAACAATCGA
TAG
>Same_OR51
ATGACACTGTGTTCATTTCGCCTTCGCAGTTCTCTGCTGTCTGGAGCTTTTACCATAACT
CACGGAAACTGTAAAGCCAACACAGAGCTACTGATGTCAGGAAACATACCCTGGTCCGAT
ACTGTGCTGTGGATAAACGCTCGGGTTCTGGCAGTTGGTGGTATGTGGAGACCGCCGTGG
TTCCAGCCAAAGTGGTACCTGCTGTACAGAACGTGGGTGCTCTTCACGCAATTCAGCTTC
CTCTTCGCTCAAGTTCAAGCCCTGTGGTACTTCCGAGGAAACATGGACAAAATCACCCAC
GATACATGTCTTCTTATTACCACAATTCTTGGACTAGTAAAATTCTTTACCTTCGTTTTA
AAACAGGAGGATTTCTTTCGAATGGTACAGAAAATAGACGATACCAGGGCAGAACAAAGC
AAAACCGGTGATACAGAAATAATCTCTATCCTCGATACATCGTACAGATCGGCGAGAACT
ATTACGCTGTACATGACGTTTCTGGGAGGATCTTCACCTGGAGTCTGGGCCATCATTCCC
ACCATCATGCGGAAGTTCGGCATCTTTCCACCAGAGAGGGAACTGCCAGCCACTGCCTGG
TACACCACCAGGGACACTGAGACTCCCGTCTACGAGATACTCAGCGTACTGCAGTACTTC
AGCATGCAGTACAGTTTCTTCATGGCGATGTGCCTCGACCTGCTTTTTGTTTGCATTATA
ATTCACGCAGCTGGTCAGCTGGAGGTTCTCAATGCTAAATTGAGACGCGTTGGTAAAATT
ATTGGGAACCATGGTGATGACGTTCACAAACCACAAAAGGTGCAGGAGGAAGACTTGGAC
AAAGATTCTAGTGGAGAAACGATGTGGGAAGATCTCTGTAACTGGATCAGACACCATCAG
GACGTCATTGATTTCATTAAAGAAATTGAAAGGTTGCTGAGCAAAATCGTCCTGCTTCAG
TTCACTGGAGCTACTGTTATTATTTGCGTCACTCTATTCCAAAGCTCTAAGAACACAGAA
AACATAGCAGCACTTCTACTGTTACAAGCATACTTAGGAGTCGTTATATACGAGATATTC
ATGTATTGCTGGTACGCCGATGACATATTATATCAGAACTCTCGCCTTGCGAAGTCCGCC
TACTACTGCGGCTGGCCTGGGGCGCCTCCAGACCTGCAGCGCGCCCTGGTGATCATCATC
TGCAGGACTCAGAGGCCTCTGGGACTGACCGCCGGCAAGTTCTACTACGTCTCACGAGAA
ACGTTTGTCCGGTTGATGAGTGCTTCCTACTCATACTACGCTCTTCTCAACCAGGTGAAC
GACAAATGA
>Same_OR46
ATGCTGAGAGGACGCAGACAGACGGCGGCCACCCTGGAAGACGTCCAGGATCTGGTGAGT
CCCAACGCAGCCATGCTGCGGTTGTTGGGACTGTGGCGCGCACCGGCGTCTGATGGTGAA
GGTGTCGGCGGTGCCCTGGCTCTGATGCGCGGCTGGCTCTGCTGCGCCATGGTGGGCTTC
GCCTCGGTCACCACCGGGGCCAAGCTGTGCATGGACACTCCGGAGGAGCTGACCGCGCTC
ACCGACTGCGGCTACAGTCTGTTACGGCTGTCTGCCATTACAGTGAAGGTAGCCTGCTTC
ATTCTGCAGAGGACCACTCTCCAAGAACTTGTCAAGCAACTGGCGGACATTAGGAACATA
CACGGAAGAAGACGGGCCAACTGTCGTGTGCGAAGCTTCTACCAGCGTCGCGCCACTATT
GTCTACCGCACCCTACAGGTATTAGTGATGACAGTAATTTGTGGCTGGATCACCGCACCG
CTGTTGCAACACAAGAAAGCTGATGAAATTCGTGACTCACGGAAGGTGGAACGACAGACA
CCGCTGCCAATCTGGCTGCCGCTTGATCTGCAGCGGTCGCCGACCTACGAGATAATATAC
GTGGTGCAGGCGCTGTGTGGCACCGCGGCGGTGCAGCTCTCCATGTTGCTGGACACCTCC
TTCTACAAGCTGACGCTGCTGGTGACGGCCGAGCTGCAGGTCCTCAACGACAACCTGGCG
GTGCTCGGGAGAGCGGACGTGTCTGCCGAGCGAAGGGGTAGTTTCCCCACAGCTGTGCCC
GGACAGGAAAGGGACGGTCTTGATGTTTCACCGATTAAACAGACTGCCGTTCCGGTCACA
GAGAATAACGATCGCTCAAGAAAGCTCCTGTACTTTCAGTTGTTGGAAAACGTACGTCAT
CATCAGGCCATTATCAAGTGTTTCCAACTGCTCCAGTCGGCCTTAAACTACTCTATTTCT
ATTCTTCTTCTCACCAACATACTTACGGTGTGCTTCGCTATCTTCGTCGCTTCTGTGATG
TTACAGAGTGATGGAGGCCTGAGGAAAGCCATGAAAACAATAACTTCGATTCCCACCTTG
TTATGTGAGACTGGAATGTTCTGCATATTTGGCCAAATGGTTGTAGATCAGAGCGAGAGA
CTGGCTCGGTCGGCCTACAGCTGCAGCTGGGTTGACGCTGACGCCCGTTTCAAACGAGCG
CTCCTCATACTCGAGACGAGAGCATCGCAGCCCCTGGAGTTCTCCGTGGGGAAGCTAATT
AAACTGTCCAGGGAGACATTTTTGAAGATTCTGAATAGTTCGTACACCCTCATCAGTCTC
CTGTATCAGTTCCAAGTACCAAAAGATTGA
>Same_OR30
ATGGGCTGGGATTCGCAAGAAGGACGGCCACTGACGTGGCAGTACACGCGGAATTCCGTACTCAAGTACGACGTGCGCATTCTGCACATTATTGGCTTGTGGCCGCTGGCAGGTTCGCGGCTCTATCGGTGTCTCGTAGCTGTCTTCTTCTCTCTCTCTTTGGGAAACTTTACCGAGGCCGTGATCAACTTATGTACGCTACACGGATATCTGGAAGACTTCACGCTGGCTTTGTCGAACGCGTCGTTCGTTATCGTTGGCGCCCTCAAAGTGACCTTCTTCTTGCGGAACGAGAGCGGCTATTGCCGCCTGGTGCGATGGCTGGACGCCCTTGTAGCTAGCCAGAGGGAGCATATTAGAGGACGTCTACAGTTGGAGGATATCTTCACTGGAGCCCAGAGTCTCGCTATGCGCCTTACGAGAGGTTTCTTCGTGTATAACGCGTCGATAGTCCTCACTTGGGTGCTGGTGCCACTGACCGCGCCACCAGAAGCCAAAAGGCTGCCTTTCCAGCAACTCCCCTTAACGGAGGACAGCCCATTCTCCGTTTACGCACTGTCTTATGTTCTGCAAGGGGTCTCCATGCTCTGGATAGCTCTAATCAGTGTGCAGATGGACTGCTTCTTTACCGCTGCCATGATCCACGCCACATCTCAGCTCAGGATATTGTCTTCGATCATCGCTGACCTACAGCTGGGAAACGGCGACCAGAAACTTCAGGAGAAAGTCTCACTAGATAGCATGTACAAAGAGTTGCGTCTATGCATACAGGCGCACCAAGAAATCACAAGATTTGTCGATCACCTCGAGAGCGTCATGAACCCTATAGCAATGATGCAGCTCGCTGTTGGAGTATTCAACGGTTGCATGCTGATATTTCCGGCGACGTATAGCTCAGAGAACGACGCCCTGCTGAAGTGCGTGATCGCCGCTCCCACCATCAGCGCACAGCTGCTGCTGTACTGTCTGGGGGCGCACAGCGTGCGAGAGCAGGGAGAGGCGGTGTCGCTGGGGGCCTACAGCTGTGGCTGGCCGGACGCGAGCGCCGGCTTCCGGCGGGCGCTGCTGGTGGTCATGGCGAGGGCGCAGAAGCCGCTGACGCTCACCGCTGGCGGCATCTACCCCATACAGAGGGCCACCTTCCTCTCGCTCCTCAACGCAGGATACTCATACTACGCTGTGCTTCGCAACTACAACAGCCGTTAA
>Same_OR41
ATGCGGAGCAAGGCGCTGGCGGTGGGCGCTGGCCTGTGCCCCTGCTTCGCGGGCCTCCAC
AGGCTGGGGCTGTGGCCCTCTCAGCCGGCCGGCCCTGCAGCTGGTGGTGACGTGTGGCGC
GGATTGGCGGCGTGGCTGCACGCCGGGCTGCTGACCGTGGCGCACGTCGTCCTGCCCCTC
ACTTTAGCCGGCAACTTTCTCAACTGCCGCTTTGACAGTCTCGATCTGCTCGCCACCAAC
GTCTTTCTCTTCTCTGGCATGGGAGGTGTGTCGTTAAAGGCGCTGCTGTTCGCGCTGGAC
AAGAGGCGCTTCGACCGGCTGCTGGTGCAGCTGCAGCAGACCCAGACGCTGTTCGCGGAC
AACGCGGGGGCGAGGGAGCGCTGCCGCACGATCGCCACCAGGCTCTACAACACGTACCAT
AGAGTCTCGCGGTTCACGGTGTTGGTGTGGGTGACGGTGCCCGCCGCGTCGGGGCTGCTC
AGCGGCGACGCGGCCGCCGCCAGGGAGCTGCCGATGCCGCTGTGCGTGCCCGGGGCCGAC
GTCTCGCTGTCCCCGCACTACGAGCTGCTGTACGTCATGCAGGCCTCGTGCCTGTTCGTC
GCGACCGAGGGGATGGTCCTGCTGGACGCCTCGATCCTGACGCTGATGCTCAACATCGCT
GCCGAGCTGGAGGTTCTCAACGACAACCTCGTCTCCATAAAAGGCACCGAACGGCCGAAG
GACGAAAAATGCTGTCATACAAATGATCGCTATCCGTACTCGAATGACAAGCGTCTCAAC
AGTAATTCCAGTTCCGCGGACGACACGTACCTTCAGTTAGTGGATAACATAAAACACCAC
CAGCATATCATAAGCCGAACGATGGAACTGGAGTCCCTGATGAGCGGACCCACGCTTATA
CTCCTGTTCTACAACCTCGTCTGCATCTCTCTCAGCATCGTGTCTGTCGCCGTGCTTTTG
CAGATTGGCGGCTACAAACCGATGATTCTCAAGATTATGTTCGTCATAGCGGTCTTTGTT
TCCCAGTTGGGTTTTTTCTGTATACTTGGCAACAACGTCATTGAACAGAGCGAGCAGTTG
ATGATGTCCGCGTACAGCAGCTACTGGCCGGACGCTAATCCTCGCTTCAAGAAGACGCTG
CTCATCTTCATGACGCGGGCACTGCAACCCCTCCAGTTAAGGGTCGGAAAACTGTACCCG
CTCTCAAAGGAAACATACCTTCAGATACTGAATGCGTCCTACTCTCTTTTCAACTTGGTG
TTCCAAACGAACGGAAGAAATTAA
>Same_OR43
ATGAAAAGTAGAGAAAAGGGTGACACGGAGCTGCCTTTGTCATGGTCGGAAAGCGAGCGG
TCAGTCTTGAAGCTGAATATGCGCCACTTGTGTTTATTTGGAGCATGGCCGCTGTCAAGG
TACCGAATATTCCACGTTTACAGCGTCATCAACCTAGCTCTGGGCATCTGGTACGTTAAC
GAGGGCTCGACGTACGTCTCCTACATATGGGGAGACATGGAGGAAGCGACGCTGGTACTC
ATTAGTACTTTCAACATCGGTAGCATCGTTGTGAAGACGACTCTGTTCCTGTGGCACAGA
GGACAGTACTTTGCTCTGGTCCGACGAGTGGACGATCTGATGCTGGTACAGAGCGAACCC
TGCTCCGAGGACCCGGTCCTCGGTCACTTGCTGTGGCGCTCCAAGAGGACCGCAGTTCGC
CTCACCACGGCCATGCTACTGCTCATGGTGTCCCAGTACGTCACGTGGTACCCCATGCCG
CTCATCATGAAAGGAGGTGCGCGCCGTTTGCCCCTAGCGCAGCATCCCTGGGACAACAAC
AGCAATTATTACGTGCTGTCGTACGCCGCACAGTGCATTGCTGTATCGTGGATGACGCAG
ATCAGCTTCGGCATCGACTGCCTCTTCGTGTCCATCATGATCCTGGTGGCCGCGCAGATG
AAGATCCTCGCTTCGCGCGTGGCCAGTCTGAAGATGCAAGACGACGGGTTAAGTCGCAAG
CAGCACATTGTTAAAAGTCCCAGATACAAATTATACAGAGATTTGTGCCTCTGTATTGAA
ACCCATCAACAGCTTCTCAGGTTTATCAGAGAGTTGGAGGACGCAATGAGTCCCATCGTA
TTGACTCAATTTGCCTGCAGCGTTCTTGTCACCTGTGTGACACTGTTTCCAGCAGTTTTC
AGCACAGACTTCACTGCCGTGATTCGGAGTGCCGGCTTCCTGCCCGTGCCATTAGGACAA
CCTTATCTCTACTGCTGGGGTGCTCACACCGTGACAGAACAGGCCGAGGCTGTGTCAGCG
GCGGCTTACAGCTGCGCATGGATGGAGGCGAATGAAAGCTTCAAGCGAGCGCTGAGGATC
CTCATCAGCCGCGCGCAGAAGCCGCTGGTGATCACGGCCGGGCACCTCTATCCCATCAAC
AGGCCTGCCTTTGTTTCGTTGGTGAATGCATCGTACACGTACTACGCATTGCTGTGTCAA
TTCAACAAACGCGCAAAGGAACGAGTGCTCTGA
>Same_OR56
ATGGCCGTCAGGAGTCCATGGACAGAATCGCTGTTTTCTCTCAACGCCCGTATCCTCGCC
ATCGCAGGCATCTTCGCTCCCCCTCGGTCCAGACTGTACTTCCTGTACACGGGATGGATG
TTCTTCACGCAACTCAGCTTTATCATGGGCCAGCTACAAGGCCTGTGGTTCTTCTGGGGC
GACATGGACAAGATAACCCTCGACATCTGCCTGCTGATTGCGGCAGTTTTGGGCGTCATT
AAGATCGTGACTTTTCTGCGGAAGAAAGAGAGCTTTTTTCGGATCGCCAACAAACTGGAC
GACTTAACAGCGCGGCAACTCGACGCCGGTGATCCGGAGACGTGCTTCATCCTGGACGCG
TCCAGGAAGGCGGCCAGGTCACTGACGGTGTACGTGACGCTGCTGGGCTGTCCGTCCCCT
GCCGTGTGGACGGCTTCGCCCTACCTCATGGCCCTGTTGGGTGCGGGGTCGTCCCACAGG
AACCTGCCAGCCGCCGCGCGCTACACGGCCGCCGACACCGACAGCCCGCTTTTCGAGTGT
CTGACGGCGCTGCAGTTCTTCAGCATGCAGTACTGCTACTTCACCACGGTGGGCGTCGAC
ATGCTCATCGTCAGCATCATGGTACACGCCTCTGCGCAGCTCGAGGTGCTGAACGTCGTA
TTTGGCAGACTCGGCAAGTCAGTCAGCGCCAGGAACAGTTACCGGGCGGACATCTACAGC
TCTGGTACGAGTACCTCTGTAAGCTACCCAATATCAGGTCAAGAAAACAGCCCGGAGACG
TGGAGGAGGAAGAAGTTTTACAAAGAACTGCGCGACTGTATTCGACACCACCAGGATGTC
ATACAGTTGGTTGCAGACGTGGAAGAACTCCTTACATCTATGATTCTGACTCAAGTTATG
GGCGCCACTCTTATTATCTGTGTGACGTTATTTCAGTTCGCCACAAATATCGATAACATC
GGAACAGTTCTACGGGTGTCAGTGTACATGTCGTTCATGATATACGAAGTGTTCATGTAT
TGCTGGTACGCGCACAATATCATCGACCAAAGCTCGCGGATCGCGGAGTCTGCCTACTGC
TGCGGCTGGCCTGGCGCGCCACCCGCCCTGCAGAGGTCTCTGGCGGTCGTCATCTGTCGC
GCGCAACGACCCCTGGCGCTCACTGCCGGAAAGTTCTACTACGTGTCGCGCGCCACCTTC
ATACAGTTGATCAACGCCTCATACACGTACTACGCATTGCTGAGACAAATGAGCGATCGC
TGA
>Same_OR67
ATGGAGCCGCTTGCGTCCGCGGCATCGGCAGCTGAAGACGCAACTAACCTGGAGTACTTG
CTGTGGATTCTGCACTGGTCGGCTACGTTGCGGCACCCACGGACCCGCGCTTGGTCCGCT
CGCATCTTCTACCTGAGATATGTTGTCTGTGTGATGATCTTAGTTTATTCGTGTTCTGTA
CACGTGGTGCTGATGTGGCAAATGGGCTTCGAGGACTTCGATTACCTCACCCTCGCACTG
TGCCTTTTAGACACATATATAACGTGGATTTCCCGTCTGGGACACATCGCCAAGCACGAG
CGGGATTTCCACAGGCTTGCTCGACAGGTGCGTGATGACTTTGGGGAATTCATGGCTCCA
CGAGATGTACCCGTGCTGCTGTGTCGCAGCCGCACACTGCGGCGCTTCGTGCTGGCCTAC
CTGTCGCTGGGCGTGTGTGACGTCACCATGTGGCTGACGTTTCCCATGAGGGGCGCGGGC
CTGCCGCTGGACGTGGTGCTGCCCTTTGATACGGCGCACCCCGTTGGTTGGGCCGCTGGC
TGGCTATACTGCGCCTTTGTCACGGTTCACGCCATTGTGATGAACATGATGGTTGACGCC
TTCAACGTTAGCCTCATGGCACAGCTCAGCATGCAACTCGTCATTCTAGGAAGAAAGATT
GATGACTTGGCCAACGACGGCGAAAGCATGGAATCATCACCGCCACAGACAGCATCCAAG
GGAGATGAACAACCACGGACGTTTTGTTCTCGCATATATAATCACTGCTCGTCGAAGAAG
ATCAACAATCATAATCAGAGAATGAATTCCCTAGCACTGGATGTAGAAACTAAGGAAATT
CGGCAGTCTGAAGAACTTTCCAGCAGTGGTGATATTCACTATCGATTGAAAAAGATTATC
CTTCACCATCAAACTATTATCAGGAACGTCCAGTTCCTGCAGCAGTGCCTGGGAGATATG
TTACTGGGACAGAGCCTCGGACTTGGTATCGCCATCTGCATTCTGCTGTTACAGGTCGGT
CTGAGCGCGCAGAATGTGCGAGAGACGGGAAAATTTGGCGCCTACTTGTGCGCTATGTTC
ACCGAGCTGTCTGTCTACTGCTGGTTTGGAGACCAACTCATGTCAGAAAGCGAGAATGTG
GCGTTCTCTGCGTACGACGCGGTGACGTCAATGCAGGAATGGCCCACGCCCATCAAACGG
TCGCTGCTTCTGGTTATGCTCAGAGCCCAAAGGCCACTGTGTATCACTGCTGCCGGGCTC
TTCCCTTTCTCCAGGGAGTCCTTCGTGTCGATCTTAAATGTGTCTTACTCATTCTTCGCC
ATTCTTCGAAATTTCAGAGAAGAGTAG
>Same_OR58
CTGCAGACGCTGCGCGGCGACGTCACGACGCCGCGCCACTACCTGGGCTTCAACGTCTGG
CTGTGCCGGCTCGTTGGGCTGCTGCCACGGCCAGGCCAGCCGCTGTGGGCCACTATCCAG
CCGCTGGTGTGGTCGTGCCTGCTGATGCACCTGCTGTGCGAGCTGGCCGACATCGGCCTC
AACATCGCGGACGTGCAGCAGCTGGGCAAGAACCTGCCCGTCTCCAGTCTGGTGGGCGGC
TCCTGGTACCGGCTGTCCTACTTCACACTCCGCAGGGACGCCTACTGGCGGCTCGTGTCC
AAGGTGGGGGACAGCTTCCGCCGAGGCGCTCCCGGGCGCATGCGTCGCTGGCTGCGGCGG
TCGCGCGCCTACACGCTCATCTACTTCGTGTACGGCACCGTCGTCTGCCTCTTCTGGCTG
GGCCACCCGCTGCTCATCCAGCAGACCACGCACACCATGTTCAGCACCAACAGCACCAAC
CACAGCCGGATGTCGGAGACGGCGGAGTTCCCCAGCGGCGCCTGGTACCCGTTCGACGTG
CGCCAGCGGCGGGTGTACGGCGCCGTGTACGCCTTCCAGTGCCTGGCCATCTACTTCGCC
GGCATGCTCATCATGGTCACCGACATCATGTTCATCACGCTCATGCTGCTCACCTGCGGC
CAGTTCGAGGAGCTGGGAGATAAGCTGCGAAACTGCTGGGAGATCGCTGCCGCCAGGACA
CTGCGCCGTGCAGGGACCACGCAGGAGAGAGAGCTGCACAAAGTGGTGGCGCACTGCGTC
CAGTACCACGACATGCTGCTCAGGATCGTGGGTGACATAGAGGACCTACACTGGACGTCT
ATGCTCGTAAACTTCGTTCTACAACTCATCATACTGAGCTTTTCTGCTTTCGAGGCCACA
GCATCAGCAGACCTGGCGAGCCCTTTAAAAGGCACAAACTTAATGACGTACCTCGTACTG
GCCATATTCCAGCTGTTTCTGCTCTGTCGCTGCGGAGACAAGCTGATGGAAGCCGAGGAG
GCGGTGTCGCGGGCCGTCTACGAGTCCCAGTGGTTCGAGGCGCCGCAGAGCGCCAAGCGC
AGCCTCGGCATCATCGTGATGCGCTCCCGGCTGCCGCAGCGCGTCACCGTCGGCAAACTG
GTCGCCCTCAACCTCGTCACCTTCAGCGAGACCCTCAGCCGGGCTTTCTCGTACTTCACA
GTGCTGCGGCAGATCCGGACGAGCAACTGA
>Same_OR64
CTGGTCATTCACTACAAGGCTGGTACCGACCCCAAGCAAATACAAGAGGTAGTGGTAGCA
GATCATACGGTTAATTCAATGGGCAGTGGACGACCAGCGGGTGAGCCACTCTCCTGGCCC
TCCAGCGGACGATCGGTCCTCAAGCTCAACATACGTCACCTATGGCTCTTCGGAGTGTGG
CCGTTAAGTAATTCCCGTCTTTTCGATCTGTACGTCGTCTTCGTTTTCGCTCTGGGCGCC
TGGAACTTCGTGGAAGCTTCGCTGGCTGTCTTCTTCAGCTGGGGAGATTTCGAGGCCACA
ACGTTGGTGCTAACCAATACCTTTACCATGTGCAGCGGCACTTTCAAGTTGGTCTTCTTC
ACACGAGACCGACAGCGGTACAACAGTATGGCTCGTTCCGTCGATTCGCTGATGTTGGCC
CAGAGGGAGCAGTACTCCAGCGATCCTGCGCTGGAGAATATCGTTCAGAGGTCCCGCAGG
AGAGCGACTCGCCTCACGTTGGGCCTGCTGCTCTTCTTAGCTTCACAATGCCTCCTGTGG
TTCCCAATGCCTCTAATCGCTCACCCCGGTGAGCGGCGCCTGCCCTTCGCGCAGCATCCC
TGGGACAACACCACCAGCTACTACCAGCTGTCCTACGTCATCCAGTGCGTGACGGGCACG
TGGTTGGCCGATGTCAGCATCGGCGTGGACTGCCTGTTCGCGACCATCATGATACTGGTA
GCTTCACAGCTAGAGGTGCTCGCGCTGAGGATCAAGAAGCTGAGGGTGGACGAGAGTGGA
GCAGGCGAACTTCACCGAATGCAGAGCGCATCTGCCGTCGTTCACGACAAAATGTACAGC
GACCTGTGCCTTTGCATCGAAAGTCATCAGGAAATACTCAGGTTCGTCAGGTACCTAAAT
GGTGTGATGAGCCCAATAGCTATGACGCAGTTTGTCTTCAGTGTTCTCGTCGGCTGCTTG
GTGCTCTTCCAGGCAACATACAGCACTGACATCACCACAGTTATCAAATGCATCTCTTTT
CTTCCCATTCCAGGAGGCCAGGTTTATCTTTATTGTTGGGCTGCTCACCTCATAATAGAT
CAGGCAGATGCGGTTTCGACTGCAGCGTACTGCTGTTCTTGGGTGGATGCAGATCCTCGT
TTCAAGCGAGCCATGAGGATCCTCATCAGCCGCGCCCAGAAACCACTCCTTCTAACTGCT
GGATATATCTACCCGATCAACCGGGGAGCCTTTCTTTCGCTGGTGAATGCTTCCTACTCG
TACTACGCATTACTGGGTCAGATGAACAACCGGTCGGCAAGCTGA
>Same_OR66
CTGGTCATTGAGTTGGTGGTGGCATCTCCTGGAACTGCAGAAAGAATTGTCCAAGGAAAG
TACAAACAAATTTTTACTACGGATACGTATCCTGTGTTAAACCAGGTAGCCCCTCGGCCG
AGCAATATGGCAGACGACGAAGTGGACGCCGTAGTGCCGTGTGCGGCGCGGTTGCGCACC
CTGGGCTACTGGCGGAGGAGCGGCGCCTCGGAAGGAGTCGGGCGGTACCTGCGCGGCTGG
CTCTCGTGCGCGCTCATCACCTGCATCTCGCTCAGCGCCGCCGAGACGCTCATCGCGGAC
ACGCCCTCTGATCTGGCCGAGCTCACCATGACCGCCTTCGAAATGACTGTGCCGCTCACT
GTAGTGTCTAAGGGAGTGTGCTGCATTCTCCAGCGAGACACCATACACAACCTGGTCGAC
TTACTGGTGGACATGAGACGCCGCTACGGCGAAAGAGACAACGGCCCAGGCCGACGAACC
GCTTGTCACCTGCATGTCCTCATGGTACAACGCGTGCTACTGGTGATGGCTCTGTCGATA
ATCGGGGGGTGGGTAGCGGCGCCCGTGCTGCCCCACATCTCGTCGCTCCGATCACACAAC
GGCTCTGCCGTCCCGTGGCAGACGCCGCTGCCGCTCTGGCTGCCGGTGGACATGCAGCGC
TCTCCGCTCTACGAATGCCTGTACGTCATGCAGTGCGTGTGCCTGTTCATGTCCCTCGCC
TCCGCTTCAGCACTGGACGCTTTCTTCTGCAACGTAACGCTGATGATCACCGCCGAGCTG
CAAGTTTTGAATGATAACGTTTCCTCGCCGAGGGAGAAAGAGGCGACTGTCGTCAAAGGA
AGTCAGAAGTCTCTGCCGATGCTGTTTTGTGATGAGGACGAAGCTGCCGTCCTAAAGTTT
AACTACGGTGCCGCAGAGGCTCCTGCTACGTCAGCAACAGAGAAGGATGCTTCACAGAAT
CAGACATACCTCCGATTAGTTGAAAATATTCGACACCATCAAGCAATTCTGCGATGCATC
AGACTGCTGGAGACATCGATGAAATACTCGATTCCTTTCCAACTCCTCACCAGCGTCACA
TCTATGTGTTTCGTTCTATTCGTTTGTGCTGCGTCGTTACAGAGAGGCGGCGGTCTGAGC
AGTGCCTTGAAGACCATATTATGTACCCCGTACCTGATTTTCGAAACTGGAATCTACTGT
ATATACGTACAAGAAATCCTCGACCAGAGGGAGAAACTGATCCATTCAGCTGTTAATTAC
GAGTACATGCAAGACGGCGCCGGCTGCGGGAAGACACTGCTCATATTCATGCTGATGGAC
TCATCCTTTCTAGAGATCAAAGTCAGCAAGATAGTACCGCTTTCTAAGCCAACATTTTTA
CAGATCTTAAATGGATCGTACACACTTATCAATCTTCTCTACCACTTCAGTATACCCGAC
GAATAA
>Same_OR54
CTGCGGCTGCTGGCGCTGTGGGCGGCGCCCGGCGCCGGGGGTGACGTCGGCGTCCGCCAC
AGGGCTCTGTGCCTGCTCTCACTACTCATGCTCACCGTCATCCCCATATGCACTGCCTCA
AAGCTGATCATGGCCGACGACGTGGACCTGGAGGAAATTACAACTTGCGGCCTCGTGATC
GTGTCAACTGTGGCCATCCTTATTAAGGCAATATGCTTCGTCCATCAGCGCAGCACTTTG
CAGCAGATGGTGAGACTGATGGCCGTCGCCCAGAGAACGCACTGCAACGCAGAGGCGAGC
GCTCGTGTTCGACACGGCTACCAACAGTTCGCAACCAGGCTTTTCCTCTGTCTACAGGTG
GTGGCAGGTGTGTTCCCAGTCGTGGTGTGGGACCTGGCCCCCTTACTGTCTTGCGCCTTC
TACTCGGCCAACTCGTCTTTGCCATGTGGGAAGACGCCCTTCCCTGTGTGGCTGCCACCA
GTCCTCCAGGTGTCTCCAGGATACGAGGTGATGTACATCACGCAAGTTTCTAGCCACCTG
GTGACAACCAGTACGACCACTGGCGTGAATCTGTTCTTCATCAACCTCATGCTGATGATC
GCTGCTGAACTGGATGTCCTGAATGAAAACATTTCTGATGTCCGGAAGGCGACTAGTACA
TCAACTGGTGGTGAAGTTGAGGAGGGCGCAGTAGCATCCTATGTTTTCACCGCTGATCGG
CGAACCAGCACGCAGGACGTGCTCAGAAGACGAGACATCTCAGATGGCGTGCAGTCGTCG
GGCACTGTTCAGCATCACCCGTCTGGAGACATCATCATCGATCCTGACGAGGAGATGTAC
CAGCAGCTAGTGGTGAACATACGGCATCATCAATATATGATCGAGTCTGTCACACTGCTG
CAAACGGCAATGGATTACCCAGTTTTTATTCTCTTATTCATGAACATGTCTACCATATGT
GCGAACATATTAATCATTTTTGTGAACGGCATGAATCCTGCGTCAGCCCTCAAGTCTGTA
GTGGCAAGCCTCTTTTTCATATCTGAAACTGCAATTTACTGCTGTTTTGGTCACATCATC
GTTCAACAAAGCGAGCTTCTGACCAATTCTGCGTTCAGCTGCAACTGGCCAGATGGCAGC
ACACGTTTCAAGCGCTCCGTGCTAATCTTCATGCTCAGGGCTTCACAGCCGATGGAGATA
ACAGTTGGAAAAACGTACTCCTTGTCAAGGCAGACGCTCTTGCAGGTGCTGAACGGCGCA
TATACCTTATTCAACATGTTGTATCGCCTGAATAGCACAAAATGA
>Same_OR69
ATGACGCAGTGCGAGACAGAGCAGAGGCGGGGCCAGTCGGTGCTGCGGCCCAACATCCGA
CTGCTGTGCGCGCTGGGGCTGTGGCAGCCGGCGGGCTCTGCGCTGTTCCACGCCTACACG
GCGGCAGTGCTGGCGGTGGGCGTGGCGCACCTCGCCGTTGCCTCCGTGGGCCTCTGGTTG
CGGCCCGGGGGCCTCGCCGAGGTGACGCTCGGGCTGGCCAACCTGTTCGTCATCTTGACG
GCGCTCACCAAGTCGGCTTTGCTGCTGAGCCGGCGTCCGCTCTTCTACGCGCTGGTGCGC
CGCGTGGACCAGCTGGCGGCGGAGCAGCAGGTGTTCTGCGACCGCGACTCCTCCCTGCTG
CAGCTAAGCAGCCGCTCGCAGGCGCGCGCCACCCGCCTGACCCTCTTCCTGCACTGGTAC
GTTCTGTTCGCCCTCCTCTCGTGGGCTGTCATCCCGCTGTTGGCGCCCTCTGGCGAGCGC
CTCTGGCCCTTCCAGCAGCTGCCCCTGGAGCCCTGGGGTCGCTCCCCGCTGTACGAGTGC
TCCTACGCCCTCCAGTGCGTCGGTACCGCCTATTTCTCGCTCATCAACATGGACACCGAC
TGTTTCTTCATGGCCGTGATGGCCCACGTGTCTGTCCAGTTCAGAATTCTGGCGTCTCGC
TTCGCCGGCCTGAACGCCGTCGAGGCGACGGTGGCCGAATCTAAACCGAGCACTGCCCGC
GAAGTAAGCTCTCAGATCCGATTGGGTCACGACGTCCTTCACCGACAACTGCGTGCCTGC
GTAGAGACTCATCAGAAGCTACTGAGTCTGGTGAGTTACCTGAACATTGTGATGAGCCCT
ATGGCGATGATGCAGCTGGCGGTGGGCGCTATCAACACGTGCATGGTGCTGTTCCCGGCC
ACATATAGTGAAGACGACGCGGCTGTCATGAAATGTTGGGGCGCGCTGCCTCTAATCGCT
ACACAGGTGTTCCTCTACTGCTCCGGGGCCCAGCACCTCATGGACCAGGCAGAAGCAGTG
TCCACGGCGGCGTACAGCTGCGGGTGGCCAGAATCCAGCTGTCAGCTGCGGCGCTCCCTG
CTGCTGGTGATCTGCCGAGCCCAGAGGCCGCTGGCGCTGACGGCTGGCAGGATGTTCCTC
ATCAACAGGGCCACCTTCCTCTCGCTGCTGCAGGCAACTTACTCATACTACACGCTGCTG
CAACATTTTAACAGTCACTGA
>Same_OR70
CTGCCGCATTGGGTCCGGAGACTGCAACTGGTGGAACAGCAACACGGAGTAACTCAAGCA
GTCATGGAAGAGGAGGGAAGTGAAATGCGTGTACTGTTGGGTTCTGGAGCGTCCCTGCGC
CGGCTGCTGGGCCTGTGGTGGCCCCAGACGGGTCGTGGCCGTTTCCGGGCTGCCGCCTCC
GCCTCTGTGACGCTGCTCTTTCTCGCCTGGCTGCCGTCTTTCACCGCCCTCAAGCTCATC
ATGGACACCTCACAGGAGCTGGACGAGATGGCACTCTGCTGCCTCGTCATTTTCGTCTCT
TTCGGATTTGTGACCAAGGTATCGTTCTTTATTTACGAGAGTAATACTCTACACCATCTG
CTGAGAGTGCTGTATGAAGCCAGGAGTTTCAAGAGGCACGGGAAAGACTGTGAGGGCATC
CGCCTCCATTACCAAAGGCTGTCACACCGCATGTTCATCTTCATGGAGGTGTCCATGATA
CAGGCCCTCGCCGGCTGGGTCTCCACACCTCTACTGGTCCGCGCTTTTCTGACATCCGAA
GACGATTCAGTTGAGTCCTCTCGCCAGTTCCCCGTGCCTCTATGGTTCCCTGGAAATATA
TACTTGTCACCAACATACGAAATACTCTATATTGTTCAGTTCCTCTGTATAATAGTGGCA
CCTCAAACTTCTATTTGTATAGATGTTTTCTTCATACACATGATGTTGATGGTTGCAGCA
GAGCTAGAGGTTTTGAATGGCAACATTTCTGCTATGAAGAAAGTTCACCTAAGGTTTCAA
GGTTCTGAATATCAGGAGCAGAGACAATGGAATAAAGAAAAGCATGAAGAAGTGGACATT
AAAGGTCACGCTCTAGTTTCTAACACTGGCAATTCATCGACGGAGGACGTCTTAGACGAA
AATATGAATCTGCTACTGATGAAGAACATTCAGCACCACCAGGTGATCCTCGGAGCTGTG
TCCCTCTTGCAGAGAGTGATGAATGTATCAATCTTCATACTTCTTTTCGTCAACATGACT
GGCTTATGTTCCTGTCTGTTTGTTACCGCTGTGCTGTTGCAGAGAGACGGGAACGTTACA
AAAGCTTTGAAGCCAATGCTGACAATTCCACCACTCCTGTACGAAACTGGCATGTACTGC
ATCTTCGGGCAGATCATAACTGATCAGAGTGAAAAGCTGGTGGACTCCGCCATCAGCAGT
GGTTGGGTCGATTGCGACGCTCGCTTCAAGCAAGACCTCCTGTTCTTCCTCATGGCCGCC
AGCAAGCCTTTGGAGATCACGGTGGGCAAGCTGAGCAAGCTGTCTAGGCAGATGTTAGTG
CAGGTGCTGAATGGATCGTATGGTTTGCTGAATTTGCTATATCATTTTCAGAGTAACCAG
TAA
>Same_OR52
TTGTCATTTGTGACACTACCGGTGAGATTTAAGATAAGAAGGGGTTTTCTAAAGCTCGGT
AGATTCCGTTGTGAGCTAGTTTTTCACCTGTATTGTCTTTGTCCACTAATGGGCTGCGAT
CTGGAAGAGACGGAGCCGCTGACGTGGCAATACACGGCGCACTCAGTACTCAAGTACGAC
CTGCGCATCCTTCACCTCCTTTGCTTGTGGCCACTCCCAGGCTCGCTGTTATTCCGAACT
TTGACAGCGTTCTTTATCGCGCTGTGCTTGGGGCACTTTGCAGAAGCGGTGGTCAACCTG
TATACGCTAAGTGGCGACATGGAGGCCTACGCGCTGGCGCTGTCCAACGTTTCGGTAATC
ATAGTAGGTGTTCTTAAAGTGACATTCTTCCTGCGTCACGAGCGCAAGTACTGTCGCCTG
GTACGTTGGCTGGACGCGTTAGTGGTAGCCGAGAGGGAATCCGTTCACGGGCGGCCGTTG
CTTGAGGCTATATTCCCGGCAACCCAGAAACGCGCCGTTCGCATCGCGAGGGGCTTGCTC
TTGTACAATTGTTTCCTGCTCTCTATCTGGTTGACGGCACCCCTCGCCGCCCCACCGGAA
GCTAGAATACTACCCCTGCAGCAACTCCCTTTCACGGACGCGAACGCTTACCCCCTGTAT
GAACTCTCCTACGCGCTACAGGCTCTATCCCTAATCGTCGTCGGCTTAATCAACGTGCAT
ATGGATTGCTTCTTCACGGTGACTATGATCTACACTGCCGCTTTACTCAGAAGTTTGGCC
TCGCGTCTTGCCGACCTGCAGGCGCATGACACTCTCCCAAGAGCAAATGGCTACGGGCGG
GGGCAGAAGACTGCGACAGCGGACGAGATGTACGGCGAATTATGCTTTTGTATCAGGACT
CACCAGGAAATCACAAGATTTGTCCAGCACCTGGAAAGCGTCATGAACCCCATTGCAATG
ATGCAGTTGGCTCTTGGTGTGTTCGACGGCTGTATGTTGATTTTCCCAGCGGCATACAGT
TCAGAAAGTGGCGCGTTGGTAAAGTGTCTGATTACCGGTCCTACAGTCGCTATGCAGCTC
CTACTCTACTGCCTGGGCGCACACAGCGTTCGGGAGCAGGGAGAATCTGTGTCCCTAGCG
GCGTACAACTGTGGGTGGCCAGACGCCGGCGCCCGCTTCGGGAGGGCAGTGCAGCTGGTC
ATCAACCGCGCGCAGCAGCCGTTGGCGCTCACCGTTGGTGGGGTCTACCCCATCCAGAGG
GCCACCTTCCTGTCGCTGCTGAACGCAGGGTACTCCTACTACGCAGTGCTGCAGAACTTC
AACGGTCGTTGA
>Same_OR65
TTGTTCGTCATGGACTGGGATCCACAGAGATCACAGCCCCTGACATGGCAGTACACTGCT
AGCTCCGTTCTTAAATACAACGTGCGTTTTCTGAATGTATCTGGTCTGTGGCCACTGCAA
GGCTTCCAACTATTTCGCATCTGTATTGCCACCATAGTCACTCTGTGCTTGGGTCACATT
GCCGAAGCCGGCATCAACCTCTGCACACTGCGAGGGGAGCTGGAAGACTACACACTGGCG
CTGTCCAACGTGTCGGTCATAATCGTCGGAGTGCTCAAAGTGGCGATCTTCCTCCGTAAC
GAGGGCAGTTTCTGTTTCCTGGTGCGCTGGTTGGACGCGCTGGTGGAGCGCCAGACAGAG
TACGTGCGCGACCAGCCGTCGCGCGAGGCAATCTTCAGGGAAGCTCGGCAACGCGCCAGT
CGCATCTCCAAAGGTCTCGACGCGTACAACGTCTCCCTGCTCAGCCTGTGGACCGTTGCA
CCACTGATCGCTTCCTCTGGCGACAAGAGACTGCCCTTCCAGCAGCTGCCCATGGGGAAT
ACGACAACCTTCCCACTGTACGAACTGTCCTACGCCTTACAGGGCACCTCTGTCATAATC
ATTTGTTTAATCAATGTGCATTTGGACTGCTTCTTTACAGCAGTTATGATTCTCATCGGA
GCTCAGTTGAAATTAGTGGGCTCGCGAATCGCTGATTTGCATCCGCGAAACGTAGCAGTG
AAGAATGATTCGATGATTGATGACACCTACAAGGATTTATGTCTCTGTATCCAGACTCAC
CAGGATATCGCAAGGTTCATCAAACAACTAGAAAGAGTGATGAATCCCATCGCAATGCTG
CAGCTGGCCCTCGGAGTCTTCAACGGCTGCATGCTCATTTTCCCGGCAGCGTATAACGCC
GAGAGCGGGTCGCTGATCAAGGTGTTGGTAACGGCACCAGCAGTCAGCATGCAGCTGCTG
GTCTACTGTCTCGGAGCTCACAGCGTCCGGGAACAGAGTGAGCTGGTTTCCGTGGCTGCA
TACAGTTGTGGCTGGCCAGATACCGACATCAGATTCCAGAGAGCATTGCTGGTGGTCATG
GCGAGGGCACAGAGGCCTCTGAGTCTCACTGCTGGTGGGGTCTACCCCATACAGAGGGCC
ACCTTCCTTTCGCTGCTGAACGCTGGCTACTCGTACTACGCTGTCCTTCAGAACTTCACT
GGCCGCTGA
>Same_OR61
CTGCCGGGGGCGCTCAGCTGCGTGGCCATCGGCCTGCTCTCCCTCTGCTGCGCCTCCAAG
CTCTTCGTAGACACGCCCACCGAGCTGACGGAGCTCACCGTCTGTGCCTACTTGTTCGTC
ATAATAACCGCTAACTTTGTCAAGGCATGCTGTCTACTTCTTCAGCGAAACACACTCCAC
GAGCTAGTGACACTACTGGCAGAAGCCAAAAAGAAAAACGTCATCGATGTACGGCACAAC
GAAGAAATTCGCAGCAGTTACGGACGGACATCTGTCAGGCTGTACCGATACTTGCAGGTC
ATGATCGTGGTATCCTCGATCGCCTGGCTCTTCGTGACGGTGCCGTTCCGCGTGTTTACG
GCTGGATCGACGAACATCGACTGGCCAACGCCGATCCCCATCTGGCTGCCCATCGACATG
CAGCTCTCCCCGACCTACGAACTCATCTACCTGGGCCAGGTGCTGTGTGCCGTGGCCACG
GCGGGGGCGATGCTGGGCGTCGACACGCTCTTCTTCCACCTCACGCTGATGATTGTCGCC
GAGCTGCAGGTTCTCAACGACAATATTTCAGTGGTGGGGAGAGTCGCGTCGCTCGACGAG
AAGGGAGTGGTTCCCAGGGTTAAGGACGCAGGAGAGCAACAGCAAAACTTTTCTGACGTC
ATCAACAACGGACAGAATGAAGGCGGAGCTCCTTTGTCGAACCCTCAAGCAACAATCACG
GACAAGAACTACTCTGATTTGATTGAAATTATACAGCACCACCAAATTATAATCAAGATG
GTCGGCTTGCTGCAGACAATTATGGACTATTCAGTATCGGTACTGCTTCTCACCAACGTG
CTGGATGTATGCTTCTTAATATTCACCATGTCAGAGCTGTTACATAATGAGAAGAGCTTA
CACGCCGTGCTGCAGACCATACTTTCGCTCCCTTGTCTTTTGTGCGAATCCGGAGCTTTC
TGCATGTTTGGGCAGATGATAATAGATCAGAGCGAGAACTTGGTCCATGCGGGCTTCAGC
TGTGAGTGGTTGGACGCAGACATCTCCTTCAGGAAGCCGCTCCTCAAGTTCATGTTGATG
GCGTCACACCCGCTGCAGATCAAACTGGGCGGCACTGCCAAGCTGTCAAGGTCAACGTTC
CTACAGGCTCTTAACGGTTCATACACGCTTATAAATTTGTTGTATCATTCTCGTCGTCCT
GAGGGATAA
>Same_OR60
ATGGCGAAGGCTCAGAGCACCGGTGAGGTTGGCAGGCGGCTGCGCACAGACCTCCGCCTA
CAGCAATGGCTGCTGCGGTTCGTGGGGGCATGGGCACCACGCAGCGGGGCGTCGACGTCT
GTGTGGTCGTCACTGTACGGCACGTACTCAGGCTGCGTCGTGGTGATTCTGCTGCTGTTC
GTGGCCAGCCTGCTGTTCGCCATGGTGCACTACTGGGGCCACATGCTGGGCGTCACCATG
AACGCCTGTCTCATGTTCACCTACGTCATGAACATCATCAAGATCGTCGCCTTCCTCAGA
ATGAGACCCGCTATCGACCAGTTCATCGATGAACTCGACAGCTGTATGCAGGAGTACGGG
CAGGAGCTGCGGAGCCAGAAGGCGGCCGTGTTCTGGTGGACAGCTCTGAAGAGCCGGATA
GTGTCTGTGGCGCGGCTGTCGGTGACCGCCATGGGCTGCGTCTACTGGGCGGTGATGCCC
GCAGTACGGGCCAGCGCCTGCGGCCACACCGTGGAGTGCCGGGCCAGCGTGGGACTGCCT
GCCCACGTGTGGTACCCCTTCTCCTACACCGTGTCGCCGGTCTACGAGGTGATTTACGCG
GGTGTGGCGGCTGGCTTGATGTACGGCGCCCTGTTGTCCTCCATCATGGACGGCTTCCTG
GTGTCGCTCTTCATCTACATGGCAGGCCACCTGCAGCTGCTCAATCTCATGCTGCGCAGC
ATCAGCGGGGGTCAGGCGGAGGATGACGAAGATGAGGACTACCACGGCGAGAAGCGTCGT
GACGTGGCAGCTGCTAGCCACTTTCGTCAGGAGCAGCTCATGAGATGGCGGCTTGCCCAG
TGCGTCACCTACCATTGCCGTATCGACATGGGTGTACAGCGTCTGAGTACGTTATTTGGA
CCAATCCTGCTGGGGCAATTCATGATGGACATCATAGCAATTAGCGCCACAGCCTTCGTC
GCCATCGCTAAGAACGCTGATTCCACTTGGCTGGTGAAGTATACGTCCTATCTTTCTGCC
GTGATCCAGCAGCTGCTCTTCTACTGCTGGTTTGGAACTGACGTTCTTACAGAGAGTGAA
CGCCTGCAGATGTCTGCATACAGCTGCAACTGGATGGATGCTTCCCCGCGGTTCCGCATG
GAGCTACGCATATTCCTGTGTCGCACGCACCGACCGATGCGTCTCACCGCCAGCAAGTTC
TATACCATCTCGAAAGAGACTTTCCTGATGCTGATGAACGCATCTGTGTCTTACTTCGCG
GTGCTGAGAGAGATCAACGCCAAGTGA
>Same_OR72
CTGGTGCAACAGCGTCACTTAATAGCCCAAGGCTCTTCTCATTGGGCAGCAGCAATCCGC
GAAGCTGCCGCTGCTGTGATGGAGCTGGTAAAGCGTGAGGAGATGCAGTCGCTGCTGGGA
CCTGGAGCGGCGATACGCCGGCTGATGGGCCTGTGGTGGCCGCGGCGGGGTCGAGGGCGC
GCCCGGTCCGCTGCGTGCGCCACCGTGTCGCTGGTCTCCCTCGCGTGGCTGCCGACTTTC
TCGGGCCTCAAGCTCATCATTGACCCCCCACCAGAGCTGGAAGAGATCGCAATGTGCTAT
CTGCTTATTTTTGCATGTACTGGATTTCTGACCAAGGCAGCTTTCTTCATCTACAAAGGC
GACACTATGAAGGAACTGCTACAGCTGTTGTCAGACACAAGAAGACTCTACGGTAACGGC
GAAATCAGCGAGGTCATCCGGAGCTCTTACCTACAGCAGTCACGTAGAGTTTATCGCTAT
ATGCAGGGAGCGATTTGCCTGGCGATGGTGTTTTGGGTCTCCACTCCAATACTCGTCCGT
GCTTTCCTCAGTTCCGACGAAGATTCTCCTGAGTCGTATCGTCTATTTCCTGTGCCTCTC
TGGTTTCCGGGAAACATTTATCGGTCACCCACATATGAAATACTCTACGGAGTTCAATCT
TTCAGCGTCCTAGTAGCCGCTCAGTCTACGGTTTGTATAGACAGTTCCTTCGTCCACATG
ATGCTGATGGTTTCAGCTGAACTGGAAGTTTTGAATGAAAACATCCCAGTTGTACAGAAA
ACAAATGCGGAAACTAAAAGATATGGAGCTCAAGAGTCGAGAATTATCATCGATGGAAAG
ACTAAAGGACTGACCTTTCGACGTAATGGCCATTTTACAAGAAAGGCGTTGTCAGAAGAG
GATTCAGATGAAAAGATGCGTCTGCAGCTGGTGAAGAATATTCATCATCATCAGGTAATC
CTCAGATCTGTCCTCCTGTTGCAGAACATAATGACCGTGTCAATCTTCATCCTTCTTTTC
GTTAATATGGTGGATTTGTGTACCTGCATATTCGTTGGTGCTGTGCTGTTGCAGAGAGAC
GGGAACGTGACAAAGGCGTTGAAGCCACTATCGACAGTACCACCTCTCCTCTACGAAACT
GGCCTGTTCTGTATCTTTGGTCAGATCTTAACTGATCAGAGCGAGAAGTTGGCTGGCTCT
GCCTTCAGCTGTGGATGGGTCGACTGCGACGATCGATTCAAGCGGGATTTGCTGTTCCTT
CTCATGTCTGCCAGGAAGCCTCTGGAGATCACGGTGGGAAAGATGAGCAAGTTGTCTAAA
CAGATGTTTGTGCAGGTGCTGAATGGATCTTATGGACTGCTGAATTTGCTGTATCATTTT
CAAAGCATACAGTAA
>Same_OR73
TTGGCTATAAAAATGAGCCGCGGAGATGCGCGGATCACTAGCGGTTTCGTCAGGTCTCTG
GCACACGCGTTTCTCCATCGGGCGATCGTAGCCAGGACCACCCCGAGAGCGATGGCCGAC
CGCAGCGCTGGAGCTCCGCTGACGTGGCGGTCCTCCGCAGATTCGGTGCTCCGGCCCAAC
ATCCGGCTACTGTGCACGCTGGGCCTGTGGCAGCCGGCGGACTCTGCGCTATTCCACGCC
TACACGGCGGCCGTGTTGGCGGTGGGCGTGGCACACATCGCCGTCGCCGCCGTCGGCATC
TGGTACCGGCCCGGGGACCTCGCCGAGGTCACCATCGGGCTAGCCAATGTTTTCGTCATC
TTCACCGCCCTCTCCAAGTCGCTGTTGTTCGTAAGCCGCCGGCCGCTCTTCTACGCGCTG
GCGCGCCGCGTGGACCTGATGACCGTAGAACAGCAGGTGTTTTGCACCGGCGACCCTACC
CTCCAACACGTGGTCTCGATCGCCCGGAGGCGTGCCGGTCGGCTGGGCGTATTCTTCCAC
TGGTACGTCTTGGTGGCCGACATCTTGTGGTCCCTCATACCCCTGGTGCAGGCCTCTAAA
GAGAAACGCTGGCCCTTCCAGCAGATGCCGTTGGGCACTTGGGAGAGGTCGCCCTTTTAC
GAACTCTCATACGTGCTGCAGTGCGCCTCCACCGTCTTCTTCTCCCTGATCAGTGTGGAC
GTGGACTGCTTCTTTGTGGCCGTCATGACCCACATAACAGTCCAGCTGAGAATCCTAACA
TCCCGCTTCGCCACTGTTGGCACCGGAAAGAACGAAACTGTGAACGAACTGGACTGTCAG
GCCTCTAGGCTAAAGGACGCCATTCACGAGCAACTGCGCGCTTGCGTCGAGACTCATCAG
AATCTCTTGAGGCTGGTGAGCTTCCTCAACGTCGTGATGAGCCCCGTGGCGATGCTGCAG
CTCGCCGTCGGCGCCGTCAGCTCCTGCATGGTGCTCTTCCCAGCCACATACAGCACGGAC
AACGCAGCCGCCATGAAGTGCTGGGCAGCTCTCCCAGTGTTGGGGATCCAGCTGTACCTC
TACTGCTCGACAGCGCACCACCTCAAGGACCAG
>Same_OR86
ATGCGCTACCTGTTTTCTATTTGTGCTGCTAACCAGATACAATCCTATCGACGAGAACGT
GTGGAAGAACCGCTGTCTTGGACAGAAAGTGGACATTCAGTCTTAAAACTGAACATCCGT
CACCTGTGGCTTATGGGAATGTGGCCTTTGGGTCACTCTTCAGTGTTCACTCTGTACACA
GCATTCGCATTCACACTGGGCTTGTGGAGCGTTGTGGAGTCTCTGCTAGCAGTTTACTGC
ACTTTGGGGAAGCTTGAGGAAACCACTCTTCAGTTGATGATCACTTCGACATTGATCTGT
GGCTTCATGAAGATGGTTCTCTTTGTGAGCGACCCACATAGTTACAACTTGATGGTACGG
GATATGGCTGGTCTCATAGCGGTACAGGACGAAGATAGCTCCAAGGATCCGGCGCTGGCG
GCAATCCTGCACGACTCTCGCAGACGTGCGTCCCGCATTACTATGGGAATGCTGCTGTTT
ATGCTCTCACAGTGCTTCGTCTGGTATCCCATTCCCCTTGTTGTGCATGCAGAAGATCGG
CGGCTTCCACTTTCGCAGCACGCGTGGGACAACAACAGTAACTACTACCCACTCTCGTAC
ACTGTCCAGTGCGTATGTGGCCTGTATGTGAGCCAGATCAGCTTCGCTCTGGACTGCCTG
TTTGCATCCATCTTGATCCTCGTAGTTGCTCAGCTGAAGATCCTCGGAGAACGTATTTTG
AAGTTGAAGCAGGAAGTGATTCCAGTAGAGGCAAACGAAAATCCTCGTCGGTGGGATCAG
ATACCGACAGACAAACATTATGACGGAATGTTCAGAAGATTGTGCGTTTGCATCGACAGC
CACCAAAAGATTCTCAGGTTCGTCACGCGTGTACAAGACGCCATGAGCCCCATAGCAATG
ACGCAGTTTGCTAGCAGTGTTGTCATCGCATGTATGGGGCTATTTCAAGCGACATACGGA
GAGGACATGAGTGTCGCACTGAAGTGCGCTTCTTACCTTCCCATTCCAGGAGGGCAGGTG
TACCTCTATTGTTGGGCAGCTCACAGCGTAACTGAAGAAGCAGCGTCGGTTTCCACGGCG
GCTTACAGCTGCTCCTGGGTGGAGTGCAGCGCGAGATTCAAGCACGCTCTGAGAATCCTC
ATCGTCCGCGCACAGAAACCGCTGGTTCTCACCGCTGGACATCTCTACCCCATCAACAGA
GGTGCCTTTCTCTCGTTGGTGAATGCATCTTACTCCTACTACGCTCTGTTGGGCCAAATG
AACAAGCGCTAG
>Same_OR90
CTGACTTGGGCAGCGCGCGGGCAGTCGATCCTCAAGCTGACCATCCGCCATCTGTGGTTA
TGTGGAGTGTGGCCACTTCCTGGTTCCTGGATGTTTGAACTGTACGGTTTTGTGGGGCTG
GTACTGGGCGTCTGGAATGCAGTGGAGAGTTCGCTGGCCCTTTACTACTGCTGGGGAGAC
ATGGAGGAGACGACGTTGGTTCTTACCAGTACCTTCACAATCGGCTGCGGCACCGTCAAG
ATGGCCTTCTTTATGCACAACCAGCGGCAGTACTACGCGCTGGCTCGACGCGTGGACACG
CTGATGTCTCTGCAGAGGGAAGCCTGCTCTGCGGACCCTGGTTTGGCCGACATCCACCAC
TGCTCCCAGAGGCGTGCGTTCCGTCTCACCATGGGCATGCTGCTGTTCATGTTCTCGCAA
TGTTTCGTGTGGTTCCCCATGCCGATAGTGGCGCGGAGGGAGGAACGGCGCCTGCCGTTC
GCTCAGCACGCCTGGGACAACAATACCCACTACTACGCGCTGTCGTACGCCGTGCAGTGC
GTGATAGGGGCATGGACGAGTCAGCTGAGTTTCGGCGTCGACCTGCTCTTCGTCGCCGTC
ATGATTCTAGTGGCTGCGCAGCTGCAGATACTCGCACTGCGCATTGTCAATCTGAAGGCG
GAGAGCTACGAAGTAAAGATGGAAGATGAGGCCAGATCCGTGAACGGCACGACGGCAAAT
ATTTCCGATGAATTGTACGAAAATTTGTGCCTTTGTATCGAAAGCCACCAGAAAATTCTC
AGGTTCGTCAAGGACTTGGAGAGCACTATGAGTTCCGTTGTAATGACACAGTTCTGGTTT
AGTGTCCTCGTCGCGTGTGTAGCATTATTTCAAGCGACATACAGTACAGACTTCACTGCA
GTGCTCAAATGCGCGTCTTTCCTTCCAGTGCCAGGTGGGCAGGTGTTCCTGTATTGCTGG
GCCGCACACAACGTAACCGAGCAGGCGGAGGCGGTGGTGCTGTCAGCATACAGCTGTTGC
TGGGTGGAAGCGAGTGGACGTTTCAAACGCAGCCTGAGAATCCTCATCAGCAGGGCCCAG
AAACCTCTGGTTCTCACCGCTGGACGCCTCTACCCAATCAACAGGGAAGCCTTCGTCTCG
CTG
>Same_OR89
ATGCAGCCAGAGGCAGCGGACGTTGAGTGGCTGCTGGGCCCCGGGGCGACCCTGCGGCGC
CTGGCAGGACTGTGGCGGCAGCAGCACGACAACTCTGGCCGCCTCCGAGCAGCTCTCACC
CTGACCGCCGTCGCCCTGATGCCGGCTTTCGTCGCCCTCAAGCTGACCATGGACCCTCCT
GACGAACTGGAAGAACTCGCAATGTGTGGTTTTGTTGCCTTTATCACCAGCGGAATGTTG
GTGAAGGCTGCGCTCTTCGTCCATGGGGTAAGCGCCCTGCGCCAACTGGTGCAGCTGCTG
CACTGGACCATGGGACGCTACGGCAGTGGAGGAAGCGGCGACGCTACAAGGCGGCGCTAT
CGGAAGCTTTCGGACCGCGTTTACTTCTACTTGCAGGCAGCAGTTGTGCCGGCCATCATA
GGCTGGGTGTGTTCTCCACTGCTGTCGCGCAGCGTGCTCCGGGGCGCAGAGGGCTCTGGC
GACACACGTCGGCAGCTGCCCGCGCCTGCGTGGCTACCTCTGGACGTCCAGGTGTCACCC
ACGTACCAACTGCTGTACGCGATGCTATCATTCTGCCTTCTGATAGCTTCCGAGACTTCG
GTCAGCATCGACAGTTTCTTCATTCACCTCATGCTGATGATATCTGCAGAAATTGAGGTC
TTAAGTCACAATGTGTCAGCCATGCAGAGAATTCGTACCAAGATTCCACAGTACATGGTT
GAGGAATTGTGTTCCAGTGTACAAATAAATAATGAAACGCAGAAATTTTCTCGCAGCCAG
CATTCCTTAAATACTACGCTGATAACAAAAGATGTTTCAGATGAGGAGATATATTTCCAG
CTCGTGAACAACGTTCGACATCATCAGACGATATTTAGATTGGTTGCTGTTTTGCAGTCG
TCAATGACTATGTCAATATTTGTATTGCTGTTCGTCAACATGGCTAATTTGTGTTCCAGT
ATGTTTGTCACTGCAGTGTTGTTGCAGAGAGACAAGAGCGTAACAAAAGCACTGAAGGCG
CTGTTGGCTATACCTCCGGTCCTATACCAAACGGGATTGTACTGCATTTTCGGAAACATT
ATAACAGATCAGAGTGAGAAGCTGGTCAACTGTGCTTTCAACTGCGGCTGGGCGGACTGT
GACATCCGCTTCAAGCGTAACCTGCTCATCTTCATGATGCGAGCTATGCAGCCGATGGAG
ATCACTGTCGGGAAGACCTGTAAACTGTCCAAGCAGATGCTAGTGCAGGTGCTGAATGGG
ACGTACGCACTACTGAACATGCTTTACAACTTCCATGGCAGTGGTTGA
>Same_OR95
ATGAGCGACGACCTGGACGAGCTGCTGGGGCCGGTGGCGGCCGCGCTGCGGCTGCTGGGG
CTCCAGGCGCCGTCGACGTCCTGGTCACTGACGTGGAGGGCGCTGCTGCTGCTCGTGGTG
AACGTGTCCGTGCCCGCGATGGCCGCTTCCAAGCTGTGGGTGGCGCCGGCAGCTAAGCTC
GAGGAGCTCGCCGTCGAAGTCTTCGTCTGTATCACCGGTGTCGCCATGACCGTGAAGGTT
GCAGCCTTCCTGTGGCAGCAGGAGCGGACGCAGCGGCTGGCGCTGCTGTTGGCGAACTGT
AGACGTCACTTCACGAGTAGCGGAGGCGGTCCCGGCGACACTCGGGCCCGCTACCGGCGA
CACATCCGCCGCATCGTGGTCTACATGCAGGTGATGGTGGTTGTACCGACGACGCTGTGG
CTTCTGGACCCGCTGGTGGGCGCCGGTTCTTCTGCACGGCGCCTCCCGATGCCCATGTGG
GTACCGCCGGGCCTGCGCTCCTCACCGGGTCACCAGATCCTCTACGCCTTCCAGGCTCTC
GCCATGATCACCGTGGTCGAAGCGTCGCTCTACCTCGACGTCTGCTTTGTCGTTCTCATG
CTCAGCGTCTCCGCAGAGCTGCACGTGCTCAACGACGCCGTTGCCTCCATCAAGGCTCCA
GCAGTTCTGAGATCAGCACTTTATAGTGCCTCGTATAGAGTGACCAATGTGATGAATGGA
AGTTGGTTGCGCTCTGGACTCAGTAGTCCAAGAGGTGCGATTGCTTATAACGGTCATCAG
TCAACCGAAGAACGCAGCGAGAGTACTGCCATCATCTCTGTCGATACGAATAGGATAGGT
ACAGAGATGTACCGCGTGCTGGTGAAGAGTATAAAACACCATCAAGCCATAATTCGATGT
GTCGAGGAGTTGGAGTCAGTAATGTCACAGTCCGTTTTCGTCCTCCTTTTTCTGAATATG
ATGAACATCTGTGTACACATTTTCGTTACATCAGTGCTGTTACAGAAAGACGTGGAACGC
ACGACGATGTCGAAGATGTTGTGTACACTCCCAATATATATGTACGAAACGGGGCTGTAC
TGCATATTCGGCCAGACAATTATTGACCAGGGTGAGCAGCTGACTGCGTCGGCCTTTAGT
GGGGACTGGCCTGCAGGCGACGCGCGCATGCGCAAAGCACTCCTCGTGCTGATGCTTCGC
TCGTCCAGGCCACTGAAGCTCACCGTGGGCAAGCTGTACGTGCTCTCCAGGCACACGTTT
CTCCAGATACTGAATGGATCGTATACGCTGTTCAACATGCTGTACCAGGTGCAGACGAAA
AAGTGA
>Same_OR82
ATGGAACATAGAAAAGGTGCCTCTGGTCAACTACTGGGTCCAGAGGCGCTAGTGCTGCGT
GTTTTGGGACTTTGGAGACAGCAGCAAGGCGGCGGGAACTTACCTGGAGTTCTGATTGCG
TCGGTAACTCTGGCCTCGATCGCTGTAGTTCCTGCTGGAGCTGCTCTCAGACTGTGTGCA
GATTTTCCAGAAGAACTCGAGGAATTGGTGCTCTGCAGCTACATGTTTATTATTTGCTCC
GGATCTCTGATTAAGGTTGCTCTTTTGATTGGAGAAGGGGGAACTCTACGTGAGCTGGTT
CGCCTACTGAGCGATACAAGGGGACAGTATGGCAGCGGAGACAGCAGTGATTGCATCCGC
AACCGTTATACAAGAATAGTGGATAGACTGCACCGATACTTCCAGGTGATGACTGTGCCT
GCGCTGATGTGTTGGGTGGCGTCTCCGCTGCTTTCCAATGGCGCCCTGACAGCTGGTCAG
CAGGACCAGCGACAGCTGCCGCTGCCACTCTGGCTACCTGCAGACACACACGCGTCGCCG
ACGTATGAACTGCTGTTCATCATCCAAGCCACCTGTCTGACGATAACGGCGGAGGCCACG
CTGTGTCTGGATGTTTTCTTTGTTCGCCTCATGATGTTCGTTGCCGCCGAGATAGAAGTC
TTAGATCAAAGCATTTCAACAATGCATAATTTCCATCTGAAGGATACAGCGCCGCATGAT
TATCTATATGGAGTCAGGAGTGAGCGGTCGTTGATGGCCACCGGTGTTTGTCACTCAATT
CCACCTGTAGACGAATCCTCAGACACCGCTTCAGATGAAATGTTCTCTAAGCTAGTGAAG
AATGCTCTTCATCACCAGGCAATTCTCAGGTCAGCCTCTTTGTTGCAGACAGCAATGAAC
GTTTCTACCTTCATTCTTCTGTTTTTCAATATGGCAAACTTGTGTTCAATTATGTTTGTC
ACGTCTGGTTTGCTGCAGAGAGACGGAAATCTGACGAAGGCGATGAAGGCGTTCTTGACG
ATACCTCCCGTCCTGTTCCAGACAGGGATGTACTGCATTTTCGGACAAATCACAACTGAC
CAGAGTGAGAAGCTGTCTCATTCGGCCTTCAGCTGTGGTTGGATCAACTGCGATTCTCAC
TTCAAACGCAGCCTGCTCATCTTCATGATGATGGTGGGAAGGCCGGTCGAGATCACAGTC
GGAAAGACGTGCCAGCTGTCCAAGCAGATGTTGCTCCAGGTACTCAACGGAACATACGTC
CTGCTCAACATGCTTTTCCAAGTACGCAACACTGAGTAA
>Same_OR81
ATGGGGGGTCCGATGACAGCAGCGGCAGCAGACAGCCACGGCAGCCCCATGGAGGCTCCC
GGGACCTCCTTGCGCCGCCTGCTGGGGCTGTGGCAGCCGCGGGGCCGGCCCTCCCGCACA
GTGGCCGCCGCCCTGACAATGGCCTGTCTAACGTGGCTGTCGCTCACGTCTAGCCTCAAG
CTGCTCATAGACCCGCCAGCGGAGCTCGAAGAAGTCGTGCTATGTAGCTTCATCGCTTCA
ATTTGCACCGGATTTTTGATCAAGGCTGCATTCTTCATCGGAGCAGGAGATACGTTGAAC
CGCTTAGTGCAGCTGCTCTCCGACACTACGCGGCAGCACTACAATGGGGAAAGCAACCAA
CACACTCGAGACAATTACCAGAGGCTTTCGAGACGCTTGTACCTCTACATGCAGGCGAGC
GTGGTGCCGGCGCTGATCGGCTGGGTTTTCTTCCCGCTGATCTCACACGCGTTGATTAAC
TCTGACGAGGAATCGTCTGAAGCCAGCTGGCAGTTCCCCGTGGCCCACTGGATACCGGCG
AATATGCAAGTTTCACCTGCATACGAGATACTGTACGTAGTCCAGTCTTTCTGTCTAATA
GTGGCATCTCAGTCGACTAATTCTATAGACCTTTTCTTCATTCACATGATGCTGATGGTT
GCAGCAGAGCTAGAAGTCTTGAGCGAGAATGTTTCAGCTATGAAAAAAGGTGATGGGAAG
TTAGTGAAAACAGAAAATGGAGGATGTGAACAAATCACCAAAGAAGTGCTCTGCGACGGA
GATGGAAACTTTCGCAGGAAGGAAGACTTCTCAGCACAAGACGTAACAGATGATCATATG
TATGTACAGCTAGTGAAGAACGTACAGCATCATCAGGCAGTTCTTAAAGCTTTCACCCTG
CTGCAGGAAACCATGGACAAATCAATCTTCATTCTTCTTTTCGTCAACATGGCAGATTTA
TGTTCGTGTGTGTTTGCTACCGCTATACTGTTGCAGAGAGGTGGAAATGTTGCAAAAGCG
CTGCAGCCACTTATCACAATTCCGCCATGCTTATATGAGACTGTCATGTACTGCTTTTTC
GGAAACATCGTAACTGACAAGAGCGAGGATCTGGTGAACTCAGCCTACAGCTGTGGATGG
GCAGACTGTGAAACTCGCTTCAGGCGGGGTCTTGTGTTCTTCGTGACGCAAGCCATGCGC
CCTCTGGAGATCAAAGTGGGCAAGATGTGCAAGCTGTCCAAACAAATGCTGCTGCAGGTG
CTGAATGGATCTTACATGTTGCTGAATCTGATGTACAGTACTAGTTGA
>Same_OR79
ATGGACGGTAGGCCATTTCGTAAACGTTTCAGTATCGCCGGGCGCCTGTGGGACAACATG
CCAAAATTAACAACCACTAAAACCATGACATGGAATGAATCCGGAAACTCAGTTCTCAAG
ATCAACATCAGAGAACTTTGCCTCAGCGGTGTATGGCCGCTGACAGACTGGAAGCTCTTT
CGCGCTTACAGTGTCTTAATCTGGATTCTGGGCCTGGAGAATTTCGTGGAAGCTATGGTG
GGGATATACCTGAGCCATGGGAACTTGGAAGAGATAACACTGGTGCTGCCCAACACGTTC
ACCACGGCCGGCGGCGTCTTCAAAATGGCGTTCTTCCTCAGGGACCCCTACAGTTACAAC
GTCCTGGTCCGCCTCATGGACGAAGTCCTGTCAGACTGCAGCCAGTTTAGCAGGGACAAC
CAGCAGATGATGTCAGTCGCGAAGGAGGCGCGCCGGACCGCACAACGCCTGTCAGCCTTC
ATTTATGCTTTTGTCAGCACGCAGATAATCATTTGGTTTCCCATGCCGCTGATCGCGTAT
GCTGGGGAAGGGAAACTGCCATTTATACAGCACCCGTGGATCAACTCGACGACTTTTCCG
GCCTACGACACAATGTACGCACTGCAGTGCCTGTCTTCTGGGTTCCACATCTTCATTAGT
CTCGGAATGGACTGCTTCTTCGCCGTGGTGATGATCCATACGACAGCCTGCTTGAGAATA
CTGTCTTTGCGACTTACTGCCCTGCGGTCGGACATCGTCCCAAGTAGCGATGGCTCGGCC
ACGGGCATGTGTTATGGGAGTCGAGAACCAGTGGCATGTGATGAGATGTACAAGAAATTG
CGAGCCTGTATATGCAGCCACCAGAAGATTATTGGATTTATCTCCTACTTGGAAACTGTC
ATGAATCCAATAGCGATGACGCAGTTCGCGTTCAGCGTTTTGGTAGCCTGCGTCGCGCTG
TACCAAGCCACATACAGCGAGGACATCAGCGCCGCCTGGAGATGCGCGGTCTTCCTGCCA
ACACCGGGAGCGCAGGTGTTCCTCTACTGCTGGGCGGCGCACAACGTTATGGAGCAGGGC
CAGGCGGTGTCGGCGGCCGCGTACGACAGCTCGTGGCTGGCAGGCAGCAGCCGCTTCAGA
CGCGCCCTCCGCATCCTCATGTGCCGCGCCGAGAAGCCGCTGGTGCTCACTGCGGGACAC
CTCTACCCCATCAACAAGCCTGCCTTCCTCTCGCTGGTGAATGCTTCATACTCGTACTAC
GCACTATTGGGCCGCCTGCCGAGCCATTGA
>Same_OR83
ATGGAGAAGATTCAGAGAGTCGGAGAGTTTGGCGCTCGGCTGCGCACGGACCTGCGCTTG
CAACTGTGGCTGCTGTGTCTGGCCGGCGCGTGGGTCCCGCGCCGAGGGGCGTCGTCGACG
TCGGCGTCGTCGCAGCTGTACAGCGCCTACTCCGGCTGCGTCGTGGTGATCCTGCTGCTG
TTCGTGGCCAGCCTGCTGCTCGCCATGGTCCACTACTGGGGGCACATGCTGGGCGTCACC
ATGAACGCCTGCCTCATGTTCGTCTACCTCATGAACGTCGTCAAGATCATCGCACTCCTA
AAGATGCAGCCCTCTGCTGAGAAGCTCATCACAGAGCTCGACAGATGCATGCAGGAGTAC
GGTCGAGCTCTGGGGGCGGATAAGGCGGCCGTGTTCCAGTGGACGGCGCTGAAGAGCCGC
ATCGTGTCGGTGGCGCGCATCCTGGTGGCGTTGAGCGGCTGCCTCTACTGGGCGGTCGTA
CCCGCCGCGCGCACGCACGCCTGCGGGGGCACCGTGCAGTGCCGCGACAGCGTGGGGCTG
CCCGCGCACGTCTGGTACCCCTTCTCCTTCACGCAGACCCCCGTATACGAGGTGGTGTAC
ACGCTGGTGGCTGGTGGCCTGTTGTGTGGAGCGCTCATCTCGTGCATCGTGGACGCTTTC
TTCGTGTCGCTCATCATCTACCAGGCGGCGCACCTGCAGCTGCTCAACCTCATGCTGGTC
AACGTGTGCGGCCCTCAAGGCGAAGCAGAGCCCGGGCTGGCGGCCAGCCACGACCAGAAG
CGAAGAGAAGCGGCCGAGTCTGCAGACGTGGAGGGCGAGATGAGGCGCCGGCTGGCCGAG
TGCGTCTGCTACCACTGCGACATCGACAGTTGCGTGCAGCACCTGAGCTCCCTGCTGGGG
CCAATCATTCTGGGACAGTTCCTCATGGACATGGTCACCATCAGTGCCACCGCATTCGTC
GCCATAGCCAACAACGCAGACTCCAACTGGCTGGTGAAGTACATGTCCTACCTATCTTCC
GTAATTCAGCAACTGCTGCTGTACTGCTGGTTTGGAACAGACATCATAACACAGAGCGAG
CGCCTGCAGATGTCTGCGTACAGCAGTGACTGGGTGGTGGCGACTCCGCGCTTTGGCAGG
GAGCTGCGGATCTTCCTGTGCCGCGCCCACCGCCCCCTGCGACTCACCGCTAGCAAGTTC
TACACCATCTCCAGGGACACCTTCCTTCTGCTGATGAACACCTCATTGTCATACTTCGCG
GTACTGAGGGAGATCAGCAACAAGTGA
>Same_OR108
CTGTCGCCTCGTAGTGCGACTGGCTGGTCGATCCCGTACGTAGGTGGAAGCCGGAAGGTA
GAAAGGGGGCGGCAAGCAGAGATGGAAAAGCCACTATCCTGGTCAGCGAGCGGACGATCC
GTCCTGAAGCTGAACATCCGCCAACTATGCCTTTGTGGGGCGTGGCCCCTCTGGCGATCC
CCGCTGTTCAATGTGTACACCCTGTTCGCTTTCGCCCTGGGCGTGTGGCACACCACAGAG
AGCGCGCTGTCGTGCTACTTCAGCTGGGGCGACATGGAGCAGTCGACTATGGTGCTCATG
GCCACCTTCAACATCGGCGGCAGCACCGTCAAGCTGGCCCTCTTCGTGCTGCACAGGCAG
CAGTACAACTCCCTAGTGCGGCACGCAGACGTTTTGATGATTGAGGGTGCGCCCTGCTCC
AAACAGGCAGCGCTGCCGGAGCTCGTGCTGGCGGCGCAGAGGCGGGCGGCCCGTCTCACC
CTGGCCATGCTGATGCTCATGGCGTCGCAGTACGTCACTTGGTTCCCCATGCCACTCGTC
GTCAACAGGGCCGAGCACCGCCTGCCCTTGGCGCAGCACCAATGGGACGACAACAGACAC
TTCTACGCGCTCTCGTTCGCCCTCCAGTGCATGGCGGCCGCCTGGACGACGCAGTTCAGC
CTGGGGGTCGACTGCCTCTTCGTGACGGTCATGATGCTGGTTACCGCGCAGCTGGAGGCC
CTGGCGTCGCGCATCCAGGGCGTCAGAATCGAGCAGGGGGCCTCCTCTTGCGCAGCGCAG
ACGACGAAAAAGGTTTCGGACAAAATGTACGAAGAACTGTGCCTTTGCGTCGAAGTTCAT
CACAAGCTTCTCAGCTTCGTCAAGCAACTGGAGGGTACAATGAGTCCCATTGTGACTACG
CAGTTCGCCATCAGTGTCCTCGTCGCGTGCGTGTCGCTGTTTCCCGCAACATATGGCACA
AACTTCACTGCTGTGTTCCTGTGTGCTGGATTTCTTCCCGTGCCTCTCGGACAGCTTTAT
CTTTACTGTTGGGCGGCTCACAACGTAACACAGCAGGCGGAAGCGGTGTCTTCAGCGGCC
TACAACTGTTCGTGGGTGGGGTCCAGCGAGCGTTTCAAGCGCGCATTGAGGATCCTCATC
AGCCGGGCCCAGAAGCCGCTGGTTCTGACTGCTGGGCACCTCTACCCCATCAACAGGGCT
GCCTTTGTCTCGTTGCTGAATGCATCGTACTCATACTACGCACTTTTGGGACAAATTAAT
AGTCGCTCGACCGAGACAACACACTGA
>Same_OR97
ATGGACGCCAAAAATAATATTCAGTTCAGTCTGTCGTCTACTTCCGTTGTGCGTTGGAAC
GTAATTCATCTGAAGATGGCGGGCCTTTGGCCAGTAGAGAATTCGAGACTGTTTGGCCTG
TACACTGCGTGGCTTTTCTTCACCCAGTGCCACATCGTTGTGCTGGAATCCATAGACCTG
TGTTCCTACACTGGTGATTTCAGCAGGGCCGTTCTCAATATCTGCGCTATGGCTACCTTC
TTCGCCAACGTTTGCAAGATGTTCCATTTCCAGTTTCGTAAAAGTGACTACTTCCACCTT
GTCAACGAACTAGATGCATTTGTCAGCCAACAACGTTCAAAATATTCTGAGGACGAAACG
GTCATACAACTGTTAGACACCTCCAAGCAACGTACAGCCTTCATCACTAAAGTAGTTGTA
GTGTACCTCATCTGTTGGACTTTCATGGTTGTTCCTGCGCTCTTCTTGATAGAAGTTCCC
TACGGAGTGTTTCCGTTGATGGCATGGTACCCGTTTACTGCAAATGTACGGCCGCGCTAC
GAAATCATAATAACGTTGCACTTCTTGACCATTGGATACTGTTGCTTCACAAGCTGGGGA
CTGGATCTGTTCTTTGGTTGCCTTATGTATCACCTTTCGCTTCAACTACGTTTGTTGAAT
TATCATTTGGCGAACATCCGCTATAGACCGAAAGCAGTCCGCGATCTACAAGAAGGTTTT
CCAGAGAACACATCTGTATCGCCAACATACGTGGAGCGAGCAATGATTAAACGTGAAAAA
CAGGAAGAGATGGAGGGAGAAAATAAGAGACCCGCTGAGAACGCAATGTATGACAGACTT
TTGGAATGTATAAAACATCATCAGAGGATAATTCGTTATGCAGAATGCGTGGAGAATGTG
GCAAATCCTGTAATACTAGTACAGTTTGCAGTCGGGGTACTAGTTCTGTGTGTCGTATTA
TTTCAGATCTCATCAGAGATGGAAACTCTGACGGCTTTTGTAAGATTTCTAGTTTACCTA
CTGGAATTACTTCTGCAAATTTTCATTTACTGTTGGGTTGCACACGAAATTTTTGAGGAA
AGTGAGCGCGTGGGTGAGGCCGCCTACTGCAGTGACTGGCCGGACGGCTCCGCCCGCTAC
AAGAGCGCCCTGCGACTGATGATGCGGCGGTCTCAGCGACCAATCACCATCACGGCTGGG
AAGATCTATGCAATCGACAGGAACACATTCGTATCGATCGTGAATGCTTCTTATTCATAT
TATGCAGTACTGCGACAAAGTAACAACTAA
>Same_OR100
ATGTGTCTCAGCTGCCGCTGCCCAAGTATACTCTCCACTTTCTGCGCTCCTGAACAAAAG
GCCAGGGAGTACCACCACAATATGGCCAGCGAAGCGCAGTCTCCTTCAGTGGCGGCGGCA
GCAGAGACTGCCAGCGACCTCAACCACTTGCTGCGGCCTCTGCACTGGACGGCCGTCATG
CCACACCCACGCGGCAGCGCCACATCACTTATCTGCTACCGACTCTACACCGTCGGCGTG
TTAGCCTTGAACTTGTCGTTCTTCGTCTCCACGGTCATCGTGCTGTACAGCGAGGGCACA
GCAGACCTGGACGTTTTCACGCTGACGCTCAGCGTCGCAGACACAAACGGCACCTGGCTC
TTCCGCATGGCGCACACCTTTGTGTGCGAGCGTGCCTTCCATAAGCTCTCACATCAGGTG
GGTGATGACTTCGCTGAGTTCCTCACTTGGGACGACATTCCGATGCTACGCGCGCAGTGT
CGTGTTATGCGTCGATTCACGCTGACCTACATCTGGTTCGGCATTATTGCCTGCGCCTAT
TACCTGGTCTCGCCCGTCAGCGCTGAGGGCCTGCCCTTCATACTCGCTCTGCCCATTGAT
GCGATGCAGCCGGTGGGCTTTGCCGTCACGTGGCTCTACTGCACCGTGGTGACCCTCCAT
GCTGTGGTCATGACCATGGTGCTCGACTCCTTCAATGTCAGCCTCATCTCGCAGCTACGT
GTACAGCTCACACTG
>Same_OR98
TTGTGTGGTGAGTACATACGATTCCTGGGAATGGCGGTGAGAGTTCCGTGGCGCGACTCC
ATCATGTGGGCCAACGCCCGGCTGCTGTCCGTGGCCGGCGTGTGGTCTCCGCCGGGCCAC
CAGGGCTGCTACTGGCTGTACACCTGTTGGCTGTTCGCCTCCCAGTGCTTCATGATAGCC
GGCCAGCTGGCGGGGCTCTGGTACTTTCGCGCAGATATGGACAAGATAACGCTCGACATC
TGCCTCACCGTAACCGTCGTGATGGGCGTCATAAAGGGCGCGGTGATCGTGGCGCACAAG
GAGCAGTTCTTCAGCATCGTCAACCACCTGGACGACGTCACGGCGGCTCAGCGGGAGGCG
GGCGACCCGGAAGTCGCGTCTGTGCTCGACTCTACTGAGCAGCTGTCGCGGACCATTACG
GTGTACGTGCCGATGATGGGCAGTCTGTCTCCCGTGATGTGGGGGCTGACGCCGCTCCTC
TTGAGGCTGCTGGGTGGAGGGTCGCACCAGCGCGAGCTACCTGTGGTGTGCTGGTACGGT
TCGTGGGACACCGTCACTCCGTACTACGAGCTTCTGTACGTCGTGCAGTTTGTTACCATA
CAGGGCGGCTACTTGGTCGTTATGGGCTCTGACCTCTTCTTCACATCACTTATGATACAT
GCTGCGGCCCAGCTACGGATTCTCAACATGAAACTCGAGAAGATTGTCAAGAATGAAGAC
GAATGGAATGGCAAAGGCATTGAAGCATTAACATGTATATCTGGGTACCGTATCAATGGT
TTGAAAGGTACTGAAAAATGTGAAGGGGAGTGGAAATCGACATCCAAGCTTACTCACTAT
GTAACGGATCAGACTAGCAGCTACAGTGAACTTCGCGTATGGGTGGAGCAACACAAGGAT
GTCATCAAACTGGTGCAGCATCTGGAGCAGCTACTCAACATGATCATCTTGTTTCAGTTC
CTGGGAGGGACAATCATCATTTGCGTGACGTTGTACCAAAGTTCTGCTAAAACCGGCGAC
GTAACAACGATGTGCAAGTTGCAGCTTTATCTGAGTACGATGTTATCCGAAATTTTCATG
TACTGCTGGTATGCGGACGGGATAGTACAGCAGAGCGCGCGCCTGGCGCGGTCGGCCTAC
TCGTGCGGGTGGCCGGGCGCCCCGCAGCCGCTGCGCCGCGCCGTGCTGATCGTCATGTGC
CGCACGCAGCGGCCGCTCTCTCTCACGGCCGGCAAGTTCTACACCATCTCCAGGACCACC
TTCGTCAGGCTCGTCAATGCGTCGTATTCGTACTACGCTCTGCTGCGACAGATGAATGAG
CACTGA
>Same_OR103
ATGGAGCCCCCCTCGGCGGACAGCGACCCGCTGGTGGTCCCTGGAGCCACTCTGCGCCGT
CTGATGGGTCTGTGGCGGCCACAAGGCCGGGTCGCACGCCGCCTCAACGGGCTGCTCGCC
GGCTTCATTATTGCCACCCTCGCTTTTCTGCCCGCCTGTGTGGCTCTCAAGCTGTACGTG
GACCCTCCGGAAGAGCTTGAGCGGATCACACTCTGCAGCCTGGCCACTTCTATCTGCATC
GGATTTCTCTTCAAGGCGGCGCTGTTCGTGGCACAGGGAGCAACGCTGCGGCAGACGGTG
CGACAGATGGAGGACATCAGGAGGCGGTTCGGCAGCGGAGAAGAGAACCAGCGGACGCGG
CGCCGGTACCAGAAGCTGTCAAACAGCGTCTACCTGCACTACCAGATGGTGGCGGTGCCG
GCGGTGATCGGCTGGGTCCTCTGCCCGCTGCTGTCCCGCACCGTCATGAGGTCCGACGAG
GACCACCAGGAGGTTCCTCGACAGCTCCCTGTTCCCGTATGGCTCCCAGTCGACGTCTAT
GCGTCGCCAACATACGAGCTCCTGTATGTTGTCCATTCCTTCTGTGCTCTGGTCGCAGCC
GAGTCCAGCGTCTGCACGGACATCTTCTTCATTCATATGATGCTAATGGTTGCAGCCGAG
TTGGAGGTTCTGAACGATAACATTTCTGCCATGCGACACTTTAATATGCGTATGACGAGC
ACCGGGAGACAGGAATATGTTTCTAGAAATGAAAGTGATGTCGGGCAATCGGTGATACGT
AACAGTGACCAGCCCCTTGGTCGACAGACGATGACAGAGAATGTTGAACACGAGTGGATT
CATCAACAACTAGTGAAGAACGTGCTTCACCACCAGGCCATTTTAAGATCTGTCTCGCTC
TTGCAGTCAGCAATGAATGTGTCCATATTCAGTCTTTTGTTCTTCAATATGGCAAATCTA
TGTTCCAGTTTATTTGTCGCCGCCGTGCTGGTGCAGAGAGATGGAAATGTAGGAAAGGCA
CTGAATGCACTTTTCTCGATACCTGCTCTCCTGTATGAAACTAGGATGTACTGTATTTAT
GGGCACATCATGACCGACCAGAGCGAGAAGCTGACGAACTCTGCCTTCAGCTGCGGCTGG
GTTCACACTGACGCTCGTTTCACACGCAGCCTCGTCATCTTCATGACGGCGTCTGTGCGT
CCGATCGTGATCACGGTGGGCAAGACGTGCAAGCTGTCGAAACAGATGTTGCTCCAGGTT
TTAAACGGAACGTACGGCTTACTGAATATGCTCTACTATCTACAAAGCAGCAAATGA
>Same_OR111
ATGTCGTACACGGCCCTCCAAAGCGACGCTCTACTGGGCCCCAGCGCGGTGGCGCTGTCT
TGGTTGGGTCTCTGGAGGCCCCCTGGTGGCACCGAGCCGGGCTTCCGGCTGCTGGGAGCC
GCCTTCGTCACCGCCGTCAACATCGCCATAAGCTTCAACTCGGGCGTGCAGATGCTCGTC
GACACACCGGAGGACCCTGCAGCCTTCCGCGAGGTCTTCTTCCTCTGCTCCTGCTGCTTC
TCTTGGACCGTTAGGGTGGTGACGTTCATGCTGCACCGGAAGCGACTGCAGCGGATGGTC
CTGAGTCTGCTGGACGCCAGGGAGAGGTTCCCCGACTATGGAACAGGCGTCCGCGAGAAG
TACAGCAGGACCGCCGACAGAGTGTGGAAACTGTGGCTGGGGGTGACGGTGACGGTGGTG
CTGTGGATGGCAGACCCACTCATACAGATCCTCACGTCGCCACCAGCGGAGAATGGCAAC
AGGCCGCTCATCTTCTGGCTTCCCGTAGACGTGCCGCACTCGCCCGCCTACGAAATCACG
TACGCCATCCAGGCTGTTGGCATAGGAGCTATCGGACAGACGAGCATCTTGATGGACATA
TTCTTCGTCGTTCTCTTAATCCACGCAGCATCCGAACTAGCTGTTCTGAATGAGAATATC
GAAGTAATGGGGCTTTCGAAGCTGCGTAGGCGGGCAAATAATGCAGAGCGAGACATGAGT
GTAGAGCCTCTGGAAAACTGCGCTGCTGAACTGCACAGGTCACAAGCAAACTATGTGTTC
AGCGGATATTTAGTTGCATCAGAGATCGATCCAGACAGTCAGGGGGATCTGTTCTTTCTG
AACAGAGACCACAAAGGCTGGAAACTGTACACCTCTTTAGTGAACAACATACGACATCAC
CAACTTATTATAGCGTACGTCAAAGATCTGGAAGTGGTGACGAGCACATCTCTTTATCTC
CTGCTGCTTGCGAATGCGCTGAATGTTTGTTTGCATTCTTTTGGATTCGTAGCGTTGTTT
CAGGAGGGAGCTACAGGCTCGACCGTAATTAAAGAAGTCCTCTCGTTCCCATCCTTCCTC
GGTCAGACGGCGTTGTACTGCTTCTTCGGACAGTTAGTAATCGACCAGGCGGAGCGGCTG
CAGTTCTCTGGCTTCAGCTGTGACTGGCCGCAGGCAGACGAGACGTTTCGAAGGTCGCTG
CGCATCTTCATGCTGCAGGCGGCGCGACCGCTCAGCGTCAGAGTCGGAAAACTCGTCACG
CTCTCCAGGAACACATTCCTGCAGGCACTAAATGCTTCATACACAATATTCAGCATGCTG
TTTAATCTAGAGAAACGAAAGTAA
>Same_OR88
ATGGCCCGTTTGAGTGTGGATCGTGAGTCGCTACTGGGCCCCGGAGAGGGTCTGATGCGG
CTGGTTGGGATGTGGCAGCCACAGGAGGCTGCCTGCCGCCTGGTGCCCGCCGCTCGCGGC
TGTCTGACACTCGTCTCCATCGCTTTCCTCACGGTGAGCGCAGCTCTCAAGCTGTGCGTG
GACACTCCACAAGAGTTGGAAGAACTCGCACAGTGTTTTTGTATCGCCATCGTTTGCGGC
TTGTTGTGGACCAGGGTTGCCCTATTTATCGAGCATGGGACCACTTTCCGGCAGCTGATA
CAACTGTTGATTAAGACCAGAGTGCAGTATAACGAAGTAGCAGGCGATGAGTGCAAACGA
CGCCGATGCCAGAGGCATGTGGAACGTCTATATTTGCTTTTAAAGGTGGCCGTCGTCACC
GGTTTGATTGACTGGTTGTCATCACCGCTGGTGTCCAGAGCTCTTCTGGGGGATGACGAA
AGCGGCCGGCAGCTGCCGCTGCCACTCTGGTTACCTGGTGATGTCTACGTGTCACCCACT
TACGAGATTCTATACGCAGCTCAGTGCGTTGCCCTGACTATCGCGAGCGTGTGTTCATTT
TGCACGGACATTTTTTTTATCCACTTGATGCAGGTGATTGGGACTGAGTTTGAAGTTTTG
AGCGACAATTTTTCTGCTGTGCAGAACAGTTACGAGCAGCCTGCTAGAGCAAGAGATCGA
GGAGAACTTAGCGAATATCAGACAACCAAGGAAACACTGGTTTTATCTTGTGCTAAGATT
TATGCAGACTGTGTCTCTGGTGAACAGATGCATCGGCAATTGGCGAAGAACATTCAGCAT
CATCAAATACTTCTCAGATCCATCTCTCTCCTGCAGACGACAATGAGCGTGCCAATATTT
TTCGTCCTTGCTATCAACATCGTTAACCTGTGCGGAAATCTATTTATTTCCATCGTGCTG
TTACAGAGAGACGGAAACCTTTCAAAAGCTTCGAAAACGCTTCTGACGATACCTCCTCTC
CTGTGCGAAACTGGAATGTTTTGCATATTTGGCCATGCCTTAACCGATCAGAGCGAGAAG
CTGATGCAGTCGGCTTTCAGCTGTGGCTGGACAGAGAGCGACGTCCGCTTCAGACGCAGC
CTGCTGACCTTCATGACGGCGTTGGTTCGACCGGTCGAGATTACAGTGGGCAAGACGACC
AAGCTGTCTAAGGAGACGCTGGTCCAGGTCCTTAACGGAACGTACGGGCTGTTGAACCTG
CTTTATCATTTCCATAGCAGTGTATGA
>Same_OR104
ATGGCCGACGGGTGGGAAGAAGATCTGGAGAAGGCTCTGACCTGGACTGAAAGCGGTCAG
TCCGTCCTCAAGCTGAACATCCGCCACCTGTGGCTGTTCGGCCTCTGGCCACTGTACGAG
TCCAGCGCATTCCAACTGTACACAGTCTATGTTTACATTCTAGCCCTGTGGAACGTCACA
GAGTGCTTGCTGACCGTTTACTTCGCATGGGGATACATGGACGAAGTGACCCTGGTGATC
ATGTCAACCGCCTCCCACTTGAACGGCCTGATCAAGATGATGTTCTTCCACTACGACAGA
CGGCGCTATAATGCGCTGACTCGCCGCGTGGCCTCTCTGCTCTCGGTCCAGAGCGACGTC
TGCGGCAGGGAGTCTCCAATGGCGGCCATCGTGGACAGCTCTCAGAGGCACGCCTTCCGC
CTCACGCTGTCGCTGTTGCTCTTCATGTTCGCCCAGTGCTTCGTGTGGTTCCCCATGCCG
CTGTACACACACCCAGAGACGAGGCGCCTGCCCTTCGCTCAGCACGCCTGGGACAATAAC
TCCAACCTGTACGGCCTCTCGTACTTCGCCCAGTGCGCGGCGGGATTGTGGACGACGCAG
ATAAGCTTCGGCTTGGACTGTCTCTTCGCGTCGGCCATGATCCTGGTGACTGCACAACTG
GATATTCTCGCAGGGCGTATTCTGGCCCTGAAGTATGATACCTACAAGGAGAAAGTCGAA
CATTCTGAGAAGAGGCCAATGGCGAAATTCGGTGATAAAATGTACAATGATTTGTGCCTT
TGTGTCGAAAGTCATCAAAAAATTCTTAGTTTCGTCAATCAACTGCAGGACACAATGAGC
CCTATCGCCATGTCGGAGTTCTTTTTCAGCGTTCTTGTCATATGTTTAGGACTATTTCAA
GCAACATTCAACGAGGACTTCGGAGCCGTATTTGAGTGTGCATCCTTCCTGCCAATTCCG
TGCGCTCACGTCTTTCTCTACTGCTGGGCAGCCAACAGTGTGACTGTTCAGGCGGAGGCT
TTGTCAGCAGCTGCATACAGCTGCTCATGGATGGAGGCGAGTGAGCGTTTCAAGCGTGCT
ATGAGGATCCTCATCAGCCGCGCACAGAAGCCGCTGATACTCACCGCTGGACATCTCTAC
CCCATCGATAAGAAGGCATTTGTCTCACTTGTAAATGCATCTTATTCATACTATGCGCTT
TTGAGTCAAACAAACAAACGCTAG
>Same_OR93
ATGGACAGCGCGGCACCGTCTCCTTCGGCGGCGGCGGCAGCAGAGGCGGCCAGCGACCTC
GACCACCTGCTGCGCCCCCTGCACTGGGCGGCCGTCCTGCGGCACCCACGCCGCGCCTCC
GCCTCGCCTCTCTGCTTCAGACTCTGCAGCATCGCCATGGCATCCTTCGCCTTCTCGTCC
ACCTGCTCCGAGGCCACCGTGCTGTTCCGCGACGGCACGGCGGACCTGGACGTCTTCACA
CTGACCCTTAGTGTTGTGGACACAAACACTATCTGGCTCTTCCGCATGGCACACATTGTT
ATGTGCGAGCGTGCCTACCACAGACTCACCGATCAGGTGGGTCACGACTTCGCTGAGTTC
ATGACGTGGGACGACATTCCTGTGCTACGATCACAGTGCCGCCTGGTACGGCGCTTCACG
CTGACCTACATCTGGTTTGGCATTGGCGCCTGCGCCTGTTATCTGGTGTCCCCTGCGAGC
GCTGAGGGCCTGCCCTTCATAATGGTTCTGCCCTACGATGTGACGCAGCCATTAAGTTTT
GCCGCCACGTGGCTGTTCTGCACGATAACGTGCCTTCACGTCGTGGTGATGACCATGGTG
CTCGACTCCTTGAACGTCAGCCTCATCTCGCAGCTACGTGTACAGCTCACACTGCTCAAC
AAGAAAATTGTCAGTCTCGCCAGAGAGATGTCTGAGAGAGCAGATAACTCTTCAGAAACG
ACTGACCACGCTGAACTTCATTATCGACTGGAGAAGTGTATCCTCCACCATCAAGCAATT
ATCAAGAACGCAGACTTGTTGGAGAGCAGCCTGGCAGGGATGCTGCTGGCGCAGAGCATG
TCTATCGGCGCCTCCACTTGCTTCCAGATGTTCCAACTTGCCACGAGAACAAACGGTATG
CAACAGACTGGGAAATCCGGCAGCTACCTGATTGCAATGCTTGCGGAGCTCTTTGTGTAC
TGCTACTTTGGAGATGATCTCATTAATGAAAGCGAGAACGTGGCGCTGGCAGCGTACGAC
GCTGTGACGTCACTGCAGGAGTGCCCCCTGTCCATCAAACGTTCGCTGCTGCTTCTGATG
CAC
>Same_OR110
ATGCGACTATGTACGCCAGCACAAAGGCAAATCCAGTCAGTGGGAAACATCGCCGTTCCA
GAATATTCTCATACACGGAGAGGGCACTCTAAAGCGAATTATTTCTTCAACAAGACTAAA
ACTCTAGCGGAAGAAGAGCTGCATGACAGTGCACTGATCGACGAAAATACAAGTGGTGCA
AGTGAAGAGTTCTCTAAGCTCTATAAGAGCTTAGTGAAGAATGTTCGCCATCATCAGCGA
ATTATTGTATGCATCGACGAGCTAGAGGCAGCGATGACCAAATCCATTACCACTGTGTTG
GCGGTTAGTGTTTTCAGCATTTGCTTGCAAGCTTTCGGATTTGTAGAGATGTTTCAGGGA
GTCGTATCTCCAGCGACGGTTGTGAAGAGGATGATGTCTTTCCTGGCCTACATGACTCAC
AATGCTCTCTTCTGCTTCCTCGGA
>Same_OR102
CTGGCCTTCCGCCGTCGCAGGTCGACTCTTCGAAGACACAGTAGTAGTCAGATGGAGGCT
GAGGCGAAGGCGCTGCTGGGCCCCAGCGGGACGGCGCTGCAGCTGCTGGGGATGTGGCGG
CCCCCGGGCTCGGGACCCGCCGGCCCCTGGATGCTGGCCGCGTTCTTCGTCGTCGCCACT
GACGCGCTCGTGTCCGCCTCCAGCTTCGTCCAGCTCGTCGTCGACACCCCCACCGACCCG
GAGACGCTGCGCGACGTCTTCTTCCAGACCACTTGCAGCTTCGCCTGGGGCCTCAGGACG
GTGCTGTTCATGCAGCAGAGGGCTCGCCTGGGACATCTGGTGTTGACGCTGCTCGACACA
AGGAAGCGATACGCAGAGCGAGTCCCAGGGATCAGGAGTAGATACGACCGATCTGCCGCA
GTAGTCTTCTTGGCCTGGCAGGTGCTGCCGCTGACGTCCGTGTCGCTGTGGGCTCTGGGT
CCGGTGACTGGCGCTCCGGAGTCGGTGATGGTGGGCAACTCCACAATGGCGGTGCGCCGC
GAGCCACTGGTCCTCTGGCTGCCGCTCGACGCCCAGCAGTCCCCCACATACGAGATCGTC
TTCGCGCTGCAGGTCGTCGGCGTCGTCGCCATATCCGAGATAAGCATCCTCCTCGACATT
TTCTTCGTCTGCCTCATGATCCACGTCATGGCCGAGATTGCTGTTCTCAACAAGAACGTC
ACCAGTATACGCTTGTTCGGGCAGAATGGACACCGCAATCAGCTGCATGAAGCGAGAGAT
GTGACTGCCGCTGGTCGACAGAGATACAATGATGGAGAGCAGTACACAGACGGCGACGAG
TCTGTCGAATGGTCATCTGCAGTAACTGAACCACTTCCGAACAGCACATTTGTCTCCTCG
CAGGACGTGGATGACGCAAAGAGACGACTATACGCCATTTTAAAGATGAACATTCAACAC
CATCAGGCTATTATGTTGTGCGTCAACGAGCTGGAGGAAGGGATGAGTAAGTCCACGTAC
ATCATTCTGCTAGTGAACGCCCTTACCATTTGTTTACATGCCTTCGGATTTGTTGAGCTT
TTCCAAGGAGGCTGGAAAGGACCAGCTGTGGTGAAGAGGCTGCTCGCTTGCCCCATCTAT
ATGGCGGAGACTGCACTCTTCTGCCACTTCGGACAATCACTGACGGACCATAGCGAGCGC
CTGCTGGACTCTGCTTTCAGCTGCGGCTGGCCAGGCTCCGACGGTCGTTTCTGCAGTGCC
CTACTCATCTTCATGCAACAGGCGTCGCAGCCTCTCAAGATCAGGGTGGGCAAGATCTTC
ACACTGTCCAGGAACTCTTTCTTACAGATCATGAACGTTTCGTACACAATATTCAACATG
CTGTTAAATACACAATGA
>Same_OR120
ATGGGAGATCAGATAAAGAGGCACGGGGCGGTGTCCGTGGAGGATGTTTTGCGGCACAAC
GTGATGCTCCTCAGGCTGAGCGGCGCGTGGCCGCCAGAGGGGGCGCGCGCAAGTAGGTGG
TCCCGGCTCTACCCGCTGTACACGGCCAGTATCTTCCTCAGCCAGGGACTCTGCATCGCC
CTGGGTCGGCTGCACGCCTACGAGTCGTGGGGCGACACCGACAGCATCATGCTCACGTTC
GTCAACACGGCCACCCTGCTCGGCGGCGTCATCAAACTAGCGCACTTCTGCAGCCACGTC
GCAGACTACCGCCAGCTGGTCACCGACCTCCGCGACGTCGTCCGCTTGCAATGGCCGGAC
TGCGAGCGGGACTCGGAGCTCATGGCCACATTCAGCGGCTCCTACCGCGGCGCCCTGAGG
CTCACGTTCGGCATGATAACCTACCTCCACTTTGTGGGGCCCATCTGGTACGTGATGCCC
GTAGTCGCCTGGGCCATGGGAGCGGAGGGGCGACATTTGCCCTTCATCGACTTGCGGGGT
GTCGTGAAGGAAAATTACTCACTGTACCTCTTAATCTACCTGGTGCAGTGCCATTCCATT
TTCTACTGGTGCTTCATCAGCCCCAGCCTAGACATGTTCTTCGTTACGTGCATGATCCAC
GTGGCTGCTCAGCTCAGTATCCTCAACACGCGCCTGACCGACGTAGGAGGAAGTCAGGAA
GCAGATGGTAACGATGCAGTGGCGCTTCCCAGAACTAGGAGAAAGATTTACTTGTGTCAA
GAGCACTCTCCCAAGCCAGACGTCTTCGAAGAACTACGGAAATGTGTCAAGGATCATCAG
CGTATCTTGAGTTTCTTGCAGGTCCTGCAACGAGTTATGAGTCCGGTTGCTGTGACGCAG
TTCGTATGCAGTTCGGTATCCGTCTGCATCACACTGTTTCAGGCGACTTGTAATCCAGAA
GGAAATTCTAGTTTGAAATGCTTCATGTATCTTCCCATGCCAGCGTTACAGATATTCATC
TACTGCTATGGTGGCCACGAACTAATTGATCAGGGCCTCGGAGTGTCGCTGTCCGCATAC
AGCTGTGAGTGGGTCGGCGCCACCCGGCGTGCCACCTCGTCGCTGCTCATGCTGATGTGC
AGGGCGCAGAAGCCGCTGCAGCTGACCGCAGGCAAGCTCTACCCCATCAACAGGATCACG
TTTGTTTCCTTGCTGAACGCCTCCTACTCGTTCTACGCTTTGCTCCGCCAGACCAGAGAT
CGCTGA
>Same_OR107
ATGTTAACAAAGGTGAAAAGCGGCCGGCAGCGTGGGCAGAGTCTAGTGCGCGATGAGTCG
GCAACTTTCACCTGGAGCGAGACGGCGGGCTCTCTGCTGAAGGTGAACATCCGAATACTG
TTCTTCTGCGGCGCGTGGCCGCTGTCCGAGTCCGCCCTGGCCTACGCCTACGTCGGCGCC
GTGCTGCTGACGAGCCTCGCCAATATGGCCGAGGCCGCCCTGGGCATCGCCTTCGGACAG
GCCAGCATGGACGAGATCACGTTCGTGCTGCCCAACACGCTGACCACGGCCTGCGGTGTG
GTCAAGCTGGCCTTCTTCTTGCGCGACCACCGACACTACTACGCCCTGGTGCGACGAACG
GAGCGACTGGTGATGTCCCAGGAGGAAGTGGCAGGAGGAGCCATTGAAGCCTGTGCACGT
GACGTAAGCCGCCGCGTGCGCGCCTTCGCTCTGTTCGTGGTCGCTCTCATCTGCGTCCAG
GGCGCCGTCTGGTGCCCCATGCCGCTTATCGCCTACCCAGGCGAGAGGAAACTGCCGTTT
GGACAGCTACCCAGCACCAATTACACGCAGGTGCCAGTGTACGAGTTATCATACGTACTG
CAGTGCATGTCAAGTTTCACCATCGCTAACGTCACACTAGGCTTCGACTGCCTCTTCATG
GGCATCATGGAGTTCTTGGGAGCGCAGCTCGACCTACTAACCTTACGACTCAGAAGCCTC
CGACTGGATGCGGCCTTATGCACCACCGAGCAGAAAGACGGACGTGGCTGTGCAGTTCAG
GCAACGAAAGGGTACGACAGCGCCTACAGGGAGCTGTGTCTCTGTATTGAGAGGCATCAA
GAGATCATCAGGTTTACCAAATACCTGGAAGAAACTATGAGTCCCATCGCAATGACGCAA
TTCATGTTCAGCGTCCTGTCTGTCTGCGTTCTGCTGTTTCAGGCCACATATAGCGATGAC
TTCAGCGCTGTATTTCGGTGTGTGGCTTTCCTGCCCCTGCCTGGCGGCCAGATGTACATC
TACTGCTGGGCCGCTCATCGCATCACGGAGAAGGCGGAGGGGCTGTCTATGGCGGCCTAC
AGCTGCCAGTGGGTGGAGTCCAGCCAGTGCTTCAAGCGCTCCCTGGCGATCGTCATATTA
CGGGCGCAGCAGCAACTGGTCATCACCGCAGGGCACCTCTACCCAGTCAACAGAACCACT
TTTGTCTCGCTTGTGAATGCATCTTACTCCTACTACGCGCTACTGGGACAGATCAACAAG
CGTTGA
>Same_OR118
ATGTTCGCTGAGGCGCATGGCGCTCTCCAGGACAACGTGCGCGTACTGCAGCTGTCCGGG
CTGTGGCCGCCGGCGCGCATGCGTGGCTGGGCGCTGCTGTTTCCGGTGTACACAGGCGTG
CTGTACCTCTGTTTCCTGTCCGTGCTGTTCGCCGTGCTGGAGCTCGTCTACCTCTCGCAG
AGGGACATCAACGAGCTCACGTACGCGCTCATCGTCGTCATGTCGCACTTGGGCGTCCTG
TTCAAGATGACGCACTTCCTCTCCCACAGGGGCGCCTATCTTCGCCTCGTGGGGCGTCTG
AACGGCCTGATACAGCAGACACAAACGGACGTTCTCTCTGACCCGCAAAGCGTCCTCACC
GCCTGCCACCGGAAAGCGATGCGGCTCACCTACTACACGTTCGCCTACCTAGCACTGACT
GGCCTCATCTGGTACCTGCTTCCTATCCTCGACATGTTCTCCTCAGCTTCCACAGGGAGG
CGGCTTCCCGTGGTCAACACTCGGTGGATCGACAACAACAACACTGCACTCTACGCTCTT
GGATACGCCGTTCAATTTCCGTCCATCTTCTACTTTGTGGCAATTAGTGTGGGACTGGAC
GGCTTCTTTGCAACCGCCATGATCCACGTCGCTGCCCAGCTGCAGCTTCTAAATTTACGG
TTGTCTCAGCTGAACAAAAGTCGGTCACCTGTGTCTGCTGCGACGGAGTTTTCTGGCGTG
CACAAACAAGAATGTTGGTCACCGTTGGCACTGTGGGAAATTGAATCGCACGAAGAAAGT
GGAGGAATGTATCATCAACTGGTTCAAGAAATAAAACGACACCAAGAAATTGTCAGCTTC
GTGAAGTTTCTGGAGACTGTGATGAGCCCAGTGGCCTTCATTCAATTCCTCTTCAGCGTT
GGCAGCATCTGCGTCACACTCTTCCAGGCAACTTTCAATCCACGGCCAGACGTCGTTTTC
AAGTGCGCTATGTACTTACCAACACCTGTATTTCAGATATACATATACTGTTGGTGTGGC
CACAATATAATGGAGGAGGGCGCAAGAGTGTCGCTGGCTGCCTACAGCTGTGCTTGGACG
GAGGCGAGCAAACGCACCAAGAACGCGCTACGCATGCTGGTATGCAGCACACAGAGGCCG
CTGCTGCTCACTGGGGGAAAGATCTACCCTATCAGCAAAGCGACTTTCCTTTCGATGATA
AACGCATCTTATTCGCTGTTCGCTGTGCTGCAACAAATGAGGTCCCGATAA
>Same_OR116
CTGTCCGCCATGCTGCACTTCTGGGGAGACATCCTTAGCGTCACCACCAACGCCTGCGTC
ACTTTCACCTTCGGCATGGCCATTTTCAAGTTTATTGTATTCCTCAAGATGCGCCCATTA
ACAAACAAACTCATTGAGGAGCTTGACAGCTGCTTGGAGCGCTACGGGCGGACTTACGCC
CGGCAGAAAGCAACCATATTTGGCGCTTGTGCACTCCGCGGGCGCCGCGTTTGCCAGTGG
CAGCTGTGCCTGGCGCTGTCCGTCTACGCGGTCTGGGAGGTGCTGCCCCTGCTGCAGATG
CGGACCTGCTCCTCCACAGAGTGTCGCGTCCAGAGCGGCTTCCCTGCCCTCGTCTGGTAC
CCGTTCTCTTTCACAGAGGCGCCACTCTACCAGGTGGTGTACATCGTCGTGTCGACAGGC
CTGTTCTACGGCTGCTTCGTCTCCAACACGCTGGTCGGCGTGCTCTGCTCACTCATGATC
AACGTGTCTGGACATGTGCGGTTCCTCAACGTCATGGCCAGGAACATGGGCTATGTAGAG
AAGTGTGGAAAAGGAGACAACTGTCACAGTTGCCGCTATGCGTCTACTTCCACAGACACT
GAGAAGGAAATGAGGAGACGCCTCAAGGAGTGTGTGCGCTACCACAACGACATTGCCAGG
TTAATCGAGCGGCTGAGCGCCCTGGTGGGTCCCATACTGCTAGGAGAGTTCTTAGCTGAC
GTCATCACCGTCAGCGTCAGCGCCTTCGTCACTACAACAGTGAAAGCGGATTCGGGGTGG
CTGTTCAAGTATGCTTCCTACCTATCTGCAATAGCGGAGCAGATGTTCTTGTACTGCTGG
TTCGGAGATGAGATCCTGTCTGAGAGCGAGCGCCTGCAGGTGTCTGCGTACAGCTGCGAC
TGGACTGGGGGATCCCCGCGTTTTCTTAGAGAGCTGCGTATCTTCCTATGCCGCACGGGA
CGTCCCCTGATG
>Same_OR127
CTGCCCCACTGCGAGATCCGGAGGCTCTACACCGTGGGCCAAATGCAGCCGACTCGGCCA
GCAGCCGCAGTGGCGGAGGAGGCGTTCAGCCTGGACTACCTGCTGTGGCTGACCCACTGG
ATGGGGTCGATGCGCCACCCGCGTGCCAGCACCTGGTCCACGCGCCTCTTCTACGTGCGC
CAGTTCCTCGTGGCGGGCACTTTCCTCTACTTCAGCACCACGCAGGCCATCGTGCTCGTT
CGCGAAGGGGCAGAGGACCTGGCTCGCTTCACCATCACGATGAGCCTTTGCGACACGGGC
ACCACCTGGCTCTACCGGCTTTCGCACATTACCATCCACGAGAGCGACTTCCACAGACTC
GCTGAGCAGGTGGGGCTGGACTTCGGGCGCTTCATGACATCCCGCGACGAGCCGCTGCTG
CGGACACGGGGCCGCGCGCTGAAGCGCTTCGTGCAGGGCTACATCGCGCTGGGCGTGGTG
GACGCTCTCATGTGGTTCCTGTCACCCATCAAGGGCGGCGATGGGCTGCCGCTCGTCGTG
CTGCTGCCCTTCGACATCTCACGCACCTTCCCCTTCGTCGCCGCGTGGCTCTTATGCGCC
TTCGCCACGGTCCACGCCGTCGTCGTCACCATCGTCACCGACTCCTTCAACGTCAGCCTC
ATAGCGCAGCTCCGTATGCAGCTCATTCTACTCAGTAGAAACATCTGCGAGCTGTCCAGA
GATGTCGAGCGTGGCACGAAACGCAGAGTGTCACTGAATGGTTCCGAGAAGACGCCGTAT
CCAGAGGTGGACGTTCACTACATTGGGGACACCTACCAACACGATAAGTCTTCGCTGGAC
TGCATGGACGTTAAAGAGTCTGTGCACCCATCTGACCTTTCTGAAGCTCGTTGCCTACTT
CTGAGAAATATCCTTCACCATCAAGCTATAATCAGCAACGTGAACTATTTGCAGCGAAGC
GTGGGCGGCATGATCCTGGCACAGAGCCTGTCCCTCGGTGCTGCCATCTGCTTCCTTCTT
TTCATGATCGGCACAAGCGCTCAGGGTGCGCGAGAAACTGGCAAGTTCTGCGGCTACACG
TGCGCCATGTTCACCGAGCTCTTCGTCTACTGCTGGTTTGGAGATCAGCTCATGTCTGAG
AGTGAGAAGGTGGCGCTCTCGGTGTACGACGCCGTGACGTCACTGCTGGAGTACCCCGCG
TCCATCAAGCGGTCTCTGCTGCTGCTGATGCACAGGGCGCAGCGGCCGCTGTGCATCACT
GCTGCCGGATTCTTCCCTCTCTCCAGGGAGTCCTTCGTGTCGATCTTAAAT
>Same_OR130
TTGATTAGGAACACAGATACTGAACGGTACTACATTATAAAAGAGCAAGTGCACTGGAAT
AGAGTTATTCGGTACCTGTTTCGGCTTTGTGTTGGCAAAACGATACAAATGTATCGACGA
GAAGGTATGATAAAGCCACTGTCTTGGACAGAAAGTGGGCAATCAGTCCTAAAACTGAAT
ATCCGTCACCTGTGGCTCTTGGGAGTGTGGCCGATGGATGATTCTTCTTCTGTGTTCAAA
CTGTACACCGGCTTCACATTCGCAGTGGGTGTCTGGAGCGTTGCGGAATGCCTGTTGGCT
GTTTACTTCAGTTGGGGCCACATTGAGGAAACTACTCTAGTGTTGATATTCACTTCGACG
TGCAGCTGCGGCATCATCAAGATGGTTTTCTTCGTGCGCAACCCGCAGAGCTACAGCCTC
ATGGTACGGGAAGTGGCTGGTCTCATGGCGCTACAGAACGGAGCCAGCTCCAAGGACCCC
GCGCTGGCAGCCATCCTACACGACTCCCACAAACACGCGTTCCGCATTACTAGGGGCATG
CTGCTCTTCATGTTCTCGCAGTGCTTCATCTGGTATCCTATCCCCATTGTTGCGCACGCA
GGAGAGCGACGTCTGCCATTTTCACAGCACGGGTGGGACAACAACAGTAACTTCTACGAA
CTCTCTTACACTCTGCAGTGCGTGTCTGGTCTGTACATGAGCCAGATCAGCTTCGGTCTG
GACTGTCTGTTTGCGTCCATCATGATCCTCGTGGCTGCACAGCTGAAGATCCTCAGAAGA
CGCATTTTAAAGTTGCACAAGGAAGTGATCTCTGCCGATGGAAACGATAGTTTTTGTCGG
TGGGCTCAGATGCCGGCAGATAAATGCTATGATAATATGTACGAAAGATTGTGCCTTTGC
ATCGACAGCCACCAAAATATTCTCAGGTTCGTCAAGCACCTGCAAGTTACCATGAGCCCC
ATAGCAATGACGCAGTTTGCGAGCAGTGTAGTCATCGCATGCATGGCACTCTTTCAATCG
ACTTACGGTGAGGACATTAGTGCTGCGCTGAAGTGCGCTTCTTACCTTCCAATTCCAGGA
GGGCAGGTATACCTCTACTGCTGGGCAGCTAACAGCGTGACCGAAAACGGAGAGTCGGTT
TCCACGGCGGCTTACAGCTGCTCCTGGGTGGAGTGCAGCGCGAGATTCAAGCACGCTCTG
AGAATCCTCATCGTCCGCGCACAGAAACCGCTGGTTCTCACCGCTGGACATCTCTACCCC
ATCAACAGAGGTGCCTTTCTCTCGTTGGTGAATGCATCTTACTCCTACTACGCTCTGTTG
GGCCAAATGAACAAGCGCTAG
>Same_OR119
ATGGAACACCATTCGGCGGACAGCGACTCGCTGCTGGGTCCCGGCGCCACCCTGCGGCGG
CTGATGGGTCTCTGGCGGCCTCGAGGCCGGGCCGCCCGCCTCCTCAACCGACTGCTTGCC
GGAATGACGCTCGCCTGCATCGCCTTCCTGGTGCTGTGTGTGACTCTCAAGCTGATTGCG
GACCCTCCAGAAGAGCTGGAGCAGATCGCACTGTGCAGCCTCGTCGCTACTATCGGCGTT
GGATTTTTCGTCAAGGCGGCGCTCTTCATGGCGCAGGGCGGCGCGCTGCGTCACACGGTG
CGACTGCTCGCAGACGCCAGGCTCCACTTCAGCCGTGGAGACAATGAACTGACACGCCGC
CGGTACCTCAAGCTGTCAAACAACGTTCACTTTTACGGTCAGATGGTGGCGGTGCCGGCG
ATGATCGGCTGGGTCCTCTGTCCGCTGCTGTCCCGCAGCGTCGGGAAGGCAGACCAGGGG
CTGCAGGAGGCTCAGAGGCAGCTCCCGGCGCCGGTGTGGCTCCCGGTCGACGCCTACGCG
TCGCCCACGTACGAGATCCTGTATGTCGCCCAGTCCTTCTGTGTTCTCGTCACAGCTGAG
TCGTGCGTCAGTATAAACCTCTTCTTTGTCCATATGATGCTGATGGTTGCAGCTGAACTG
GAAGTTCTGAATGACAACCTTTCTGCCTTGGAAAATATTAACTTGAAAACACGAAGAACA
GAGAGAGAGGGACTTGATTCTTGGTATAAAATAAATGGCAGAGGATTTGCATTACTTAAC
GGTGGGCAGTGTCTTGATGAACACGCGCTGACAGAGAACGCTGCACATGAGTGGCTTCAT
CGACAACTGGTGAAGAACGTGATACATCATCAGGCAATCATAAGATCTGTGGCCCTTTTG
CAGTCTTCGATGAATGTGTCTATATTCATTCTCTTATTCATCAACATGGCAAACCTGTGC
TCTAGCTTGTTCGTCGCCGCCGTACTGTTGCAGAGAGATGGAAACATTGGAAAAGCCATA
AATGCGCTTTTCTCAATACCTGGTCTTCTGTACGAAACTACAATTTACTGCGTATTTGCT
CACATCATGTCCGATCAGAGCGAGAGGCTGATGTACTCCGCCTTCTGCTGCGGCTGGGTC
AACAACGACGCACGATTCAAACGCAGCCTGGGCATCTTCATGATGATGACAGTACGACCG
ATCGTAATCACGGTGGGCAAGACGTGCACGCTGTCCAAGCAGATGCTGTTGCAGGTCTTG
AACGGAACGTACGGCTTATTGAACATGCTCTACTACATGCATAGAAGCAAATGA
>Same_OR101
CTGGTTAACATAGGCGGGCCTAAACTAGGTTTTATGGTCCACCCTATTATTGCCAAGACC
AAAATGGAGCGCAGAAACACACGTGACAAAGCGACGGAAGGAGACGTTCTCACGTGGGGA
GACACTGCAGACTCTGTGCTGAAGTACAACATCCGCCAGCTGAACGTGTGGGGGGTGTGG
CCGTTGCCCGGCTCGGCTCTCTTCCATGCCTACACGGTCTTCATATTCGCGATGGGCCTC
GGAGGGCTGGCGCAGGACCTGGCGAGCGTCTACGTCAGCTGGAGCGATCTGCAGGAGGTC
ACCATGGCCCTCATCCACATACTGTCCGTCTGCGGCGGCTTCGTCAAACTCGCGTTCTTC
ATTCGTCGGCGGCCCATGTTCAACGTGCTGGTGCGCCGTGCGGACCAGATGGTATCTGCC
CAAAAGGAGTTCTGCGCCTCGGACGAGAGCCTGCGAGCTATGTTCAAGGCGTCGCACAGG
AAGGCGGTGTACATCACGCTGTTCGCGTACGGCTACCTGTTCCTGCAGGGCGGTATCTGG
CTGCCGATGCCACTGATCGCCTACCCTGGGCAGCGAAAACTGCCGTTCGTGCAGGTGCCG
GGCGCCGACACCACCAGTGTCTACCTGTACGCCCTCTTGTACTCTCTGCAGTGCTTATCG
TCGATGTTCATCACCTTCGTGGGCGTCACCATCGATTGCTTTTTCGCCGTCGTCATGATT
CACACAGTGGTGCAGTTTAGGATTCTCAATGCCCGCATCAAGGCTTTGCGACCAGATGTA
GCAGCGTCTGCCAGCTGTAGAATTGTAGTAGGCAGACAGACGAATTTTCACGATAACATG
TATAACCAGCTGTGCCAGTGCATTCAAACGCACCAACGTTTGCTCAGGTTTGTCAGCTTC
CTGGATTCTGTTATGAATCCAGTTGTTATGACACAGTTCACTTTTGGCGTCATGGTTGCA
GGAGTAACGCTCTTCCAAGCAACATACAGTCCGAGCAACAGCACTATTTTCAAGTGTGTC
ACATGGCTTCCCATGCCGAGCACTCAGATTTTTCTATACTGCTGGGGCGCCCACGACATC
ATGGACCAAGGTGAGGCCGTATGCGAGGCGCTGTACAGCTGCGGCTGGATGGAGGCGCCC
GCCTGCTTCAGGCGCGCCATGAGGATCGTCATGTGCTGCGCGCAGCGGCCGCTCTCCCTC
ACCGCGGGCCGCGTGTACGCCATCAACAGGGCCACATTCATCTCCCTGATGAATGCAGCC
TACTCCTACTACACTCTGCTGCGTCAGGTGAACGGGCGCGACTAG
>Same_OR126
ATGAAGGATGGTGAAGGACGTGTCTCTGCCCGAGATACCAGTGCTTTGACGTGGGACTAC
ACGAAAAAGTCACTGCTGTGGCTAAATGTCCGTCTGCTGTGGGCGTTTGGTGTGTGGCCG
TTATCAAACTCCCGGCTCCATTACGTCACCAAGAGCATACTGTCCCTACTGGCGGTGGGT
AATGCCATCGAGAACACTCTCGGTGTCTGGGCGAACCTGGGAGACATGGAGGAAGTAACG
TACTCGCTGATGAATGCCTTCACCATAGCGGCCGGGGTCGCAAAAACTTGCCACTTTTTC
CTCTTCCAAGGCAGGTACTGCCTGCTTGTGCGCCGCGTCGATGCCATAGTGTCGAGTCAA
CGCGGCTATTGCGAGAGTGACCCCGAAATGCTGGCCGTGACGAGACGGTGTCGCAAGATG
GCGCTTCGCATGACGGTGGCTGCCTTCACGTACCTGACGGCATTGTGCCTCATCTGGGCG
CTGTCGCCGGTGGTCGTGCACCCCGGGGAGCGCTGGCTGCCGTTCAACCACTTCCCCTTG
GAGCCGGCACCGCTTCCACTGTACTACGAGCTGTCGTACGCAGTTCAGAGCGCCTCTTCG
CTACTGTACATCCAAGTCAGTTTCGCCGTGGACTTTTTCTTCACGGTCGTGATGATCATC
ATCACGGAGCAACTTATGATCTTGAACGCACGCCTCGCCCAGCTGCATTTATATTCCGGT
GGGGGGAAATTAAGAATAACTGCTACGAGGGTTTTGAGGAAGGCGACAACGGAGGACCGA
GACGATATGTACGACGAACTGTGCCTTTGCATTGACACACATCAGGAAATTATGAGGCTG
ATAACTTTCCTGGATAGCGTGATGAACCCAATTGTTCTGACGCAATTCATGCTGAGTGTC
ATGGCTGCGTGTCTCACTCTGTACCAACAGACGTATAGTCCTGACGGGAATTCAGTGATG
AAGAGCGCCTCCTACCTGCCGACTCCTGGCATTGAGGTGTTCGTGTACTGCTGGGGAGCT
CACAACATCCGCGAACAGGGAGAAGCTGTGTCGGAGGCGGCATATAGCTGCTCCTGGTTC
GATGGCAGCCCCCGTTTCAAGCGTGCCCTCCGGATGGTCATGTGCCGAGCACACAAGCCG
CTGGTCGTCACGGCGGGGAGGCTCTACCCAATCAACAGGGCCACCTTCCTCTCGTTGGTG
AATGCTTCCTACTCCTACTTTGCACTGCTAAGCCGTATCCACAACCGCTAG
>Same_OR129
CTGGTCGTGATGCCGGAAAACGTACCCTGGTCGGATACAGCGCTGTGGATAAACGCTCGG
GTTCTGGCGCTTGGTGGTATGTGGAGACCGCCATGGGTCCAAGCAACGTGGTATGTGGTG
TACAGAATGTGGGTGCTCTTCACGCTGATCAGCTTCCTCGTCGCTCAGGTACAAGGCCTG
TGGTACTTCTGGGGAAACTTAGACAAAATCACCCATGACACGTGTCTTCTCATTACCACA
ATACAATGTCTCATTAAATTCTTTACCTTCGTTTTGAGACAGCAAGATTTTTTCCGCGTG
GTGCAGAAAGTAGAGGCTATGAGGAAAGAACAACTCAAAATCGACGACTCAGAAATAATC
TCTATCCTTGATGCATCGTACAGATCGGCGAAAACTATTACACTGTGCATGACGTTTGTG
GGGGGTACTTCACCTGGCGTCTGGGCCATCATTCCCACAATCATGCGGAAGTTCGGCATG
TTTCCACCAGACAGGGAACTACCGGCGACTGCCTGGTACACCAGCAGAGACACTGACAGT
CCAAACTACGAGATACTCAGCACATTGCAGTACTTCAGCATGCAGTACGGCTTCTTCACT
GGGGTGGCCTCAGACCTGCTCTTTGTTTCCATTGTAATTCACGCAGCTGGACTACTGGAG
GTTCTGAATGCTAGATTGAGACGTGTTGGGGAAATGTCTCGAAAGCGCAGCGTTAACACT
TGCAAACCAGATAAGCCACCAGAAAAGCATTCAGATGGCGTTTCCTCTGCAGAAATAATG
TGGAAAGAACTTTGCATATGCATCAAGTACCATCAAGACATCATAGAATTAATTAAAGAA
ACTGAAAGACTGTTGAGCAAACTTGTCCTTCTGCAGTTCATGGGAGCAACTGTTATTATT
TGCGTCACATTGTACCAAAGTTCTAAGAATACGGAGAACATCGCAGCGCTTCTGATGCTA
CAGTTATACTTAGGGGTCATCATATACGAAATATTTATGTACTGCTGGTACGCCCAGGAT
ATATTGTATCAGAACTCTCGACTTGCAAAGTCCGCCTATTCCTGTGGCTGGCCGGGGGCA
CCGCTAAAACTGCAGCGCGCCCTGGTGTTCATCATCTGCAGGACTCAGAGGCCTCTCGGT
TTGACCGCCGGCAAATTCTACTACGTCTCACGAGAAACGTTT
>Same_OR128
CTGTGTGATTCACCGCTGTATAACTTCTACAGCGCCCTCGTATTGACGCTGGGCGTTTGG
AACTGCATGGAAGGCGCTCTGGCCATCGGCTACAGCGGAGCTGATCTTGAAGAAACGACG
TTGGTCTTGGCCAACTCGTTCACGACCTGCAGCGGACTCGTCAAGGGCATACTGTTTGTG
TGGTACAGGCCACAGTATTACGCCATGGCGCAGCGTCTGACAGCGCTGGTGTGGGCACAG
AGTGAGGCCTGCACCAGGGACACCAACCTGGCAAACATCCTTCAGAATTCGCGCAGACGT
GCTGCCCGCATTTCGCTGGCCATGTTCCTGTTCCTCTTTCTGCAGGCAGTCGTGTGGTTC
CCAATGCCGTTGATCGCGCACCCAGGCGAACGTCGCCTTCCGCTCGTCCAGCACTACTGG
GCCGGCAACAATAGCTACTACGCGCTGTCGTACATCGTGCAGTGTTGCTCAGCAAACTAC
CTGGCCAACGTGAGCTTCGGCATGGACTGTCTTCTAATAACTATAATGATTTTGGTGGCC
GCGCAGCTGAAGGTCCTCACTATCCGTGTAGCAGCCCTGAGAATGGAACAGGCCGACACG
GAACTGGGAGTCAAACAGCGTTTGGAGGGTCCACCTGCTGTGTATCAGGACAGGCTGTAC
AAAGATTTGTGCCTCTGTATTGAAAACCATCAGCAAATTCTTCGATTCGTCAAAGACCTG
CAACGTGTAATGAATCCCATTGCAATGACCCAGTTCATCTTCAGTGTCCTCGTTGCGTGT
GTGGCGCTATTTCAGGCAACATACAGTACGGATTTCGCCGCAGTTTTCCAGTGCGTGGCC
TTCCTTCCGGTGCCTGGAGGCCAGGTCTTCCTGTACTGCTGGGCAGCGCAGAACGTTGCA
GACGAGGCACAAGCGGTGTCGACGGCGGCGTACAGCTGCTCCTGGGTGGAGTCGAGCGCG
GCCTTCAAGCGCGCCCTCCGCCTGCTGCTGTGCCGCGCTCAGAAGCGCCTCGTCCTCACT
GCCGGCTACTGCTACCCCATCGACAGGGCCGCCTTCCTCTCGTTGGTTAATGCATCATAC
TCCTACTACGCTCTGCTCGGCCAAATGAACAGACATTAG
>Same_OR132
CTGGTGCGATGGCTGGACGGCCTGGTGACCAGTCAGAGGGAGTACACTCGAGGAAGACCA
CAGCTCGAGGAGGTTTCCGCTGGAGCCCAGAGGCTCGCTCGGCGCATTACCAAAGCGTTC
ACCGTGTACGACGCTCTTGTGGTCCTCGCATGGACGCTGGTGCCACTTACAGCGCCAGCC
GAAGCCAAAAGATTGCCTTTCGAGCAGCTGCCCTTAACGGAGGAGAGCCCGTACTCTCTT
TACGCGCTATCCTACGCCATACAGGGCGCCTCCACGTTCTGGATCGCTGTAATCAGCGTT
CAGATGGACTGCTTCTTCACGGCCGTCATGATACACGCCGCTTCTCAGCTCAGTATACTA
TCCTTGCGCATATCTGACCTTCAGCTGGGAAACGGTCACCTGCAACTTGAGGACAATGGC
TCACTTGATGGCATGTACGAGGAACTGCGTTTGTGCATACACACTCACCAGGATATCGCA
AGATTCGTCAAGCACCTGGAAAGCGTCATGAACCCTATCGCAATGATGCAGCTCGCTGTT
GGA
>Same_OR134
CTGCGCCTCCAGCTGGGCGTGCTGAGGGCGGTGAGCGCGTGGGCGCCGGGCGGGTGGCCG
GCTCTGCGCCACGTGTACCACGCGTACACCGGGTGCGTGGTGGCGCTGCTGGCGGCGCTG
GTGGCCGCCCAGGGCATGGCGGCGCGCCACTTCTGGGGGGACATGCTCAGCGTCGCCATG
AACGCCTGCCTCATCTTCACCTACCTCGCGGCCTCCCTCAAGGCCGTCGCCTTCGTCACC
ATGCGCCACTTCGCAGGCACACTCGTCCACGATATCAACAGGGGTCTACAGGAATTCGGG
GAATCCTACAGACAGGAGAAAGAAGCGGTTTACGCGGCGTGTGCACGCCAGAGCGTGCTG
CTGACGTGCGTCCACGTGGGCATGGGTGCGGTGGTGCACGTGTGCTGGCTGACGCTGCCC
GCCACCAAGGTGGCCGCCTGCCAGACCGTCGAGTGCCGCGTCAAGGAGGGCCTGCCCGCG
CTCGTCTGGTTCCCCTTCCCCTTCACCGAGCCGCCCTTTTACGAGGCTGTGTACGTAGGC
GTGTCGCTGGCGCTGTTCTACGGCTACATCCTGACCACGATGTTGGATGGCTTCTTCTTC
ACGCTCATCATCTATACTGCGGGCCAGCTGCGAGTCCTCAACCTGATGGCCACCCGCTTG
TGCGACCCTGAGCCAGGCTCCAAGGTCTGCACTGACCAGCAGCTGCAGCGGCGCATGGCG
GAGGTCGTCCAGTGCCACACTCACATCGACAGGTGTGTGCAGCGGCTGAGCACCCTGCTC
GGTCCAATCCTGCTGGGGCAGTTCCTTTCAGACATCCTCACCATCAGCATCACCGCGTTC
GTTGCTACAGCTGCGAAGACGGATTCGGAGTGGCTGTTCAAGTACGGATCGTACCTGTTC
GCAATATCGGAGCAGCTGCTACTCTACTGCTGGCTGGGCCACGATATCCTCACAGAGAGC
GAGCGCCTGCAGGAGTCCGCCTACAGCAGCGACTGGACGGCCGCCCCGCGCCGCCTGCGC
GGCCAGCTCCGCGTCTTC
>Same_OR121
CTGCAGAGAACGACTGGTGAACTGGTGGAACAACATCGCGGAGTAGCCCAAGGTTCGTAT
CACTGGACATTAGCTGGCTGTGGAGCTGCGGCTTCTGTGATGAAGCAAACGGAGCATCAG
TGTCTGCTGGGCTTTGGAGCCTCCATACGGCGTCTGTTGGGCCTGTGGTGGTACGAGGGG
CGACGGGGTCGCCTCTGGTCAGCAGTGGCCGCCACAGTGACACTGGGTTCTCTAGCGCTG
CTGCCGACTTTCTCGGCTCTCAAACTTATCATGGATATTCCGCCAGAGCTCGAAGAGATC
ACATTATGCTGTTTAGTTATTTTTATCTGCTCCGGGTTTCTGATCAAGGCAGCGTTCTTC
ATCTACCAAGGTGCCTCTCTGAAACGGCTGCTGAAGCTTCTGTCCGACACCAGAAGAGTC
TACAGGAACGACGAAAGCAAAGAGGATATACGACACTCTTACCTGAAGCTGTCACGGCGA
GTTTGCCTGCAGATGCAGTTTGCGGTTCTGCCGACACTCGCTGGTTGGGTCTCCACTCCA
CTACTTGCTCGCGTTTTCCTCAGTTCCGAGGATGATTCGATTGAATCAAATCACCAGTTC
CCAGTGCCTCTCTGGTTTCCCGGAAACATGTACCTAACGCCCACCTACGAAATACTCTAT
GGTATTCAGTCTTTCAGCATACTAGTAGCCGCCCAGGTTACGGTTTGCATAGACTGTTTC
TTCGTCCACATGATGCTCATGGTTGCAGGTGAGCTACAAGTTTTGAACGAAAACATCTCA
CTTATGCAGAAATTAAACGTGAAGGTCCAAGGATATAAAGATGAAGAATTGAGACTTAAA
ATTAAAAGAAAAAATGATGGAATGAGTTTTCCAAGAAATGAAAATCCATCAGGTTCTACC
CATTCTTGGTCAGAAGATGTCTCACAAGAAAAAATGTGTTTGCAACTGGTGAAGAATATT
CAGCATCATCAGGAGATTATCAAATCTGTTCTCCTCCTGCAGAGCGCAATGAATGTGTCA
ATCTTCACCCTTCTTTTCGTCAACATGGCGGATTTGTGCTCCTGTATGTTCGTT
>Same_OR109
ATGCTCCACTTCTGGGGGGACATCCTCAGCGTCACCACCAACGCCTGCGTCACCTTCACC
TACACCATGGCCATCTTCAAGCTCCTTGTCGTCCTCACGATGCGACGGTCTGCGGAACAC
CTCATCAACGAGCTGAACCGATGCATGCAGCTGATGTTCGCCGGGGTGTCTCTGGGCTTC
TTCTACGGCTACATCCTGTCCACGACGCTGGACGGCTTCTTCGTGACGCTCATCATCTAC
CTGTCTGGCCAACTGCGGCTGCTCAACCTGATGGCAGAGAGCATGTGCTCTGTGCAGCCT
GCTCACAGCCGCAGGGACGTGGCCGCTCCAGCAGACACCTCAGAGGAGTGCGTGCGACTC
AGGCTGGCGCAGTGCGTGCGCTACCACACCGACGTCGACAGATGCGTACAGCAGCTGAGC
ACGTTGCTGGGACCCATACTGCTGGGACAGGTGCTGGCTGACGTGGTCACCATCAGCGCC
ACCGCATTCGTCACCACCACTGGTAAGACAGACTCTGGCTGGGTCTTCAAGTACGGCTCA
TACCTGGCTGCCATTGCAGAGCAGCTACTGCTCTACTGTTGGTTTGGGAACGATATCCTG
ACAGAGAGCGAGCGCCTGCAGCTGTCGGCCTACAGCAGCCAGTGGGTGGGGGTCTCGCCT
CGCTTCCGCAAGGAGCTGCGCCTCTTCCTGTGCCGCGCCCACCGCCCGCTGCGACTGACG
GCCAGCAAGTTCTACACCATCTCC
>Same_OR135
ATGTACGAAAATTTGTGTCTTTGTATTGAAACTCATCAGAAAATTCTCAGGTTCATTAAG
CACTTGCAGAACACTATGAGTTCCGTCGTAGTGACGCAGTTCTGCTGCTGCGTTCTCGTG
GCGTGTGTGGCATTATTTCAAGCGACATACAGTACAGACTTCAGTGCAGTTCTCATGTGC
GCCTCTTTCCTTCCGGTACCAAGTAGTCACGTGTTCCTTTACTGCTGGGCCGCACACAAT
GTAACCGAGCAGGCAGAGGTGGTAGTGTTCTCAGCATACAGCTGTTCCTGGGTAGAGGCA
AGTGGGCGTTTCAAGCGCGCTCTCAGGATCCTCATCAGCCGCGCCCAGAAACCACTGGTT
CTCACTGCTGGACACATCTACCCTATCAAC
>Same_OR133
CTGCAGGTCCTCCGAGCCCTGGCCGACGCCCAGCGCCACGAAGGCCATGTGCGTGCCGCA
CAGCGCCACCACGAGCGCGCTGAAGGCGTGGTAGGCGCTGCCGCGGCACGCCGGCCACAC
GCCCAGCAGGCACAGGAAGCGCACGTTGTGCTTCAGCACCGAGCCGGCCGCGCCGCGCCA
CGTCACCACGCGCTCCTCTCCACACCTCCCAGACTCCATCTCCCGGTGATCGTTCCGCGA
AGTCTCCATCGCCTACGGCCAAATGCTGTTACTGTCTCTGTCACCAACTGGTGGTGCCGT
CTCCAAGTTGCCGTCCGACCCCGCTCAACAAATGCCGCTGCCCCACAC
>Same_OR114
CTGTACGCCGGCTACTCGGCCGCCGTCGCCGCGGCGCTGCTCGCCTTCGTGGCCAGCCAG
CTGTCCGCCATGCTGCACTTCTGGGGCGACATCCTCAGCGCCACCAACAACGCCTGCGTC
ACCTCCAGCTACTCGATGGCCGTCTTCAAGTTCTTCGCCTTCCGCGTGATGCGGCCCTCT
GCCGAACGTCTCATTCACGACCTCGACAGATGCCTGCAAGTGTACGGGCAGGAGTACGCG
GTCCAGAAGGCGGCCGTGTTCGGCGCGTGCGCGCAGAAGGGCCGGCTGGTGGCGCGGCTG
CAGGTGTCGCTGGGCGTGTCCGTCTACCTCAGCTGGGTGGTGTTGCCTGCCCTGCGCGCG
CAGGCCTGCCACTCCGCAGAGTGCCGCGTCCACAGCGGCTTCCCCGCGCTGGTCTGGTAC
CCCTTCTCCTTCACAGAGCCGCCCGTCTACCAGATGATCTACGCTGTCATCTCCATGGGC
CTCTTCTACGGCTGCATCATATTCACGTCCCAAGACGGCTTCTTCTGGTCGCTTATCATC
TATGTAGGGGCACACTTGCGCTTCCTCAACTTCATGGTGACCAACATGTCAAGCGGCGAC
AGCGACACGAAGTCTCCTAGAGGGTCTCCACAACTGGAGGAGAAGATGAGGCGACGCCTC
AAGGAGTGCGTTTGCTACCACAACGACATAGACAGGTGTGTTCAGCGACTGAGTTCCCTG
CTGGGCCCCGTGATGCTGGGACAGTTCCTCACAGACATCGTCACCATCAGTGCCAGTGCC
TTTGTAGCTACAATGCTGAAAGCAGACTCGGGGTGGCTGTTGAAGTATGGCTCGTATCTC
TCTGGCACGATCGAGCACATGTTCCTGTTCTGTTGGTTCGGGAACGACATCTTGACGGAG
AGCGAGCGGCTGCAGCTGTCGGCGTACAGCAGCGACTGGGCGGACGCCTCGCCTCGCTTC
CGGAAGGAGTTGCGGATCTTCCTGTGCCGCAGCCAGCGGCCGCTCATCCTCACCGCCAGC
AAGTTCTGCGCTATCTCCAGGCAGACATTCCTGCGGCTGATGAACGCCTCCTATTCGTAC
TTCGCGCTGCTGAATCAGCTGAGCTCCGAATGA
>Same_OR125
ATGACTCTGGTCGGCGGCGTGCTCAAGCTGGCGCACCTCTCGACGCACGTGCCCGCCTAC
TGCCGGCTCGTCGGGGCGCTGCGTGACGTCATCAGGATTCAGCGGCCGCACTGCGAGAGC
ACCCCCAGCCTCATGGCCGTCTTCACCGGCGCCCACCGCAAGACACTGCGACTCACCTTC
TGGCCCATCGCATACCTCAACCTTTTGGCGTTCGGCTGGTACATGATACCCGTCATCTCC
TGGGCTACCGGTTCGGAAAAGAGACTCCTGCCTTTCTTCACCCTCCACGGAGTTGACTGT
TACGATTTCGTTCTATACGTTGCCATCTATTTCGTGCAGTGCCACTCGATTTTCTACTGG
TGCTTCATCAGTATCGGGCAGGACATGTTCTTCGTGACGAGCATGGTTCACGTGGCCGCC
CAGCTGCAGATTCTCAATGTTCGTCTGTCGAAACTGGGCGGAGGACAGGAAACCGACAAC
GAATTTGGGCGGCTCTACAGTTGTAGAGCAGAGGACTGTGGCACGTGTGAGAGGAAACCA
ATGTCTGACGAGATGTACACGGAGCTTCGAAACTGCATCACGACGCATCAGGAAATTCTC
AAGTTCGTGCAGTTCCTGCAGCAGGTGATGAGTCCAGTGGCCATGGCGCAGTTCATGTGC
AGCGTCGGAGCAGCGTGTGTCACACTGTACCAGGCAACGTTTAATCCTGAAGGAAACTCG
AGTCTCAAGTGCCTCATGTACCTACCCATTCCGGCGCTTCAAATATTCGTCTACTGCTGG
GGCGGACACGAACTCATGGAAAATGGGCTCTCGGTGTCGCTGTCGGCGTACAGCAGTCAG
TGGGTGGGAGCCGGCAGACGCGTGACCAGGGCGCTGCGCATGCTCATGTGCCGGGCACAG
CGGCCGCTGCGGCTGCATGCCGGGAAGCTCTACCCCGTCAACAGGGACACCTTCGTCTCC
TTGATAAACGCGTCGTTTTCTTTCTACACCGTTCTACGCCACATGAAAAATCGCTGA
>Same_OR124
ATGTCTCGCAGGACCAACCGCTGCTGTACATTACCTGCGATAACGCAGTTTGCGGTATCT
GCGTCTGAGGAGGGACTACGGCTGTCAGACAGTGCTCTTTCGCTTCTGGGCCCTGGTGCG
ACACTGAGGCGGCTTATGGGTCTCTGGCGACCTGAAGATGGGGCCGTACTGAGCGTTTCC
AGCGTGCTCGCCTCCGTCACTTTGGGCTCCATCGCCTTCCCAGTGGTCTGCAGCATCCTC
AAACTGTGCGTGGATCCTCCTCAGCCCCTGGAGGAAGTCACGCTCTGCGGCTTCGTCGCT
TGCATGGATTTCGGATTTCTAATCAAGGCTGCTCTCTTCATTAAACAAGGAGCCACGATG
CATCAACTCGTCCGGCTGTTATGGGAAACCAGAGGAAGATACAGCAATGGATTAAACAAC
GAGAAGACTCGCGCCCGCTATGAGAAACTGGTGGGCCGTTTGTACGTTTACATGCAGATG
GTGGTGGTGCCGGCACTGCTCTGCTGGGTCTCGTCGCCACTGCTGTCCCAAGTTTTCCTC
ACCTCCAGAGAGGACGCTCCAGACGGTTCCAGACAGCTTCCCGTGCACGTCTGGCTGCCG
GCCGATGTGAATCGCTCGCCAACATATGAGATTCTGTATGTAGCGCAGTCGTTCAGCCTG
ATGGTGTTGTCTCAGGCCACTGTATGCATGGACGTTTTCTTTGTGCACCTCATGCTCATG
GTTGCAGCTGAGCTGGAAGTCTTAAATGATAACATTTCAGCTATGGAACAAGGACAGCTG
CAGCGTGGTAGATCCAGATATGATGGTACTACTATGACTGACGATCAAAACATTGATGAA
CATGAATTTATCAGCGGTGGTCATCTCCAAGATGTTGCTCTAACGTCATCACTACGTGCC
GAGGATAAACATACGTATGCAGAACTTGTGAAAAACGTTCACCATCATCAGCAAGTTCTG
AGATCTGTCAGCCTCTTGCAGAAAGCAATGGATGCATCGATTTTCATTCTTCTTTTCATC
AACATGGCTAACCTCTGTGGCACGGTGTTTGTGGCTGCTGTGCTGTTACAGAGAGACGGA
AACATAACGAAAGCATTGAAGGAACTTATGCTGATACCCTGTGTCCTGTACGAAACTGGG
ATGTACTGCCTCTGCGGCCACATGATAATCAATCAGAGCGAGAAACTCGTCAGCTCGGCC
TTCAGCTGTGGTTGGCCTGATTGCAACCGTCGTTTCAAACACAGCCTACTTATCTTCATG
ATGGCGGCGATGCGTCCGCTCGAGATTACTGTGGGCAAGATGTGCAAGCTGTCCAAGCAG
ATGCTGCTACAGGTGCTCAACGGGTCATACGCGCTACTGAACATGCTTTATCATTTCCAC
CGCACACTGTGA
>Same_OR131
ATGGTGGGGCGTGCCGGCGATGCAGGGTCGGTGCTGGGCTCCAGTGCCACCCTGCTGCGA
ATGCTGGGTCTCTGGACCCCACAAGAAGAGGATGCCTGTCGTGTTGATCGAGTCCTCACT
GGCAGTGTAACCCTGGCACTGACGTTTGGGTTTATGGTTACGTCTGCTCTCAAACTAGTG
ATGGACCGCCCACGAGAACTCGAGGAACTATGCGCTTGTATCTTCTCTGTAACAATGCTC
TGTGAAGTTTTTTTCAAGATGGTTTGCTTCTTTCTGCAAGGATCTACCCTGCGCCAGCTA
GTGCAGCTGCTGTCGGACATCAGGGCGGACGATAGTGTAGGAGAACGCAACGACGAAATC
CGACGACGATACCAAAGGCTCGTAGACCGAACGTTTCTGTTTATAATGGTCATGGCGATA
GCAACTGAGGCCACCTGGGCGGCTTTTCCGCTGGTTCAGCAGCTTTTTAGCAGCAATGGT
GAGGTCGCACGCCTGCTGCCACTGCCCTTCTGGCTCCCGCTGGACATCTATGCATCTCCC
ACGTATGAAGTGATCTATGTGGTACAAGTCTTGCTTATACCACTTTCGACCACATCTCTG
TTCTCTGATTTCGTTTTCGTTGACCTGATGATGAGGATAGCAGCTGAATTGGAGATTTTG
AACTACAGCATTTCCGGTTTGAATAATATTAAAAAGAGTGTTTCAAGAAAATCCAAGAAT
GAATACAAATCAGTCGACAGAATCTCACGTGACAAGATAAAACTACAGTTTACGAAGAAC
GTGAAACATCACCAACAAATCCTTCGGTGCGTCGTCTTGCTAGAGGAAGTAATGAACACA
GGAGTCTTTATTCTGTTCCTGGCTACGACGATCGCATTATCCAGCAATATCTTCGCTGCC
ACGGCACTTTTGCAGACTGTCGGAGGAACTATAAAAGCACTGAAGATCATAAGCGCAATG
CCTCACGTCCTGTTTGAGGTCGGGTTATACTGCGTCATCGGGCAGATGGTAACGGCACAG
GTTTTGAATGGATCGTACGCGATGTTCAACATGCTTTACACATTGCAACGTAATAGGTAA
>Same_OR138
CTGGTCTTCGCCAACACTTTCACCATCGCCAGCGGCCTGGTCAAGCTGGCCTTCTACACG
CGCGATAAGGGCCTCTACAGCGCTCTGGCGCGGCGTCTGGAGGACCTGCTGTCGGTGCAG
AGGGAGGTGTGCTCCGAGGACCCTGAGCTGGCCAGCATTCTACGCGGCTCTCGGAAGCAA
GCGGGGCGCCTCACCGTGGGCATGTTGCTGATGATGTTCTCGCAAGGATTCGTTTGGTTT
CCCATTCCGGCCATTGCACATCCCGGCGAACGCCGTCTGCCGTTCGCACAACACGACTGG
GACAACAATACCCATTACTACGGGCTGTCGTACGCAGTCCAGTGCGTGGCAGGCGTGTAC
CTGAGCCAGATCAGCTTCAGTATGGACTGCCTGTTCGCTGCGATAATGATACTTGTGGCT
GCCCAGCTGAAGATCGTGTCGTGTCGTATTGGAAAACTGAAAGCAGACGAGATTTATGAG
CAGGAGGGAGAGAGAGATGACCGTTTAGGGGAAACGGTACTCAGAGCGTGCCAGAAACCA
TACAGTAATTTGTGCCAGTGCATCAAAACTCATCAGAAAATTCTTAGGTTCGTTGTACGA
CTGCAAAACACAATGAGCCCCATCGCAATGACGCAGTTCTTCTTCAGCGTCATCGTCGCT
TGCATGGCGCTGTTTCAGGCCACATATAGCAAGGACTTCACTGCCGTATTCAGATGTGTC
GCTTTCATGCCCATTCCTTGCGGCCAGGTTTTACTCTACTGCTGGGCGGCTCACAACGTA
ACAGAACAGGCGGAGGCGGTATCGTCCGCGGCGTACAGCTGCTCTTGGGTGGAGGCAAGT
CCACGATTCAAACGTGTCCTGAGGATCGTCATGTGTCGAGCCCAGAAGCCGCTGGTTCTC
ACTGCTGGACACCTGTACGCCATAAATCGGGCCGCCTTTCTCACGTTGGTGAATGCATCT
TATTCGTATTACGCATTGTTGGGTCACATGAACAGGCGTCCAACGCAAGCCTAA
>Same_OR136
CTGATTTGCTGCAGTTGTGAAATTTGCTCGGCTGTTTATCGTCCGACTATGAGTTGGGAA
TCGGAAGAGGCGCAGCAGCTGACATGGGAGTACGCTACAAAATCTGTGCTGAAATGTAAT
ATACGGATACTCCATATGGTGGGCCTGTGGCCACTGACGGACTCGTTGCTGTTTCGCTCA
TCCACAGCCACCATCGTCGTGCTCTGCGTGGCCCATATTGCAGAGGCAGCTGTCAACCTG
TGCACCCTGCACGGCGGCCTGCAGGATTTTACACTGGCGCTGTCCAACGTGTCAGTAGTT
TGCGTAGGCGTGCTCAAGCTTACCTTCTTCCTGCGCCACGAGCGGAGCTATTGTCGACTT
GTGAGATTGCTTGACGCTCTGGTAGACAGCCAGAGGGAGTACGTGCACGCTGAGCCACCA
CTGGCGGCTCTCTTCAAGGCCACGCAGAAGCGGACCGTGCGAGTCACCATCGGCTTCCTG
GTGTACGCCATCACGCAGCTGGTGGCCTGGTCCTTCGCTCCTCTGATCGCTGCCCCGGGC
ACCAGGAGACTACCCTTCCAGCAGTTACCTCTGACGGACGCGACCGCCTTCCTCATTTAC
GAACTGTCTTACGCCATGCAAGTCATTTCCATTATATTCATAGCATTAATCAATTGTCAA
ATGGACTGCTTCTTCATGGCGACTATGCTGCACACCGCTGCCCAGCTCCGAATTTTGGCA
GCCCGGATTAAGAACCTGAAGATACACAACGAAGATATGCGGACGATATTTAGATCAGAT
GAAGAAGCGGAAGTTCAGGTGTCTGCTGAGCGCGACGTTACCTACAACAATCTATGTCTC
TGCATCAAGACACATCAGCAACTCGTAAGGTTCGTCCGTCACCTGGACCGCATAATGAGT
CCCATCGCAATGATGCAGCTGGGTCTTGGAGTTTTCAACGGGTGCATGCTAATATTTCCG
GCGGCATATAGCGCAGAGAGCGACGCCCTGGTGAAGTGCCTGGCCGCCGTGCCCACCATC
AGCACGCAGCTGCTCCTCTACTGCCTTGGGGCGCACAGCGTGCGCGAACAGGGC
>Same_OR139
ATGGGAATTGCACCTTCTGCCGCGGCGGCAGCAGAGTCTTCGGTTGCGGCGGCGGCAGCG
GCGGCCAGCGACATGAACCACTTGCTGCGGCCCCTGCACTGGACCGCCGTCCTCCGACAC
CCTCACGCCGCCACCAGATCACCCCTCCTCTTCCGACTGTGCACCGCAGTGATGATATCC
TTCGCCCTGTGCTTCATCTGCTCCGAGAGCGCCGCGCTGATCCAACTGGGCACTGAGGAC
GTGGACGTCTTCATACTGCTGATCAGTACCGTAGACACTGCTACCATCTGGATCTTCCGT
ATGGTGCACACTGCTGTGTTCGAGCGCGACTTTCACAAGCTCGCTCTTCAGGTGGGCGAT
GACTTCGCTGAGTTCTTGACTTGGGACGACATTCCAGTGATACGCTCGAAGTGTCGCTTG
GTGCGCCGTTTCACACTGACTTTCGTGTGGTTCGGCCTGTCCGCCTGTTCCTACTTTCTG
GTCTCCCCTGTGAGTGCTGAGGGCCTGCCCTTCATACTGGCTCTGCCCTACGACGCGTCG
ACGCCCTTGGGATTT
>Same_OR141
TTGCATCGAGCCGGAATGCGAACCAGCACAGTCCACAAAGAGGGGGCGGTAGCGTCGGAG
GCGGGTCGGGACCTGCTGGGCCCCGGTGAGAAGGTGCTGCGCCTGTTGGGGGTGTGGCCG
CCCCCGGGGCCGGAGGCGCGGGGGCGGCTGCGGGAGCGGCTGCCGGCTCCGCTGCTGGGA
CTGCAGCTGGGCATGGTGGGCGTGCTGGCCAGTACGGCGGCGCACATTCACCAGGGCGGC
GGCGGCGACGACGACGAGGAGGCGCGACAGACCTCCGTCGCCATCTTCATCGTCGGCACC
GTCATCGGGATGCTGGTCAAGATCTGGTCGTTCATGGGGCAGCGCGGCCGCATGCAGCTG
CTGCTCGCCCTCCTGCTGGAGATGCGGCGCCGCTACCAGCGAGACTCCAGGGGCGCCCGC
CCGCGGGCACAGTCCAACGGCGTCACGCTCTTCTACATTCTCCAGGTGAACGCGGTGGCG
GCG
>Same_OR145
TTGCGAAAGAGCGTCCTTCATCATCAAGCAATCATAAGAGGAAACAGTGACACAGAGATG
CAGTTGGCTCCGTCGGGGCAGCCAGCAGCTGGAGCTGTAGAAGAGGTCAGCGAACTGGGC
TACCTGCAGAACTTTCTCCACTGGTCTGGCACGCTGCGCCACCCCAGTGCTGGTCCCTGG
TCCAGTCGCGTGCACCACCTGGTCCACGTCTTCACCATTGTAGCCACGCTGCTATTCATC
TGCTCCGAGGTTGTTCTGCTTTGGCGCGATGGAGCGACAGACCTCGAGGAGCTCACTCTT
ACGCTGTGTGTCCTCAACACGACAATCACCTTCATATTCCGCCTGAGGCACATAGCAGCG
TGGCAGTCTGAGTTCCAAAGGCTTGCTCCACAGGAGCGACGCGACTTTGGAGAGTTCCTG
AGCACAGACGACATACAGCTACTTCGCGTCAGGAGCCGATCCACG
>Same_OR123
CTGTCGTACGCCTCGCAGTGCGTCATAGGAGCGTGGACGAGTCAGCTGGGCTACAGCGTC
GACCTGCTGTTCATGGCCGTCATGATTCTCGTGGCCGCGCAGCTGCGGATACTTTCGCTG
CGCATAGCCAGTCTGAAAACGGAGGACTGCGAAGAAAATCTAGAAGATGGGGAGAGACGC
ATGAACGGCATGCCAGCAGACACCTGCGATAAAATGTACGAAAATTTGTGTCTTTGTATT
GAAACTCATCAGAAAATTCTCAGGTTCATTAAGCACTTGCAGAACACTATGAGTTCCGTC
>Same_OR140
ATGGCTGGAGCACTGGAACGAACGAAGCCGTGGTCCGAAGAGGAGAGGCAACATGGCAGT
GGGCGCACGCTGGCGGGCCAGGTGCTGTACCTGACGGTGGCCGGGATGTGGCCTCGCGGA
CGTGGAACCCCGTACCTAATGTATGTGGCGCTGGTGCAGCTGTGCGCCGTCTCCTACGTG
GCCGTCGGTCTCGTCAGCATTCACACCGCCCGAGGGGATGTCAACAGCATTTCATACACG
CTGCTGCACACGCTCGAGGTCTTCTCCGGAATGGTCAAGGCGGGGCTCTTCTTCAGCAAG
AGGCGCTCATTTTACCGGTTGGTGCGAGATCTGGACCTGATGGCGTCCGACTACTTGGAC
CGCCCCGAGCTGGAGTCCGCACGGCGCTGGGCCCGCCGGATGACCGTGTCACTG
>Same_OR143
CTGCTGTCCGCCCATGGGCTGGGATTCGGAAGAAAGTCAGCCACTGACGTGGCAGTACAC
GGGGGGCTCCGTGCTCAAGTGCGACCTGCGCATGCTGCACCTGATTGGCGTGTGGCCCCT
TTCAGGTTCGCGGCTGTATCGATGCCTCGTGACTGTCGTCATCGCTCTTTGTTTCGGGCA
TTTCGTCGAGGCCGTAATCCATCTCTGCACGCTGGACGGATATCTGGAAGACTTCACCTT
GGCTCTGTCCAACATCTCGGTTGTTATCGTGGGTGTCCTCAAAGTGACCTTCTTCTTGAG
GCACGAGCGTTCCTACTGCCGCCTGGTGCGATGGCTGGA
>Same_OR149
ATGCGACTGTCCTGGGCTGACAGTGGGCAGTCGATCCTCAAACTGAACATCCGCCATCTG
TGGCTCTTTGGTGCGTGGCCTCTGTCTGGTTCCTGGATTTATGACGTGTACAACGCTTTC
TGCCTCACAATGGGCGTGTGGAACGCGATAGAGAGTTCACTGTCCCTTTACTTCAGCTGG
GGAGACATGGATGAGACGACGCTTGTATTCATCAGCGCCTTCACCAATGCCTGCGGCACC
GCCAAGATGGCCTTGTTCATGCGCAATCGGCGACAGTACAACGCACTGGCTCGACGCGTG
GAGACCCTGATGTCTGTGCAAAGTGAATTCTGTTCGGCA
>Same_OR146
ATGCAGAGTGAACAGGAAGACGAGCTAGAAACCCCTCTGTCTTGGGAAGCCAGCGGGCGG
TCAGTACTGAAGCTGAACATTAGGCACCTCTACATTTTCGGGCTGTGGCCGCTGTGCAAG
GCCTGGCCCTTCCACCTGTACACGGCTTACGGAGCCGCACTCGGCATCTGGAACACTGCG
GAGGGCTTCCTGGCTGTTTACTTCAGCTGGGGAGACTTGGAGCAGACGACGCTGGTGCTG
ATGAACACCTTTACGAACGCCAGCGGCCTCGTCAAGATCGTCTTCTTCGCGCGAGACGGT
CGGCGCTACAACTCGCTGGCGCGGAGCGTGGAC
>Same_OR144
CTGCCCTACGATGCGTCGACGCCCTTGGGATTTGCCGTCTCGTGGCTCTTCTGCACCGTA
GTGTGCCTACACGCGGTGGTGATGACCATGGCGCTCGACTCCTTCAACGTCAGCCTCATC
GCGCAGCTACGTATACAACTCACACTGCTCAGCAGCAAAATTATCATTCTCGCCAAAGAG
ATGTCTGATAGACCTGTACACTCTTCAGAATCGCCTTCCTACCACGAGCTTCATTACCGG
CTGAAGAAATGCATCCTTCATCATCAAGCAATTATCAAGAACTCAGACTTGCTGGAACGG
CGCCTAGGGGCCATGTTGCTGGCACAGAGCATATCCATTGGTGCCGCCGCCTGCTTCCAG
ATGTTCCAGATTGCCACGAGTGCGGATGGTATGCAGCAGGTCGGGAAGTTCGGCTGTTAC
TTGTCTACTATGCTGGCTGAGCTCTTCATTTACTGCTGGTTTGGGGACGACCTTATTACA
GAAAGCGAGAACCTGGCCGTGGCGGCGTACAGCGCTGTGACGTCACTGCAGAGTTGT
>Same_OR148
TTGAAAGGTCCGTTGGCAACCCTGCTGCTTTGCGAGATGTCGGACACGGCTCTCCAGAGC
TTCGAGCTGCTGGGCCCCAGTGCGGTGGCGCTGTCTTGGCTGGGCCTCTGGAGGCCTCCC
GGTGGCCGCAGGCCGGGCTTCCGGCTGCTGGGGGCCGCCTTCGTAACCGCCGTCAACGTC
TCAGCGTGCCTCAACTCGGGCACGCAGATACTCGTCGACACACCGAGCGATCCCGCAATT
TTCCGCGAGGTCTTCTTCCTCTGCACCTGTACTTTCTCTTGGACCATCAGGTTGGTGACG
TTCATGCTGTACCGCAAGCGACTTCAGCATATGGTGCTGAGTCTACTGGATGCGAGGAGG
TTATACCCAGACAATGGTGCAGGTGTCCGGGAGAAGTACAGCAGGACTGCCGGCACTGTG
TGGAAGCTGTGGCAGACGCTACCAGCGGTGACGGTGATGCTGTGGATGGGAGACCCACTC
ATTCGGACCCTAACGTCGTCACAAGCGGACAACAGCACCAGGCCGCTC
>Same_OR142
CTGCGGTGCTGCGCTGCACGGTTGCGTCTCATCCTGCGCTGGAACCACCTCACTCACGTT
GCTCGACCGAGGCCCGGCCAGCCTGTGATGGAGCTGGTGCGCCTGCTGCTGCGCCTGATG
CACTGGAGCGGCGCCCTGAGACACCCCTCCCCGGTCGCCGGCTGCTACCCGCTCTACTCG
GCCGCCCTGCTCTGCCTCACCGCCTGCTTCGTCGCCACACAGGTGGCGGCGGTGGTGGAC
CGGCAGGCGGGCGCCGACCTGGACCAGGCGACGCTGGCGCTCTGCGTCGCCTCCACCATG
TGCGTCGCCATCTGCAAGGTCCTCAACATCCTGCGCTCCGAGCAGCTGTTCCTCAGGCTG
GCGCACCAGGTGACGACGCAGCCGGAGGGCCTCTCCGCCTGGGAGCGCGCGGCGTGGGAC
>Same_OR150
CTGATGGGTCTCTGGCAGCCGAGAGGCCGGTTGGCCCGCGTCCTCAACGGATTACTCGCT
TGTATGACGCTCGCCTGCATCACGTTTCTGGCTCTATGTGTGGTCCTCAAGCTGTATATG
GACCCTCCGGAAGAACTCGAGCAGATCACGCTGTGCTGCCTCGTCGCTTCTATCTGCGTT
GGTTTTTTTTGCAAGGCGTCACTCTTCATGGCACAGGGTGGCACGCTGCGACAGACGGTG
GGACTCCTGGAGGACATCAGGCTGGAGTTCTGCCGGGGAGACAACAACCAACTGACGCGG
CACCGGTACCAGAAGCTTTCAAACAACGTTTACTACTACTGTCAGTCAGCAATGAATGTG
TCCATA
>Same_OR152
CTGCTTCACCTCAGACGCCGCTCCATACGGCGGGTCGTTTCCGCCTACCTGTTGTCGGGC
GTCTTCATAGCCATCGTGTACACCGCTACACCCATCAGCGCTGAAGGACTGCCGTTTATC
CTGGCACTGCCGTACGATGCGACGCGGCCGCTCGCCTTCGCGGCCACGTGGCTCTACAGC
GCCTACATTGTCTTCAGCGTGGACATCGGGACCATGGCTGCCGACTCCTTCAGCGTCACC
CTAATCCTTCAGCTGCACAACCAGCTGGATGTGCTAGGCAGAAACCTTCGCAGCCTAAAC
GTCAGCCTCTCACAGTCGAAATTTTCTTCGTCTCAGACTTATTCTATGAAAAATAAGCAG
CATTTAGAACATGCAAACCACGACATTCACTGTCGACTCCAACAGAGCGTCCTTCGTCAT
CAAGCTATCATAAGGAACGTCGAGCTTCTGGAAGAGTGTTTAGGCGGGATGTTACTGGGA
CAGAGCCTCTCCATTGGGACGTCCTTCTGCATGCAGTTGTTTCAGGCCGCAAAGCGGGCT
AAGGGCGTGCAAGAACTTAGTAAGACCTGCAGCTACCTGCTCACAGCATTTTCAATGCTC
TTTGTGTACTGCTGGTTTGGGGACGATCTCATTTCGGAGAGCGAAAAGCTGGCGCTTTCG
GCATACGACGCGGCGACTTCCCTACAGGAATGCCCGACGTCCACCAAACGATCGCTGATG
CTTCTGATGCTCAGAGCCCAGCGGCCGTTACGCATCACTGCTGGTGGCTTCTTCGCTCTC
TCCAGAGAGTCCTTCGTGGCGGTTTTGAACGCGTCATATTCATTCTTCGCCATTCTTCGT
AATTTCAAGGATGATTAG
>Same_OR151
CTGGTACGCCGCGCCGGCAACGCCATACGTCGTGCAGAAGGAACTAAGCTGTTGCAGGCT
GGTGGTGGAGTGACACGACCCCTGACTCTGACCGCCATGATACCCTTCCTGCTGTACCAG
ACTGGCATGTTCTGCGTCTTCGGGCAGTTGGTAACCGACCAGAGCGAGAAACTGATGATC
TCTGCATTCAGCTGTGGATGGAACGAGAGTGACGCCCGTTTTAGACGCAGCCTGATGATC
TTCATGGCGATGGTAAATCGACCTCTGGAGATCACTGTTGGGAAAACCTGTAAACTATCC
AGAGAGATGTTCCTACAGGTGCTGAATGGATCGTACACGTTGTTCAATATGTTTTATCAA
GTGCACAGTACATCGTGA
>Same_OR156
CTGCGCGCCTCCCGGAGGCGGGCGCACCGCGCCACGCTGGGCACGCTGCTCTTCATGCTG
TCGCAGTGCTTCGTGTGGTACCCCATACCGCTGGTGGCGCACGCGGAAGAGCGCCGGCTG
CCGTTCGCGCAGCACCCCTGGGACGGCAACAGACACCACTACGCGCTGTCCTACTTCGCC
CAGTGCGCGGCCGGCTTGCTCATGACGCAGATCAGCTTCGGCGTCGACTGCCTCTTCGCG
TCAGCCATGATCCTTGTGGCTGCCCAGCTACAGATCCTAGCCGTGCGCCTCAAGGAGATG
GCGATCGTGTCCAGTATCCCGTGTAAAGGAAAGACCGCATACTTTGAGGAAGACCTCCTG
ACGAAAGGCACCGACCAAATGTATAACTCACTGCGCATTTGCATCGAAGATCATCAGAAA
ATCTTACGGTTTGTCACTCATCTGCAGAACACAATGAGTCCCATGGCAATAATGCAATTC
GGAGCCAGTGTTTTTGTCATATGCTTTGCATTATTTCAAGCAACATATAGCAAGGACTTC
AGTTCAGCACTGAAGTGCACATCTTTTCTCCCCGTTCCGTGTACACAAGTCTACCTCTAT
TGCTGGGCCGCTAACGAGGTAACTATACAAGCGGAGGCAGTATCACTGGCTGCTTACAGC
TCCTCATGGGTGGAGACCAGTCCCCGTTTCAAGCTCGCCTTGAGGATTCTCATCAGTCGT
GCCCAGAAGCCGTTGATTCTCACCGCCGGGCATCTCTACCGCATTGACAAAGAAGCCTTT
CTTTCGCTTGTGAATGCTTCATACTCTTACTATGCTTTACTTAGCCAAACAACCAACCGG
TAA
>Same_OR157
ATGGCGCGGTCAGAGCGCGACGTGCTGGGCCTGGTGGGTGGCCTGCTTGGGCTGTCCAGT
GGAGACCGCACCTCTCTCGGGGCCCGCCTGGCTGACTGCGGCAGGCTCTTCGCCGCTATG
GTCAACATCTTCGCAAACATCTCCCTCGTCACCACCACCGGCGTAGAGCTCTGCACCGAC
AGGTCGGCGGAAACAGAGAGGGCCTCCATCACGGCCTTCCTCTTCTCCGTTTCCGTAATC
AACTTGATCAAGGCGGTGTCGCTGCTGATGCAGTGGCGGCGCCTGCGTCGCCTCGTGGGC
GTCCTGGAGGCCATCCACAGCAGCTTCCGGGACCCAGAGGGCGCCCGCGGCCGCTACTCG
CGCCACGCCACCGTCCTCGGCCGCACCTGGGTGGTGATGGCGACGATGAACGTGACCTTC
TGGTGCCTGGACCCGCTGATCAGCCAAGCACTCGGCGGCGCGGAGCAGGGCCGCCAACTG
CCGCTGCCGCTGTGGCTGCCTTTCGACCAGACCCAGCCGTCCAACTATGGGCTCCTCTTC
CTGCTGGAGTCCGCGATGCTCATGAGCGGTGTCCAGCTATCCCTCTTCATCGACGCTCTC
TTCGTAACTCTCATCATAAACGTCACTGCCGAGATACATGTCCTCAACAGCAACATTCAG
AATCTGAAAACTGCAACTGTCCGTGTAGCTGGTCCACAGTCGATGACCGCTGAATCTGCG
TTTATTGGGACGGCGCAAAATATGGCAATTGGAGACGAGTCGACATTCATCGCAACTTCT
ACTAGACCCGATATTGGTTGTACCAATTTTTCGACATCTGACTTCACTTCAACATACCCC
AATCACAAAAAAAAGCGCTAA
>Same_OR158
CTGCCCTTCGACTACGCCGAGCAGCCAGCCTACGAGATGGTGTACACGGTGCTGTCGCTG
GGGCTGTTCTACGGCAGCCACGTGTCCACCGGCCTGGACGGATTCTTCTGCACGCTCATC
ATCTACTTGGCGGGTCACCTGCGCTTCCTCAACATGATGCTCGCAAACACGTGCACAGGC
GTCGTTCGAGAGGCTGCGGTCAGCGGCTACAAGCGGAAGAAGGCGGAAGCGTCGCCTGAC
CCGGACAACCAGATGAGGTCCCGTCTTCGAGAGTGCATCCGCTACCACAACGACATCGAC
AGGTGCGTGCAGCTCCTAAGTGGTATGTTGGGACCCATCCTGCTGGGACAGTTCATCGTC
AATATTATCACCATTAGCGCCACCGCTTTCATCGCCATAACGCTGAAAGCGGACTCTGCG
TGGATCTTCAAGTACGGCTCCTACCTGTTCGCCATCGCAGTTCAGCTGTTGCTGTACTGC
TGGTTCGGAAATGACATCGTTACAGAGAGTGAGCGCCTGCAGGTGTCTGCGTACAGCAGC
GACTGGACGGCGGCGTCGCCGCGCTTCCGCAAGGAGCTGCGTCTGCTGCTGTGCCGCGCC
CACCGGCCGCTCAGGCTCACCGCCAGCAAGTTCTACACCATCTCCAGGGAGACCTTCCTA
CTGCTGATGAATGCCTCTTTCTCCTATTATGCGGTGCTGAGACAACTGAACTCCGATTGA
>Same_OR153
ATGGCCGCACAGGTGCTGCTCTGGATGGCAGGCTGCGTCTGCATCGGGCCGCACGCGCTG
CTGCTGGACATCTCGTACCCGGTGGACGGCCTGGTGGGGGGCCGCGCCAGGCAGCTGCTG
CTGCTGCTGGACCAGGCGGCCGTCGCCTTCAACCACATGTGCTCGGTGGCCGCCTTCAAC
AGCATGTTCGTCCACTTCGTCGTCATAGCCTGCCAGCACCTGCAGCGCTCCATCGACGAC
CTGACAGCCGACACCTACGACATCGTCGCCGTGGTGCGCCACCACCAGCAGATACTCAGG
TACATTAAAGAGCTAGAAGACGTGTACTATATTATCATGCTTTGGGTTTTCCTTCCAATG
ATGGCGGTCATGTGTCTCATCATGTTTGCCTTACTAACCATTACATCAGTGGACATTGAG
TTCCTTGAGATGCTGGCGTTCTTTCTCATTTACTTCATCACCAACGGAGTGATATCCATA
TGTGGCAGCATGCTGACTTCCAAGGCGGAGCGCGTGGTGCTGGCGGCGTACAGCAGCGCG
TGGCCGGAGCGCGGCCGGCGCTTCAGCGGGGCGGTGCGCGTCGTCATGGTGCGCTTCCTG
CAGCCCGCCAAGCTCACCGTCGCCAAGTTCGTGCCGCTCTCCATCAACACCTTCTCCAAG
TTGCTGCAGGAGTCGTTCTCCTACCTGATGGTGATGCTGAGCCTTGTCAACGAAAAGGAC
AACGAGACGCAGCCAGCGGCCATCCTGGAACCTGCCTCTAACCACAGCGCCTACTACTAA
>Same_OR154
CTGTGTTCGCGGCTGGCGGCGTCGCGGCGGCGCGCCGTGCGTCTGACGCTGGCCTTCCAC
CTGTACGTGCTGTCCGCGCTGGTGGCCTGGAGCCTGATGCCCGCGATCCATCGCCAGCGC
CGACTGCCCTACCAGCAGCTGCGCTGGCTCGACACCTCCTCCGCGGCCGTCTACGGCGCC
TCGTACGCGCTCCAGTGCACCGCCACCTTCTTCTGCTCCTTCATCAACACCCACCTGGAC
GTCTTCTTCATGGCCGTCATGATCCACGTGGCGGATCAGTTCAGGATCCTCGCAGCGCGA
TTCGCCGACCTGCGGCTCGACGCGGATTGTAACCCAGAGCGCCGCGTGCTGCAGGACGGG
TCTTCGAGGCTGGGCGAAGAACTGTACCGGGAGCTGAGTCTCTGCATCCAGAACCACCAG
GACCTCGTGAGGCTGGTCCACCTGCTCGACGATGTGATGAGCCCCATAGCTATGACGCAG
TTTGTGGTGGGCGCCGTCAACGCCTGTATGGTGCTCTTCCCAGCTACATACAGCACTGAC
GTGGGAGCCGTCCTCAAGTGCTGGGCTGCCCTGCCTATGGTGGGCATCCAGATCTTCCTG
TACTGCTCGGGAGCCCACGACATCATGGAGCAGGCGGAGACGGTGTCCAGCGCGGCTTAC
GACTGCTCCTGGTTGGGGGCGGACCGGAGGCGGCGACGCGCGCTGCTGCTGGTCATGTGC
CGAGCCCAGAGGCCGCTGCAGCTCACAGCAGGCAAGCTCTACCCTATCAACAGGCCCACA
TTCCTCTCGCTTTTGCAGGTGACGTACTCTTACTACACATTGCTTCAGAACCTGAACAGT
CGATAA
>Same_OR160
CTGAGCCTGCTGCTCGTGCCGCAGATCTCGCTCTGCCTCAACATCTGCTACTTCGCGCTC
ATGCTGCACCTCGCCGCCGAGCTCGCCATCCTGCGCGACAACGTGGCCGTCGTGGGCTGG
CGGCGGCCCTCCAAGGAGGCGGCCCTCCACGACGAACGACACGCCGTCGACCGCGAATTC
GCCGCCGCGCCGGAGAACCGCCTGCTGGAAGACAACGTCCGCCACCACCAGCTCATCATA
CGGGCAGTGAGCGAGCTGGAGCAGATAATGAGCACCTCAGTCTACATCCACCTGTTCGTC
AACATGATTAACGTATGCTCTCACATCTTCGTCATTTCTGTGGTGCTACTGGAGACCGAC
GAGATGGCGGTAGTGGTGTCCACGGCCTCCAGTCTGGCCGTCTTTCTCAGTGGGATCGCT
CTGTACTGCATCATCGGCCACACCATCATCGACCAGAGCGAGCAGCTGCCAGAGGCGGTG
TACAGCAGCGGGTGGACCGGCGCGGACGCCTCCTTCCGGAGGACGGTCTCCATCCTGATG
GTCCGCGCCTCGCAGCCGCTCAGCATCACCGTGGGCAAGATGCGCGTGCTGTCCAAGCCC
ACGTTCGTGCAGGTGCTGAATGGGTCTTACACGCTGTTCAACTTTCTCTATCGGACACAG
AGCGACAAGGAGCGGAAAAGCTAG
>Same_OR163
CTGCGCCTGGCCGGGCGCGCCGACGAACTTCCAGCGATCGCTGCTCCTCGTCTCCATGCG
GGCCCGGAAGCCGCTCACGCTGCGCGCCGGCAAGTTCTTCGTCTTCTCCAGGCAGGCCTT
TGTCCAGGTGATGAACGTATCATACTCTTACTTCACTGTGCTGCGCAGCCTCTCGGAGGC
TTGAGAGGCTGCCCAGCACCGGCTGCAGCCACGGCTCACAGTCCATCACCAACTACACGA
CCCCGCTGCGCTTCACCCCTGTCTGCTGCTATCTCATCTGAGAACACGCCACAAATACTT
CACAAGCAAAGACTCAAAAATCAACAAAGGATTTACTACTCTAACTATGTGATATTTTCA
CAATTTTCCCACCAAAATAGGTTCTCAAAGTGTACAGATGCCTCAAGCAGGACTGTTCAA
CTTACAAACATTTCTCTTGTATATTTCATTAACCTTTCGCCGTATTACGATTTCTGTTAT
CGTCGTACGCAACTTAACGTAAATGAAAAATATTTCGCTTCAAGTGATGAAATACAAGCT
GCTACAAGTCAAAGGATCAAACAGAGGTGTTCCATTCGTTGTGGTTTTGAAAACTGTAGA
TGTCAGTGGAAAATAAAATTATGA
>Same_OR165
CTGCGAATAGGCCTTACGAAGGGGAGCGGCCTGCGCACTCTGCCGGTGATTTCATGGTAC
CCTTACAACATGGAAGTGTGGTCCAACTATGAAGTAACGTTCTTTACCCAGATGGTAGCA
TTAGTCACTGCTGCATTTTGTAATAGATCATGTGACATTCTGATCATCACTCTCATGACC
CAAATCAGCTCTTTACTTGAAATGGTCAACCTGAAGTTCCGGGACGTCTCCAAAATTGAT
CAGTCACCTGCTACCAGGAATACAAAAAAGGGCTACCGAAACTACATGCCTAACAGCACT
GCTTCTGTGTTCTCCTCATCGTTTGGTCGAAATGGTGTTCTGGAACCTGCTAGCACAATA
CACTCTGAGAATCATTCTGAAGCTGAAATGTATAACTCACTAGCCAGATGCATACAACAA
CATCAGGAAATTATAAGCTTTGCGGAAGAACTCGAGAAGCTGATGAACGATGTACTTCTC
GTTGATTTCCTGTGCTGCATGATAGTCACATGTTCGACTCTTTACGTTAGTACATCGGCA
AATGAAAACTTTGGAGACATGCTGTCGCACTTTGGGTATCTCGTTGCCATGACATATCCT
CTGCTACTCTACTGCCTGTCCGCACATGACATTAAAGAGCAGAGTGAGCAGGTGTGCATG
TCTGCCTACTGCTCCCCGTGGCCCCAAGCGACCAAAGGGTACCGGCGGTCTCTGTGTATC
GTCATGTGCCGCGCTCAGCGACCGCTGACTTTGACAGCCGGGAAGTTTTACGTCGTTTCA
CGAGCAACATTCTTAACCCTAATGAACGCTTCATACTCGTACTACAACACACTACGAGAA
ATTAACGACAGCAAACGCACTGACTAG
>Same_OR166
ATGATGCAGCTGGCTCTAGGAGTATTCAACGGCTGCATGCTCATTTTCCCGGCAGCTTAT
AGCGCTGAAAGTGGATCTCTGCTGAAGATTTTGGTGAGCGCGCCTGCAGTCAGCACGCAG
TTGCTGCTCTACTGCCTCGGGGCTCACAGCGTGCGGCAACAGGGTGAGCTGGTGTCTATG
GCTGCATACAGCTGTGGCTGGCCTGACGCCGACGCCAGATTCCGGAAAGCCTCGCTGCTG
ATCATGGCGAGGGCGCAGAGGGCGCTCAGACTCACCGCCGGCGGCATCTACCCCATACAG
AGGGCCACCTTCCTCTCGTTGCTGAACGCTGGTTACTCTTACTATGCAGTTCTTCAGAAC
TTCACTGGACGCTGA
>Same_OR159
CTGCCCTACCGCCTCTGGTCGCCCCTCGACGTCACCGCCGCGCCCGGTTACCACATCACC
TACCTCCTCTCGGTGGCTATCCTGGCACCGCTGGTGGAGGCCTTCGTCAACCTGAACGCG
TTGTACCTGGGCCTGATGGTGCTGACGAGTGCGCGCTTCTCCAGCCTCAATTCGCGATTC
GCTGCCATCTCTAAAGAGACGGACGGTAGTGGCCGTCTTGCCACCGCAGAGCTGGCGCGC
TGTGTGGCGCAGCATGTACACCTGTTACGGTTCTGCAGCGAACTGTCTGATGTTCTGAGT
CCAGTGCTTCTCTCGCAGTTCGGCTTCACCATCGTCATCATCTGCCAGACTGCGCTGCAA
ACAACCATGGAGCTGGAACTGAGCCCAAGGACAATGAAATTCATGGGACTTCTATGGCTG
GGAATTTCGGAGCTTTTCTTGTACTCCTACATGGGACACAAAATAATGTCACAGGCGAGC
GACGTGCAGCTGTCAGCGTACAGCTGTGGCTGGCCGGACTTGGACAGCAGCTTCAAGAAG
AGCGTGAGCTTCATCATCCAGCGCGCCCAGAAGCCTCTGCACTTCTCCATCGGCAAGATG
TACGTCCTGTCGCTGCGGACGTTTGTGGAGATGATGCGGGTATCATATGCCTTCTTCACA
CTGCTGCAGCAAGTCAATGGTCATTAA
>Same_OR164
CTGGTCGTCGCCGTCGAGGCGTCGCTCTACCTGGACGTCTTCTTCGTCGTGCTGATGCTG
GCCATCGCCGGCGAGCTGCACGCGCTCAACGACGCCGTCGCGGCCATCCGGTCGCCAGCC
GGCGGGCCGGGCCACGCTGTACCTGCACGTGCGGCGACTGGCACTGTGGATGCCACTAGT
GCCGCCCCGAGCGCTTACAAGGCTATGGTCGGGGTCGTGAGCCGACATCAGCTGATCTTG
GCGTCCATACGAGAACTGGAACTCGTGATGAACCACTCCATATTCCTTCTCCTGTTTCTC
AACATGCTGAATATTTGCGTACATACTTTCGTTACTGCCGTGCTTCTACAGAAGGAAGTA
CAGCCGACGACGATGTACAAGATGGTTAGCACTCTCCCGATCTACATGTACGAGACTGGA
CTCTACTGCATCTTTGGACAAACAATCATCGATCAGGGCGAGCGGCTGGCGACGTCGGCC
TTCAGCAGCGGTTGGCCCGAATGCGGGGTTCGTTTCCGGCGGGTGCTGCTCGTCTTCATG
CTGAGAGCATCCCAGCCTCTCCAGCTCACCGTCGGCCAAATGTACACTCTCTCCAGGCAC
ACGTTTCTGCAGCTCCTGAATGGATCTTACACTTTATTCAACATGCTCTATCAGATTCAA
GGGAATAAATGA
>Same_OR162
TTGCCCACGTGGCTGCCGGCCGGCGCGCAGCGCTCCCCCGGCTACGAGCTGCTCTACCTG
TTCGAAGCTCTCTGCCTCACCGTCTCCTCCCAGGTGCTGCTCTGCGTAGACGTCTTCTTC
ATCGACCTCATCCTCCTGGTCGTCGCAGAGCTGCAGGTGCTCAACGACAACGTCGCGGCT
GTGTTCGTCGGTGCGACCTGCTCTGAGAGACGCGAAGAAACACCCACCGGGGACTCCGCT
CTCCCTGCAGTACGACGGCGCCGCCGCACGTTTTCCGAGACGTTCGCGGTTTTAGATGCG
ACGGTCGACAATACAACGCAGAGGATTTCAGAAGATATGTATGACCAGTTAGTTGGCAAC
ATACGACATCATCAGATGATCATACAATGCGTCCAAGTACTTCAAATGGCAATGAGTTAT
TCCATTTTCGCTCTGCTCTTCTTCAACATGACGAGCATATGCCTCAACATATTCGTCACT
GCTAGCCTGCTGCAAAGTGACGTTGACTTGGTAACGGCACTGAAGGCTGTTTTCACTACA
CCTGTTTTCCTGTACGAAAGTGCAATGTATTGCATTTTTGGCCAGATGATTATAGATCAG
AGTGAACACCTGCCACTGTCTGCCTTCAGCTGTGGATGGACCGATGCGGACACAAGACTA
CAGAAGGCACTGCTTGTCTTCATGTTCAGATCATCGCAGCCGCTCAGGATCCAAGTTGGG
AAGACATACGAACTCTCCAAAGAGACCTTCGTCAGGGTGCTGAACGGATCATATGCACTC
TTCAACATGTTATACACATTCCAGGGCAAGAAATAA
>Same_OR168
CTGCTGCTCTTCATTTGCTCGCAGGCTGTTCTGCTTTGGCGCGACGGAGCGACAGACCTC
GAGCAGTTCACCCTCTCACTGAGCGTCCTGGACACGACCAGCGTCTTTATGATCCGCCTC
AGGCACATAGCGGCAAGGGAGGCAGATTTCCACAGACTTGCCATGCAGGAGCGCCGCGAC
TTCGGAGAGTTCCTCAGCGCCGACGACTTGCGGCTGCTTCACCTCAGGAGCCGCTCCACA
CGGCGGGTCGTTTCCGCCTACCTGTTGTCGGGCGTCTTCACCTCCATCGTGTACGCCGCT
>Same_OR169
CTGCCGTTCGCGCAGCACCCCTGGGACAACAACACCGGCTACTACGAGCTGTCGTACGCC
GTGCAGTGCGTGGCAGGGCTGTGGCTCAGCCAGATCAGCTACGGCATCGACTGCCTGTTC
GCGTCCGTCATGCTGCTGGTGGCTGCCCAACTGGAGATCCTGGCGGGGCGAATCGTGGCG
CTGGGGAAAGTGGCGAACGCCGCCGGTTGTCGTCCTGACGAATCACTGGCCGCCAACACA
CGCAGCCAGACGTACAGAGACTTGTGCGTTTGCGTCGAAGCTCATCAAAAGGTCCTCAGG
TTCGTCACCCATTTGGAAAACACCATGAGCCCCATCGCAATGACGCAGTTTGTCTGCAGC
GTCCTCGTTGCGTGTTCGTCATTATTTCAAGCCACATATAGTAAGGACCTTTCTGCAGCG
TTCAGCTCGATGTCGTTTCTCCCCATTCCAGGAGGCCAGGTCTACCTCTATTGCTGGGCA
GCTCACACAGTGACAGAACAGGCGGAGATGATATCATCAGCGGCGTACGGTTGCTCCTGG
GTGGAGGCGAGTGAGCGTTTCAAGCACGCCTTGAGAATCCTCATCAGCCGCGCGCAGAAG
CCGCTGGTGCTCACAGCTGGACACCTCTACCCCATAGACAAGCCAGCGTTCCTCTCGTTG
GTGAATGCATCCTACTCATACTACGCGCTCTTGGGCCAGATGAACAAGCGCTAA
>Same_OR161
CTGGACTGCTTCTTCGTGGCGGCCATGCTGCACGTGGGGGCACTACTGCAGCTGCTGGGG
CAGCGCGTCTCCAGTCTGCGAGTCTCGAGTGACAGTTACTCTGAAGACTCTGCTAGCGAC
GAGGAACGGCACATTCTCTACGCAGAACTCTGCAGCTGCATCCAGAGTCATCAGAAAATA
ACAAAGTTCCTGCAGGACCTGGAGGAGGCCATGAGCGGCATGGTGCTGGTGCAGCTGTCC
TCTACCATGGTCAACCTGTGCACGGCACTCTACCAGCAGACCAAGATCAAGGACGTGAGC
TCGGCCCTGCAGTACGCCATGCTGCTGCCCTTCCACACCGCGCAGATCTACTTCTACTGC
TGGACGGCCGACAACATAACGCAACAGGGCGAGGCCATATCATTGGCGGCATACAGCAGC
CACTGGACAGGTGCAGGCAGCACCTTCCAGAAAGCGCTGTCTATCGTGATGGCGCGTGCT
CACAAGCCACTACTGGTCACTGCGGGCCACCTCTACCCCATCAACAGAGCTGCCTTCGTA
GCGGCTATACCTCAAGGAAGAGCACTAAAGGGCTGGACTGAAAGACAAAGAGCTAGAGCG
AGGCAATATATGCACAGATGCTGGCACTGA
>Same_OR170
CTGCAGATCATCGTCTGGTTCCCGATGCCGCTGATCGCTTATCCCGGCCAACGCAAGCTG
CCCTTCGTCCAGCTGCCCTGGAACAACAACACGGAGATCCCCGTGTACGAGCTGTCCTAC
GCTCTGCAGTGTTTCTCGTCCTTCACCATCATCTTCATCACGCTCGGCATGGACTGCCTG
TTCGCGGTGATCATGATCCACGTGGCTGCTCAGTTCGAAATACTGATCACGCGTATTCGG
AATCTGCGTCTTGACTTATCAACGAGTGTAATCCAGCAAAAACCAATTTTGTCTCAGCAC
AGCCGAAATTCTAGGACGTCCATGAATACACCAACAGAGTCTAAGGAAATCTTAGATTTC
CAACATCAAATAACAGAAGCTCACGATAAAATGTACAACGACCTATGTAACTGCGTCGAA
GTTCATCAAGAAATTATCAGATTTGTCAGGCATCTGGAGACCATGATGAGTCCTATTGCA
ATGACGCAGTTCGTCTTCAGCGTCCTGGTCGCCTGTGTTGCACTATATCAAGCTACCTAT
AGCGAGGACCTCAGCGCAGTGTTCCGGTGTGCTGGCTTCCTCCCCGTTCCAGGTGGCCAA
GTTTATCTCTACTGCTGGGCGGCACATCATGTTATGGAACAGAGTGAGGCGGTGTCGGCA
GCAGCGTACGCCTGCTCCTGGATCGAAGGCAGCCCCCGCTTCAAGCGCACCCTTCGGATC
CTCATGTGCCGCGCCCAGAAGCCGCTGGTGCTAACGGCAGGGCGCCTCTACCAGGTCCAC
AGGACCACCTTCCTCTCGCTGGTGAATGCATCTTACTCATATTATGCATTGCTGGGACAA
ATTAGTAAACGTTGA
>Same_OR155
TTGTCTAACCACAATAACTTAATGCATTTTTATTTGCTAAATAGGTACATTGATGGTGTA
GAGGCTATTGTAAATGCTGTGTTTTTAACACAGTTTTTATGCAGTGCCACACTCTTCTGT
CTCACGGGTTTCCAACTCACAGTGATTTTGAAAGAACAACAACTTGCAAGATTTCTTAAT
ATGATGGAATTGTTAGGTGCAGCCATATTTGAAATGGGAATGTTTTGTTACTTTGCAAAT
AGAGTGATGGATGAAGGTATCAATGTTGGAAAGGCAGCTTATGAGTCTCAGTGGTATTAT
GTTTCCAAAGATTATGGAATATCAGTAAGCATAATTATGGCTCGATGTACCCGCCCACCA
AAAATAACATTTGGAAAATTTGCAGATCTTACTATGGAAAACTTCGCCTCAGTTTTGCAG
ATTTCATATTCATATTTTACTCTTCTCACCAGACTCAATGAATGA
>Same_OR172
ATGTTCATGCCGCTGGTGGCGCACCCCGGCGAGCGCCAGCTGCCGTTCAACCACATCCCC
TGGGAGCCGCAGAGCATGCCGCTCTTCTACGAGCTCTCGTACGCCGTCCAGAGCGCGTCG
TCCGTAATATACGTCTTCATCAGTTTCGCCTTCGACTGTTTCTTTGCTGTCGTAATGATA
CTCGTCACCGAGCAGCTTATGGTCGTGAACTTGCGCATCAAGCAGCTGTACGCCCCTACC
ACTGGAGATGGACCAATCCAGAAAGAAAAGCAGCTTCCAGACAAAACAATAACAGACAGG
CATGAAGTAATGTACAAGCAACTCTGCCTTTGTATTGATACTCATGAAGATATTATCAGG
CTGGTGTCGTTCCTGGACAGCGTGATGCATCCAATCGCCTTAACTCAGTTCATGCTGAGC
GTCATGGCTGCATGCGTCACCCTCTTCCTGGAATCATACAGCCCCGACAGCAGCTCCGTC
CTGAACAGCGTGTCCTATCTGCCCACACCCGGCATCCAGGTCTATTTGTACTGCTGGAGT
GCACACAACGTTCTCGAAGAGGGGGCTGCGGTGTCGGAGGCGGCGTACGGCTGCTCGTGG
TACGAGGGCTGCCCGCGTTTCAAGCGAGCTCTCCGCATCGTCATGTGTCGCGCGCAGAAG
CCGCTGGTGGTCACCGCGGGCAAGCTCTACCCTATCAGCAGGGCCACCTTCGTCTCGCTG
GTGAATGCCTCGTATACATATTACGCTTTGCTGAGCCGGGTGCACAACCGAGGCTGA
>Same_OR167
CTGCCGATGCTGATCTGGTGGTACGGGGGCCAGCCCGTGCGGACGCCCTACTACCAGCTC
AGCTACGCGCTCATCTGCTACTGGTTCATGCTCATCTACCTGTCCACCAGCACGCTGGAC
GCCTTCTACGTGACGCTCATCATATACCTGTCGTCGCAGCTCAAGATGCTCAACGCAGCA
CTGGCTGACACCGTCCAGCTGCCCGGGCGCGGTGAAGCGGCTACCGTAGGCGACCGGCGG
TCCGCGGCCTCTGTAACACGGCACGGGGACTACCGGAGGCTCGTCCAGTGCGTCCTCTTC
CACCAGGAGATCATCAAGTCGGTGGAGGAGATGGAGTCGCTTCTGAGCCCCTCCGTCCTC
GCGCAGTTCGCCACCAGCACCCTCGTCATCTGCTTCACCGCCTTCGCTGTGATGACATCC
ACGAAGAGACAAGAGATGCCCGCTTATGCCACCTACCTCGCTACCATGTTCTACGAGTTG
TTCATGTACTGCTGGTATGGGAACGAGCTACTGGAGCAGAGCGACGCGCTGCGGCTGTCG
GCCTACAGCTGCGCCTGGCCGGGGGCTGGCGGCCGCTTCCAGCGCTCCCTGTGCATCGTG
ATGGCGCGCGTCCAGAGGCCCCTCTGCCTCACCGCCGCCAAGCTCTACAAGATCTCCCGA
CAGACCTTCCTCGTGCTGCTGAAGGGCTCCTACACGTACTTCGCTCTCCTGCACCAGATG
AACGACCGCCAGCATATATCCTAG
>Same_OR176
CTGTCGTACGCCTTGCAGTGCATGTTGGCGACGTGGGCAACACAGCTCAGCAACGGTGTG
GACTTACTCTTCGTTACTGTCATGATCCTCACGGCTGCGGAGATGCGAATTCTTACACTG
CGCATTGTCAATCTGAAAACCGAGAACTCTGAAGTAAGGATAGTAAAAAGGGCCAATGTC
GTGATAGGCCAGACGGAGAATACTTGCGGTGACGAAATGTATGAAAAATTATGCCAGTGC
ATTGAAAGTCACCAGAAAGTCATCAGGTTTGTCAAGCAGTTGGAGAACAGCATGAGTTCC
ATCGTAATGCTGCAATTCTACTTCAGCGTCCTCATCATATGTGTGACATTATTTCAAGCA
ACATATAGTACGGACTACAGCTCAGTCCTAAAGTCCGTCTCTTACCTTCCTGTACCTGCT
GGTCAGATCTACTTATACTGCTGGGCAGCACACAACGTTACCGAACAGGCGGAGGCGGTG
ACGCTGGCGGCATACGGCTGTTCCTGGTTGGAGGCGAGCCCACGTTTCAAGCGAGCCCTG
AGGATTCTCATGTGTCGCGCACAGAAGCCGCTGGTTATCACCGCTGCTCACCTCTATCCG
ATGAGCAGGGATACGTTCGTCTCGTTGGTGAATGCATCATATTCATTCTATGCACTGTTG
GGTCAGATGAATAGACGATAG
>Same_OR178
CTGACCGACATCGGGCTCACTTCCAAGATGTTCTCGTTTTCGCTGGACGGGACTCGCGTG
ACGGAGCTGTTGCGGCAGCTGGCTGTGTCCCGTCAGCGCTTTGCTGACCGTGCAGGGCAC
AGGGCCCGTAACCACGCTACCGCTGTCAAAATGCATCGATTTCTGCAGGTGACCTACCGA
GTCAATTCAGCGTACTGGTTTGTTGCTCCCATCATCAGGATCATAACGGCTCCAAGGTCT
GAAGATGGTTTACCAGTCAGCCGAGATCTGCCCATTCCTATGTGGGTGCCATTCGACACC
CAACCGTCGCCGGTCTACGAGATCCTGTACTGCCTGCAGTTCGCTTTTGGATGGGCCGTG
TCTGAGACCACGGTGCTCGTGGACGTCTCGCTGATCGCACTCATGCTGCAGGTCTCCGCA
GAGTTGGCGGTCCTCAACGACAACCTCGCCGCTGGCACAGGGCCGCCCTTGCTGCTCTTA
CCTGCCTCAGAGCGCGACACCAGCGACTCACAGCTCCAGTCTCCCAAAAAATCACCATCG
TCGTTGGAACTGCCATATCCTGATTCTCTGCAGGGAAGAACTCCTCATGCAGACAGTTCG
AAAGACGAGACGTATCAACAGCTGTTCAGCACCATCATATCATTATCGGTTGCACAGGCC
TCCTGCAGAAAGTGTTAA
>Same_OR182
CTGGAGCCCGCCGTGCCCGAGGTAGAGTCCCAGGGCCGCCTCCGTCATGTTTCCCAGGTT
CGAGACGAAGACGGCGGCGAAGAAGGCGTGGTACAGCCACGAATCGACAAGTGGCCACGA
GCCGAACAGGAAGAGACAGCGCACGTTCACCTTCAGCACGGAGGCCGCCGTCTCCCGCCA
CGTGAGGATAGCGGTGTCGTCCGCTTCGGCACTTTCTGCCTTCATTGTTCTTCACTGTGT
AACAATTGTGAGGTTTTAAAGTATACAACTGTTCCGTTCAGAGACGGCACTGGTGCTTTA
CTGGTGTCT
>Same_OR183
ATGACACTCCACACGTCGCTGTCGCTGTGTGTGCGCCTGCTCAACATGGCGGGTCTCTGG
CCGCCAGCAAGCGCTCGCCACTGGCTGACACCTGCTGGCCTACTGTACCGATTGTACACC
GCGGTCATGGTCGCCCCCACGTGGCACATCTTGCCGCCTGAGGCTGCTGGACTGGTGCAT
TTCGGGGGCGACATGAAAGCCGCGACGGAGGATATGTGCCTGCTGTCTGCATTCGTGACC
ACCAGCTACAAACTGCTGGTGATCCTGCTGCGACGGACGCAGATCGTGCGCTTCGTGGAA
GCCCTGGACGCGCGTGTCACGGCCATGGCGGCCGAATCCGCCGAGGCGCAGGCCGTG
>Same_OR185
CTGGCAGAGGCCGCCAAGTTCGGCTGCTACCTGTCCGTCATGCTGGCTCAGCTCTTCGTC
TACTGCTGGTTCGGAGACGAACTGATCACGGAGAGCGAGAATGTTAGCACGGTGGTCTAC
TCGACAGTGACGTCACTGCAGGGATACCCCGTGTCTCTGAAGCGGTCTCTCCTCCTCATG
ATGACGCGCGCGCAGCGCCCTCTCCACATTACGGCTGCTGGGTTCTTCGATCTCTCCAGG
GAGTCTTTTGTGAAGGTTTTGAATGTATCTTACTCATTCTTCGCCATTCTTCGGAATTTC
AAGGAAGAGTAG
>Same_OR188
ATGAAGAACGACAAGCAGCCAGACAGCTCGGCCGACGGCAGCCCCTTAACCTGGCGCTAC
ACGCAGCGGTCGCTGCTGAGGACCAACATCCGCCTGCTGTGGGCGCTGGGCGTGTGGCCG
CTGCCCGGCTCCTGGCGGTTCTCGCTCCTCAAGGTGTGGCTGGCAGCGCTGGCCGTCGGC
AACGCCATCGAGAACGTGCTGGGCGTCTGGAAGAACTGGGGAGACCTCACCGAGGTCACC
TACTCGCTGCTGAACGCGTTCACGATAGGCGCCGGCGTGGCCAAGGCGTGCCACCTGATG
CTGCACGAGGAGCGCTACTGTCTGCTGGTGCGGCGCGTGGACCGG
>Same_OR197
CTGGCAGAGGCCGCCAAGTTCGGCTGCTACCTGTCCGTCATGCTGGCTCAGCTCTTCGTC
TACTGCTGGTTCGGAGACGACCTCATCACAGAGAGCGAGAAAGTCAGCGCGGCGGTCTAC
TCAACAGTGACGTCACTCGAAGGGTGCCCCGTGTCTCTGAAGCGGTCACTCCTGCTAATG
ATGACGCGTACGCAGCGCCCACTCCATGTTACGGCTGGCGGCTTCTTCGATCTGTCCAGG
GAATCCTTTGTTAATGTTTTAAATGTGTCTTACTCATTCTTTGCCATTCTTCGGAATTTC
AAGGAAGAATAG
