# Supplementary material for: Identification and analysis of odorant receptors expressed in the two main olfactory organs, antennae and palps, of Schistocerca americana
Source: Sci Rep. 2022 Dec 31;12:22628. doi: 10.1038/s41598-022-27199-3 (PMC9805433; doi:10.1038/s41598-022-27199-3)
Supplement: Supplementary file 9 — Supplementary Information 5. [file 41598_2022_27199_MOESM9_ESM.txt]

>Same_ORCO
MQKPHGLVADLWPLIRMVQYSGHWMLEYSGGLTALRAIYSSVVSVLVVTQFALMAVNLIQ
RSGDVNELAANTITVLFFLHPITKFAYFAVRSKAFYRTLATWNQSNNHPLFAESQARFHQ
LSVVRMRRLVMYVVSVTALSVVSWTSITFMGDSTREVPDPDNANETITEEVPRLMISTWY
PFDASSGMGYMLAFIYQLYWLTATLMHSNLMDVMFCCWLIYACEQLVHLKEIMKPLMELS
ATLDTVVPHTSELFRAASTLPTNEPLYGMGPDMSNGVTDGMTIRGIYSSQRDFSGFNRRS
AALSTVREADSGGAVTSAGGIGPNGLSKRQEMLVRSAIKYWVERHKHVVRFVGNIGDAYG
AALLLHMLTTTVTLTLLAYQATKIDSVDVYAASVLGYLFYTLGQVFLFCVFGNRLIEESS
SVMEAAYSCHWYDGSEEAKTFVQIVCQQCQKSLMISGAKFFTVSLDLFASVLGAVVTYFM
VLVQLK
>Same_OR4
MAKAKDLPDPVVDLRWMSRALAPVGMWGPSGGSRLYYAYSLWTIVQLVLTAAGQVAGLQG
HWDDLQTVFTTLCFAFTVTCTIIKGTIFVLQRESMDALKRHIERNAAEFCSHLPEERRSL
LVRARNLSRLIVCSFQSVGGVTLVSFITGPIVQNGRDRELLASGLNNATLDRRLGHNYPM
LMWWFGGLPVSSPGYEAAYIIMCYWLVLMYICTNVPDAYYVGLINYITAQLRLLHIALPK
MATLEPDAVLPEKLAHSYGLTIKADVPADAGAQGVIQDRVYARLVECIRFHQEIMKCVDE
MESVLSLTVLIQFFTSTLVICLTAITVISTETAYLPTYAAYLATMFYQLFIYCWYGGEVY
LESESLQFSAYSCNWPETDARFRKTLRICLARMQRPISFTAYKFYKLSRETFLLLLNGSY
SYFTLLLQMNQKND
>Same_OR2
MNNSSFINDVSLAQDILVYVKNMSAEPDQRLTSLPGPHSVLDVNIGVLKVAGLWPTRPYG
LFTFYTAWIYLTQWAVFALDSMSLYYYWGNLNMITAVFCNLTSITAGIIKMTHFFMYKPK
YYTLVNKLDALVASQQRITDPNVNSKSILVQTSKLNKYSTYIIVTYGNLVGVPWIVLPFV
MDSGETERTLPVVEWYGIRQDKSPLFEIGYVLQCLTIMYWFFASWGLDLFFGALMIHLAG
QFKILNNRVANVGRKDDAAFNSSPSGETERKIMDFNRDVVPRKTPVQQQEVTLYSELRKC
IIDHQEMISFMNDLEQTVNFVVLVQFSAGTLVICVNLFQAALNVQDFSSVLKVCMYMFEL
ILQLFIYCWCAHDVMVESERLCTSAYFSEWTGAPRRFTTALHILMARAQKPLTVSAGRIY
TINRSTFVSLINASYSYYAILRQMSDR
>Same_OR10
MLTKVKSGLQQRELLISDETATFTWSETARSLLKVNIRILFFSGAWPLTESALYYVYTAA
VFLASLANMAEAAVGIAFGQGSMEEITLVLPNTLTVASGVFKMIFFYRDRGRYYGLVRRT
DRLTTLQLAVPGEDAAAIVRDAGRHSLKLSSSVYAFVSLQIIVWFPMPLIAQRGERRLPF
VQLSWLDTSQLAVYAATYTLQCAGTFLLAFATVSVDCFFVAIMVHVSAQLRILSSRINAL
GLRTNLAGSARNFERDVSGEASDIQRDMYTELRLCIQYHQDILRFVRYLDSVMSPLAMTQ
FISGVLLACVALFQATLSPDVSAVFRCAAALPTPTMQIYLYCWGAEDVVQQLMNAAYSYY
ALLRQLNSR
>Same_OR24
MCADVWKREQMDVKGSEVVWPLSSVLWELRLLGLWVSPPGRRLRHRLVLAFVMISHVANF
LGAFASITMDTPSNLPQLSFIAYNCLTDAGLTCKMFSFSLDGQRLTELLRLLAASRQRFP
DKAGHRARYQATAVKLRRFMQVTYRINTAYWLLAPIVRNIMAAISKNTSSISRDIPVPIW
LPFDARSSPVYEILYSLELAFGFAMSETTVLIDGSLIALILQVAAELAVLNDNLAAGVTP
TLKQSPSGVTITESIVQDSYVQVLPKSSPFLVDGAFSDFLHSRSSTVSEAEIYQQLIGNI
QHHQTVISCVRLLRKVLSRATSVLLFCNTISICFQVIATAVLLQKDGDIAQTLKMLMGSS
LYAYQVALFCLLGQRIINQSDRLIRSAFSGDWPDGDVRCWRLVHMLCLSTSRALSLKICG
IYTLSRMTLLQILNVSYSLLNFIYQAKAEQSVVKQEL
>Same_OR32
MECSQKDAVWPLSAVQRGLRVLGLWSPSQARRLPQLLALCCVMAAHAFLLLTNNGSLIMD
TPSDLPQLSFTAYNSLTVIGLTAKVVSFPLEGARLSRMLQLLAEARRRFPDSVGRRDHHH
HMALRLHRFLQVSYRMNSWTVAPIVAGAIASARSDGRPVKRGFMMPLWLPLDTQSSPT
YEILLGVQVPCCWICSETSVLLDCAMLALMLQAAAELAVLNDRLSGVGAGRAPSAALPAC
YKDTSPAKASYYSEGKSAAAAEAEAQSPLYSRDEMFRSLVENINHHQTIINYMHLLQMLL
SRGISVLLICNTISICFHIVATVALLQEDIEPVGMTKMVLGSTLYAYQTAILCLLGQRIT
TQSERLPASAFSCDWPAADGRFRRLLIVFCVRSSQALVIRVCGLYSLSRETLLQVLKAAY
TLFNFVYQTVGAEEPLN
>Same_OR49
MRKASALYSQASVQVRRGLDLSTCKRILCWFSCWRDGSVWYGLYVVLARISVAGVVASQL
GLMLHVWGDLYSTSLCVYLTLAVLSAWFKMVQFYLARPKVDALLRELSGDVLLHAEDLSE
GTEDVFRRFQKRSGMFRRTFLVLGHLTILSWAAKPFLDRLLGSDGPLSLPQDAWYPFDTT
RSPYYEIAYLHQVLSLYVAATCVVTVDVFFTTLVMYLAAQLQVLNLHLQAMNCGPRLPAA
TDDTIDSCNNPVVARKSEEADGLPSANPRDAHAQLVRNVLHHQVIIRSVRIMEEAMGPCV
FVQFLFNVIVMCIYAFVLAGVRNMNVGSLAICLTNLISTCVENFGYCWFGNEIISQSEQL
AFSAYSSGWVGSGSHYQKSLMVLTMRAQRPLCLTVGSLYTLSRETFLTLLNGSYSFLAVL
LQMNNSN
>Same_OR63
MTRATLLLWLGTTCSWMLSALLHAELPFFAWFPFDTTRHYAEAFTYQLITGNLVIFIITG
LDCFCLELMIHLSEQLRVLNNLFRSFARANAQQLPELRVCPATATSHRRKSQYETTTKKS
FLEREAIPLDVHTKLEKTTNSVYSGIYNPFLDTADESFKRCIQYHWQLIGLKKETEKFCG
VVLFFQILASMFIICFVAFQATVNTMDAGSLTKCLLYLSVALLQLGLFCNEGTNIVTQNE
ELMLAVYSSGWPECNAALKQSVIITMMKLQYPLQIRAASYCTLSLETLTKILHTSYTFFT
LLRQVSETQ
>Same_OR36
MDAMSENVPWSGTGLWINARVLALAGMWRPPWIQPKWYLLYRAWVLFTLFSFLVAQIQAL
WHFWGNIDKITHDTCLMISIILSLIKFFSFVLRQEEFFRMVQRIDDISAEQKKTGDSETI
SILDASYRSARAVTLYMTFLGGSMPGVWATIPSIMRKLGVFPPERELPATAWYSSRDTQT
PYYQILSTLQYFSMQYSFFTAVGPDLLFVSMIIHAAGQLEVLNARLRRVGKVSGNRSSTS
TKQQKTEEELSVEVSSGEMMWKDLCSCIEHHQDVIELIKEVERLVSKTVLLQFMGATVII
CVTLYQSSTNTENIAALLMLQGYLGLIMYEVFMYCWYAEDILYQNSRLAESAYSCGWPSA
PLKLQRALVIVICRTQKPLGLTAGKFYYVSRETFVRLMSASYSYYALLRQVNDK
>Same_OR21
MGQRGHHHLLHERLHLLRRLRRTGEGVDVRLLGRPAAAGGAAGAAAAFYLCGHLMMLAWY
ASPLVANAALAPDPDTNATLPRHLLFDAWFPFDPVPSPNYELALLYQSVTLYIAFITTAV
IDVFYVSVMVYLGVELEILNEAVARSCRPSEEKGDDEDDCSLLIGCVRHHQALNRCVNTL
QEVMGISIFVQFVFNMLLICVYAFVLTTRKSDLSTLAKFGMTLESYLFENLLYCWYGNNL
IEQSERLPFSAYSSRWPDGGRRFRQTLRILALRAGRPLHITVGSLYTLSRQTFLHLLNGS
YSLFAVLHHLNSK
>Same_OR77
MESATATSEHRDDGGGGGGDLEYLLRLLHWTGVMRHPRAEFWAACAYYLRSAVANAAVAA
FLCSQALALWRGGTAEIDRFTLLLSTFNTVAAWLFRLGHIAVHERQFHYLAAQLDRDFGD
FLRPHDVHLMETRDQDLRRFVLAYIWFGTAGCLWWIIFPLLRFGFCAAGLPFILELPYDV
TSPLTFIPTWIFCSFITIHAAVLTIVVDSFNVSLIAQLRVQLILLSRNIVDLANEDQDLT
SSIKHMPSETSLSSDAMSGFQIRHQLRKMILHHQAIIRNTELMEKCLGAMLLGQSLSIGA
AVCFQLFQVALSAESLAEAGKFGCYLCVMLAQLFVYCWFGDEFITESEKVALAAYSAVTS
LQGIPLSQKRSLLLMMVRAQRPLRVTAGGFFPLSRESFVSVVNMSYSFFAILRSFKSD
>Same_OR85
MEKRLMAQRLQVLIMAATAESPVALLGRNASMLRLLGLYQQKNDGSRLKAALLSAFSLIF
LLFHPVFAALKLYMDPPEDLVDSALCSFAFIITDGVFIKTAIFIADRGMLHQMLEVLSDS
RRLYGRQEASKKIRGRYEDLAERVLLYMQVSTMVASVGW
>Same_OR53
MDACWALCTQLSFLAAQARALFHFWGDVGKVTHDVCLMVTVVLGLIKSYVFCRRKVDFFR
IVNKIDSARSEQSKWADPEVMSILSASYKSARNVTLYMTLLGGSSPAVWAVTPTVMRRLH
VGPPERELPATAWYSSRDTESPLYELLCVLQLFSMQYSFFAAVCLDLFFVSIIIHIAAQL
QVLGVRLRRIGELYDKRSTSSRNSPIFRRQVQVGFSEEENQWVDLCTCIRDHHAIIELVK
ELEGLLNMIILFQFLGATVVICVTLFQSSTNTGNVMTLLKLQAYLMVIIYEIFIYCWYAD
DILYQSSQLAVGAYSCCWLQSTPRLRRALVLVLCRAQRPMGLTAGKFYHISRATFVRLIS
ASYSYYALLNQMNDK
>Same_OR17
MLDKKDKMALQEKRSLVQFGLNRRLLRCVGLWPEERGSPWRPSLWPNALLQQGSLAAMVT
SELAALRQYWGGELSHTTINACIILLVAVALCKASSLVSLRRPIIQLMHTLQNTSVPQNE
WEERIYSGAARHARLLTLVLCVDYAIVAFIWDSLPLLNFMQQSPEGRYNNSDAIFSQYPI
IALYPWEVQSGPAYAFTFTLQVLCGAIFTMTHLACDTFLMSLVIHICSQIDVLRASLQQL
GRRAERVGAAAAVAEAQADAELCVGRLGGGGHRDKALCGQGSEQELYHELVACIKHHKNI
IGYVDVLQQVLSPVALAQFMCSMVIICLSGFGIAISNDFGALCRYCVYFTGAAIQLLIFC
WYGEVLITKLLNASYSFFAVLRQLNESGHREEEGAVASV
>Same_OR62
MGQPAKELAKLLGSEASVLRLLGLWRPQEHGGHVVPTVLAAVTLASACFLPAGVVLKLCG
DFPEQIEEMAHCCYIFIVCFGSIVKAVLFIVEGGTLRELVQLMYSMRTHYGADEGSENIR
SCYQDNVDRMYRYFQVMALLPTLYWICSPLVFGAETSATLDAQDNQRQLPLPFWLPSGVN
SSPTYQLLYVIQAFSLTVTVESAICLDVFFIRLMMMVAAELQVLNENISAIDCDQANGRE
DQEYDSLIPRDDRAPQFTEKYPENFSDDEIFSRLLKNIHHHQTILRCIWLLQTAMNVSIF
ILLFVNMANLCFNMFVTAGLLQDGRNVTKAVTALSTVPGLLLQTAMYCLFGQITTDQSEK
LSDSAYCCGWNECDTRFKRNLLIFMLMVGRPVEITVGQTCKLSKEMLLQVLNGTYVLLNM
LFHVHSDD
>Same_OR92
MQVSTMVASVGWLAAPLVSRALLAASGESGEVPRKLPLPVWLPLDVQASPTYEILYVVEA
YCVILSGLVTLCTDVLFIRLMLMVTAELHVLNCNVATMAKWRERVSDERHDYGHQQNTEV
QDSYMVGRALQMAETSYEDGSDDQLYQQLVTNVRHHLIILRTVNLLEAAMSKSI
>Same_OR44
MQSAPVEQPAAAAAAEAAQEACDLDYLLTFLHWTGTMRHPRAGPLASRAYRAANAAVTLA
FVYFVCSQAVILFRGGTSDLDSFTLTLSLIDTQGTWLVRIRHIAALQPQFHRLAYQVGRD
FGQFASAEDVAFLRAGSRRMRVVMLLYLAFGLAECCVWLTAPASETGLPFVLALPYDVTR
PVAYVATAVYCCFITLHTIMANFAADAFNASLIVQLRMQLTLLSRNIINCNNVTEKPYSL
LDKAESVDGVRPCHPFSTSDVYYRLQKNILHHQAIIRNVELLQRCLGSILLGQSLSIGIS
VCFQLYQVAKNAESLQDAGKYSSYLFTMFAELFVYCWFADDLISESENVAQAAYDAVPSL
LECPTSIKRSLLILMHRAQRPLSLKAA
>Same_OR80
MSNRNEGEYFAAIINLMHFFKIWTPDGSKRNLSFSVFILVPAYLFFFALSCIEIYHNWGD
MLSTTDAVNTFVIYLATSHKYFRLIYHEKDLKKLMNMVENNFSVPIRQNDAMHNSIIKSY
VQEVKKLTILWTTLCFTTLCGFMILPLADGLFHYYTTNSTKEIEWKLPYRTWTPFHDYGT
VVTVPLYIYHMFMGFVLIAEIPAFDTIYFSLINHSCAQLKILQNSLRNIVTISAQNVHSN
EKNSVTFDTMLEEHYIIEENIGHSSLSPAHKMNSVLNSFTPSGNCDSPLNYIHASELDSR
IRQNVGELVNHHEKILE
>Same_OR96
MREFTNNMEGSLSARHQESVLKWNVRVLTSGGLWPAGPPRLFAVFTTFVFVVKWTHILMA
VRTLYLSWGDLNEITLTLLSMITMLGGAIKMTLFLKNRSVYYQLVQRLDDMVRYHEQYYV
GNETMVSTFQMARKKALRLTFITLGYLNVLGPLWFVMPLLEDTSEKHLPFIPMHGLNFTS
IPLYELSYVTQCTATFFWHLVSVGLDMFYASLMIHVTAQLTILNVRFTNLHLETDHLSCR
SNLRPITAPFDNSVLTEAHSRMYRELCDLVRSHQKIIEFTTYLEDVMNSTVLVQFLSSVL
VACVTLFQATINSAGNTVVKCWLYLPMPAFQIFVYCWCAHDLVDQGLEVCTSAFLSAWVE
GSRHLRRGLLVVMARARRPLELTAGRMHPINRATFVSLINASYTYYAVLRRVNDR
>Same_OR55
MTAQWQAGSGPGMRVPGTHLPSIDLHAHLSPILKCLAVFGMWPTSAYTRVSAKVVALTTG
LAMLSLVLMQLVAEVMALAASPVSGPTELYRFIYNFSVVDLHLQGLGKWAFMVARRRRYT
RLVDRLQHCFRLSGLADTNDSTSVLATSETAQKVAVTRLQQQLSECRRLSMWATAFWLWV
CVYGVTHWCLVPLIIGDNSLPFDALYLFDASQPPLRHVVHCLQYVAGLQNILLSVFFDLF
VLWLHLLLCAQLRYLAENLRRLRRVTDTDEHKKLLFACVAHHSDLLSTIQELNSCAGPSF
FLQCFENTIRMCMIAFMATTTVADQMQVWSSAQFFLAAVGQLFLYCWCGQQISHLTESIS
DAAYDSGWEEHDVSTQKNVAFIMQRAQKTVVFKGGWFYTLTTETFVELLRLSFSYYTVLR
NINDR
>Same_OR38
MAHHTANSGTALRSGEMADYVHRKPVVDIGLSKAALVVIGLWAPTRPSRLYWVYTRWSLL
QLVVTIVGQVAGLQGHWDNLPVVSTSLCFVLTITCTFIKAVIFVTQRPRVDALMAHLEYN
LATFCSFMPRVKEATLRGCRLRVLFMFTSFMGIGGITLFSFYTGPIVQNFKDAKLLADGA
SNVTVRPHMGRNLPMLMWWYNGQPEQTPYYQLTYVLMCYWLMLIYLACDVQDAFYVTLII
YLSAQLTMLNAALTNALHPGYGEGGHTSERRQLPSRGWRGDVESVVPAMRSGRDRLVECI
RFHQEIIKSAAEMESILSASVLMQFMTSTLVICFTAFTVITAERAYLHTYITYLATMFYQ
LFLYCWYGGELLLESEKLQLSAYSCAWPDADPSLKRSLRIMMARLQNPVKLTACKLYGLT
RETFLLLMNGSYSYFALLHRMNQAPA
>Same_OR99
MLNNVYDPFSTCRNISLESLQVFPTVISRGRFTIAMKISRLRLKRASLSFHPHLNAEISS
SSLWSVTICPKTQNMPVWYSRKGIVAVRVRGRVTPPPACNSTPTTRRLEHKAP
>Same_OR75
MDARGDKPAAAEDLGARQPRLEMAATEPELVWPLPHVVRGLGILGLWVPPPGRRWRHLLL
LAFVMVSHVCLLLTVNASIIMDTPTDLPRLSFIAYNCLTYIGLASKMFSFSLDGQRLTEL
LRLLAASRQRFPDKEGHRARHHVTATRLHRFLQVTYRMNSAYWSVAPIIRIVAAGSASRA
SRDLVIPLWLPLDTQASPAYETLYCLQLAFGWTVSETTVLVDGSLIALILQVAAELAVLN
DRLAATAADVGQDVPGATRVHVSPASPSSLVVRERCGSSITTMSRSRYTPDEMYQQLVDN
IKHHQIIIRCVSLLQKLLSRATSVLLFCNTVSICFQIMATAVLLQEDVEVIQTVKMLMSS
TLYAYQVALFCLLGQKIINESERLPRSAFSCGWPEADTHCWRLLVALCRRSSRALSLKVC
GLYTLSRETLLQILNVSYSLFNFMYQTDKSAASRH
>Same_OR57
MQPKDSVSKSGGVTVNFCSADGVSKNKDDHSAQSTEFQEPIATWKGTSQSVLKYNVRYLC
LLGVWSLTHSQLYHLFSGTAFLLGVIHIGVAIFGSYLSRDNIEELTLMLANLFIVCGGVT
KLVFFLKDRSMYRRLVLVTDEITTRQRSYCELDPALKSILTISERLVSRLTLFVPAYIAT
VSIVWVPMPLIAYSNERRLPFVQLPMVNEVSSSTYALLYVMQSVPSVLFFNIGFGVDVFF
ACVMINAATQLRLLFHRIRDLRIGGRDTVKSTGSLCSEFTLRKKHERMYEELCTCIQIHQ
QLVRYLKFVGKAMDPIAMTQVVFSVLIACVTLFHATYSADSNAAFRCVAFLPTPGAQVFL
YCWGAHDLMEQSESVAEAAYSCAWVEASGRFKRALSLLMCRAQRSLVLTAGGLLQINRPT
FISLLKASYSYYTLLGRINNR
>Same_OR34
MLLNLAGTACAAVTLAFQPPRDLERLAMNAYVCAQGTLLSVKVAAFLWHRKRLRQLALQL
VSCWRQFEDVGGGVRAIYRSQAARVVRYMQVMTGIPTMMWMLEPLFSGGEDSPQGRSLPL
PTWLPDALQQSPTYVLLYVLQVFTIVVAIAVSVYLNIFFAVLMLSIAAELHVLNNNMMAM
GKFGDNETAEPYKRDEGVHRDRVTSSLLSSHRRPRGKLVAAAHTLPGPVAVYTQNGSHKQ
MYHQLIKNIRHHQVILRSVAELQKAMTHSIFVLLFLNMLNICVVIFAGSTLLQKQADQVA
MYKMLFSVPIYMYETGFFCVVGQTIIDQGERLSMSAFASAWLDSPRKLHRLLLVFMLRCA
RPPTITVGKTYTLSKRTFLRILNGSYTMFNMLYQFQRKK
>Same_OR6
MLRRVYNALRNVDEPSRYMEFNILMVRFMGVLVNRGMPGALLTWSLLALLLSQGLAGVLD
LYENHSDIADITANLPITTIVFSSAYRLFFFTLHRDRYQAIVDTVGERFVASSSSINMAT
WLRRSRIISILYFTYGSFVASTWQLHPLISAQLTSAEMRKESNGTFEGLPRELWEFPFRA
QYPFDARQPYVYTVVFLLQGACIFVSGCMIVVLDMMFITLTLLICGQLEILKDKLRNMRN
IATDQRQNEDIGLVGKALEKQALERRKMILNSSTDITKQDENFNEDLVTKKINLLLGECV
EHHNMLLSMISEIEFMHWSAFMINFCVLLIIFSFAAFEVTSGTPTSPAKVVNLAEYLLVS
ILQMFLLCDCGDKLVDQELSVSQAAYESEWYHCSESVKRTLQIIVLRARQPEQITVGKIA
GLNLDTFSDMLSRSFSYFTVLRQIRDG
>Same_OR94
MARGPRSERSKKMEATSLRKARLMFALPQAMVMFAVATHSVVPLLGHEDSGSTICASPQT
EDDVSIAGGCFSGRFPLELWYPTAVHTAPLYHVVYVLQLVAIYYTCHTAINVDLFFFAVT
NHASSQLEELNNALCQMGSRRPVRNSPRLQNRRRGSTENEHSSNGNQVNGPLWDTNEENL
ALDEQQRAMYQDLIRLVRQHQKIMRAVKELEPVISYALFGPILTNILNICLHMLVLTTEH
DNMGTNSKAFVGIVFNLIQNGLYCSFGETLTHQSDRLFTSIYCSGWENGCRRFKKAAAIL
MSQTREPLQIRVAKLYMLSRRTFLQLLNNSYGLFNLLYQVKNPE
>Same_OR26
MALAHSDLQTLQGSGASILRLLGVWWSQGRLGRLRSAASAIVTLSAYIWLTIFAALKLII
DPPEQLEDISLCCFVIVICFGYFIKVAFFIYKRDALRELLQILSDVRGSYGNGKSSHRIR
SRNQKLSRRLYIFMQVALIQGLVAWLSTPLLARALLASDQESLEPARQFPVPLWFPEYMY
LSPSYEILYVVQGFCLLVGTQSATCVDAFFIHIMLVVAAELEVLNGNITAMHKDRLTVQG
TEYQQRNRRTVPKRDGWTVGSNDYLQSTEHVSLEGMANDMYPQLVKNIHHHHEILRSVSL
LQGVMNVSIFILLFVNMADLCSCIFVSAVVLQRDGHITKALKPLMTIPPILYETGLYCIA
GQMLTDQSEKLVNSAASCGWADCDARFKRSLLVFMTVAGRPLEITVGKMCKLSKQMLVQV
LNGTYGLLNLLYHFHGTQ
>Same_OR117
MPAVVWCPFPFTESPAYEAVYAAVSVAMFYGYILTTTLDAFFFTLIIYTAGQLRVLNLMA
RDLCARGSLQQMNARLADCVSYHVHIERCVQRLGALVGPIVLGQFLADIVTISAATFVAT
VSEADSVWLLKFSSYLLAIAEQLLLYCWFGSDVATESERLQLAAYSSDWTAVPARFQKDL
CILLSRGHRPLRLAAYKFYTISRETFLMLMNTAFSYYAVLRQLNGN
>Same_OR50
MLNNYCITATEIGASVPYSQGVDAVMAQTNRKMPPANVLATNISILRWSGLWPPERQTGW
ARLFAAYTAVAFLSQVVAIDMTLYHIYNSEGDIYEITLTMMVTMTLVGGVLKMLHFFGNA
DTYRRLVRDLQEVIDLQRGHCEQDDAVSAIFCSYHRQAILFTCGSLGYLNVLAPTWFLMP
VITGVATDPNDRKLPFSQLKGLRSNDLIGYSAAYFVQCHAIFYWNFISVGLDVFFATAML
HAAAQLKILSHRLSRLGKQTTRYEEQPPYWNALQGDTAPVRQIIPYEEENDLYSQLRSCI
KNHQEILRLVLFLETVMGPVAFIQFLCSVVAACVALFQATFNAEGNGVLKCTMYLPTPAF
QIFIYCWCGHEIMEEGLYVSRAAYSSGWVGASQRFTRALRIVMCRAQRPLQLTAGKLYPV
NRLTFVSLINASYTFYALLRQMRDR
>Same_OR29
MLIPRARREKRLIAQRLQVLTMAEPAETPVALLGRNASMLRLLGLYQQKHDGSKVKAALL
SAFSLIFLLHHPVFAAMKLYMDPPEDLVEFALCSFSFIISDGVFIKTAIFIADRGMLHQM
LDVLSESRRLYGREEASKRIRSRYEDLAERVLLYMQVSTMVASVGWLGAPLVSRALLAAS
GESGEVPRKLPLPVWLPVDVQASPTYEILYVLEAYTTTLTGLVTLCIDVLFIRLMLMVTA
ELEVLNYNVSTMAKGREKNSDDLYNHGHKQNMETQDFYRRDRALQMAETVYKHGSNFQFY
QELVTNVRHHLIILRTVDLLEAAMSKSIIILLLINMGALCSNLLVVGVLLQAGGGVTRPL
TL
>Same_OR14
MRSEEAGDLLGATAVALQLMGLWRGGGGGGSPAARVAVAAPTLFVMGSAVVLSGAKLC
ADPPAVYEELIAVIFILVASVSWTFKLRRRCGVQVITAVPIAMWALEPLLSSGQNTPLPA
WLPLDIHATPAYELLCTFQAVAVTLSVEASVCLDMFFIVLMIAVAAELHILNDNLEAVRL
HPIDTFPLKAADNSATRWNGKASPLVEKGIPSTQQYEYHRENHKSTSALDATADAHELMY
RSLVKNIQHHQLILKSVKELETAMSYSIFVLLFLNMVTICTLIISTTVLLQSDSDPTSLY
KMVSSLPIVMFQTGLFCIFGQMIIDQSERLPATAFSSGWLEGNVRLRRALLLLMRRAATP
LRITVGRMYPLSRHTYLQLLNGSYTIFNMMYQVRGRSD
>Same_OR33
MSAQAVSHLAPERLEVTYVSHLACLSCCSHISQEQSTPMAELKSGRGPTTGVRADDVLRH
NVKLLALGGAWPPSERRGLRRLFPLYTATIYFCQSATIAMGIWLTYDLWGDVDEIMLTYV
NTFTLLGGYIKLIYFSRDVRGYRELVSILRNVAREQWPYCENDAKLMAIFTGAYRKGLWL
TFGPLVYLNILGPTWFFMPLILRAFGSEERLLPFVNLRESVTNIFPLYVAIYVVQVYCMF
FWNIISVGLDMFFVTSMVHVAAQLKILNERLSNLGEDPPHGDYGAVLDRQIMRGFVNPQK
RPFSCDRRQRDMYEELRNCIKTHQHILSSLKKLQRVMSPVAMTQFMCSASGACITLFQAT
FNPEGNSTLKCLIFLPLPAFQIFIYCWAGHEIVYQEELLSVSGYGSAWVGASRRISVVLH
ILMCNAQKPLRLTAGKFYPVNRDTFVTLINASYTFYTLMRQTRDQGSTVQT
>Same_OR106
MRMEHHLHDGRGSSRTEDLGGLLGLGASALSALGIWAGPEPGTTRWVRAAPTLLVVAMFG
TTAVMKLCLEQVDDLEELGERIFVCTTIVVTGVRVTAALPLAMWVLDPVLTAALTSPLGQ
NASAVADARKTPLSLWLPVDAQASPNYEAIYAFQAFLIVFTAQASLFLDMFFIVLIIHIT
AELNVLNDSVAAIHVGGASGAATKGGSSPTAESGRKRHSLTWPDTGVKLSTAYKSVGHHD
TDMYCQLVEAIRHHQTVMRYVQELENVMSQPLYILLSTNMMNMCLHMFTFIMLLQKDIER
SSMVKMMFTFPAYLYQTGTYCIFGQAIIDQSERLVVSASSCGWPEAVPGFRRALVVFMLQ
ASRPLRIRVGSLVTLSRNTFLQLLKDTYTMFNMLYRLQGNK
>Same_OR122
MGYLLAPLHWTAIMRHPRSVAGSALLFRLCTLVLAAISLSFFCSEIAVVCRQGTADLDVF
TLTLSVSDTTGTWLVRLVHIAIREHDFHRLALQVGQDFAEFLSADDVPVLLDQGRAARRF
TLTYIWFGIAASAYWLVSPVSPEGLPFILALPYDATTPLGYAVSWLYCTIVTVHVVVMTM
VFDAFNVSLIAQLRIQLTLLNRKIIRIVKENTSRPLDSLQSIDHRDLHYRLEKCVLHHQA
IIRNADLLERCLGGMLLGQSLSIGAVACFQMFQVAMSADGLQQIGKFGCYLFAMLAELFI
YCWFGDDLITESENLALAAYDAVTSLQGCPLSIKKSLLLMMHR
>Same_OR112
MLAGTTLTCITFLVLCASLKLYMDPPEDLEQIALCTLVATVGAGFIIRAVLFMAQGGTLR
QTLRLLEDTRLQFCNGDNNELMRRRYQTLSNNIYYYCQMVAVPAVTAWAVCPLLSRIVTK
TDQEEMGAQWQLPVPVWLPADIYASPTFEFLYVVQSFCVLVATESCLSIDIFFVHMMLMV
AAELEVLNDNLCAMEHIHFQSLTTEGEGFISGRKRKDRQLSLFTSGQSLGEQTLTEKAAH
EWLHQQLVKNVLHHQAILRSVSLLQSNVSIFSLLFVNMANLCSSLFVASILLQKEGNV
GKALNALCTIPVQLYETTIYCIYAHILTDQSDRLMYSAFSCSWIDSDVRFKRSLSIFMIV
TVQPIRITVGKMCTLSKQMLLQVLNGTYGLLNMLYYLHRSK
>Same_OR13
MAMAGAQDKTKPWSEVDGQHGNRCTLAGHILYLRVAGLWPHAQATRYLLHTVMVQLCAIA
YIAVGVASIYTARGDVDGISHTLMHLLEVVSGMVKAGLFFSKRQSFNRLVQDLDLMVSED
WDRPELESARRWARRMTVSLTTYIYTLILLWLPAPLLAGGDQKLLPVVQIEGVDWSLWPG
AYAALYALQCAVLLTQVPVVIGLDCFFVAAMLHVGTLLQLLGQRVSELQLINGGVADLAG
DVGLKRRQVLYAELCTCIVNHQKITKYLRDLEAAMSTMVLVQLSTNMICLCMGLYQQIQI
KDALTALQYAMVLPFHSTQIYFYCWTADIITQQGEALSEAAYSSHWVGAGTGFQRALSIV
MARAHKPLLITAGHLYPVNTAAFVALMKASYSYYTLLRQLDGD
>Same_OR45
LRAANFVMSKLSEAARLRTEFGVQLRLLRAAGAWTPGSGGVVQAVYGCYCAFIVVSLVVF
VVTQVSAILHFWGDIISITNSVCVTFVYILAIFKLVILLKMRRLTDELVENLDRCMERYG
STFEREKAFVFGECARRGRWISLMQAWMGLCLYVAWEVQPMLRVQSCSTTECRSQSGFPT
VVWYPFSFTEPPAYQVVFIVVSTGLFYGNIISITVHSTLCTLMICVAGHLRVLNLMARNL
CSTQQYDKTTGDHKQCNMCDAEERMREHLRECVRYHIDIERMVQQLSKLVGPILLGELLV
DMITVSASAFVTTALKANSGLLLKYGWYLFVVAEQMFLVCWCGDEVLAESERLQVSVYSC
DWTGGSPRFLRELRIVLNRTGRPLLLTASKFYTITRETFLLLINASYSYFALLNQLNSN
>Same_OR91
MVLCPCSGGCGSGAQREDADIDMLVVSSGQRSAAAAEAASDLDFMLNVLHWTGLMRHPHA
GPWSSRVHYLVNAFSTVAFLLFICSQFVLLWRNGTTDLEVFTLTVCILITSCSWMIRLRH
LAAWEVEFQRLAMEMRFGFDEFLSADELRLLHLRSRTHRHFVSAYLCSGLFTSAAFVSIP
VSAEGFPFVMALPYDACQPFAFAVTWLYTAYLVFYVVTANRAADSFNISLIVQLRNQLDL
LSRKLCNLNDCISHTKSSSIKETQRSEDASQDVYYQLRKCILHHQSIIRNVELLEQCLGR
MLLGQCLANGTSICLLLFQAAKRAKGVQELGKTSSYLLNTLFDLFVYCWFGDDLISESEN
VASSAYDAVPSVQECSTGIKRSLLLLMLRAQRPLRITAGGFFALCRESFVSVLNVSYSFF
TILRNFKDD
>Same_OR5
MQDHIVGPGTYWPATFHNALTQTVERRAASRPKSCRLTATFILRPTCTAALRVMTSHVYR
DEKMWDTTKEVEALLGPCAVVMRGIGLWQPPGGQPAGAKFLITAVLLLQHLAFLVGSLVE
IGIDPPPLDVILEAIVTIACSFTWGVRMVSVLVRQSRVQQLVVDVLNMRKEFTENSAVLR
KSYRRRALIVCVAWVVFPLLAVPMWFVEPALTKTLVTTSENTTIVIRKTPFVMWMPIDTQ
THPNYEITYVIQIVLLVSVVQAAVIVDLFFASLMINITADIAILNNNIANMRLHKENGVV
KKSAEGVKISGAWEVTYKTKKSLAEKGEPYDENATTTTPYTTDPRAQLYKTLAKNIQHHQ
VIMSIINDLESIMSESSVLMLAVNSINICLQALGFVDAFRPGAKRSLVLKKLLTFPAYIN
QTAHFCWYGQEIIDQSERLLESAFSCGWADADQRFCSSLRIFMLQVSRPLKLQIGKIFTL
SRNLFMQILNTSYTIFNMMINF
>Same_OR137
MSTMLFRAFLCPAHTLPLVPSPLAAEQPSPPGAWCGRRSVGALQFEQQVEHRVGHVEQLQ
EGAPGERGHLAHVDGERPGGLRQHHHQRAPHPSLGLQPAASSDRLHEALALVRDGLPEHA
EHARLEHVGDEREEHLGHQAPVDAAAEEHGRSEGLRADVDDVGEQDDEDGLAHHPLQVVH
THDYHLMMLDILHEELVRVRSGRACADMERVSPCSVDGVCGGLF
>Same_OR87
MKSEQEDNRNVAMDFLVTLMHAWALVSRSISGPWLLVHHFYKAIVFICMGSLLVSELIAI
GIGGDDMLTLSLNTCVMLSNAVAIYKLVLSTVWPGRYRSLVEHVVRSLPDYLSHDAAGRR
RLVADSRTAYTFTMGFVVCGHVTVASWSLLPLLLKPVEKLRLPLVAWTPFDSSCGLGFLV
TYVYQFTCTLFMAWTSGATDLICVNVVMQLCSHLEILCCHLQRVGAQCCGDAGGSCDHGY
LGKSAEKPTPDKDDLRDQLRRCIRYHQEIISVAREMDSLLWSIVLSQCLCGMSVLCLLLF
QMALHTLTIETIAKYLSYMASILLQIFCYCWFGDNLSSKSTAVARVAYSCAWTRGSAGFG
RSLCILMARAQRPLIVSGGSFYILSREAFIRILNASYSYFAVLYSMSDK
>Same_OR78
MAREIPESMELPLSWADSGQSVLKLNIRHLWLCGVWPLPGSWIFEVYGALGLVLGVWNAV
ESTLALYFCWGDMDESTMVFISTFSIGCGTVKMAFFMCNRGQYYALARSVEMLVSLQSEF
CSADPALADIRQGSQRRASRLTIGLLLLMLSQYPVWFPMPLIARPDERRLPFAQHGWDNN
TNFYELSYVVQCVIGAWTTQISNSVDLLFVCIMILTAAQLQILTMRIASLKREDIEVKLE
KGISCVADQTENSCSDKMYEKLCQCIESHQNILRFVKHLEKTMSSIVMTQFSFSVLVTCV
SLFQATYSTELGSVLKCICFLPVPAGQIYLYCWSAHNITEQAEAVTLAAYSCSWLKASHR
FKRALRILMSRAQKPLVLTAAHLYPMNREAFVSLVNASYSYYALLGQMTK
>Same_OR74
LACNMAVSGTDLQTNVLASGIPCLDLIVYLEPILRPLATTGMWSSSVFSNNVHKVVAMTV
GLSLFGMFLVQLLAEVVGTPLLLAANGDIDRLIHDVSVLGIHLDTFWKWLFMLTQRRRFI
QLLRQMERSFCLGVLACPTDRLALQDGYLQGQGIQPWAVPTKLYEVLERTRFRYWLVTVV
WSVMCVLGASHWYFVPLLKGDDSLRYDAWYPFDSQQPTIKKMVYWMQYACSMYSVMILCF
FDCLLMWLQQLLCIQLRYLAGNLRELSRSDGALNVDRRQTLAVCISHHEHILRVMRELNA
FVAPLLFLQCFKNMMILCLVAFLASMAGASDLLELSGLMLYFMAACQQLFFYCWCCEELT
YLGLEVGDAAYDSGWEDWDVSSQKSIVIIIWRSQKAFTFKGGWFYTLNVATFVDLIKLSF
SYYTVLRSMREE
>Same_OR39
MSSMEPAASIATAAEEATSLDYLLWLLHWTGAICHPRAGRWSCRISYVLRVLGVAAVSYT
NTCDAIAMYREGTSDFDRFTLTVSVFETGSTCVYRRCHIAWRERDFQKLAQQVREDFGEF
MSPGDIPVLQALAGSLRRFVTAYVVLGAFDTMVWLTYPTRGEGLPLIIILPFQTDRSFGW
FTGWLICAYITADCLTVNFMVDSFNICLMEQLRMQLIILRKHIDELGDKGESTKHSLAQK
NSERSLPLGNYLDENYESYKLQKTIYEQQRTKAALGKEGTKGRQLSPELTDVCDIHSRLR
GIILHHQAIIRNAESLQDCLSNMLLVQSASLGSVICILLVQIALSAQGARETGKICGYMF
AIFGELWLYCWFGDKLMSEGENLTLAIYDAVTSLHECSTSIKRSLLLLMLRSQRPLCITA
AGFFPLSRESFVSILNISYSFFTILRNFKGE
>Same_OR59
MPPSADDEKRLLGSVSVLLGRSMAWRDGSLRTQMTDCATTAVLLSTAAANFLITVCSALK
FYLDPPEETEKASQAAFLLTVSIPNAVKGISLTRQRTRLQQVVACLLVMRRAVQDGAGRR
RLYARSANLVGNMWMIMGVMAGMIWAVDPLLSEPPPLNGTSPDPALPLPVWLPFDGNAPD
TYSLTFALEAVVFAWVVFSCVDVLYITLIINVAAELHVLNDNVEITGNGADVVGHSNR
KIGEVHHVGASRAGATRDGSAVIPNFPSAQFAAVKLLTPAYSPGYFEVYRSEGNDTYRLL
VKNIQHHQLIIKCVNEFQKATGTPVLFVVAINVLNLCSNIISLAALLEKDPRASTVVKSL
VGCLGFVIETAIYCLPGQMIIDQSERLVHSAYSCHWPDTDGRFKSSLLIFMVRAGQPLRL
RVGKLITISRETYQELMKLSYQLFNLVYQLQSS
>Same_OR147
MTLSVADTNGTWLFRLAHTVMCERAFHKLADQVGHDFAEFLTWDDIPLLRAQGRVVRRFT
LAYIWFGVGACSYFLVSPVCAEGLPYVLALPFDAMQPLGFAAAWVFCMVTCLHTVVMTMV
LDSLNVSLISQL
>Same_OR68
MRMITTFLGIGGVALVFFYLGPVIQNVKDNRLKAAAAANETLDPLLGRNLAMLLWWPRGQ
PVGAPAYQLAYVGVCYWLMLLYLSTSTLDTFYVTLIIYLSSQLKVLNIDFLSIAEGADGG
GDDNDDSLVEQGRPLSRPETVHKLPVKLPNAYDKTKAQRTHERLLECIIFHQEVIKSVDE
MESILSASVLVQFLASTLVICFTAFVITTAENKQDLPTYITYLATMFYELFLYCWYGNEL
LAESERLQTSAYGCGWPDAGAGFQRTLRVAMARLQRPICLTAGKFYKISRETFLLLLNGS
YSYFALLHQMNDR
>Same_OR113
MYALYVAAATALMASYPVCALCVMAEARPDIQVTAVLVGVTSSYVGAVFKMLTLFLKRSQ
VCQLVQSVEREFPLSPLLAGEEQRAVAASAGDHGARLTASFVALCCFSVFNWSLGPIVMR
LLGAERALALCLPWFPSYEPASPSFQLLYGYQVLSLVLVALWVGALDAFLLVLLVYAAGQ
LRVLNCTLLHMGAWPERTTHRALSYDLASNLPFTSGDDPSGHRQVKTVRTEAEATAMLRE
CARHHLQVCRFVQSVEEVAAPALTLQLLVSTFLLCMSAFTATQIPVGSPLLARVVIYMLT
GASELLIYCKYCDDVISESGRVQQALYGSGWAARGGAFSSGVLIMMARAQRPLCLRAAHV
LPVSLQTFTKVLNASYTVFTLMRQIKD
>Same_OR76
LVCACYLAVVAFAASQLLAEPWRPLEELAIAALIFVTGSSFTFKGAMFLRYRPRLLQLAT
QLCGGGLRPDVGAETRRRYRQRGREVFLYLQAILSAPTLLWSLQPLLVPPGGSVANLSNM
TEPALKRSTPLPMWLPPALQSSPAYEMVYGLQVFSMLVVLQTSVFTGIFFLVLMLSIAAE
LHVLNDSIAGNSGQVSRSPWRQHSLSTMESHRATEVDAANDGAVTSFERSHLQRQMYCDL
ANNIRHHQLIIRCVKELEAIMNLPIFVLLFLHMVNICAQIFVTSLLLQKDNDSTTLFKVL
FTLPIYLYETGLYCVFGQIIIDQSDRLSSSAYSGTWLQGDVRLRRALLLLTSRAVHPLTL
TVGKTYTLSRHTFLQILNGSYSLFNMLYQVQGNK
>Same_OR71
MLLAANDVSLGVFALAYVLMESARDLKSLSDAFFVIATSVSVSSRIFLLTGQKDLMQELV
TLLMKARKSFPESVPGIRDRYQKLAIIMFRIWQVLPMFPLTLWVLEPVLLVKFSTREANV
TAESLRNTPLPIWVPIDIHRSPNYEITYALQATSLILAIGFNGFFDIIYVVFMVHITAEL
DVLNQNISRMKTGGEENAADSRGQYNTRVKLESDFKSVPVQFRQHLSSFPGDLGEEDR
MYFILVENIKHHQLILVYIKKLEELMRTSIFIILLSNALSICLHVLGLAVMLQEGVDLPS
VLKMLITFPAYSCETGLYCMFGQAIIDQSERLVDSAFNCDWINMGPRFRRSLTIFMLQAS
QPLNVKVGKRVILSRHTFLRLLNGSYSLFNMLHGVQK
>Same_OR42
MAPASSAATAAVAASSLEHLLRPLHWGAVLRHPSVADSSPILFRLRTLIIASITTSFVFS
ELLVLYHQGTEDLDLFILILGIADTIAMWVFRMAHITLHESDFHKLALQVSQDFADFVTW
EDVPVMRRRCRTVRRISLTYMCFGLSNCAYFLSLPSSPDGLPYVLVLPFDATKPASHTIA
WLYCMIVTVHTVIMTIAINSFNISVITQLCIQLTQLNKKIVNLNKDMPEEPGQSGKKPAQ
RDLYCRLKQCILHHQAIIKNVDLLQSCLGVVLLGQSLSVGTAACFEMFQIATSADGLQQI
GKFGTHLFTILAELFIYCWFGDELITESENLALAAYDAATSLQDSPVSIKRSLVLLMQRA
QRPLCITAGGFFPLSRESFVAVLNVSYSFVAILRNFKNED
>Same_OR115
MMGGGARRHLTTSPRPTCGSAAVAAAAAEASDLDYLLRMLHWTGSMRQPHAGTWANRAFR
LLNAAAVAVISLLVCSLGLAMWRGGTADLDRFTLLLSHCNSFTMWIVRLGIIAAHERDFH
YLARQVERDFVEFLTAEDVPLLRDHGRRLRRVVKAYLCLGVAGSVWWLVFPVICFGFTVE
GVPYEMVLPYDVTRPLVFIVNWIFCAIATLHSAVMTMASDSFSVSLIVQLRLQLRILSRN
LVNVAKGDEEIKQKKSVGNGHTGQLQDRIRQNILHHQTIIRNAKLLEKCLAATLLAQSVS
IGVAVCIQLYQIAMRAQQLVDAGKFGCYLFIMLAQLFVFCWFGDDLITESQEVSVAAYHS
VTSLEGCPISTKRSLLLLMLRAQRPLHVTAAGFFPLSRESF
>Same_OR31
MVSEAAPAAVAAAADAASDLNHLLQPLHWTAVLRHPRGADRSPLCFRLCTITMTSLILSF
FISEVTVLYREGTEDLTAFTMTLGVADTNIIWLFRMVHITLCERAFHKLALQVGNDFAEF
LTLDDIPVLRSQSRAVRRFTLMYMWFGIGAVVYYLFSPVSDEGLPVILAVPFDATQPFGF
AVTWIYVSIVTMHVVVMTMVFDSFNVSLIAQLRIQLTLLNSKLVSLAKEMSERPVHSSKT
PAYRELHYRLQKCVRHHQAIIKNADLLEKSLGAMLLAQSLAIGACACFQMFQVATNKNGL
QETGKFGCHLTVMLAELFEYCWFGDDLITESENVALAAYDAVTSLLECPVSIKRSLLLVM
QRAQRPLCITAGGFFPLSRESFVSVVNVSYSFFAILRNFKNEEE
>Same_OR37
MEESSLLGPSAVGVRHLGLWAAPGDTGPPGGSLRLALVVAAHLGLFSTSTANLIMDTPDD
LEVLTINAFACMTTLGMIVKVVSYVLDRGSFNALLVRLAAARRAHVDPGGRNAATRARRL
AFGTALYRFTQVSTVFCTSLWSVAPLLGASSGARDFPVPVWLPLDMRATPTYQVVYLVQV
FCIWAVVQGTVFLDTSFQILMLQLAAELEVLNDNVAAIYNREVGPSEVRQAEDGKIDVSP
QRKKDEASGRLGYIELHTDTAEDEMYSHLVSNIKHHQTVIGCLSQLETVMSHSTLILLSS
NMVCICLHIFVTAVLLQDEIQFDKTFKMMCAFAIYTYQTGLFCLIGQTIIDQSERLVNSA
FSCAWPDADARFKRSLSVFMVRSARLLEIRVGKMYTLSRETFLQILNGSYRLFNLLYQTN
LEN
>Same_OR25
MSRLALRLSTLQKFEITKMKDGHIPWSETALWMNARVLALGGSWRPPGVRGFTLYRIWVL
FTQFSFLIGQLQGLYYFWGDANRIIQDVCLLVTTILGLFKFFVFVIKQEDVFKIVQTIDD
RRREQGKLENPRITSILDASYSSAKTITVCMAGVGGTAPAVWAIMPLVMRSLGVGPPERE
LPAMAWYTRHDTVSPVYEMLYILQYFSMQYSYFAAMCLDLFFACLIIHVAAQLEVLNVRL
SQIREDLYCKDRTSEPLGDIKDEDVEEDSAWRELSECVEHHKDAIKLVDDLETLVNPIIL
SQFMGATIIICVTLFLITTNKQHFVALVRLQAYLAVVVYEIFMYCWFGDDIMYQNSRLVN
SVYTCGWPGAPQKLQKALIIILLRAQRPLGVTAGKFYRVSRETFVSLMKASYSYYALLNQ
MND
>Same_OR47
MWTVARAPADVTDRAATRVWMSSLALNARILRVAGLWPDLGSRLSTAYTALAAAFQVSLL
VTQGLALVWGRAGLAVVSLNVCVMTTIAAGICKAAAFLWQLDTARQLTACLQGCQHSEEA
DVAALGVTRYYVGVGGAAVVVWNLMPLLLESDRSLPTIAWYPYDETETPFFELTYVLQGI
STFYCCITNVGLNVFLVSLIIYVSDELKNLNDSISSINYSTSHNCNCSYDKQHGLLYRSS
KIVADDGERDSDTYKRHSKNLRQRTQFCCVVKARQYLWMCLQYHQELIKTVKKLETTMTG
VVFIEFVAGIIVTCLTLFHAAVNAGNMALFLKFIMYLLYMTVGMFIYCWYGQDLMEKSED
LKWAAYSCNWQGAPRSFTDLLKIVMLWAQQPLILSAGKYYRISLKTFVTLLNASYSYYAV
LRQINDTEK
>Same_OR84
MESPTKRNEGVARVPEGGWLTLWKDLETTSSALKLNVRCLFLGGLWSKSRGPLYLAYSAF
IQLCSFAYIAMCMVSIFSAEGDINDVTLTLLHTFEVVCGVLKAAIFYLKRHEYYEIVRSL
DELMSAQRQYLTVSKGQELLVMLEAAHKKANFLTLVLTGYIYGLVFVWLPFPLILCPSER
LLPLIPLPGKYYKEPLLLYIAVYAIQSFVPLSLIMVVDGLDCFFVSSMVHTEALLKVVSE
RIASLGHLPYTDFTVQRFSGLEQETRGMDVGNNSDWTAELRSCIVCYQKIIEFLQRLEKA
MNIMVLIQLSFSMLNLCMALYQQTKIPDLSSALKYILYLPFPTMKIFFYCWAAHSVKEQG
EEVSWAAYRCAWPDSNQDFRKNLAITMCRAQRPLLLTAGQIYPINKNAFVSLVKASYSYY
TLLRQFEDK
>Same_OR22
MQLQSAGVTSLEMAVLETFARQRLGATREHWNNVLRRNVKVLRFGGVWRPASKSGWRSCA
FPLYFASVCGSLLNIIGLDIVRSWLLWGDMTEVTFALVSTNVNGVFKMVHCFRHFETY
SLLVSELNGLVALQRPYCEANGDLMAAFRKACRRAARLTIGCLTYMNVLGQMWCVVPLVS
HVPPDSRESPLPLVSLPGLHRENRGWYLFAYLVECHAVFYWNFASLGMDMFFASIMIQVT
GQLNILNIRLTQLRQEGSTEDRASLSRSTGFNLSRNDRHQERSANNFARMNSELCECVKH
HQAILKYLEFLERVMSPVVLTQFLCSVVAVCVTLYQITFNPEGSGVIKCAMFLPIPALQI
FVYCWCGHDIMEAGLSVSLAAYSCAWVGVGRRVTSALRIVMCRAQRPLQLTAGKVYPVNR
DTFLSLINASYTFYTLLRQMRNR
>Same_OR105
MKQKMVGESLLGPSAAILGLLRLWRAPPAASGVRVSDGACLLLLALCPLLMALKLTTEHS
HDLLDLTWNVFILFASSLVFVKVACFVHQRAAMQEVVQLLLSCRNCHYGGDSGSATRHSY
QRLGRTIYFGIQVMVTMAWMGVVFLPLLNHGISTTGEELTAKEYAPLPIWLPFKVHSSPS
YEFTYAVQVLWLAFVAETSICIDCIFMNLMLMITAELHILNSTLSTLQKNSFVNKVPVVS
TNEITENMLPFTHRRGIKYSKQIYENLTPVEGTEDSSSDTCNSYYAISQGEIKQRMYQQL
LKNIQYHQTIIKCTASAQKAMNFSVFVLLSTNIIEICSSIFSTAELLKNDMPVAAMKTLC
MIPVILCQSGMYCFFGQMIADESEKLLQSAYNCGWYECDIRFRNVSFILMLRVTSPLKIT
VGKTMSLSRQTFLQVLNGAYALLNMAYHVNK
>Same_OR3
MTSASSSAHPSYVNIFELQHLKDPLAALLVLGMADTARQSQELLGPSSVALSWIGVWMPP
GGRRPGFRLLGAIFIATTDIVISSLAAAQMLFDTPTDPEVFREVFFICTCGFSWFVKMVS
FLVQWRRLQRMVMSLLDAKIRFPDNGTGVRERYTRTAYSVWRWWQALPAVTVVLWMGDPL
IQTLMSPPAENGTRPLIFWIPVEVQHSPAYEITYAIEAFCIGSATETSILIDIILIVLLV
YAAGEIAVLNENIAGMRLSNTREREKVEPDKGLQALERSTDEVSISQTAYVFGEYSSDSK
RNLFVLHRNDTYWKLHSSLVKNIQHHEVILTYINDLEIVLSTSIYVLLLTNALNICLHSF
GIVALFQEGATSSTVFKEVISFASFLAQTGLFCFIGQLIIDQADRLQFSAFSCDWPQADE
SFCRSLRIFMLQAARPLSVRVGKLIELSRNSFLQAMNSSYTLFNMLFNLQSAD
>Same_OR48
MASVISKVIRSRIPCYGVLYNWSYDHVDPLKVSGVPELNLCSFHHLRRAGAVTVETASGR
SRVSEKQKGRSRQLKDTGSAVTEDLTWEEVNCSILGNNIRLLYYMGLWPLGSSRAYRA
YTAFSLSFSAAAIVMKVVGACYNLSDIDQVTGALSTILPMSGGLANGLFLIRRRPAICRM
VRSIDRLVDQQRRYFERDERMAAAVGRAQRKTLLVTLAVSGYLFAIAGYWIFIAFLEPPS
KRIMPFVQLPWMATSGLGLFWFTFALQLYTAPFCSYTTLFVEFFYLAVMLHLSAQFKVLG
SRFASLGRSPASKAKAGTESDLATADSNAVYDELRLCVETHQELLRFVRVLDDVMSPFAM
MQFVAGTLAVCVVLFQAANNQDLSTNLKCAGWLPGPSLELFIYCGGAHEVVHEGEALVMA
AYDSLWYTVAPRIGRAIRMVVTRAQVPPVLTAGHLYPITRPTFVSLVNAAYSYYALLSQM
QNK
>Same_OR1
MAKGVAEDIDRPLTWAESGQSILKLNIRHLWLCGVWPLPGCWLYDAYAIMGLIVGAVNAV
ESAVSLYFYWGDMEETTLLLTSSVSNGCGTVKMAVFMRNQRQYFAMARRVEMMMSMQNEY
TSEDPALDEIQQVAHKRGYRLTLFWTLLMFSQYFVWYPMPFYAHPGERRLPFAQHAWDNN
TNQYALSYFLQCAASARGTQLSWSLDLLFVSVMLLVAAQLEILSRRITSLKEESHEGKAA
AVGEKSVKGMAANIYDNMYDNLRLCIETHQKLLSFIRYLDDTMSSVVMIQFCVSVLLVCV
ALFQATYSTDSTAVLRCALYLPMPGSQVFLYCWAAHSVTEQAEAVSLAAYSCSWVGTARR
IKQSLRIIISRAQKPLVLTAGHIYPIDREAFVSLVNASYSYYALLGQMSKR
>Same_OR7
MVAIGSRTKPILVQGSKYSSKGHEAGDQDGASPSENVVWRNIRVLRLAGVWRPEGRCLAR
LYPLYFGTVCTSMLHIGALAIFRSYTIWGDMTEVTFALVSGLTCFNGAVKMIHHYSHSES
YYRLVNELNILIDRQRPHCEGDAELSAALQAAYKKAKRLTFGVLGYMFVLGQMWATVPLF
MQFPPDDPSSPLPLVTITRVHKVHNHTLYSLAYLSECHTVLYWNFSSLGMDVFFGSVMIH
VTGQLNILNIRLSRLSDGGAAGDLAHSSNFDKGSQQQKWNTHDSVSMYDEVRNCVRDHQE
ILRYLDFLENLMNPVPLAQFLLCVGGICLTLYQITFNPDDGGVIECILFLPIPALQIFIY
CWAGHGIMEESEYVSFAVYSCRWPGADRRVTNLLRIVMSRAQKASFLTAGKVHPINRDTF
LSLLNASYSFYTLLRQMKNLEEGNEATP
>Same_OR8
MTTHVHTDEKTWDTTEEVDALLGPCAVIMRRIGLWQPPGSEPAGAKLLAAAVVLLMIIFI
NIAGCVKIIVDPPPDFDSIGEAVFTTACSFTWGVRIVSILVRQNRVQQLVVDVLNMRKRF
TENSADLRKSYHRRSMIVCVVWVIFPLVGIPMWFVEPALATTLITTPENTTIVIRKTPLI
IWMPIDTQTHPNYEITYVFQLFILATVVQVNVVVDLFFACLMISATADIAILNNKIANMR
LHKEDGLVKKSAEGDKISAAWEIVYKSKKPVAEKGEPYDENAAVQTQCDADPSTQLYRTL
VKNIQHHQVIMSIINDLESLMSESSVLMLGVNSVNICLQGLGFVDAFRPGAKRSTVLKKV
LTFPAYVNQTAHFCWYGQEIIDQSERLLESAFSCGWSEADKRFCSTLRIFMLQVSRPLKL
QIGKVFTLSRNLFLQILNTSYTIFNMMINF
>Same_OR11
MRSGRTADMETPFTWSSSGRSVLKLNIRHLCLVGVWPLGTSRFYQLYVIFVFAMGVWNFA
EGSLCVSYCWRDLEATTLVVANMFTMGSGNVKMAFYMLNRRRYNSMVRRVDSLMSLQSES
CSSNPALENIVQRSRRRAARLTLGMLLFMASQGIVWFPMPLIADPSERRLPFVQHPWDNN
TSYYQLSYAVQCVVALWMAQISMGMDCLFVTIMILVAAQLEVLALRVGKLRVDESGAGEG
RRIASASSVAHEKMYSNLCFCVKSHQEILRFARLLNDTMSPIAMTLFAFNVLVGCVVLFQ
TTYSSDITAVIKCLVFLPILGGQVYLYCWAAHQVKDQAEAVSTAAYSCSWVDAGTSFKRA
LRILICRAQKPLILTAGHVCPINREAFLSMVNASYSYYALLGQMNKRSVD
>Same_OR16
MSRPHHLSCRWRYGTVELKARRVPVSGQSLPMEWDSQAVEPLTWQYAAGSVLQYNLRWLH
AFGVWPLSGSPLFRIFTVTISALSLGHIAEGVVHLCTLRGDLEDYTLALSCLSIMVVGST
KATFFLCNEAGYCRLVRWLDALVNSQREYVRSRSTREAIFEEVQRRGIRISKAFNAYNVS
LLSIWFVAPLMSPEKRLPFQQLPVTNTTILPMYAYELSYALQVISMFFVGLIHVQMDSFF
IVVMFHISAQLKILSERIADLQLLRADKNEQFESNENKRLQKSKAAIEAYKQLCLCIRTH
QDITRFIGYLESVMNPIAMMQLAIGVFNGCMMIFPAAYSDESGALLKVLVCAPAVSMQLL
LYCVGAHSVREQGELVSMAAYSCDWPDTNISFQKKLLLVMVRGQRPLTLTAGGIYPIQRG
TFLSLLNAGYSYYAVLKNFAGR
>Same_OR9
MKDNLSWAASGNSVLKLNIRHLWLLGVWELGESRLFKFQSTIAFGLSLWSTVECALAVYF
IWGDLEETTLVLLITFTCGSGVAKMAVFLYDRRQYNSLAHQLDKLLSLQSESCSEDPNLA
AISEWSRRKAARLTLGLLLFMLSQSFLWNFVPLLVYPEERRLPYVQHQWNNNSLYEFSYT
VQGLSAIWVSQISFSVDCLFAVVMILVAAQLEILGQRLVKLRNDVDIVGEEKAVSEKKEL
DSETGETMYYDLCLCIETHQEILRFVAYLQDTMSPIAMTQFALSVVIACMALFQATFSEE
FSSVLKCASFLPIPGGQVYLYCWAANNVTAQAEAVSVAAYNSSWVDASEHFKRALRIIVS
RSQKPLVLTAGHLYPINREAFLALVNASYSYYALLSQMNSR
>Same_OR18
MIKHSKIAKMNDNLSWTASGKSVLMLNIRHLWVLGIWELGETNLFILQSIIAVGMGAFVI
VDRAVAVYFIWGNFELTTLVLLITFIGGSGVVKMAVFVYNRRQYHSLANQLDELLSLKRG
SCSEDPNLAAILASSRRKAARLTKGLLLLMLSQTLLWMSVPLVAYPEESRLPFVQHQWDH
NNNFYGISYIVQCLSAVWVSQISLGVDCLFAAVMILVAAQLEILVHRLLNVRNDVDIVCK
ETAVLEQKELDSKSDENMYDELRLCIKTHQDILRFVAFLQDIMSPIAMTQFVMSVVIACM
ALFQATYSEEFSAVLKCASFLTIPVGQLYLYCWAATNVTAQAEAVSAAIYSCSWVDASER
FKRALRLIISRSQKPLVLTAGHLYPIDKEAFLTLVNASYSYYALLSQMYNR
>Same_OR12
MSWHSQQDEPLTWQYTAASILKFDVRILHAIGVWALPVTRVYRAYTGIILVLVVAYSVEA
VIHIRLVRFNLDDVTLAVSTYAVIVTSAGKLLSFLHHESGYWRLVRWLDALVADQKKFCE
ERPPLQAIFDRAQKRATRFTHALRIYNTSLILAWVFIPLMAPPGQRPLPFQQLPLSETDD
FPLYIASYLLQSVCMLYMSLVSGSLDGFFTAVMIHTAAQFRILAWRIAELRQNTEGRKQQ
ARSDVYEKSRKAAETDDVYEELRLCIRTHQEITSFAAHLESVMKSIAALQLVTGVTNGCL
MIFPTAASSESGAALLKCVACAPTISAQVLIYCLGAHSVQEQSEAVSQAAYDCGWPDASP
RCRHALLVVMARAMKRLTLTAGGIYAIERSTFLSLLNAGYSYYALLKNFNSR
>Same_OR28
MCNDCLLRELLVCLCSSGCSSCAQSENTDVVMLLTSSWKPLAAAADEVSGLDYLLKILHW
SGTMRHPHAGPWARRVHYTINAFSTVALLLFICSQAVLLWRDGATDIERFTLSLSVLNTA
SVVMIRLRHIAAREADFHRLAMQERRDFGEFLSADDFRLLHLRRRSIRRVVSAYLLSGVF
IAIVYTATPISAEGLPYILALPYDATQPLAFAATWLYCAYIVFSVCTATMAADSFNISLM
VQLRNQLDLLSRNLRSLSDSVSHTKSSSFKTHSIQNIHSSEDLSHDIHYRLRKSVLHHQA
IIRNFELLEQCLGGMLLGQSLSVGVCFCFQLFQTAKRSNGVQEVGKSSSYLVFELSVLFV
YCWYGDDLISESEKVAFSAYDAVTSLQECPTSTKRSLLLLMLRAQRPLRITAGGFFSLSR
ESFISVLNVSYSFFTVLRNFRDE
>Same_OR15
MEHPPADSDSLVVPGSTLRMLLGLWQPRGAAPSTLSRVLPCVTLASITFLALCVALKLCA
DPPEELEQITLCGLVGSACVGYFFKAGLFVVQGGTLRHTVRLLADTRLRFCSGDSSEFIR
RRYQNHSNIIYYLCQMVAVPATIGWVLCPVLSRAVTKTDKEHQESHRQLPLPVWLPVDVY
ASPTYEFLYVVQSFCTLVAAQSCLSVDSFFVHMMLMVAAELEVLNCNLSGMEHTNSTRTE
GERFFSGHERNGERLAVLDSGQVVDQHTLPKNTAHGWLHRQLLKNVLHHQAILRTVSLLQ
SSVSIFSLLFINMATLCSSLFVAAVLLQRDGNIGKAMNALFSIPGLLYETTIFCIYAH
IMTDQSERLMYSAFSCGWVNSDARFKRSLGIFMMVTVRPIVITVGKTCTLSKQMLIQVLN
GAYGLLNLLYYLHSSN
>Same_OR19
MEPAADLAEELQLLQWLMHWAGTMRHPRAGPWAGRAYYLLNAIALAAIVLFLCGQGAAML
RESTRDLDRFMLMVSTFNSVIIWFLRMCHIAIHEHQFHYLSLQMDRDFREFLNLRDIPPL
RKRCRDHRRFLLFYLTLGVIVSVVWSVLPMATFGVGPAAIPNAMALPYDVSHLYTFIPTW
IFSAFIVLHVTMMTITTDTFNVSLIAQLRFQLFVLNRNLTTLNADAETTKSLLTKGNFIT
TMSAYESLEHRNIHHRLKQNVLHHQLIIRNTELMEKCIGGILLAQCLSIGAAVSLQLFQV
AVNSRSLTQAGKCCWYLTLMLAEVFVYCWFGDELITESENVTMAAYTAVTSLQGFPADVW
KSLLIVMTRAQRPLRITAGGLFPFCRESFVSIVNMSYSYFAILRNLKDD
>Same_OR23
MDTFQLRSIMPALSMFERKTKPASGVSVGDVLRHNVTLLMVTGAWPPEGSRWWHLLYPAY
TATIYFSMLATIAMGFLFAYQSWGDWDSIMLTFVNTFTLIGGAVKLAHFSSHVGAYRRLV
TALRDVISVQWAHCQRDAALMAIFTGSHRKALWLTWAPMVYLNILGPVWFMMPVVAWASG
VPGRQFPFANVRGVVKTNFPLYIAVYFVQCHSVFYWNFLSFGLDIFFVTCMIYIAAQLRI
TGERLSTVGRGSKDEGSRAVYNEKSRLQKFGAKSCNSSEASGGSEEMYSELVDCVKAHQH
TLSFLHVLQDVMSPVAMAQFVCSATAACITLFQATFNPEGNSIFKCLMYLPMPAFQIYIY
CWGGHELIDEGASLSVCAYSCAWIGASRRVTTALHILMCRAQKPLILTAGKLYPVNRDTF
VSLINGSYSFYALLRQMRGH
>Same_OR40
MDRVQEKDLERNLTWTESGQSVLKPNIRHLYLFGLWPLCESRLFNLYTFYGFILGLWNLT
ECLLTIYFAWGDMDEVTLVMMSSVSNLNGLIQMMFFVYDRRLYNSLARHVAALLSVQSDV
CDRHPPLAAIFRSSQKRAFRLSLALLLFMFSQCFVWFPMPRIVYPEQRLLPFAQHAWDNN
TNFYGLSYFAQCAAGLWMTQMSFGIDCLLASIMILLAAQLDILARRILALKNDSYNETGE
YSKKRPGARFSDTMYSDLCLCVESHQKILSFVPHLQITMNPVAMTSFGCSVLIICLGLFQ
STFSEDFSVVFKCASFLPIPCSRLFLYCWAANNVTEQAEAVSTAAYSCSWMDASERFKRA
MRILVSRAQKPLVLMAGYLYPINREAFLTLVNASYSYYALLSQMNKR
>Same_OR27
MKADMKQIRPENMERTVAWTESGESVLRFNIRHLWFFGLWPLYESRMFHIYTAYGFSLGV
WNVVEGALAAYFTWGDMEQTTLVLMAISTNCNGLVKMGFFLWDRRLYYSLVRRVDALMSL
QSEFCCRESVLWNILRGSERRAFRLTLGMLLFMFSQCFIWFPMPLVTHTEERRLPFAQHV
WDNNTGNYELSYFAQCAAGLWMTQISFGMDCLFASVMILLAAQLEIVAERIMGIRVKAST
PINEKARSYKQSSTAKHADTMYRDIRHCIESHQKVLSFVAHLQDTMSPIAMTQFTFAVLV
ICFGLFQATYSEDFSAVLKCASFLPIPCGQVYLYCWAANNVTMQAEAVMMAAYSCSWVEA
SGRFKRILRILISRAQKPLVLTAGHLYPIDREAFLSLVNASYSYYALLSQMNNR
>Same_OR20
MAAARPAKASVAAVEAASDLGYLTRPLHWAAIMRHPRSAAGSVLLFRLRTLFFATVCFTF
LCSQLTVMCREGTTDLDVFTLTLSVADTTAIWLVRLLHIAMCERDFHRLALQVGQDFAEF
LSPDDVPVLLTQGRNVRRFTLTYISLGVLVTTYWLFTPVSPEGLPFFLALPYDASTPLGF
AVSWVYCTVGTVHVVVMTMVLDSFNVSLINQLRMQLALLNNKIVSIPRENSSIPLDSLQT
TGYWDLHYRLEKCVLHHQAIIRNSDLLERSLKGMLLAQSLSIGAAACFQMFEVAMSADGL
QQIGKFGLYLTGMLAELFIYCWFGDDLITESENLAVAAYDAVTSLQGCPLSIKKSLLLLM
HRAQRPLRITAGGFFPFSRESFVAVVNVSYSFFAILRNFKED
>Same_OR35
MTSVRRNDVGTPMSWAESSRSVLKLNIRHLWLCGVWPLPGSWVFYAYAASIFGLGVWNAV
EGPLAVYFCWGDLQQTTMVFMNTFTNGSGLVKMAFFLRNTRQFNSLVRHLDALMSEQVEA
CSTDAPLGEILQASRRRAFHLSFGMVLFMASQGLVWFPMPLMAHPGERLLPFVQHFWDNN
TNYYELSYVVQCVAGLWMAEISFGMDCLFASIMILAAAQLEILSGRVLKLGQLSCFADKS
NPATDTIYKELCRTVESHQKILRFVARLQDTMSPIAMAQFVCSVLVLCVTLFQATYNKDI
ITSLSSMTFLSNPCGQVYLYCWAAHNVAEKANAVSTAAYSCSWVEGSARFNRALRILITR
AQKPLVLTAGSLYPIDRAAFLSLVNTSYSYYALLGQINNR
>Same_OR51
MTLCSFRLRSSLLSGAFTITHGNCKANTELLMSGNIPWSDTVLWINARVLAVGGMWRPPW
FQPKWYLLYRTWVLFTQFSFLFAQVQALWYFRGNMDKITHDTCLLITTILGLVKFFTFVL
KQEDFFRMVQKIDDTRAEQSKTGDTEIISILDTSYRSARTITLYMTFLGGSSPGVWAIIP
TIMRKFGIFPPERELPATAWYTTRDTETPVYEILSVLQYFSMQYSFFMAMCLDLLFVCII
IHAAGQLEVLNAKLRRVGKIIGNHGDDVHKPQKVQEEDLDKDSSGETMWEDLCNWIRHHQ
DVIDFIKEIERLLSKIVLLQFTGATVIICVTLFQSSKNTENIAALLLLQAYLGVVIYEIF
MYCWYADDILYQNSRLAKSAYYCGWPGAPPDLQRALVIIICRTQRPLGLTAGKFYYVSRE
TFVRLMSASYSYYALLNQVNDK
>Same_OR46
MLRGRRQTAATLEDVQDLVSPNAAMLRLLGLWRAPASDGEGVGGALALMRGWLCCAMVGF
ASVTTGAKLCMDTPEELTALTDCGYSLLRLSAITVKVACFILQRTTLQELVKQLADIRNI
HGRRRANCRVRSFYQRRATIVYRTLQVLVMTVICGWITAPLLQHKKADEIRDSRKVERQT
PLPIWLPLDLQRSPTYEIIYVVQALCGTAAVQLSMLLDTSFYKLTLLVTAELQVLNDNLA
VLGRADVSAERRGSFPTAVPGQERDGLDVSPIKQTAVPVTENNDRSRKLLYFQLLENVRH
HQAIIKCFQLLQSALNYSISILLLTNILTVCFAIFVASVMLQSDGGLRKAMKTITSIPTL
LCETGMFCIFGQMVVDQSERLARSAYSCSWVDADARFKRALLILETRASQPLEFSVGKLI
KLSRETFLKILNSSYTLISLLYQFQVPKD
>Same_OR30
MGWDSQEGRPLTWQYTRNSVLKYDVRILHIIGLWPLAGSRLYRCLVAVFFSLSLGNFTEA
VINLCTLHGYLEDFTLALSNASFVIVGALKVTFFLRNESGYCRLVRWLDALVASQREHIR
GRLQLEDIFTGAQSLAMRLTRGFFVYNASIVLTWVLVPLTAPPEAKRLPFQQLPLTEDSP
FSVYALSYVLQGVSMLWIALISVQMDCFFTAAMIHATSQLRILSSIIADLQLGNGDQKLQ
EKVSLDSMYKELRLCIQAHQEITRFVDHLESVMNPIAMMQLAVGVFNGCMLIFPATYSSE
NDALLKCVIAAPTISAQLLLYCLGAHSVREQGEAVSLGAYSCGWPDASAGFRRALLVVMA
RAQKPLTLTAGGIYPIQRATFLSLLNAGYSYYAVLRNYNSR
>Same_OR41
MRSKALAVGAGLCPCFAGLHRLGLWPSQPAGPAAGGDVWRGLAAWLHAGLLTVAHVVLPL
TLAGNFLNCRFDSLDLLATNVFLFSGMGGVSLKALLFALDKRRFDRLLVQLQQTQTLFAD
NAGARERCRTIATRLYNTYHRVSRFTVLVWVTVPAASGLLSGDAAAARELPMPLCVPGAD
VSLSPHYELLYVMQASCLFVATEGMVLLDASILTLMLNIAAELEVLNDNLVSIKGTERPK
DEKCCHTNDRYPYSNDKRLNSNSSSADDTYLQLVDNIKHHQHIISRTMELESLMSGPTLI
LLFYNLVCISLSIVSVAVLLQIGGYKPMILKIMFVIAVFVSQLGFFCILGNNVIEQSEQL
MMSAYSSYWPDANPRFKKTLLIFMTRALQPLQLRVGKLYPLSKETYLQILNASYSLFNLV
FQTNGRN
>Same_OR43
MKSREKGDTELPLSWSESERSVLKLNMRHLCLFGAWPLSRYRIFHVYSVINLALGIWYVN
EGSTYVSYIWGDMEEATLVLISTFNIGSIVVKTTLFLWHRGQYFALVRRVDDLMLVQSEP
CSEDPVLGHLLWRSKRTAVRLTTAMLLLMVSQYVTWYPMPLIMKGGARRLPLAQHPWDNN
SNYYVLSYAAQCIAVSWMTQISFGIDCLFVSIMILVAAQMKILASRVASLKMQDDGLSRK
QHIVKSPRYKLYRDLCLCIETHQQLLRFIRELEDAMSPIVLTQFACSVLVTCVTLFPAVF
STDFTAVIRSAGFLPVPLGQPYLYCWGAHTVTEQAEAVSAAAYSCAWMEANESFKRALRI
LISRAQKPLVITAGHLYPINRPAFVSLVNASYTYYALLCQFNKRAKERVL
>Same_OR56
MAVRSPWTESLFSLNARILAIAGIFAPPRSRLYFLYTGWMFFTQLSFIMGQLQGLWFFWG
DMDKITLDICLLIAAVLGVIKIVTFLRKKESFFRIANKLDDLTARQLDAGDPETCFILDA
SRKAARSLTVYVTLLGCPSPAVWTASPYLMALLGAGSSHRNLPAAARYTAADTDSPLFEC
LTALQFFSMQYCYFTTVGVDMLIVSIMVHASAQLEVLNVVFGRLGKSVSARNSYRADIYS
SGTSTSVSYPISGQENSPETWRRKKFYKELRDCIRHHQDVIQLVADVEELLTSMILTQVM
GATLIICVTLFQFATNIDNIGTVLRVSVYMSFMIYEVFMYCWYAHNIIDQSSRIAESAYC
CGWPGAPPALQRSLAVVICRAQRPLALTAGKFYYVSRATFIQLINASYTYYALLRQMSDR
>Same_OR67
MEPLASAASAAEDATNLEYLLWILHWSATLRHPRTRAWSARIFYLRYVVCVMILVYSCSV
HVVLMWQMGFEDFDYLTLALCLLDTYITWISRLGHIAKHERDFHRLARQVRDDFGEFMAP
RDVPVLLCRSRTLRRFVLAYLSLGVCDVTMWLTFPMRGAGLPLDVVLPFDTAHPVGWAAG
WLYCAFVTVHAIVMNMMVDAFNVSLMAQLSMQLVILGRKIDDLANDGESMESSPPQTASK
GDEQPRTFCSRIYNHCSSKKINNHNQRMNSLALDVETKEIRQSEELSSSGDIHYRLKKII
LHHQTIIRNVQFLQQCLGDMLLGQSLGLGIAICILLLQVGLSAQNVRETGKFGAYLCAMF
TELSVYCWFGDQLMSESENVAFSAYDAVTSMQEWPTPIKRSLLLVMLRAQRPLCITAAGL
FPFSRESFVSILNVSYSFFAILRNFREE
>Same_OR58
LQTLRGDVTTPRHYLGFNVWLCRLVGLLPRPGQPLWATIQPLVWSCLLMHLLCELADIGL
NIADVQQLGKNLPVSSLVGGSWYRLSYFTLRRDAYWRLVSKVGDSFRRGAPGRMRRWLRR
SRAYTLIYFVYGTVVCLFWLGHPLLIQQTTHTMFSTNSTNHSRMSETAEFPSGAWYPFDV
RQRRVYGAVYAFQCLAIYFAGMLIMVTDIMFITLMLLTCGQFEELGDKLRNCWEIAAART
LRRAGTTQERELHKVVAHCVQYHDMLLRIVGDIEDLHWTSMLVNFVLQLIILSFSAFEAT
ASADLASPLKGTNLMTYLVLAIFQLFLLCRCGDKLMEAEEAVSRAVYESQWFEAPQSAKR
SLGIIVMRSRLPQRVTVGKLVALNLVTFSETLSRAFSYFTVLRQIRTSN
>Same_OR64
MVIHYKAGTDPKQIQEVVVADHTVNSMGSGRPAGEPLSWPSSGRSVLKLNIRHLWLFGVW
PLSNSRLFDLYVVFVFALGAWNFVEASLAVFFSWGDFEATTLVLTNTFTMCSGTFKLVFF
TRDRQRYNSMARSVDSLMLAQREQYSSDPALENIVQRSRRRATRLTLGLLLFLASQCLLW
FPMPLIAHPGERRLPFAQHPWDNTTSYYQLSYVIQCVTGTWLADVSIGVDCLFATIMILV
ASQLEVLALRIKKLRVDESGAGELHRMQSASAVVHDKMYSDLCLCIESHQEILRFVRYLN
GVMSPIAMTQFVFSVLVGCLVLFQATYSTDITTVIKCISFLPIPGGQVYLYCWAAHLIID
QADAVSTAAYCCSWVDADPRFKRAMRILISRAQKPLLLTAGYIYPINRGAFLSLVNASYS
YYALLGQMNNRSAS
>Same_OR66
MVIELVVASPGTAERIVQGKYKQIFTTDTYPVLNQVAPRPSNMADDEVDAVVPCAARLRT
LGYWRRSGASEGVGRYLRGWLSCALITCISLSAAETLIADTPSDLAELTMTAFEMTVPLT
VVSKGVCCILQRDTIHNLVDLLVDMRRRYGERDNGPGRRTACHLHVLMVQRVLLVMALSI
IGGWVAAPVLPHISSLRSHNGSAVPWQTPLPLWLPVDMQRSPLYECLYVMQCVCLFMSLA
SASALDAFFCNVTLMITAELQVLNDNVSSPREKEATVVKGSQKSLPMLFCDEDEAAVLKF
NYGAAEAPATSATEKDASQNQTYLRLVENIRHHQAILRCIRLLETSMKYSIPFQLLTSVT
SMCFVLFVCAASLQRGGGLSSALKTILCTPYLIFETGIYCIYVQEILDQREKLIHSAVNY
EYMQDGAGCGKTLLIFMLMDSSFLEIKVSKIVPLSKPTFLQILNGSYTLINLLYHFSIPD
E
>Same_OR54
MRLLALWAAPGAGGDVGVRHRALCLLSLLMLTVIPICTASKLIMADDVDLEEITTCGLVI
VSTVAILIKAICFVHQRSTLQQMVRLMAVAQRTHCNAEASARVRHGYQQFATRLFLCLQV
VAGVFPVVVWDLAPLLSCAFYSANSSLPCGKTPFPVWLPPVLQVSPGYEVMYITQVSSHL
VTTSTTTGVNLFFINLMLMIAAELDVLNENISDVRKATSTSTGGEVEEGAVASYVFTADR
RTSTQDVLRRRDISDGVQSSGTVQHHPSGDIIIDPDEEMYQQLVVNIRHHQYMIESVTLL
QTAMDYPVFILLFMNMSTICANILIIFVNGMNPASALKSVVASLFFISETAIYCCFGHII
VQQSELLTNSAFSCNWPDGSTRFKRSVLIFMLRASQPMEITVGKTYSLSRQTLLQVLNGA
YTLFNMLYRLNSTK
>Same_OR69
MTQCETEQRRGQSVLRPNIRLLCALGLWQPAGSALFHAYTAAVLAVGVAHLAVASVGLWL
RPGGLAEVTLGLANLFVILTALTKSALLLSRRPLFYALVRRVDQLAAEQQVFCDRDSSLL
QLSSRSQARATRLTLFLHWYVLFALLSWAVIPLLAPSGERLWPFQQLPLEPWGRSPLYEC
SYALQCVGTAYFSLINMDTDCFFMAVMAHVSVQFRILASRFAGLNAVEATVAESKPSTAR
EVSSQIRLGHDVLHRQLRACVETHQKLLSLVSYLNIVMSPMAMMQLAVGAINTCMVLFPA
TYSEDDAAVMKCWGALPLIATQVFLYCSGAQHLMDQAEAVSTAAYSCGWPESSCQLRRSL
LLVICRAQRPLALTAGRMFLINRATFLSLLQATYSYYTLLQHFNSH
>Same_OR70
MPHWVRRLQLVEQQHGVTQAVMEEEGSEMRVLLGSGASLRRLLGLWWPQTGRGRFRAAAS
ASVTLLFLAWLPSFTALKLIMDTSQELDEMALCCLVIFVSFGFVTKVSFFIYESNTLHHL
LRVLYEARSFKRHGKDCEGIRLHYQRLSHRMFIFMEVSMIQALAGWVSTPLLVRAFLTSE
DDSVESSRQFPVPLWFPGNIYLSPTYEILYIVQFLCIIVAPQTSICIDVFFIHMMLMVAA
ELEVLNGNISKKVHLRFQGSEYQEQRQWNKEKHEEVDIKGHALVSNTGNSSTEDVLDE
NMNLLLMKNIQHHQVILGAVSLLQRVMNVSIFILLFVNMTGLCSCLFVTAVLLQRDGNVT
KALKPMLTIPPLLYETGMYCIFGQIITDQSEKLVDSAISSGWVDCDARFKQDLLFFLMAA
SKPLEITVGKLSKLSRQMLVQVLNGSYGLLNLLYHFQSNQ
>Same_OR52
MSFVTLPVRFKIRRGFLKLGRFRCELVFHLYCLCPLMGCDLEETEPLTWQYTAHSVLKYD
LRILHLLCLWPLPGSLLFRTLTAFFIALCLGHFAEAVVNLYTLSGDMEAYALALSNVSVI
IVGVLKVTFFLRHERKYCRLVRWLDALVVAERESVHGRPLLEAIFPATQKRAVRIARGLL
LYNCFLLSIWLTAPLAAPPEARILPLQQLPFTDANAYPLYELSYALQALSLIVVGLINVH
MDCFFTVTMIYTAALLRSLASRLADLQAHDTLPRANGYGRGQKTATADEMYGELCFCIRT
HQEITRFVQHLESVMNPIAMMQLALGVFDGCMLIFPAAYSSESGALVKCLITGPTVAMQL
LLYCLGAHSVREQGESVSLAAYNCGWPDAGARFGRAVQLVINRAQQPLALTVGGVYPIQR
ATFLSLLNAGYSYYAVLQNFNGR
>Same_OR65
MFVMDWDPQRSQPLTWQYTASSVLKYNVRFLNVSGLWPLQGFQLFRICIATIVTLCLGHI
AEAGINLCTLRGELEDYTLALSNVSVIIVGVLKVAIFLRNEGSFCFLVRWLDALVERQTE
YVRDQPSREAIFREARQRASRISKGLDAYNVSLLSLWTVAPLIASSGDKRLPFQQLPMGN
TTTFPLYELSYALQGTSVIIICLINVHLDCFFTAVMILIGAQLKLVGSRIADLHPRNVAV
KNDSMIDDTYKDLCLCIQTHQDIARFIKQLERVMNPIAMLQLALGVFNGCMLIFPAAYNA
ESGSLIKVLVTAPAVSMQLLVYCLGAHSVREQSELVSVAAYSCGWPDTDIRFQRALLVVM
ARAQRPLSLTAGGVYPIQRATFLSLLNAGYSYYAVLQNFTGR
>Same_OR61
MPGALSCVAIGLLSLCCASKLFVDTPTELTELTVCAYLFVIITANFVKACCLLLQRNTLH
ELVTLLAEAKKKNVIDVRHNEEIRSSYGRTSVRLYRYLQVMIVVSSIAWLFVTVPFRVFT
AGSTNIDWPTPIPIWLPIDMQLSPTYELIYLGQVLCAVATAGAMLGVDTLFFHLTLMIVA
ELQVLNDNISVVGRVASLDEKGVVPRVKDAGEQQQNFSDVINNGQNEGGAPLSNPQATIT
DKNYSDLIEIIQHHQIIIKMVGLLQTIMDYSVSVLLLTNVLDVCFLIFTMSELLHNEKSL
HAVLQTILSLPCLLCESGAFCMFGQMIIDQSENLVHAGFSCEWLDADISFRKPLLKFMLM
ASHPLQIKLGGTAKLSRSTFLQALNGSYTLINLLYHSRRPEG
>Same_OR60
MAKAQSTGEVGRRLRTDLRLQQWLLRFVGAWAPRSGASTSVWSSLYGTYSGCVVVILLLF
VASLLFAMVHYWGHMLGVTMNACLMFTYVMNIIKIVAFLRMRPAIDQFIDELDSCMQEYG
QELRSQKAAVFWWTALKSRIVSVARLSVTAMGCVYWAVMPAVRASACGHTVECRASVGLP
AHVWYPFSYTVSPVYEVIYAGVAAGLMYGALLSSIMDGFLVSLFIYMAGHLQLLNLMLRS
ISGGQAEDDEDEDYHGEKRRDVAAASHFRQEQLMRWRLAQCVTYHCRIDMGVQRLSTLFG
PILLGQFMMDIIAISATAFVAIAKNADSTWLVKYTSYLSAVIQQLLFYCWFGTDVLTESE
RLQMSAYSCNWMDASPRFRMELRIFLCRTHRPMRLTASKFYTISKETFLMLMNASVSYFA
VLREINAK
>Same_OR72
MVQQRHLIAQGSSHWAAAIREAAAAVMELVKREEMQSLLGPGAAIRRLMGLWWPRRGRGR
ARSAACATVSLVSLAWLPTFSGLKLIIDPPPELEEIAMCYLLIFACTGFLTKAAFFIYKG
DTMKELLQLLSDTRRLYGNGEISEVIRSSYLQQSRRVYRYMQGAICLAMVFWVSTPILVR
AFLSSDEDSPESYRLFPVPLWFPGNIYRSPTYEILYGVQSFSVLVAAQSTVCIDSSFVHM
MLMVSAELEVLNENIPVVQKTNAETKRYGAQESRIIIDGKTKGLTFRRNGHFTRKALSEE
DSDEKMRLQLVKNIHHHQVILRSVLLLQNIMTVSIFILLFVNMVDLCTCIFVGAVLLQRD
GNVTKALKPLSTVPPLLYETGLFCIFGQILTDQSEKLAGSAFSCGWVDCDDRFKRDLLFL
LMSARKPLEITVGKMSKLSKQMFVQVLNGSYGLLNLLYHFQSIQ
>Same_OR73
MAIKMSRGDARITSGFVRSLAHAFLHRAIVARTTPRAMADRSAGAPLTWRSSADSVLRPN
IRLLCTLGLWQPADSALFHAYTAAVLAVGVAHIAVAAVGIWYRPGDLAEVTIGLANVFVI
FTALSKSLLFVSRRPLFYALARRVDLMTVEQQVFCTGDPTLQHVVSIARRRAGRLGVFFH
WYVLVADILWSLIPLVQASKEKRWPFQQMPLGTWERSPFYELSYVLQCASTVFFSLISVD
VDCFFVAVMTHITVQLRILTSRFATVGTGKNETVNELDCQASRLKDAIHEQLRACVETHQ
NLLRLVSFLNVVMSPVAMLQLAVGAVSSCMVLFPATYSTDNAAAMKCWAALPVLGIQLYL
YCSTAHHLKDQ
>Same_OR86
MRYLFSICAANQIQSYRRERVEEPLSWTESGHSVLKLNIRHLWLMGMWPLGHSSVFTLYT
AFAFTLGLWSVVESLLAVYCTLGKLEETTLQLMITSTLICGFMKMVLFVSDPHSYNLMVR
DMAGLIAVQDEDSSKDPALAAILHDSRRRASRITMGMLLFMLSQCFVWYPIPLVVHAEDR
RLPLSQHAWDNNSNYYPLSYTVQCVCGLYVSQISFALDCLFASILILVVAQLKILGERIL
KLKQEVIPVEANENPRRWDQIPTDKHYDGMFRRLCVCIDSHQKILRFVTRVQDAMSPIAM
TQFASSVVIACMGLFQATYGEDMSVALKCASYLPIPGGQVYLYCWAAHSVTEEAASVSTA
AYSCSWVECSARFKHALRILIVRAQKPLVLTAGHLYPINRGAFLSLVNASYSYYALLGQM
NKR
>Same_OR90
MTWAARGQSILKLTIRHLWLCGVWPLPGSWMFELYGFVGLVLGVWNAVESSLALYYCWGD
MEETTLVLTSTFTIGCGTVKMAFFMHNQRQYYALARRVDTLMSLQREACSADPGLADIHH
CSQRRAFRLTMGMLLFMFSQCFVWFPMPIVARREERRLPFAQHAWDNNTHYYALSYAVQC
VIGAWTSQLSFGVDLLFVAVMILVAAQLQILALRIVNLKAESYEVKMEDEARSVNGTTAN
ISDELYENLCLCIESHQKILRFVKDLESTMSSVVMTQFWFSVLVACVALFQATYSTDFTA
VLKCASFLPVPGGQVFLYCWAAHNVTEQAEAVVLSAYSCCWVEASGRFKRSLRILISRAQ
KPLVLTAGRLYPINREAFVSL
>Same_OR89
MQPEAADVEWLLGPGATLRRLAGLWRQQHDNSGRLRAALTLTAVALMPAFVALKLTMDPP
DELEELAMCGFVAFITSGMLVKAALFVHGVSALRQLVQLLHWTMGRYGSGGSGDATRRRY
RKLSDRVYFYLQAAVVPAIIGWVCSPLLSRSVLRGAEGSGDTRRQLPAPAWLPLDVQVSP
TYQLLYAMLSFCLLIASETSVSIDSFFIHLMLMISAEIEVLSHNVSQRIRTKIPQYMV
EELCSSVQINNETQKFSRSQHSLNTTLITKDVSDEEIYFQLVNNVRHHQTIFRLVAVLQS
SMTMSIFVLLFVNMANLCSSMFVTAVLLQRDKSVTKALKALLAIPPVLYQTGLYCIFGNI
ITDQSEKLVNCAFNCGWADCDIRFKRNLLIFMMRAMQPMEITVGKTCKLSKQMLVQVLNG
TYALLNMLYNFHGSG
>Same_OR95
MSDDLDELLGPVAAALRLLGLQAPSTSWSLTWRALLLLVVNVSVPAMAASKLWVAPAAKL
EELAVEVFVCITGVAMTVKVAAFLWQQERTQRLALLLANCRRHFTSSGGGPGDTRARYRR
HIRRIVVYMQVMVVVPTTLWLLDPLVGAGSSARRLPMPMWVPPGLRSSPGHQILYAFQAL
AMITVVEASLYLDVCFVVLMLSVSAELHVLNDAVASIKAPAVLRSALYSASYRVTNVMNG
SWLRSGLSSPRGAIAYNGHQSTEERSESTAIISVDTNRIGTEMYRVLVKSIKHHQAIIRC
VEELESVMSQSVFVLLFLNMMNICVHIFVTSVLLQKDVERTTMSKMLCTLPIYMYETGLY
CIFGQTIIDQGEQLTASAFSGDWPAGDARMRKALLVLMLRSSRPLKLTVGKLYVLSRHTF
LQILNGSYTLFNMLYQVQTKK
>Same_OR82
MEHRKGASGQLLGPEALVLRVLGLWRQQQGGGNLPGVLIASVTLASIAVVPAGAALRLCA
DFPEELEELVLCSYMFIICSGSLIKVALLIGEGGTLRELVRLLSDTRGQYGSGDSSDCIR
NRYTRIVDRLHRYFQVMTVPALMCWVASPLLSNGALTAGQQDQRQLPLPLWLPADTHASP
TYELLFIIQATCLTITAEATLCLDVFFVRLMMFVAAEIEVLDQSISTMHNFHLKDTAPHD
YLYGVRSERSLMATGVCHSIPPVDESSDTASDEMFSKLVKNALHHQAILRSASLLQTAMN
VSTFILLFFNMANLCSIMFVTSGLLQRDGNLTKAMKAFLTIPPVLFQTGMYCIFGQITTD
QSEKLSHSAFSCGWINCDSHFKRSLLIFMMMVGRPVEITVGKTCQLSKQMLLQVLNGTYV
LLNMLFQVRNTE
>Same_OR81
MGGPMTAAAADSHGSPMEAPGTSLRRLLGLWQPRGRPSRTVAAALTMACLTWLSLTSSLK
LLIDPPAELEEVVLCSFIASICTGFLIKAAFFIGAGDTLNRLVQLLSDTTRQHYNGESNQ
HTRDNYQRLSRRLYLYMQASVVPALIGWVFFPLISHALINSDEESSEASWQFPVAHWIPA
NMQVSPAYEILYVVQSFCLIVASQSTNSIDLFFIHMMLMVAAELEVLSENVSKKGDGK
LVKTENGGCEQITKEVLCDGDGNFRRKEDFSAQDVTDDHMYVQLVKNVQHHQAVLKAFTL
LQETMDKSIFILLFVNMADLCSCVFATAILLQRGGNVAKALQPLITIPPCLYETVMYCFF
GNIVTDKSEDLVNSAYSCGWADCETRFRRGLVFFVTQAMRPLEIKVGKMCKLSKQMLLQV
LNGSYMLLNLMYSTS
>Same_OR79
MDGRPFRKRFSIAGRLWDNMPKLTTTKTMTWNESGNSVLKINIRELCLSGVWPLTDWKLF
RAYSVLIWILGLENFVEAMVGIYLSHGNLEEITLVLPNTFTTAGGVFKMAFFLRDPYSYN
VLVRLMDEVLSDCSQFSRDNQQMMSVAKEARRTAQRLSAFIYAFVSTQIIIWFPMPLIAY
AGEGKLPFIQHPWINSTTFPAYDTMYALQCLSSGFHIFISLGMDCFFAVVMIHTTACLRI
LSLRLTALRSDIVPSSDGSATGMCYGSREPVACDEMYKKLRACICSHQKIIGFISYLETV
MNPIAMTQFAFSVLVACVALYQATYSEDISAAWRCAVFLPTPGAQVFLYCWAAHNVMEQG
QAVSAAAYDSSWLAGSSRFRRALRILMCRAEKPLVLTAGHLYPINKPAFLSLVNASYSYY
ALLGRLPSH
>Same_OR83
MEKIQRVGEFGARLRTDLRLQLWLLCLAGAWVPRRGASSTSASSQLYSAYSGCVVVILLL
FVASLLLAMVHYWGHMLGVTMNACLMFVYLMNVVKIIALLKMQPSAEKLITELDRCMQEY
GRALGADKAAVFQWTALKSRIVSVARILVALSGCLYWAVVPAARTHACGGTVQCRDSVGL
PAHVWYPFSFTQTPVYEVVYTLVAGGLLCGALISCIVDAFFVSLIIYQAAHLQLLNLMLV
NVCGPQGEAEPGLAASHDQKRREAAESADVEGEMRRRLAECVCYHCDIDSCVQHLSSLLG
PIILGQFLMDMVTISATAFVAIANNADSNWLVKYMSYLSSVIQQLLLYCWFGTDIITQSE
RLQMSAYSSDWVVATPRFGRELRIFLCRAHRPLRLTASKFYTISRDTFLLLMNTSLSYFA
VLREISNK
>Same_OR108
MSPRSATGWSIPYVGGSRKVERGRQAEMEKPLSWSASGRSVLKLNIRQLCLCGAWPLWRS
PLFNVYTLFAFALGVWHTTESALSCYFSWGDMEQSTMVLMATFNIGGSTVKLALFVLHRQ
QYNSLVRHADVLMIEGAPCSKQAALPELVLAAQRRAARLTLAMLMLMASQYVTWFPMPLV
VNRAEHRLPLAQHQWDDNRHFYALSFALQCMAAAWTTQFSLGVDCLFVTVMMLVTAQLEA
LASRIQGVRIEQGASSCAAQTTKKVSDKMYEELCLCVEVHHKLLSFVKQLEGTMSPIVTT
QFAISVLVACVSLFPATYGTNFTAVFLCAGFLPVPLGQLYLYCWAAHNVTQQAEAVSSAA
YNCSWVGSSERFKRALRILISRAQKPLVLTAGHLYPINRAAFVSLLNASYSYYALLGQIN
SRSTETTH
>Same_OR97
MDAKNNIQFSLSSTSVVRWNVIHLKMAGLWPVENSRLFGLYTAWLFFTQCHIVVLESIDL
CSYTGDFSRAVLNICAMATFFANVCKMFHFQFRKSDYFHLVNELDAFVSQQRSKYSEDET
VIQLLDTSKQRTAFITKVVVVYLICWTFMVVPALFLIEVPYGVFPLMAWYPFTANVRPRY
EIIITLHFLTIGYCCFTSWGLDLFFGCLMYHLSLQLRLLNYHLANIRYRPKAVRDLQEGF
PENTSVSPTYVERAMIKREKQEEMEGENKRPAENAMYDRLLECIKHHQRIIRYAECVENV
ANPVILVQFAVGVLVLCVVLFQISSEMETLTAFVRFLVYLLELLLQIFIYCWVAHEIFEE
SERVGEAAYCSDWPDGSARYKSALRLMMRRSQRPITITAGKIYAIDRNTFVSIVNASYSY
YAVLRQSNN
>Same_OR100
MCLSCRCPSILSTFCAPEQKAREYHHNMASEAQSPSVAAAAETASDLNHLLRPLHWTAVM
PHPRGSATSLICYRLYTVGVLALNLSFFVSTVIVLYSEGTADLDVFTLTLSVADTNGTWL
FRMAHTFVCERAFHKLSHQVGDDFAEFLTWDDIPMLRAQCRVMRRFTLTYIWFGIIACAY
YLVSPVSAEGLPFILALPIDAMQPVGFAVTWLYCTVVTLHAVVMTMVLDSFNVSLISQLR
VQLTL
>Same_OR98
MCGEYIRFLGMAVRVPWRDSIMWANARLLSVAGVWSPPGHQGCYWLYTCWLFASQCFMIA
GQLAGLWYFRADMDKITLDICLTVTVVMGVIKGAVIVAHKEQFFSIVNHLDDVTAAQREA
GDPEVASVLDSTEQLSRTITVYVPMMGSLSPVMWGLTPLLLRLLGGGSHQRELPVVCWYG
SWDTVTPYYELLYVVQFVTIQGGYLVVMGSDLFFTSLMIHAAAQLRILNMKLEKIVKNED
EWNGKGIEALTCISGYRINGLKGTEKCEGEWKSTSKLTHYVTDQTSSYSELRVWVEQHKD
VIKLVQHLEQLLNMIILFQFLGGTIIICVTLYQSSAKTGDVTTMCKLQLYLSTMLSEIFM
YCWYADGIVQQSARLARSAYSCGWPGAPQPLRRAVLIVMCRTQRPLSLTAGKFYTISRTT
FVRLVNASYSYYALLRQMNEH
>Same_OR103
MEPPSADSDPLVVPGATLRRLMGLWRPQGRVARRLNGLLAGFIIATLAFLPACVALKLYV
DPPEELERITLCSLATSICIGFLFKAALFVAQGATLRQTVRQMEDIRRRFGSGEENQRTR
RRYQKLSNSVYLHYQMVAVPAVIGWVLCPLLSRTVMRSDEDHQEVPRQLPVPVWLPVDVY
ASPTYELLYVVHSFCALVAAESSVCTDIFFIHMMLMVAAELEVLNDNISRHFNMRMTS
TGRQEYVSRNESDVGQSVIRNSDQPLGRQTMTENVEHEWIHQQLVKNVLHHQAILRSVSL
LQSNVSIFSLLFFNMANLCSSLFVAAVLVQRDGNVGKALNALFSIPALLYETRMYCIY
GHIMTDQSEKLTNSAFSCGWVHTDARFTRSLVIFMTASVRPIVITVGKTCKLSKQMLLQV
LNGTYGLLNMLYYLQSSK
>Same_OR111
MSYTALQSDALLGPSAVALSWLGLWRPPGGTEPGFRLLGAAFVTAVNIAISFNSGVQMLV
DTPEDPAAFREVFFLCSCCFSWTVRVVTFMLHRKRLQRMVLSLLDARERFPDYGTGVREK
YSRTADRVWKLWLGVTVTVVLWMADPLIQILTSPPAENGNRPLIFWLPVDVPHSPAYEIT
YAIQAVGIGAIGQTSILMDIFFVVLLIHAASELAVLNENIEVMGLSKLRRRANNAERDMS
VEPLENCAAELHRSQANYVFSGYLVASEIDPDSQGDLFFLNRDHKGWKLYTSLVNNIRHH
QLIIAYVKDLEVVTSTSLYLLLLANALNVCLHSFGFVALFQEGATGSTVIKEVLSFPSFL
GQTALYCFFGQLVIDQAERLQFSGFSCDWPQADETFRRSLRIFMLQAARPLSVRVGKLVT
LSRNTFLQALNASYTIFSMLFNLEKRK
>Same_OR88
MARLSVDRESLLGPGEGLMRLVGMWQPQEAACRLVPAARGCLTLVSIAFLTVSAALKLCV
DTPQELEELAQCFCIAIVCGLLWTRVALFIEHGTTFRQLIQLLIKTRVQYNEVAGDECKR
RRCQRHVERLYLLLKVAVVTGLIDWLSSPLVSRALLGDDESGRQLPLPLWLPGDVYVSPT
YEILYAAQCVALTIASVCSFCTDIFFIHLMQVIGTEFEVLSDNFSAVQNSYEQPARARDR
GELSEYQTTKETLVLSCAKIYADCVSGEQMHRQLAKNIQHHQILLRSISLLQTTMSVPIF
FVLAINIVNLCGNLFISIVLLQRDGNLSKASKTLLTIPPLLCETGMFCIFGHALTDQSEK
LMQSAFSCGWTESDVRFRRSLLTFMTALVRPVEITVGKTTKLSKETLVQVLNGTYGLLNL
LYHFHSSV
>Same_OR104
MADGWEEDLEKALTWTESGQSVLKLNIRHLWLFGLWPLYESSAFQLYTVYVYILALWNVT
ECLLTVYFAWGYMDEVTLVIMSTASHLNGLIKMMFFHYDRRRYNALTRRVASLLSVQSDV
CGRESPMAAIVDSSQRHAFRLTLSLLLFMFAQCFVWFPMPLYTHPETRRLPFAQHAWDNN
SNLYGLSYFAQCAAGLWTTQISFGLDCLFASILVTAQLDILAGRILALKYDTYKEKVE
HSEKRPMAKFGDKMYNDLCLCVESHQKILSFVNQLQDTMSPIAMSEFFFSVLVICLGLFQ
ATFNEDFGAVFECASFLPIPCAHVFLYCWAANSVTVQAEALSAAAYSCSWMEASERFKRA
MRILISRAQKPLILTAGHLYPIDKKAFVSLVNASYSYYALLSQTNKR
>Same_OR93
MDSAAPSPSAAAAAEAASDLDHLLRPLHWAAVLRHPRRASASPLCFRLCSIAMASFAFSS
TCSEATVLFRDGTADLDVFTLTLSVVDTNTIWLFRMAHIVMCERAYHRLTDQVGHDFAEF
MTWDDIPVLRSQCRLVRRFTLTYIWFGIGACACYLVSPASAEGLPFIMVLPYDVTQPLSF
AATWLFCTITCLHVVVMTMVLDSLNVSLISQLRVQLTLLNKKIVSLAREMSERADNSSET
TDHAELHYRLEKCILHHQAIIKNADLLESSLAGMLLAQSMSIGASTCFQMFQLATRTNGM
QQTGKSGSYLIAMLAELFVYCYFGDDLINESENVALAAYDAVTSLQECPLSIKRSLLLLM
H
>Same_OR110
MRLCTPAQRQIQSVGNIAVPEYSHTRRGHSKANYFFNKTKTLAEEELHDSALIDENTSGA
SEEFSKLYKSLVKNVRHHQRIIVCIDELEAAMTKSITTVLAVSVFSICLQAFGFVEMFQG
VVSPATVVKRMMSFLAYMTHNALFCFLG
>Same_OR102
MAFRRRRSTLRRHSSSQMEAEAKALLGPSGTALQLLGMWRPPGSGPAGPWMLAAFFVVAT
DALVSASSFVQLVVDTPTDPETLRDVFFQTTCSFAWGLRTVLFMQQRARLGHLVLTLLDT
RKRYAERVPGIRSRYDRSAAVVFLAWQVLPLTSVSLWALGPVTGAPESVMVGNSTMAVRR
EPLVLWLPLDAQQSPTYEIVFALQVVGVVAISEISILLDIFFVCLMIHVMAEIAVLNKNV
TSIRLFGQNGHRNQLHEARDVTAAGRQRYNDGEQYTDGDESVEWSSAVTEPLPNSTFVSS
QDVDDAKRRLYAILKMNIQHHQAIMLCVNELEEGMSKSTYIILLVNALTICLHAFGFVEL
FQGGWKGPAVVKRLLACPIYMAETALFCHFGQSLTDHSERLLDSAFSCGWPGSDGRFCSA
LLIFMQQASQPLKIRVGKIFTLSRNSFLQIMNVSYTIFNMLLNTQ
>Same_OR120
MGDQIKRHGAVSVEDVLRHNVMLLRLSGAWPPEGARASRWSRLYPLYTASIFLSQGLCIA
LGRLHAYESWGDTDSIMLTFVNTATLLGGVIKLAHFCSHVADYRQLVTDLRDVVRLQWPD
CERDSELMATFSGSYRGALRLTFGMITYLHFVGPIWYVMPVVAWAMGAEGRHLPFIDLRG
VVKENYSLYLLIYLVQCHSIFYWCFISPSLDMFFVTCMIHVAAQLSILNTRLTDVGGSQE
ADGNDAVALPRTRRKIYLCQEHSPKPDVFEELRKCVKDHQRILSFLQVLQRVMSPVAVTQ
FVCSSVSVCITLFQATCNPEGNSSLKCFMYLPMPALQIFIYCYGGHELIDQGLGVSLSAY
SCEWVGATRRATSSLLMLMCRAQKPLQLTAGKLYPINRITFVSLLNASYSFYALLRQTRD
R
>Same_OR107
MLTKVKSGRQRGQSLVRDESATFTWSETAGSLLKVNIRILFFCGAWPLSESALAYAYVGA
VLLTSLANMAEAALGIAFGQASMDEITFVLPNTLTTACGVVKLAFFLRDHRHYYALVRRT
ERLVMSQEEVAGGAIEACARDVSRRVRAFALFVVALICVQGAVWCPMPLIAYPGERKLPF
GQLPSTNYTQVPVYELSYVLQCMSSFTIANVTLGFDCLFMGIMEFLGAQLDLLTLRLRSL
RLDAALCTTEQKDGRGCAVQATKGYDSAYRELCLCIERHQEIIRFTKYLEETMSPIAMTQ
FMFSVLSVCVLLFQATYSDDFSAVFRCVAFLPLPGGQMYIYCWAAHRITEKAEGLSMAAY
SCQWVESSQCFKRSLAIVILRAQQQLVITAGHLYPVNRTTFVSLVNASYSYYALLGQINK
R
>Same_OR118
MFAEAHGALQDNVRVLQLSGLWPPARMRGWALLFPVYTGVLYLCFLSVLFAVLELVYLSQ
RDINELTYALIVVMSHLGVLFKMTHFLSHRGAYLRLVGRLNGLIQQTQTDVLSDPQSVLT
ACHRKAMRLTYYTFAYLALTGLIWYLLPILDMFSSASTGRRLPVVNTRWIDNNNTALYAL
GYAVQFPSIFYFVAISVGLDGFFATAMIHVAAQLQLLNLRLSQLNKSRSPVSAATEFSGV
HKQECWSPLALWEIESHEESGGMYHQLVQEIKRHQEIVSFVKFLETVMSPVAFIQFLFSV
GSICVTLFQATFNPRPDVVFKCAMYLPTPVFQIYIYCWCGHNIMEEGARVSLAAYSCAWT
EASKRTKNALRMLVCSTQRPLLLTGGKIYPISKATFLSMINASYSLFAVLQQMRSR
>Same_OR116
MSLHFWGDILSVTTNACVTFTFGMAIFKFIVFLKMRPLTNKLIEELDSCLERYGRTYA
RQKATIFGACALRGRRVCQWQLCLALSVYAVWEVLPLLQMRTCSSTECRVQSGFPALVWY
PFSFTEAPLYQVVYIVVSTGLFYGCFVSNTLVGVLCSLMINVSGHVRFLNVMARNMGYVE
KCGKGDNCHSCRYASTSTDTEKEMRRRLKECVRYHNDIARLIERLSALVGPILLGEFLAD
VITVSVSAFVTTTVKADSGWLFKYASYLSAIAEQMFLYCWFGDEILSESERLQVSAYSCD
WTGGSPRFLRELRIFLCRTGRPLM
>Same_OR127
MPHCEIRRLYTVGQMQPTRPAAAVAEEAFSLDYLLWLTHWMGSMRHPRASTWSTRLFYVR
QFLVAGTFLYFSTTQAIVLVREGAEDLARFTITMSLCDTGTTWLYRLSHITIHESDFHRL
AEQVGLDFGRFMTSRDEPLLRTRGRALKRFVQGYIALGVVDALMWFLSPIKGGDGLPLVV
LLPFDISRTFPFVAAWLLCAFATVHAVVVTIVTDSFNVSLIAQLRMQLILLSRNICELSR
DVERGTKRRVSLNGSEKTPYPEVDVHYIGDTYQHDKSSLDCMDVKESVHPSDLSEARCLL
LRNILHHQAIISNVNYLQRSVGGMILAQSLSLGAAICFLLFMIGTSAQGARETGKFCGYT
CAMFTELFVYCWFGDQLMSESEKVALSVYDAVTSLLEYPASIKRSLLLLMHRAQRPLCIT
AAGFFPLSRESFVSILN
>Same_OR130
MIRNTDTERYYIIKEQVHWNRVIRYLFRLCVGKTIQMYRREGMIKPLSWTESGQSVLKLN
IRHLWLLGVWPMDDSSSVFKLYTGFTFAVGVWSVAECLLAVYFSWGHIEETTLVLIFTST
CSCGIIKMVFFVRNPQSYSLMVREVAGLMALQNGASSKDPALAAILHDSHKHAFRITRGM
LLFMFSQCFIWYPIPIVAHAGERRLPFSQHGWDNNSNFYELSYTLQCVSGLYMSQISFGL
DCLFASIMILVAAQLKILRRRILKLHKEVISADGNDSFCRWAQMPADKCYDNMYERLCLC
IDSHQNILRFVKHLQVTMSPIAMTQFASSVVIACMALFQSTYGEDISAALKCASYLPIPG
GQVYLYCWAANSVTENGESVSTAAYSCSWVECSARFKHALRILIVRAQKPLVLTAGHLYP
INRGAFLSLVNASYSYYALLGQMNKR
>Same_OR119
MEHHSADSDSLLGPGATLRRLMGLWRPRGRAARLLNRLLAGMTLACIAFLVLCVTLKLIA
DPPEELEQIALCSLVATIGVGFFVKAALFMAQGGALRHTVRLLADARLHFSRGDNELTRR
RYLKLSNNVHFYGQMVAVPAMIGWVLCPLLSRSVGKADQGLQEAQRQLPAPVWLPVDAYA
SPTYEILYVAQSFCVLVTAESCVSINLFFVHMMLMVAAELEVLNDNLSALENINLKTRRT
EREGLDSWYKINGRGFALLNGGQCLDEHALTENAAHEWLHRQLVKNVIHHQAIIRSVALL
QSSMNVSIFILLFINMANLCSSLFVAAVLLQRDGNIGKAINALFSIPGLLYETTIYCVFA
HIMSDQSERLMYSAFCCGWVNNDARFKRSLGIFMMMTVRPIVITVGKTCTLSKQMLLQVL
NGTYGLLNMLYYMHRSK
>Same_OR101
MVNIGGPKLGFMVHPIIAKTKMERRNTRDKATEGDVLTWGDTADSVLKYNIRQLNVWGVW
PLPGSALFHAYTVFIFAMGLGGLAQDLASVYVSWSDLQEVTMALIHILSVCGGFVKLAFF
IRRRPMFNVLVRRADQMVSAQKEFCASDESLRAMFKASHRKAVYITLFAYGYLFLQGGIW
LPMPLIAYPGQRKLPFVQVPGADTTSVYLYALLYSLQCLSSMFITFVGVTIDCFFAVVMI
HTVVQFRILNARIKALRPDVAASASCRIVVGRQTNFHDNMYNQLCQCIQTHQRLLRFVSF
LDSVMNPVVMTQFTFGVMVAGVTLFQATYSPSNSTIFKCVTWLPMPSTQIFLYCWGAHDI
MDQGEAVCEALYSCGWMEAPACFRRAMRIVMCCAQRPLSLTAGRVYAINRATFISLMNAA
YSYYTLLRQVNGRD
>Same_OR126
MKDGEGRVSARDTSALTWDYTKKSLLWLNVRLLWAFGVWPLSNSRLHYVTKSILSLLAVG
NAIENTLGVWANLGDMEEVTYSLMNAFTIAAGVAKTCHFFLFQGRYCLLVRRVDAIVSSQ
RGYCESDPEMLAVTRRCRKMALRMTVAAFTYLTALCLIWALSPVVVHPGERWLPFNHFPL
EPAPLPLYYELSYAVQSASSLLYIQVSFAVDFFFTVVMIIITEQLMILNARLAQLHLYSG
GGKLRITATRVLRKATTEDRDDMYDELCLCIDTHQEIMRLITFLDSVMNPIVLTQFMLSV
MAACLTLYQQTYSPDGNSVMKSASYLPTPGIEVFVYCWGAHNIREQGEAVSEAAYSCSWF
DGSPRFKRALRMVMCRAHKPLVVTAGRLYPINRATFLSLVNASYSYFALLSRIHNR
>Same_OR129
MVVMPENVPWSDTALWINARVLALGGMWRPPWVQATWYVVYRMWVLFTLISFLVAQVQGL
WYFWGNLDKITHDTCLLITTIQCLIKFFTFVLRQQDFFRVVQKVEAMRKEQLKIDDSEII
SILDASYRSAKTITLCMTFVGGTSPGVWAIIPTIMRKFGMFPPDRELPATAWYTSRDTDS
PNYEILSTLQYFSMQYGFFTGVASDLLFVSIVIHAAGLLEVLNARLRRVGEMSRKRSVNT
CKPDKPPEKHSDGVSSAEIMWKELCICIKYHQDIIELIKETERLLSKLVLLQFMGATVII
CVTLYQSSKNTENIAALLMLQLYLGVIIYEIFMYCWYAQDILYQNSRLAKSAYSCGWPGA
PLKLQRALVFIICRTQRPLGLTAGKFYYVSRETF
>Same_OR128
MCDSPLYNFYSALVLTLGVWNCMEGALAIGYSGADLEETTLVLANSFTTCSGLVKGILFV
WYRPQYYAMAQRLTALVWAQSEACTRDTNLANILQNSRRRAARISLAMFLFLFLQAVVWF
PMPLIAHPGERRLPLVQHYWAGNNSYYALSYIVQCCSANYLANVSFGMDCLLITIMILVA
AQLKVLTIRVAALRMEQADTELGVKQRLEGPPAVYQDRLYKDLCLCIENHQQILRFVKDL
QRVMNPIAMTQFIFSVLVACVALFQATYSTDFAAVFQCVAFLPVPGGQVFLYCWAAQNVA
DEAQAVSTAAYSCSWVESSAAFKRALRLLLCRAQKRLVLTAGYCYPIDRAAFLSLVNASY
SYYALLGQMNRH
>Same_OR132
MVRWLDGLVTSQREYTRGRPQLEEVSAGAQRLARRITKAFTVYDALVVLAWTLVPLTAPA
EAKRLPFEQLPLTEESPYSLYALSYAIQGASTFWIAVISVQMDCFFTAVMIHAASQLSIL
SLRISDLQLGNGHLQLEDNGSLDGMYEELRLCIHTHQDIARFVKHLESVMNPIAMMQLAV
G
>Same_OR134
LRLQLGVLRAVSAWAPGGWPALRHVYHAYTGCVVALLAALVAAQGMAARHFWGDMLSVAM
NACLIFTYLAASLKAVAFVTMRHFAGTLVHDINRGLQEFGESYRQEKEAVYAACARQSVL
LTCVHVGMGAVVHVCWLTLPATKVAACQTVECRVKEGLPALVWFPFPFTEPPFYEAVYVG
VSLALFYGYILTTMLDGFFFTLIIYTAGQLRVLNLMATRLCDPEPGSKVCTDQQLQRRMA
EVVQCHTHIDRCVQRLSTLLGPILLGQFLSDILTISITAFVATAAKTDSEWLFKYGSYLF
AISEQLLLYCWLGHDILTESERLQESAYSSDWTAAPRRLRGQLRVF
>Same_OR121
MQRTTGELVEQHRGVAQGSYHWTLAGCGAAASVMKQTEHQCLLGFGASIRRLLGLWWYEG
RRGRLWSAVAATVTLGSLALLPTFSALKLIMDIPPELEEITLCCLVIFICSGFLIKAAFF
IYQGASLKRLLKLLSDTRRVYRNDESKEDIRHSYLKLSRRVCLQMQFAVLPTLAGWVSTP
LLARVFLSSEDDSIESNHQFPVPLWFPGNMYLTPTYEILYGIQSFSILVAAQVTVCIDCF
FVHMMLMVAGELQVLNENISLMQKLNVKVQGYKDEELRLKIKRKNDGMSFPRNENPSGST
HSWSEDVSQEKMCLQLVKNIQHHQEIIKSVLLLQSNVSIFTLLFVNMADLCSCMFV
>Same_OR109
MLHFWGDILSVTTNACVTFTYTMAIFKLLVVLTMRRSAEHLINELNRCMQLMFAGVSLGF
FYGYILSTTLDGFFVTLIIYLSGQLRLLNLMAESMCSVQPAHSRRDVAAPADTSEECVRL
RLAQCVRYHTDVDRCVQQLSTLLGPILLGQVLADVVTISATAFVTTTGKTDSGWVFKYGS
YLAAIAEQLLLYCWFGNDILTESERLQLSAYSSQWVGVSPRFRKELRLFLCRAHRPLRLT
ASKFYTIS
>Same_OR135
MYENLCLCIETHQKILRFIKHLQNTMSSVVVTQFCCCVLVACVALFQATYSTDFSAVLMC
ASFLPVPSSHVFLYCWAAHNVTEQAEVVVFSAYSCSWVEASGRFKRALRILISRAQKPLV
LTAGHIYPIN
>Same_OR133
MQVLRALADAQRHEGHVRAAQRHHERAEGVVGAAAARRPHAQQAQEAHVVLQHRAGRAAP
RHHALLSTPPRLHLPVIVPRSLHRLRPNAVTVSVTNWWCRLQVAVRPRSTNAAAPH
>Same_OR114
MYAGYSAAVAAALLAFVASQLSLHFWGDILSATNNACVTSSYSMAVFKFFAFRVMRPS
AERLIHDLDRCLQVYGQEYAVQKAAVFGACAQKGRLVARLQVSLGVSVYLSWVVLPALRA
QACHSAECRVHSGFPALVWYPFSFTEPPVYQMIYAVISMGLFYGCIIFTSQDGFFWSLII
YVGAHLRFLNFMVTNMSSGDSDTKSPRGSPQLEEKMRRRLKECVCYHNDIDRCVQRLSSL
LGPVMLGQFLTDIVTISASAFVATMLKADSGWLLKYGSYLSGTIEHMFLFCWFGNDILTE
SERLQLSAYSSDWADASPRFRKELRIFLCRSQRPLILTASKFCAISRQTFLRLMNASYSY
FALLNQLSSE
>Same_OR125
MTLVGGVLKLAHLSTHVPAYCRLVGALRDVIRIQRPHCESTPSLMAVFTGAHRKTLRLTF
WPIAYLNLLAFGWYMIPVISWATGSEKRLLPFFTLHGVDCYDFVLYVAIYFVQCHSIFYW
CFISIGQDMFFVTSMVHVAAQLQILNVRLSKLGGGQETDNEFGRLYSCRAEDCGTCERKP
MSDEMYTELRNCITTHQEILKFVQFLQQVMSPVAMAQFMCSVGAACVTLYQATFNPEGNS
SLKCLMYLPIPALQIFVYCWGGHELMENGLSVSLSAYSSQWVGAGRRVTRALRMLMCRAQ
RPLRLHAGKLYPVNRDTFVSLINASFSFYTVLRHMKNR
>Same_OR124
MSRRTNRCCTLPAITQFAVSASEEGLRLSDSALSLLGPGATLRRLMGLWRPEDGAVLSVS
SVLASVTLGSIAFPVVCSILKLCVDPPQPLEEVTLCGFVACMDFGFLIKAALFIKQGATM
HQLVRLLWETRGRYSNGLNNEKTRARYEKLVGRLYVYMQMVVVPALLCWVSSPLLSQVFL
TSREDAPDGSRQLPVHVWLPADVNRSPTYEILYVAQSFSLMVLSQATVCMDVFFVHLMLM
VAAELEVLNDNISEQGQLQRGRSRYDGTTMTDDQNIDEHEFISGGHLQDVALTSSLRA
EDKHTYAELVKNVHHHQQVLRSVSLLQKAMDASIFILLFINMANLCGTVFVAAVLLQRDG
NITKALKELMLIPCVLYETGMYCLCGHMIINQSEKLVSSAFSCGWPDCNRRFKHSLLIFM
MAAMRPLEITVGKMCKLSKQMLLQVLNGSYALLNMLYHFHRTL
>Same_OR131
MVGRAGDAGSVLGSSATLLRMLGLWTPQEEDACRVDRVLTGSVTLALTFGFMVTSALKLV
MDRPRELEELCACIFSVTMLCEVFFKMVCFFLQGSTLRQLVQLLSDIRADDSVGERNDEI
RRRYQRLVDRTFLFIMVMAIATEATWAAFPLVQQLFSSNGEVARLLPLPFWLPLDIYASP
TYEVIYVVQVLLIPLSTTSLFSDFVFVDLMMRIAAELEILNYSISGLNNIKKSVSRKSKN
EYKSVDRISRDKIKLQFTKNVKHHQQILRCVVLLEEVMNTGVFILFLATTIALSSNIFAA
TALLQTVGGTIKALKIISPHVLFEVGLYCVIGQMVTAQVLNGSYAMFNMLYTLQRNR
>Same_OR138
LVFANTFTIASGLVKLAFYTRDKGLYSALARRLEDLLSVQREVCSEDPELASILRGSRKQ
AGRLTVGMLLMMFSQGFVWFPIPAIAHPGERRLPFAQHDWDNNTHYYGLSYAVQCVAGVY
LSQISFSMDCLFAAIMILVAAQLKIVSCRIGKLKADEIYEQEGERDDRLGETVLRACQKP
YSNLCQCIKTHQKILRFVVRLQNTMSPIAMTQFFFSVIVACMALFQATYSKDFTAVFRCV
AFMPIPCGQVLLYCWAAHNVTEQAEAVSSAAYSCSWVEASPRFKRVLRIVMCRAQKPLVL
TAGHLYAINRAAFLTLVNASYSYYALLGHMNRRPTQA
>Same_OR136
MICCSCEICSAVYRPTMSWESEEAQQLTWEYATKSVLKCNIRILHMVGLWPLTDSLLFRS
STATIVVLCVAHIAEAAVNLCTLHGGLQDFTLALSNVSVVCVGVLKLTFFLRHERSYCRL
VRLLDALVDSQREYVHAEPPLAALFKATQKRTVRVTIGFLVYAITQLVAWSFAPLIAAPG
TRRLPFQQLPLTDATAFLIYELSYAMQVISIIFIALINCQMDCFFMATMLHTAAQLRILA
ARIKNLKIHNEDMRTIFRSDEEAEVQVSAERDVTYNNLCLCIKTHQQLVRFVRHLDRIMS
PIAMMQLGLGVFNGCMLIFPAAYSAESDALVKCLAAVPTISTQLLLYCLGAHSVREQG
>Same_OR139
MGIAPSAAAAAESSVAAAAAAASDMNHLLRPLHWTAVLRHPHAATRSPLLFRLCTAVMIS
FALCFICSESAALIQLGTEDVDVFILLISTVDTATIWIFRMVHTAVFERDFHKLALQVGD
DFAEFLTWDDIPVIRSKCRLVRRFTLTFVWFGLSACSYFLVSPVSAEGLPFILALPYDAS
TPLGF
>Same_OR141
MHRAGMRTSTVHKEGAVASEAGRDLLGPGEKVLRLLGVWPPPGPEARGRLRERLPAPLLG
LQLGMVGVLASTAAHIHQGGGGDDDEEARQTSVAIFIVGTVIGMLVKIWSFMGQRGRMQL
LLALLLEMRRRYQRDSRGARPRAQSNGVTLFYILQVNAVAA
>Same_OR145
MRKSVLHHQAIIRGNSDTEMQLAPSGQPAAGAVEEVSELGYLQNFLHWSGTLRHPSAGPW
SSRVHHLVHVFTIVATLLFICSEVVLLWRDGATDLEELTLTLCVLNTTITFIFRLRHIAA
WQSEFQRLAPQERRDFGEFLSTDDIQLLRVRSRST
>Same_OR123
MSYASQCVIGAWTSQLGYSVDLLFMAVMILVAAQLRILSLRIASLKTEDCEENLEDGERR
MNGMPADTCDKMYENLCLCIETHQKILRFIKHLQNTMSSV
>Same_OR140
MAGALERTKPWSEEERQHGSGRTLAGQVLYLTVAGMWPRGRGTPYLMYVALVQLCAVSYV
AVGLVSIHTARGDVNSISYTLLHTLEVFSGMVKAGLFFSKRRSFYRLVRDLDLMASDYLD
RPELESARRWARRMTVSL
>Same_OR143
MGWDSEESQPLTWQYTGGSVLKCDLRMLHLIGVWPLSGSRLYRCLVTVVIALCFGHFVEA
VIHLCTLDGYLEDFTLALSNISVVIVGVLKVTFFLRHERSYCRLVRWLD
>Same_OR149
MRLSWADSGQSILKLNIRHLWLFGAWPLSGSWIYDVYNAFCLTMGVWNAIESSLSLYFSW
GDMDETTLVFISAFTNACGTAKMALFMRNRRQYNALARRVETLMSVQSEFCSA
>Same_OR146
MQSEQEDELETPLSWEASGRSVLKLNIRHLYIFGLWPLCKAWPFHLYTAYGAALGIWNTA
EGFLAVYFSWGDLEQTTLVLMNTFTNASGLVKIVFFARDGRRYNSLARSVD
>Same_OR144
LPYDASTPLGFAVSWLFCTVVCLHAVVMTMALDSFNVSLIAQLRIQLTLLSSKIIILAKE
MSDRPVHSSESPSYHELHYRLKKCILHHQAIIKNSDLLERRLGAMLLAQSISIGAAACFQ
MFQIATSADGMQQVGKFGCYLSTMLAELFIYCWFGDDLITESENLAVAAYSAVTSLQSC
>Same_OR148
MKGPLATLLLCEMSDTALQSFELLGPSAVALSWLGLWRPPGGRRPGFRLLGAAFVTAVNV
SACLNSGTQILVDTPSDPAIFREVFFLCTCTFSWTIRLVTFMLYRKRLQHMVLSLLDARR
LYPDNGAGVREKYSRTAGTVWKLWQTLPAVTVMLWMGDPLIRTLTSSQADNSTRPL
>Same_OR142
MRCCAARLRLILRWNHLTHVARPRPGQPVMELVRLLLRLMHWSGALRHPSPVAGCYPLYS
AALLCLTACFVATQVAAVVDRQAGADLDQATLALCVASTMCVAICKVLNILRSEQLFLRL
AHQVTTQPEGLSAWERAAWD
>Same_OR150
MMGLWQPRGRLARVLNGLLACMTLACITFLALCVVLKLYMDPPEELEQITLCCLVASICV
GFFCKASLFMAQGGTLRQTVGLLEDIRLEFCRGDNNQLTRHRYQKLSNNVYYYCQSNV
SI
>Same_OR152
MLHLRRRSIRRVVSAYLLSGVFIAIVYTATPISAEGLPFILALPYDATRPLAFAATWLYS
AYIVFSVDIGTMAADSFSVTLILQLHNQLDVLGRNLRSLNVSLSQSKFSSSQTYSMKNKQ
HLEHANHDIHCRLQQSVLRHQAIIRNVELLEECLGGMLLGQSLSIGTSFCMQLFQAAKRA
KGVQELSKTCSYLLTAFSMLFVYCWFGDDLISESEKLALSAYDAATSLQECPTSTKRSLM
LLMLRAQRPLRITAGGFFALSRESFVAVLNASYSFFAILRNFKDD
>Same_OR151
LVRRAGNAIRRAEGTKLLQAGGGVTRPLTLTAMIPFLLYQTGMFCVFGQLVTDQSEKLMI
SAFSCGWNESDARFRRSLMIFMAMVNRPLEITVGKTCKLSREMFLQVLNGSYTLFNMFYQ
VHSTS
>Same_OR156
MRASRRRAHRATLGTLLFMLSQCFVWYPIPLVAHAEERRLPFAQHPWDGNRHHYALSYFA
QCAAGLLMTQISFGVDCLFASILVAAQLQILAVRLKEMAIVSSIPCKGKTAYFEEDLL
TKGTDQMYNSLRICIEDHQKILRFVTHLQNTMSPMAIMQFGASVFVICFALFQATYSKDF
SSALKCTSFLPVPCTQVYLYCWAANEVTIQAEAVSLAAYSSSWVETSPRFKLALRILISR
AQKPLILTAGHLYRIDKEAFLSLVNASYSYYALLSQTTNR
>Same_OR157
MARSERDVLGLVGGLLGLSSGDRTSLGARLADCGRLFAAMVNIFANISLVTTTGVELCTD
RSAETERASITAFLFSVSVINLIKAVSLLMQWRRLRRLVGVLEAIHSSFRDPEGARGRYS
RHATVLGRTWVVMATMNVTFWCLDPLISQALGGAEQGRQLPLPLWLPFDQTQPSNYGLLF
LLESLMSGVQLSLFIDALFVTLIINVTAEIHVLNSNIQNLKTATVRVAGPQSMTAESA
FIGTAQNMAIGDESTFIATSTRPDIGCTNFSTSDFTSTYPNHKKKR
>Same_OR158
MPFDYAEQPAYEMVYTVLSLGLFYGSHVSTGLDGFFCTLIIYLAGHLRFLNMMLANTCTG
VVREAAVSGYKRKKAEASPDPDNQMRSRLRECIRYHNDIDRCVQLLSGMLGPILLGQFIV
NIITISATAFIAITLKADSAWIFKYGSYLFAIAVQLLLYCWFGNDIVTESERLQVSAYSS
DWTAASPRFRKELRLLLCRAHRPLRLTASKFYTISRETFLLLMNASFSYYAVLRQLNSD
>Same_OR153
MAAQVLLWMAGCVCIGPHALLLDISYPVDGLVGGRARQLLLLLDQAAVAFNHMCSVAAFN
SMFVHFVVIACQHLQRSIDDLTADTYDIVAVVRHHQQILRYIKELEDVYYIIMLWVFLPM
MAVMCLIMFALLTITSVDIEFLEMLAFFLIYFITNGVISICGSMLTSKAERVVLAAYSSA
WPERGRRFSGAVRVVMVRFLQPAKLTVAKFVPLSINTFSKLLQESFSYLMVMLSLVNEKD
NETQPAAILEPASNHSAYY
>Same_OR154
LCSRLAASRRRAVRLTLAFHLYVLSALVAWSLMPAIHRQRRLPYQQLRWLDTSSAAVYGA
SYALQCTATFFCSFINTHLDVFFMAVMIHVADQFRILAARFADLRLDADCNPERRVLQDG
SSRLGEELYRELSLCIQNHQDLVRLVHLLDDVMSPIAMTQFVVGAVNACMVLFPATYSTD
VGAVLKCWAALPMVGIQIFLYCSGAHDIMEQAETVSSAAYDCSWLGADRRRRRALLLVMC
RAQRPLQLTAGKLYPINRPTFLSLLQVTYSYYTLLQNLNSR
>Same_OR160
MSLLLVPQISLCLNICYFALMLHLAAELAILRDNVAVVGWRRPSKEAALHDERHAVDREF
AAAPENRLLEDNVRHHQLIIRAVSELEQIMSTSVYIHLFVNMINVCSHIFVISVVLLETD
EMAVVVSTASSLAVFLSGIALYCIIGHTIIDQSEQLPEAVYSSGWTGADASFRRTVSILM
VRASQPLSITVGKMRVLSKPTFVQVLNGSYTLFNFLYRTQSDKERKS
>Same_OR163
MRLAGRADELPAIAAPRLHAGPEAAHAARRQVLRLLQAGLCPGDERIILLLHCAAQPLGG
LRGCPAPAAATAHSPSPTTRPRCASPLSAAISSENTPQILHKQRLKNQQRIYYSNYVIFS
QFSHQNRFSKCTDASSRTVQLTNISLVYFINLSPYYDFCYRRTQLNVNEKYFASSDEIQA
ATSQRIKQRCSIRCGFENCRCQWKIKL
>Same_OR165
MRIGLTKGSGLRTLPVISWYPYNMEVWSNYEVTFFTQMVALVTAAFCNRSCDILIITLMT
QISSLLEMVNLKFRDVSKIDQSPATRNTKKGYRNYMPNSTASVFSSSFGRNGVLEPASTI
HSENHSEAEMYNSLARCIQQHQEIISFAEELEKLMNDVLLVDFLCCMIVTCSTLYVSTSA
NENFGDMLSHFGYLVAMTYPLLLYCLSAHDIKEQSEQVCMSAYCSPWPQATKGYRRSLCI
VMCRAQRPLTLTAGKFYVVSRATFLTLMNASYSYYNTLREINDSKRTD
>Same_OR166
MMQLALGVFNGCMLIFPAAYSAESGSLLKILVSAPAVSTQLLLYCLGAHSVRQQGELVSM
AAYSCGWPDADARFRKASLLIMARAQRALRLTAGGIYPIQRATFLSLLNAGYSYYAVLQN
FTGR
>Same_OR159
MPYRLWSPLDVTAAPGYHITYLLSVAILAPLVEAFVNLNALYLGLMVLTSARFSSLNSRF
AAISKETDGSGRLATAELARCVAQHVHLLRFCSELSDVLSPVLLSQFGFTIVIICQTALQ
TTMELELSPRTMKFMGLLWLGISELFLYSYMGHKIMSQASDVQLSAYSCGWPDLDSSFKK
SVSFIIQRAQKPLHFSIGKMYVLSLRTFVEMMRVSYAFFTLLQQVNGH
>Same_OR164
MVVAVEASLYLDVFFVVLMLAIAGELHALNDAVAAIRSPAGGPGHAVPARAATGTVDATS
AAPSAYKAMVGVVSRHQLILASIRELELVMNHSIFLLLFLNMLNICVHTFVTAVLLQKEV
QPTTMYKMVSTLPIYMYETGLYCIFGQTIIDQGERLATSAFSSGWPECGVRFRRVLLVFM
LRASQPLQLTVGQMYTLSRHTFLQLLNGSYTLFNMLYQIQGNK
>Same_OR162
LPTWLPAGAQRSPGYELLYLFEALCLTVSSQVLLCVDVFFIDLILLVVAELQVLNDNVAA
VFVGATCSERREETPTGDSALPAVRRRRRTFSETFAVLDATVDNTTQRISEDMYDQLVGN
IRHHQMIIQCVQVLQMAMSYSIFALLFFNMTSICLNIFVTASLLQSDVDLVTALKAVFTT
PVFLYESYCIFGQMIIDQSEHLPLSAFSCGWTDADTRLQKALLVFMFRSSQPLRIQVG
KTYELSKETFVRVLNGSYALFNMLYTFQGKK
>Same_OR168
MLLFICSQAVLLWRDGATDLEQFTLSLSVLDTTSVFMIRLRHIAAREADFHRLAMQERRD
FGEFLSADDLRLLHLRSRSTRRVVSAYLLSGVFTSIVYAA
>Same_OR169
MPFAQHPWDNNTGYYELSYAVQCVAGLWLSQISYGIDCLFASVMLLVAAQLEILAGRIVA
LGKVANAAGCRPDESLAANTRSQTYRDLCVCVEAHQKVLRFVTHLENTMSPIAMTQFVCS
VLVACSSLFQATYSKDLSAAFSSMSFLPIPGGQVYLYCWAAHTVTEQAEMISSAAYGCSW
VEASERFKHALRILISRAQKPLVLTAGHLYPIDKPAFLSLVNASYSYYALLGQMNKR
>Same_OR161
MDCFFVAAMLHVGALLQLLGQRVSSLRVSSDSYSEDSASDEERHILYAELCSCIQSHQKI
TKFLQDLEEAMSGMVLVQLSSTMVNLCTALYQQTKIKDVSSALQYAMLLPFHTAQIYFYC
WTADNITQQGEAISLAAYSSHWTGAGSTFQKALSIVMARAHKPLLVTAGHLYPINRAAFV
AAIPQGRALKGWTERQRARARQYMHRCWH
>Same_OR170
MQIIVWFPMPLIAYPGQRKLPFVQLPWNNNTEIPVYELSYALQCFSSFTIIFITLGMDCL
FAVIMIHVAAQFEILITRIRNLRLDLSTSVIQQKPILSQHSRNSRTSMNTPTESKEILDF
QHQITEAHDKMYNDLCNCVEVHQEIIRFVRHLETMMSPIAMTQFVFSVLVACVALYQATY
SEDLSAVFRCAGFLPVPGGQVYLYCWAAHHVMEQSEAVSAAAYACSWIEGSPRFKRTLRI
LMCRAQKPLVLTAGRLYQVHRTTFLSLVNASYSYYALLGQISKR
>Same_OR155
MSNHNNLMHFYLLNRYIDGVEAIVNAVFLTQFLCSATLFCLTGFQLTVILKEQQLARFLN
MMELLGAAIFEMGMFCYFANRVMDEGINVGKAAYESQWYYVSKDYGISVSIIMARCTRPP
KITFGKFADLTMENFASVLQISYSYFTLLTRLNE
>Same_OR172
MFMPLVAHPGERQLPFNHIPWEPQSMPLFYELSYAVQSASSVIYVFISFAFDCFFAVVMI
LVTEQLMVVNLRIKQLYAPTTGDGPIQKEKQLPDKTITDRHEVMYKQLCLCIDTHEDIIR
LVSFLDSVMHPIALTQFMLSVMAACVTLFLESYSPDSSSVLNSVSYLPTPGIQVYLYCWS
AHNVLEEGAAVSEAAYGCSWYEGCPRFKRALRIVMCRAQKPLVVTAGKLYPISRATFVSL
VNASYTYYALLSRVHNRG
>Same_OR167
MPMLIWWYGGQPVRTPYYQLSYALICYWFMLIYLSTSTLDAFYVTLIIYLSSQLKMLNAA
LADTVQLPGRGEAATVGDRRSAASVTRHGDYRRLVQCVLFHQEIIKSVEEMESLLSPSVL
AQFATSTLVICFTAFAVMTSTKRQEMPAYATYLATMFYELFMYCWYGNELLEQSDALRLS
AYSCAWPGAGGRFQRSLCIVMARVQRPLCLTAAKLYKISRQTFLVLLKGSYTYFALLHQM
NDRQHIS
>Same_OR176
MSYALQCMLATWATQLSNGVDLLFVTVMILTAAEMRILTLRIVNLKTENSEVRIVKRANV
VIGQTENTCGDEMYEKLCQCIESHQKVIRFVKQLENSMSSIVMLQFYFSVLIICVTLFQA
TYSTDYSSVLKSVSYLPVPAGQIYLYCWAAHNVTEQAEAVTLAAYGCSWLEASPRFKRAL
RILMCRAQKPLVITAAHLYPMSRDTFVSLVNASYSFYALLGQMNRR
>Same_OR178
MTDIGLTSKMFSFSLDGTRVTELLRQLAVSRQRFADRAGHRARNHATAVKMHRFLQVTYR
VNSAYWFVAPIIRIITAPRSEDGLPVSRDLPIPMWVPFDTQPSPVYEILYCLQFAFGWAV
SETTVLVDVSLIALMLQVSAELAVLNDNLAAGTGPPLLLLPASERDTSDSQLQSPKKSPS
SLELPYPDSLQGRTPHADSSKDETYQQLFSTIISLSVAQASCRKC
>Same_OR182
MEPAVPEVESQGRLRHVSQVRDEDGGEEGVVQPRIDKWPRAEQEETAHVHLQHGGRRLPP
REDSGVVRFGTFCLHCSSLCNNCEVLKYTTVPFRDGTGALLVS
>Same_OR183
MTLHTSLSLCVRLLNMAGLWPPASARHWLTPAGLLYRLYTAVMVAPTWHILPPEAAGLVH
FGGDMKAATEDMCLLSAFVTTSYKLLVILLRRTQIVRFVEALDARVTAMAAESAEAQAV
>Same_OR185
MAEAAKFGCYLSVMLAQLFVYCWFGDELITESENVSTVVYSTVTSLQGYPVSLKRSLLLM
MTRAQRPLHITAAGFFDLSRESFVKVLNVSYSFFAILRNFKEE
>Same_OR188
MKNDKQPDSSADGSPLTWRYTQRSLLRTNIRLLWALGVWPLPGSWRFSLLKVWLAALAVG
NAIENVLGVWKNWGDLTEVTYSLLNAFTIGAGVAKACHLMLHEERYCLLVRRVDR
>Same_OR197
MAEAAKFGCYLSVMLAQLFVYCWFGDDLITESEKVSAAVYSTVTSLEGCPVSLKRSLLLM
MTRTQRPLHVTAGGFFDLSRESFVNVLNVSYSFFAILRNFKEE
